# Supplementary material for: 2-Oxabicyclo[2.2.2]octane as a new bioisostere of the phenyl ring
Source: Nat Commun. 2023 Oct 2;14:5608. doi: 10.1038/s41467-023-41298-3 (PMC10545790; doi:10.1038/s41467-023-41298-3)
Supplement: Supplementary file 4 — Supplementary Data 1 [file 41467_2023_41298_MOESM4_ESM.cif]

data_v62
_audit_creation_date               2022-12-03
_audit_creation_method
;
Olex2 1.5
(compiled 2022.04.07 svn.rca3783a0 for OlexSys, GUI svn.r6498)
;
_shelx_SHELXL_version_number       '2016/6'
_audit_contact_author_address      ?
_audit_contact_author_email        ?
_audit_contact_author_name         ''
_audit_contact_author_phone        ?
_publ_contact_author_id_orcid      ?
_publ_section_references
;
Dolomanov, O.V., Bourhis, L.J., Gildea, R.J, Howard, J.A.K. & Puschmann, H.
 (2009), J. Appl. Cryst. 42, 339-341.

Sheldrick, G.M. (2015). Acta Cryst. A71, 3-8.

Sheldrick, G.M. (2015). Acta Cryst. C71, 3-8.
;
_chemical_name_common              ?
_chemical_name_systematic          ?
_chemical_formula_moiety           'C12 H19 I O3'
_chemical_formula_sum              'C12 H19 I O3'
_chemical_formula_weight           338.17
_chemical_melting_point            ?
loop_
  _atom_type_symbol
  _atom_type_description
  _atom_type_scat_dispersion_real
  _atom_type_scat_dispersion_imag
  _atom_type_scat_source
 'C' 'C' 0.0033 0.0016 'International Tables Vol C Tables 4.2.6.8 and 6.1.1.4'
 'H' 'H' 0.0000 0.0000 'International Tables Vol C Tables 4.2.6.8 and 6.1.1.4'
 'I' 'I' -0.4742 1.8119 'International Tables Vol C Tables 4.2.6.8 and 6.1.1.4'
 'O' 'O' 0.0106 0.0060 'International Tables Vol C Tables 4.2.6.8 and 6.1.1.4'

_shelx_space_group_comment
;
The symmetry employed for this shelxl refinement is uniquely defined
by the following loop, which should always be used as a source of
symmetry information in preference to the above space-group names.
They are only intended as comments.
;
_space_group_crystal_system        'monoclinic'
_space_group_IT_number             14
_space_group_name_H-M_alt          'P 1 21/n 1'
_space_group_name_Hall             '-P 2yn'
loop_
  _space_group_symop_operation_xyz
 'x, y, z'
 '-x+1/2, y+1/2, -z+1/2'
 '-x, -y, -z'
 'x-1/2, -y-1/2, z-1/2'

_cell_length_a                     9.6946(17)
_cell_length_b                     13.370(2)
_cell_length_c                     10.843(2)
_cell_angle_alpha                  90
_cell_angle_beta                   106.970(10)
_cell_angle_gamma                  90
_cell_volume                       1344.3(4)
_cell_formula_units_Z              4
_cell_measurement_reflns_used      7682
_cell_measurement_temperature      296.15
_cell_measurement_theta_max        26.25
_cell_measurement_theta_min        2.48
_shelx_estimated_absorpt_T_max     0.797
_shelx_estimated_absorpt_T_min     0.648
_exptl_absorpt_coefficient_mu      2.374
_exptl_absorpt_correction_T_max    ?
_exptl_absorpt_correction_T_min    ?
_exptl_absorpt_correction_type     none
_exptl_absorpt_process_details     ?
_exptl_absorpt_special_details     ?
_exptl_crystal_colour              colourless
_exptl_crystal_colour_primary      colourless
_exptl_crystal_density_diffrn      1.671
_exptl_crystal_density_meas        ?
_exptl_crystal_density_method      ?
_exptl_crystal_description         block
_exptl_crystal_F_000               672
_exptl_crystal_size_max            0.2
_exptl_crystal_size_mid            0.2
_exptl_crystal_size_min            0.1
_exptl_transmission_factor_max     ?
_exptl_transmission_factor_min     ?
_diffrn_reflns_av_R_equivalents    0.0541
_diffrn_reflns_av_unetI/netI       0.0273
_diffrn_reflns_Laue_measured_fraction_full  1.000
_diffrn_reflns_Laue_measured_fraction_max  1.000
_diffrn_reflns_limit_h_max         11
_diffrn_reflns_limit_h_min         -11
_diffrn_reflns_limit_k_max         15
_diffrn_reflns_limit_k_min         -15
_diffrn_reflns_limit_l_max         12
_diffrn_reflns_limit_l_min         -12
_diffrn_reflns_number              18527
_diffrn_reflns_point_group_measured_fraction_full  1.000
_diffrn_reflns_point_group_measured_fraction_max  1.000
_diffrn_reflns_theta_full          24.999
_diffrn_reflns_theta_max           24.999
_diffrn_reflns_theta_min           2.483
_diffrn_ambient_temperature        296.15
_diffrn_detector_area_resol_mean   ?
_diffrn_measured_fraction_theta_full  1.000
_diffrn_measured_fraction_theta_max  1.000
_diffrn_measurement_device_type    'Bruker APEX-II CCD'
_diffrn_measurement_method         '\f and \w scans'
_diffrn_radiation_type             MoK\a
_diffrn_radiation_wavelength       0.71073
_diffrn_source                     ?
_diffrn_source_current             30.0
_diffrn_source_power               1.2
_diffrn_source_voltage             40.0
_diffrn_standards_number           0
_reflns_Friedel_coverage           0.000
_reflns_Friedel_fraction_full      .
_reflns_Friedel_fraction_max       .
_reflns_number_gt                  1979
_reflns_number_total               2369
_reflns_special_details
;
 Reflections were merged by SHELXL according to the crystal
 class for the calculation of statistics and refinement.
 
 _reflns_Friedel_fraction is defined as the number of unique
 Friedel pairs measured divided by the number that would be
 possible theoretically, ignoring centric projections and
 systematic absences.
;
_reflns_threshold_expression       'I > 2\s(I)'
_computing_cell_refinement         ?
_computing_data_collection         ?
_computing_data_reduction          ?
_computing_molecular_graphics      'Olex2 1.5 (Dolomanov et al., 2009)'
_computing_publication_material    'Olex2 1.5 (Dolomanov et al., 2009)'
_computing_structure_refinement    'SHELXL 2016/6 (Sheldrick, 2015)'
_computing_structure_solution      'SHELXT 2014/5 (Sheldrick, 2014)'
_refine_diff_density_max           0.681
_refine_diff_density_min           -0.831
_refine_diff_density_rms           0.078
_refine_ls_extinction_coef         0.0090(4)
_refine_ls_extinction_expression  
 'Fc^*^=kFc[1+0.001xFc^2^\l^3^/sin(2\q)]^-1/4^'
_refine_ls_extinction_method       'SHELXL-2016/6 (Sheldrick 2016)'
_refine_ls_goodness_of_fit_ref     1.065
_refine_ls_hydrogen_treatment      constr
_refine_ls_matrix_type             full
_refine_ls_number_parameters       149
_refine_ls_number_reflns           2369
_refine_ls_number_restraints       0
_refine_ls_R_factor_all            0.0394
_refine_ls_R_factor_gt             0.0299
_refine_ls_restrained_S_all        1.065
_refine_ls_shift/su_max            0.001
_refine_ls_shift/su_mean           0.000
_refine_ls_structure_factor_coef   Fsqd
_refine_ls_weighting_details      
 'w=1/[\s^2^(Fo^2^)+(0.0171P)^2^+1.8015P] where P=(Fo^2^+2Fc^2^)/3'
_refine_ls_weighting_scheme        calc
_refine_ls_wR_factor_gt            0.0653
_refine_ls_wR_factor_ref           0.0707
_refine_special_details            ?
_olex2_refinement_description
;
1. Fixed Uiso
 At 1.2 times of:
  All C(H,H) groups
 At 1.5 times of:
  All C(H,H,H) groups
2.a Secondary CH2 refined with riding coordinates:
 C2(H2A,H2B), C3(H3A,H3B), C6(H6A,H6B), C7(H7A,H7B), C10(H10A,H10B)
2.b Idealised Me refined as rotating group:
 C9(H9A,H9B,H9C), C11(H11A,H11B,H11C), C12(H12A,H12B,H12C)
;
_atom_sites_solution_hydrogens     geom
_atom_sites_solution_primary       dual
_atom_sites_solution_secondary     ?
loop_
  _atom_site_label
  _atom_site_type_symbol
  _atom_site_fract_x
  _atom_site_fract_y
  _atom_site_fract_z
  _atom_site_U_iso_or_equiv
  _atom_site_adp_type
  _atom_site_occupancy
  _atom_site_site_symmetry_order
  _atom_site_calc_flag
  _atom_site_refinement_flags_posn
  _atom_site_refinement_flags_adp
  _atom_site_refinement_flags_occupancy
  _atom_site_disorder_assembly
  _atom_site_disorder_group
 I1 I 0.81701(3) 0.49230(2) 0.77047(3) 0.06806(16) Uani 1 1 d . . . . .
 O1 O 0.4540(2) 0.55187(15) 0.6907(2) 0.0395(5) Uani 1 1 d . . . . .
 O2 O 0.2077(3) 0.7508(2) 0.8894(2) 0.0614(7) Uani 1 1 d . . . . .
 O3 O 0.0893(2) 0.75568(18) 0.6809(2) 0.0440(5) Uani 1 1 d . . . . .
 C1 C 0.5478(3) 0.6302(2) 0.6752(3) 0.0338(7) Uani 1 1 d . . . . .
 C2 C 0.6011(3) 0.6883(3) 0.8006(3) 0.0427(8) Uani 1 1 d . . . . .
 H2A H 0.665551 0.741207 0.790934 0.051 Uiso 1 1 calc R U . . .
 H2B H 0.654092 0.644015 0.868890 0.051 Uiso 1 1 calc R U . . .
 C3 C 0.4725(3) 0.7332(3) 0.8357(3) 0.0448(8) Uani 1 1 d . . . . .
 H3A H 0.478901 0.805588 0.836082 0.054 Uiso 1 1 calc R U . . .
 H3B H 0.473786 0.711419 0.921370 0.054 Uiso 1 1 calc R U . . .
 C4 C 0.3320(3) 0.6997(2) 0.7377(3) 0.0303(6) Uani 1 1 d . . . . .
 C5 C 0.3288(3) 0.5832(2) 0.7291(3) 0.0358(7) Uani 1 1 d . . . . .
 C6 C 0.4617(3) 0.6998(3) 0.5691(3) 0.0443(8) Uani 1 1 d . . . . .
 H6A H 0.427825 0.663298 0.488635 0.053 Uiso 1 1 calc R U . . .
 H6B H 0.522831 0.754075 0.556826 0.053 Uiso 1 1 calc R U . . .
 C7 C 0.3328(4) 0.7423(3) 0.6069(3) 0.0450(8) Uani 1 1 d . . . . .
 H7A H 0.339433 0.814623 0.611778 0.054 Uiso 1 1 calc R U . . .
 H7B H 0.243842 0.724631 0.541951 0.054 Uiso 1 1 calc R U . . .
 C8 C 0.2057(3) 0.7377(2) 0.7802(3) 0.0355(7) Uani 1 1 d . . . . .
 C9 C -0.0366(3) 0.7923(3) 0.7124(4) 0.0508(9) Uani 1 1 d . . . . .
 H9A H -0.114846 0.799636 0.634802 0.076 Uiso 1 1 calc R U . . .
 H9B H -0.015156 0.855904 0.754738 0.076 Uiso 1 1 calc R U . . .
 H9C H -0.063260 0.745580 0.768737 0.076 Uiso 1 1 calc R U . . .
 C10 C 0.6659(3) 0.5822(3) 0.6294(3) 0.0441(8) Uani 1 1 d . . . . .
 H10A H 0.718734 0.634628 0.601043 0.053 Uiso 1 1 calc R U . . .
 H10B H 0.621180 0.540606 0.555221 0.053 Uiso 1 1 calc R U . . .
 C11 C 0.3412(6) 0.5346(3) 0.8588(4) 0.0741(14) Uani 1 1 d . . . . .
 H11A H 0.346608 0.463260 0.850875 0.111 Uiso 1 1 calc R U . . .
 H11B H 0.258192 0.551457 0.885759 0.111 Uiso 1 1 calc R U . . .
 H11C H 0.426703 0.558289 0.921584 0.111 Uiso 1 1 calc R U . . .
 C12 C 0.1982(4) 0.5429(3) 0.6271(5) 0.0708(13) Uani 1 1 d . . . . .
 H12A H 0.189418 0.575907 0.546584 0.106 Uiso 1 1 calc R U . . .
 H12B H 0.113031 0.554875 0.652995 0.106 Uiso 1 1 calc R U . . .
 H12C H 0.209501 0.472255 0.617189 0.106 Uiso 1 1 calc R U . . .

loop_
  _atom_site_aniso_label
  _atom_site_aniso_U_11
  _atom_site_aniso_U_22
  _atom_site_aniso_U_33
  _atom_site_aniso_U_23
  _atom_site_aniso_U_13
  _atom_site_aniso_U_12
 I1 0.04413(19) 0.0594(2) 0.1066(3) 0.00802(15) 0.03124(15) 0.01401(11)
 O1 0.0338(11) 0.0299(11) 0.0607(14) -0.0082(10) 0.0231(10) -0.0001(9)
 O2 0.0519(15) 0.099(2) 0.0369(14) -0.0068(13) 0.0188(11) 0.0233(15)
 O3 0.0347(12) 0.0577(14) 0.0408(13) -0.0019(10) 0.0130(10) 0.0114(10)
 C1 0.0313(15) 0.0339(16) 0.0393(17) -0.0065(13) 0.0152(13) -0.0058(12)
 C2 0.0308(17) 0.0490(19) 0.0472(19) -0.0138(15) 0.0095(14) -0.0034(14)
 C3 0.0385(18) 0.050(2) 0.0453(19) -0.0186(16) 0.0116(15) -0.0033(15)
 C4 0.0316(15) 0.0333(16) 0.0268(15) -0.0028(12) 0.0097(12) 0.0027(12)
 C5 0.0345(17) 0.0345(16) 0.0443(18) -0.0034(13) 0.0209(14) -0.0008(13)
 C6 0.0445(19) 0.056(2) 0.0394(18) 0.0047(15) 0.0228(15) 0.0029(16)
 C7 0.048(2) 0.051(2) 0.0416(19) 0.0146(15) 0.0205(15) 0.0130(16)
 C8 0.0361(17) 0.0343(17) 0.0393(18) 0.0018(13) 0.0161(14) 0.0049(13)
 C9 0.0347(18) 0.062(2) 0.060(2) -0.0034(18) 0.0207(16) 0.0105(16)
 C10 0.0352(18) 0.049(2) 0.052(2) -0.0120(16) 0.0197(15) -0.0020(14)
 C11 0.109(4) 0.048(2) 0.087(3) 0.027(2) 0.063(3) 0.024(2)
 C12 0.039(2) 0.064(3) 0.114(4) -0.047(3) 0.028(2) -0.0138(18)

_geom_special_details
;
 All esds (except the esd in the dihedral angle between two l.s. planes)
 are estimated using the full covariance matrix.  The cell esds are taken
 into account individually in the estimation of esds in distances, angles
 and torsion angles; correlations between esds in cell parameters are only
 used when they are defined by crystal symmetry.  An approximate (isotropic)
 treatment of cell esds is used for estimating esds involving l.s. planes.
;
loop_
  _geom_bond_atom_site_label_1
  _geom_bond_atom_site_label_2
  _geom_bond_distance
  _geom_bond_site_symmetry_2
  _geom_bond_publ_flag
 I1 C10 2.150(3) . ?
 O1 C1 1.428(3) . ?
 O1 C5 1.456(3) . ?
 O2 C8 1.192(4) . ?
 O3 C8 1.334(4) . ?
 O3 C9 1.445(4) . ?
 C1 C2 1.519(4) . ?
 C1 C6 1.525(4) . ?
 C1 C10 1.517(4) . ?
 C2 H2A 0.9700 . ?
 C2 H2B 0.9700 . ?
 C2 C3 1.528(4) . ?
 C3 H3A 0.9700 . ?
 C3 H3B 0.9700 . ?
 C3 C4 1.530(4) . ?
 C4 C5 1.560(4) . ?
 C4 C7 1.530(4) . ?
 C4 C8 1.517(4) . ?
 C5 C11 1.522(5) . ?
 C5 C12 1.516(5) . ?
 C6 H6A 0.9700 . ?
 C6 H6B 0.9700 . ?
 C6 C7 1.533(4) . ?
 C7 H7A 0.9700 . ?
 C7 H7B 0.9700 . ?
 C9 H9A 0.9600 . ?
 C9 H9B 0.9600 . ?
 C9 H9C 0.9600 . ?
 C10 H10A 0.9700 . ?
 C10 H10B 0.9700 . ?
 C11 H11A 0.9600 . ?
 C11 H11B 0.9600 . ?
 C11 H11C 0.9600 . ?
 C12 H12A 0.9600 . ?
 C12 H12B 0.9600 . ?
 C12 H12C 0.9600 . ?

loop_
  _geom_angle_atom_site_label_1
  _geom_angle_atom_site_label_2
  _geom_angle_atom_site_label_3
  _geom_angle
  _geom_angle_site_symmetry_1
  _geom_angle_site_symmetry_3
  _geom_angle_publ_flag
 C1 O1 C5 115.8(2) . . ?
 C8 O3 C9 116.3(3) . . ?
 O1 C1 C2 109.4(2) . . ?
 O1 C1 C6 108.0(2) . . ?
 O1 C1 C10 107.1(2) . . ?
 C2 C1 C6 109.4(3) . . ?
 C10 C1 C2 114.6(2) . . ?
 C10 C1 C6 108.1(3) . . ?
 C1 C2 H2A 109.8 . . ?
 C1 C2 H2B 109.8 . . ?
 C1 C2 C3 109.6(2) . . ?
 H2A C2 H2B 108.2 . . ?
 C3 C2 H2A 109.8 . . ?
 C3 C2 H2B 109.8 . . ?
 C2 C3 H3A 109.7 . . ?
 C2 C3 H3B 109.7 . . ?
 C2 C3 C4 109.7(2) . . ?
 H3A C3 H3B 108.2 . . ?
 C4 C3 H3A 109.7 . . ?
 C4 C3 H3B 109.7 . . ?
 C3 C4 C5 109.4(2) . . ?
 C3 C4 C7 106.9(3) . . ?
 C7 C4 C5 108.8(2) . . ?
 C8 C4 C3 109.0(2) . . ?
 C8 C4 C5 110.4(2) . . ?
 C8 C4 C7 112.4(2) . . ?
 O1 C5 C4 107.5(2) . . ?
 O1 C5 C11 107.1(3) . . ?
 O1 C5 C12 106.1(3) . . ?
 C11 C5 C4 112.1(3) . . ?
 C12 C5 C4 113.4(3) . . ?
 C12 C5 C11 110.3(3) . . ?
 C1 C6 H6A 109.8 . . ?
 C1 C6 H6B 109.8 . . ?
 C1 C6 C7 109.5(3) . . ?
 H6A C6 H6B 108.2 . . ?
 C7 C6 H6A 109.8 . . ?
 C7 C6 H6B 109.8 . . ?
 C4 C7 C6 109.6(2) . . ?
 C4 C7 H7A 109.8 . . ?
 C4 C7 H7B 109.8 . . ?
 C6 C7 H7A 109.8 . . ?
 C6 C7 H7B 109.8 . . ?
 H7A C7 H7B 108.2 . . ?
 O2 C8 O3 122.7(3) . . ?
 O2 C8 C4 124.8(3) . . ?
 O3 C8 C4 112.5(3) . . ?
 O3 C9 H9A 109.5 . . ?
 O3 C9 H9B 109.5 . . ?
 O3 C9 H9C 109.5 . . ?
 H9A C9 H9B 109.5 . . ?
 H9A C9 H9C 109.5 . . ?
 H9B C9 H9C 109.5 . . ?
 I1 C10 H10A 108.5 . . ?
 I1 C10 H10B 108.5 . . ?
 C1 C10 I1 115.3(2) . . ?
 C1 C10 H10A 108.5 . . ?
 C1 C10 H10B 108.5 . . ?
 H10A C10 H10B 107.5 . . ?
 C5 C11 H11A 109.5 . . ?
 C5 C11 H11B 109.5 . . ?
 C5 C11 H11C 109.5 . . ?
 H11A C11 H11B 109.5 . . ?
 H11A C11 H11C 109.5 . . ?
 H11B C11 H11C 109.5 . . ?
 C5 C12 H12A 109.5 . . ?
 C5 C12 H12B 109.5 . . ?
 C5 C12 H12C 109.5 . . ?
 H12A C12 H12B 109.5 . . ?
 H12A C12 H12C 109.5 . . ?
 H12B C12 H12C 109.5 . . ?

loop_
  _geom_torsion_atom_site_label_1
  _geom_torsion_atom_site_label_2
  _geom_torsion_atom_site_label_3
  _geom_torsion_atom_site_label_4
  _geom_torsion
  _geom_torsion_site_symmetry_1
  _geom_torsion_site_symmetry_2
  _geom_torsion_site_symmetry_3
  _geom_torsion_site_symmetry_4
  _geom_torsion_publ_flag
 O1 C1 C2 C3 -60.0(3) . . . . ?
 O1 C1 C6 C7 59.2(3) . . . . ?
 O1 C1 C10 I1 -70.1(3) . . . . ?
 C1 O1 C5 C4 2.0(3) . . . . ?
 C1 O1 C5 C11 -118.7(3) . . . . ?
 C1 O1 C5 C12 123.6(3) . . . . ?
 C1 C2 C3 C4 3.4(4) . . . . ?
 C1 C6 C7 C4 -0.7(4) . . . . ?
 C2 C1 C6 C7 -59.8(3) . . . . ?
 C2 C1 C10 I1 51.5(3) . . . . ?
 C2 C3 C4 C5 54.6(4) . . . . ?
 C2 C3 C4 C7 -63.0(3) . . . . ?
 C2 C3 C4 C8 175.3(3) . . . . ?
 C3 C4 C5 O1 -58.9(3) . . . . ?
 C3 C4 C5 C11 58.5(4) . . . . ?
 C3 C4 C5 C12 -175.8(3) . . . . ?
 C3 C4 C7 C6 61.3(3) . . . . ?
 C3 C4 C8 O2 -30.0(4) . . . . ?
 C3 C4 C8 O3 149.8(3) . . . . ?
 C5 O1 C1 C2 57.8(3) . . . . ?
 C5 O1 C1 C6 -61.2(3) . . . . ?
 C5 O1 C1 C10 -177.4(2) . . . . ?
 C5 C4 C7 C6 -56.7(3) . . . . ?
 C5 C4 C8 O2 90.1(4) . . . . ?
 C5 C4 C8 O3 -90.1(3) . . . . ?
 C6 C1 C2 C3 58.1(3) . . . . ?
 C6 C1 C10 I1 173.7(2) . . . . ?
 C7 C4 C5 O1 57.5(3) . . . . ?
 C7 C4 C5 C11 174.9(3) . . . . ?
 C7 C4 C5 C12 -59.4(3) . . . . ?
 C7 C4 C8 O2 -148.3(3) . . . . ?
 C7 C4 C8 O3 31.5(4) . . . . ?
 C8 C4 C5 O1 -178.8(2) . . . . ?
 C8 C4 C5 C11 -61.4(4) . . . . ?
 C8 C4 C5 C12 64.3(4) . . . . ?
 C8 C4 C7 C6 -179.2(3) . . . . ?
 C9 O3 C8 O2 -0.2(5) . . . . ?
 C9 O3 C8 C4 -179.9(3) . . . . ?
 C10 C1 C2 C3 179.7(3) . . . . ?
 C10 C1 C6 C7 174.8(3) . . . . ?

_shelx_res_file
;
TITL v62_a.res in P2(1)/n
    v62.res
    created by SHELXL-2016/6 at 11:00:16 on 03-Dec-2022
REM Old TITL v62 in P2(1)/n
REM SHELXT solution in P2(1)/n
REM R1 0.239, Rweak 0.010, Alpha 0.023, Orientation as input
REM Formula found by SHELXT: C12 O3 I
CELL 0.71073 9.6946 13.3702 10.8432 90 106.97 90
ZERR 4 0.0017 0.0024 0.0021 0 0.01 0
LATT 1
SYMM 0.5-X,0.5+Y,0.5-Z
SFAC C H I O
UNIT 48 76 4 12

L.S. 4 0 0
PLAN  5
SIZE 0.2 0.2 0.1
TEMP 23
CONF
BOND $H
list 4
MORE -1
fmap 2 53
acta
OMIT -2 50
REM <olex2.extras>
REM <HklSrc "%.\\v62.hkl">
REM </olex2.extras>

WGHT    0.017100    1.801500
EXTI    0.009026
FVAR       0.40714
I1    3    0.817013    0.492299    0.770474    11.00000    0.04413    0.05936 =
         0.10659    0.00802    0.03124    0.01401
O1    4    0.454047    0.551873    0.690685    11.00000    0.03381    0.02992 =
         0.06067   -0.00819    0.02313   -0.00006
O2    4    0.207713    0.750832    0.889430    11.00000    0.05190    0.09922 =
         0.03686   -0.00676    0.01884    0.02328
O3    4    0.089338    0.755681    0.680915    11.00000    0.03468    0.05775 =
         0.04081   -0.00190    0.01296    0.01143
C1    1    0.547754    0.630232    0.675189    11.00000    0.03126    0.03391 =
         0.03931   -0.00646    0.01518   -0.00578
C2    1    0.601064    0.688264    0.800560    11.00000    0.03076    0.04898 =
         0.04724   -0.01378    0.00947   -0.00339
AFIX  23
H2A   2    0.665551    0.741207    0.790934    11.00000   -1.20000
H2B   2    0.654092    0.644015    0.868890    11.00000   -1.20000
AFIX   0
C3    1    0.472522    0.733182    0.835709    11.00000    0.03851    0.05020 =
         0.04528   -0.01865    0.01158   -0.00327
AFIX  23
H3A   2    0.478901    0.805588    0.836082    11.00000   -1.20000
H3B   2    0.473786    0.711419    0.921370    11.00000   -1.20000
AFIX   0
C4    1    0.332013    0.699712    0.737655    11.00000    0.03161    0.03325 =
         0.02677   -0.00278    0.00965    0.00269
C5    1    0.328754    0.583200    0.729113    11.00000    0.03452    0.03452 =
         0.04426   -0.00343    0.02091   -0.00084
C6    1    0.461707    0.699837    0.569123    11.00000    0.04445    0.05591 =
         0.03939    0.00469    0.02282    0.00293
AFIX  23
H6A   2    0.427825    0.663298    0.488635    11.00000   -1.20000
H6B   2    0.522831    0.754075    0.556826    11.00000   -1.20000
AFIX   0
C7    1    0.332836    0.742265    0.606865    11.00000    0.04752    0.05054 =
         0.04163    0.01463    0.02051    0.01301
AFIX  23
H7A   2    0.339433    0.814623    0.611778    11.00000   -1.20000
H7B   2    0.243842    0.724631    0.541951    11.00000   -1.20000
AFIX   0
C8    1    0.205652    0.737677    0.780153    11.00000    0.03614    0.03432 =
         0.03928    0.00185    0.01614    0.00486
C9    1   -0.036551    0.792272    0.712445    11.00000    0.03475    0.06201 =
         0.06009   -0.00344    0.02073    0.01053
AFIX 137
H9A   2   -0.114846    0.799636    0.634802    11.00000   -1.50000
H9B   2   -0.015156    0.855904    0.754738    11.00000   -1.50000
H9C   2   -0.063260    0.745580    0.768737    11.00000   -1.50000
AFIX   0
C10   1    0.665902    0.582182    0.629437    11.00000    0.03520    0.04900 =
         0.05237   -0.01198    0.01966   -0.00196
AFIX  23
H10A  2    0.718734    0.634628    0.601043    11.00000   -1.20000
H10B  2    0.621180    0.540606    0.555221    11.00000   -1.20000
AFIX   0
C11   1    0.341215    0.534563    0.858802    11.00000    0.10924    0.04833 =
         0.08687    0.02726    0.06329    0.02415
AFIX 137
H11A  2    0.346608    0.463260    0.850875    11.00000   -1.50000
H11B  2    0.258192    0.551457    0.885759    11.00000   -1.50000
H11C  2    0.426703    0.558289    0.921584    11.00000   -1.50000
AFIX   0
C12   1    0.198203    0.542860    0.627117    11.00000    0.03852    0.06360 =
         0.11406   -0.04737    0.02814   -0.01378
AFIX 137
H12A  2    0.189418    0.575907    0.546584    11.00000   -1.50000
H12B  2    0.113031    0.554875    0.652995    11.00000   -1.50000
H12C  2    0.209501    0.472255    0.617189    11.00000   -1.50000
AFIX   0
HKLF 4


REM  v62_a.res in P2(1)/n
REM R1 =  0.0299 for    1979 Fo > 4sig(Fo)  and  0.0394 for all    2369 data
REM    149 parameters refined using      0 restraints

END

WGHT      0.0171      1.8014

REM Highest difference peak  0.681,  deepest hole -0.831,  1-sigma level  0.078
Q1    1   0.8530  0.4827  0.8610  11.00000  0.05    0.68
Q2    1   0.2669  0.7831  0.5397  11.00000  0.05    0.26
Q3    1   0.4733  0.7638  0.9209  11.00000  0.05    0.25
Q4    1   0.8687  0.5466  0.7614  11.00000  0.05    0.25
Q5    1   0.1914  0.4981  0.5695  11.00000  0.05    0.24
;
_shelx_res_checksum                39003
_shelx_hkl_file
;
  -1   0   0   -2.50    0.20
  -1   0   0   -2.30    0.30
  -1   0   0   -2.40    0.10
  -1   0   0   -2.50    0.20
   1   0   0   -2.30    0.10
   1   0   0   -2.10    0.30
   1   0   0   -2.70    0.20
   1   0   0   -2.40    0.20
  -2   0   0 2098.79  118.19
  -2   0   0 1939.91  118.59
  -2   0   0 2008.80  118.29
  -2   0   0 1757.42  118.19
   2   0   0 2017.90  118.29
   2   0   0 1813.92  118.39
   2   0   0 1826.32  118.29
   2   0   0 2102.49  118.19
  -3   0   0   -3.50    0.80
  -3   0   0   -2.20    0.30
  -3   0   0   -3.00    0.60
  -3   0   0   -3.10    0.60
   3   0   0   -2.00    0.50
   3   0   0   -3.00    0.60
   3   0   0   -1.70    0.70
   3   0   0   -3.00    0.30
  -4   0   0   32.90    3.10
  -4   0   0   30.70    2.30
  -4   0   0   26.60    3.90
  -4   0   0   28.60    3.00
   4   0   0   27.70    3.20
   4   0   0   28.10    2.30
  -5   0   0   -1.00    1.30
  -5   0   0    0.40    0.60
  -5   0   0   -2.60    1.20
  -5   0   0   -2.30    1.50
   5   0   0   -0.70    0.60
   5   0   0   -2.10    1.00
  -6   0   0 1583.74   97.99
  -6   0   0 1614.94   98.99
  -6   0   0 1672.93   99.39
  -6   0   0 1562.44  100.39
   6   0   0 1499.25   97.99
   6   0   0 1612.44   99.49
   6   0   0 1753.92   98.99
  -7   0   0   -0.80    2.70
  -7   0   0   -4.30    1.80
  -7   0   0   -1.90    1.40
   7   0   0   -1.10    1.90
   7   0   0   -1.60    1.00
   7   0   0   -1.70    0.90
   7   0   0    4.30    2.00
  -8   0   0 1255.07   81.99
  -8   0   0 1278.67   82.39
  -8   0   0 1470.15   84.59
   8   0   0 1232.98   82.59
   8   0   0 1353.16   80.69
   8   0   0 1358.46   82.19
  -9   0   0   -2.30    3.30
  -9   0   0   -3.70    1.70
 -10   0   0   36.70    8.50
 -10   0   0   37.50    5.70
 -11   0   0    1.90    4.90
 -11   0   0   -1.60    2.40
 -11   0  -1   -2.50    3.40
 -11   0  -1    2.80    6.30
 -10   0  -1   -0.70    2.40
 -10   0  -1    1.00    4.30
  -9   0  -1   35.30    5.30
  -9   0  -1   30.40    7.60
  -8   0  -1    1.30    2.80
  -8   0  -1    1.70    3.40
  -8   0  -1   -2.60    2.60
   7   0   1  412.46   27.50
   7   0   1  445.56   29.60
   7   0   1  447.26   27.70
  -7   0  -1  456.65   28.90
  -7   0  -1  474.15   30.90
  -7   0  -1  464.55   29.50
   6   0   1    0.10    0.90
   6   0   1    0.40    0.90
   6   0   1    2.30    2.10
  -6   0  -1   -1.60    1.80
  -6   0  -1   -3.40    1.90
  -6   0  -1    1.20    1.90
   5   0   1 1088.29   63.99
   5   0   1 1098.09   64.09
   5   0   1 1058.39   65.29
  -5   0  -1 1050.09   65.19
  -5   0  -1  972.90   64.69
  -5   0  -1 1021.90   65.89
   4   0   1    0.20    0.70
   4   0   1    0.10    1.20
   4   0   1   -0.60    0.50
  -4   0  -1   -0.60    1.10
  -4   0  -1   -3.10    1.70
  -4   0  -1   -0.80    0.90
   3   0   1    3.30    0.70
   3   0   1    7.10    0.90
   3   0   1    1.50    1.10
   3   0   1    3.80    1.00
  -3   0  -1    2.60    1.00
  -3   0  -1    3.50    1.50
  -3   0  -1    1.50    1.10
  -3   0  -1    5.20    1.10
   2   0   1    1.20    0.40
   2   0   1   -1.20    0.70
   2   0   1    0.60    0.30
   2   0   1    0.10    0.50
   2   0   1   -0.40    0.50
  -2   0  -1    0.00    0.50
  -2   0  -1    0.20    0.70
  -2   0  -1    0.20    0.50
  -2   0  -1   -1.30    0.90
   1   0   1  270.57   16.20
   1   0   1  254.57   16.10
   1   0   1  243.68   16.30
  -1   0  -1  275.57   16.10
  -1   0  -1  251.17   16.10
  -1   0  -1  262.67   16.10
  -1   0  -1  269.27   16.30
  -1   0  -1  260.77   16.30
   0   0   1   -9.60    0.20
   0   0   1   -9.20    0.30
   0   0   1   -8.80    0.30
   0   0   1   -9.50    0.30
   0   0  -1  -10.30    0.20
   0   0  -1  -10.50    0.20
   0   0  -1   -9.90    0.20
  -1   0   1 1296.47   76.99
  -1   0   1 1295.87   76.89
  -1   0   1 1152.98   76.99
  -1   0   1 1341.27   76.99
   1   0  -1 1323.67   76.99
   1   0  -1 1127.99   76.89
   1   0  -1 1311.47   77.09
  -2   0   1    2.80    0.50
  -2   0   1    0.20    0.50
  -2   0   1    0.40    0.30
  -2   0   1   -0.20    0.30
  -2   0   1    1.40    0.40
   2   0  -1    0.00    0.30
   2   0  -1    1.10    0.50
   2   0  -1    0.10    0.30
   2   0  -1    0.50    0.30
   2   0  -1    0.00    0.30
  -3   0   1  601.14   35.10
  -3   0   1  567.74   36.00
  -3   0   1  555.14   35.40
  -3   0   1  572.34   35.50
   3   0  -1  590.64   35.40
   3   0  -1  580.34   35.50
   3   0  -1  609.74   35.40
   3   0  -1  504.75   35.70
   3   0  -1  571.74   35.10
  -4   0   1   -1.70    1.00
  -4   0   1   -2.30    1.10
  -4   0   1   -0.60    0.60
  -4   0   1   -2.80    0.80
   4   0  -1   -2.40    0.70
   4   0  -1   -1.40    0.50
   4   0  -1   -2.60    0.90
  -5   0   1  106.19    7.80
  -5   0   1   99.19    7.00
  -5   0   1  118.89    9.00
  -5   0   1  108.19    7.90
   5   0  -1  126.79    8.20
   5   0  -1  107.39    7.60
   5   0  -1  105.09    7.10
  -6   0   1    1.10    2.20
  -6   0   1   -3.20    1.60
  -6   0   1   -1.60    1.50
  -6   0   1   -2.10    0.70
   6   0  -1   -1.00    1.40
   6   0  -1   -0.70    1.00
   6   0  -1    0.10    1.30
  -7   0   1  539.35   35.80
  -7   0   1  544.95   34.70
  -7   0   1  546.95   36.00
  -7   0   1  605.34   37.70
   7   0  -1  589.04   34.80
   7   0  -1  538.15   36.20
   7   0  -1  583.54   35.60
  -8   0   1    4.80    3.40
  -8   0   1    1.30    2.20
  -8   0   1    0.70    2.70
   8   0  -1   -1.80    1.30
   8   0  -1    3.30    2.60
   8   0  -1    1.70    2.10
  -9   0   1  353.36   24.80
  -9   0   1  395.16   27.70
 -10   0   1   -5.70    2.90
 -10   0   1   -3.90    5.30
 -11   0   1    0.20    5.90
 -11   0   1   -5.60    2.90
 -10   0  -2    0.00    4.10
 -10   0  -2    1.00    3.50
  -9   0  -2   -3.40    4.60
  -9   0  -2   -3.10    2.80
  -8   0  -2  377.36   26.30
  -8   0  -2  425.36   28.50
   7   0   2    0.80    1.10
   7   0   2   -1.00    2.40
  -7   0  -2   -2.30    2.20
  -7   0  -2    0.20    3.70
  -7   0  -2   -1.80    2.10
   6   0   2  674.33   43.00
   6   0   2  642.24   41.20
   6   0   2  612.24   41.00
  -6   0  -2  707.43   42.80
  -6   0  -2  700.73   42.10
  -6   0  -2  702.63   43.60
   5   0   2    0.50    0.90
   5   0   2    1.30    1.90
   5   0   2    0.80    1.00
  -5   0  -2    0.60    1.30
  -5   0  -2   -0.80    1.70
  -5   0  -2   -0.90    2.80
   4   0   2  271.57   17.40
   4   0   2  282.47   17.20
   4   0   2  269.87   18.40
  -4   0  -2  281.07   18.80
  -4   0  -2  258.67   17.80
  -4   0  -2  296.97   18.50
   3   0   2    0.40    0.70
   3   0   2    0.00    0.80
   3   0   2   -0.20    1.10
  -3   0  -2   -2.20    0.80
  -3   0  -2    0.00    0.90
  -3   0  -2    0.40    1.20
  -3   0  -2   -2.50    1.70
   2   0   2  230.28   16.00
   2   0   2  256.87   15.60
   2   0   2  246.28   15.70
  -2   0  -2  239.88   15.60
  -2   0  -2  265.07   16.10
  -2   0  -2  249.78   15.50
  -2   0  -2  250.47   16.00
  -2   0  -2  240.48   15.60
   1   0   2    1.20    0.60
   1   0   2    0.00    0.40
   1   0   2   -0.30    0.50
   1   0   2   -0.60    0.40
   1   0   2    0.60    0.50
  -1   0  -2    0.40    0.50
  -1   0  -2    0.50    0.50
  -1   0  -2   -0.20    0.40
  -1   0  -2    1.10    0.70
  -1   0  -2   -0.20    0.60
   0   0   2 7179.98  442.96
   0   0   2 7530.95  443.26
   0   0  -2 7228.18  443.96
   0   0  -2 6443.36  443.76
   0   0  -2 8106.89  443.76
  -1   0   2   -2.20    0.20
  -1   0   2   -1.80    0.40
  -1   0   2    1.50    0.80
  -1   0   2   -1.80    0.50
   1   0  -2   -2.70    0.40
   1   0  -2   -2.00    0.40
   1   0  -2   -1.60    0.20
   1   0  -2   -2.10    0.40
  -2   0   2 2782.62  162.18
  -2   0   2 2830.02  162.58
  -2   0   2 2436.66  162.08
   2   0  -2 2550.84  162.08
   2   0  -2 2740.13  162.08
   2   0  -2 2691.83  162.68
  -3   0   2    0.50    1.00
  -3   0   2   -0.30    0.50
  -3   0   2   -0.60    0.40
  -3   0   2    2.50    0.80
  -3   0   2   -0.10    0.60
   3   0  -2   -0.60    0.50
   3   0  -2   -0.90    0.60
   3   0  -2    1.90    0.80
   3   0  -2    0.10    0.50
  -4   0   2    3.40    1.00
  -4   0   2   -0.80    1.40
  -4   0   2   -0.50    0.90
  -4   0   2    0.00    0.90
   4   0  -2    4.20    1.10
   4   0  -2    3.50    1.20
   4   0  -2    0.90    0.80
  -5   0   2    2.30    1.30
  -5   0   2   -1.90    0.70
  -5   0   2   -2.70    1.10
  -5   0   2    1.90    2.10
   5   0  -2   -2.50    0.70
   5   0  -2   -1.00    1.00
   5   0  -2   -0.90    0.80
  -6   0   2 1140.49   69.69
  -6   0   2 1167.78   70.59
  -6   0   2 1174.78   70.59
  -6   0   2 1101.39   71.49
   6   0  -2 1121.09   69.79
   6   0  -2 1148.09   70.69
   6   0  -2 1133.79   70.09
  -7   0   2   -1.00    1.80
  -7   0   2   -0.70    3.20
  -7   0   2   -3.50    2.00
   7   0  -2    1.60    1.90
   7   0  -2   -2.30    1.20
   7   0  -2   -2.80    1.40
  -8   0   2 1205.08   77.59
  -8   0   2 1207.98   75.99
  -8   0   2 1214.38   75.99
   8   0  -2 1252.07   74.89
   8   0  -2 1197.28   75.49
   8   0  -2 1242.78   76.29
  -9   0   2    2.90    2.50
  -9   0   2   -3.50    4.20
   9   0  -2    1.80    2.10
 -10   0   2  178.18   14.20
 -10   0   2  185.38   16.20
 -11   0   2   -6.10    5.40
 -11   0   2   -5.40    3.00
 -12   0   2   -1.90    6.90
 -10   0  -3    5.00    5.70
 -10   0  -3    2.60    2.80
  -9   0  -3    0.70    3.30
  -9   0  -3    2.80    5.40
  -8   0  -3   -3.90    3.00
  -8   0  -3   -1.30    2.80
   7   0   3  305.67   21.30
   7   0   3  345.77   23.90
  -7   0  -3  337.37   22.80
  -7   0  -3  365.16   23.80
  -7   0  -3  389.06   25.00
   6   0   3    2.50    1.30
   6   0   3    0.50    2.40
   6   0   3    0.30    1.20
  -6   0  -3   -0.30    2.20
  -6   0  -3    1.00    2.00
  -6   0  -3    3.70    3.70
   5   0   3  641.84   39.60
   5   0   3  661.83   41.30
   5   0   3  543.15   39.70
  -5   0  -3  690.63   41.70
  -5   0  -3  676.13   41.10
  -5   0  -3  663.63   40.40
   4   0   3    0.50    1.10
   4   0   3   -2.30    1.80
   4   0   3   -0.60    1.00
  -4   0  -3   -1.20    1.70
  -4   0  -3   -0.20    1.50
  -4   0  -3   -0.30    1.90
   3   0   3   97.19    6.90
   3   0   3   76.39    7.20
  -3   0  -3   96.19    7.50
  -3   0  -3  108.09    6.70
  -3   0  -3   92.79    6.90
  -3   0  -3   93.09    7.60
   2   0   3    2.20    1.00
   2   0   3    0.30    0.90
   2   0   3   -3.00    1.30
   2   0   3    1.00    1.30
  -2   0  -3    2.20    1.00
  -2   0  -3    2.20    0.90
  -2   0  -3    0.60    1.00
  -2   0  -3   -2.70    1.40
  -2   0  -3   -0.70    1.00
   1   0   3 2487.05  154.68
   1   0   3 2462.35  154.58
   1   0   3 2657.13  154.58
   1   0   3 2183.28  154.88
  -1   0  -3 2753.32  154.68
  -1   0  -3 2436.16  154.78
  -1   0  -3 2612.14  154.98
  -1   0  -3 2754.52  154.58
   0   0   3   -0.40    0.40
   0   0   3    0.70    0.90
   0   0   3   -0.10    0.80
   0   0  -3   -1.10    0.60
   0   0  -3   -1.00    0.70
   0   0  -3   -1.10    0.60
   0   0  -3    0.80    0.50
  -1   0   3 2918.51  186.98
   1   0  -3 3156.08  186.78
   1   0  -3 2738.53  186.98
   1   0  -3 3490.85  187.08
  -2   0   3    1.40    0.70
  -2   0   3   -0.90    0.50
  -2   0   3    0.10    0.60
  -2   0   3   -0.70    0.60
   2   0  -3   -0.40    0.70
   2   0  -3    0.20    0.90
   2   0  -3   -0.60    0.60
   2   0  -3   -0.70    0.40
  -3   0   3 1546.35  100.79
  -3   0   3 1537.65  100.89
  -3   0   3 1744.13  100.89
  -3   0   3 1600.64  100.69
   3   0  -3 1650.43  100.89
   3   0  -3 1773.22  100.59
   3   0  -3 1714.03  100.79
  -4   0   3   -0.70    1.00
  -4   0   3    2.20    1.00
  -4   0   3    2.60    1.10
  -4   0   3    1.90    1.20
  -4   0   3   -0.70    1.60
   4   0  -3    1.20    0.80
   4   0  -3    0.10    0.90
   4   0  -3   -3.60    1.00
   4   0  -3   -0.80    1.00
  -5   0   3  208.78   13.90
  -5   0   3  211.38   14.00
  -5   0   3  206.48   14.00
  -5   0   3  195.68   14.50
   5   0  -3  213.28   13.70
   5   0  -3  213.38   13.90
   5   0  -3  207.38   13.50
  -6   0   3   -3.90    2.40
  -6   0   3   -1.50    1.70
  -6   0   3    0.30    1.60
   6   0  -3   -3.40    1.10
   6   0  -3    0.30    1.20
   6   0  -3   -0.90    1.00
  -7   0   3  811.62   53.59
  -7   0   3  858.41   52.69
  -7   0   3  895.61   52.69
   7   0  -3  834.12   51.89
   7   0  -3  868.31   52.59
   7   0  -3  767.32   51.79
  -8   0   3   -2.00    1.90
  -8   0   3   -2.70    3.60
  -8   0   3    2.20    2.30
   8   0  -3   -2.10    1.40
   8   0  -3    0.10    2.20
  -9   0   3  837.62   50.79
  -9   0   3  731.83   48.50
   9   0  -3  731.13   47.30
 -10   0   3   -4.70    4.60
 -10   0   3   -1.60    3.10
 -11   0   3   51.19    7.30
 -11   0   3   63.39   10.50
 -12   0   3  -10.80    5.50
 -12   0   3   -0.10    3.70
 -10   0  -4    5.70    4.60
  -9   0  -4   -3.80    4.80
  -9   0  -4   -0.70    3.30
  -8   0  -4   45.60    6.20
  -8   0  -4   64.99    9.20
  -7   0  -4    4.40    3.40
  -7   0  -4   -0.80    3.00
  -7   0  -4   -3.50    2.50
   6   0   4  336.57   23.50
   6   0   4  323.17   21.30
  -6   0  -4  332.17   22.20
  -6   0  -4  367.76   23.90
  -6   0  -4  331.07   23.20
   5   0   4   -0.80    2.30
   5   0   4    0.40    1.30
  -5   0  -4    1.80    2.10
  -5   0  -4   -2.20    1.40
  -5   0  -4   -5.70    2.60
   4   0   4  212.08   14.10
   4   0   4  205.78   14.90
  -4   0  -4  219.38   13.60
  -4   0  -4  201.28   14.60
  -4   0  -4  184.18   14.60
  -4   0  -4  209.08   14.00
   3   0   4    1.90    1.50
   3   0   4    0.10    0.90
  -3   0  -4    2.80    1.80
  -3   0  -4    2.60    1.40
  -3   0  -4   -0.50    1.90
  -3   0  -4   -1.60    2.10
   2   0   4   10.90    2.40
   2   0   4    5.30    1.80
  -2   0  -4    1.60    1.50
  -2   0  -4    8.00    2.10
  -2   0  -4    1.90    1.40
  -2   0  -4    3.50    1.80
   1   0   4   -1.00    1.40
   1   0   4   -2.50    1.00
   1   0   4    2.40    1.10
  -1   0  -4   -2.80    1.20
  -1   0  -4    0.20    0.90
  -1   0  -4   -2.10    1.20
  -1   0  -4    4.10    1.70
   0   0   4  738.03   40.50
   0   0   4  628.54   40.80
   0   0   4  587.74   40.00
   0   0  -4  657.83   40.30
   0   0  -4  656.53   40.00
   0   0  -4  673.33   40.90
   0   0  -4  640.84   40.80
  -1   0   4   -0.20    1.00
  -1   0   4   -1.50    0.90
   1   0  -4   -1.30    1.20
   1   0  -4   -1.10    0.80
   1   0  -4   -0.60    1.10
  -2   0   4 1651.43  104.39
  -2   0   4 1622.64  103.59
  -2   0   4 1677.33  103.69
   2   0  -4 1588.74  104.49
   2   0  -4 1850.11  104.29
   2   0  -4 1868.51  104.39
  -3   0   4   -0.10    1.00
  -3   0   4    0.10    1.00
   3   0  -4   -0.80    1.20
   3   0  -4    1.10    0.80
   3   0  -4   -2.40    0.60
   3   0  -4    1.30    1.00
  -4   0   4  234.78   14.60
  -4   0   4  207.48   14.70
   4   0  -4  233.28   14.50
   4   0  -4  195.18   14.50
   4   0  -4  233.08   14.20
  -5   0   4    0.20    1.30
  -5   0   4   -1.70    2.00
  -5   0   4    0.90    1.30
  -5   0   4   -0.10    1.10
   5   0  -4    0.70    1.00
   5   0  -4   -1.40    1.30
   5   0  -4   -1.40    1.10
  -6   0   4  166.98   13.30
  -6   0   4  164.38   12.70
  -6   0   4  192.58   12.70
  -6   0   4  186.78   12.60
   6   0  -4  201.58   12.70
   6   0  -4  184.18   12.10
   6   0  -4  172.58   12.40
  -7   0   4    0.20    1.80
  -7   0   4   -2.10    1.40
  -7   0   4   -2.10    2.80
   7   0  -4   -2.50    1.40
   7   0  -4   -3.80    1.50
   7   0  -4   -1.70    1.30
  -8   0   4  647.24   42.80
  -8   0   4  696.83   41.60
  -8   0   4  666.73   41.70
   8   0  -4  550.24   40.50
   8   0  -4  701.13   41.60
  -9   0   4   -1.20    2.20
  -9   0   4    3.00    4.40
   9   0  -4   -2.80    1.50
 -10   0   4  277.17   21.10
 -10   0   4  244.58   18.70
 -11   0   4    2.50    2.70
 -11   0   4   -1.00    5.50
 -12   0   4    3.60    3.90
 -12   0   4   -2.20    6.20
  -9   0  -5    0.50    3.60
  -9   0  -5   -1.90    2.60
  -8   0  -5    2.90    4.80
  -8   0  -5   -0.30    2.40
  -7   0  -5   54.19    8.20
  -7   0  -5   59.59    9.30
  -7   0  -5   54.59    6.20
   6   0   5    2.60    1.70
   6   0   5    2.00    2.60
  -6   0  -5   -5.60    3.30
  -6   0  -5   -0.80    2.60
  -6   0  -5    1.20    2.40
   5   0   5  275.97   17.00
   5   0   5  238.78   18.50
  -5   0  -5  240.78   17.40
  -5   0  -5  294.17   18.90
  -5   0  -5  242.18   18.50
   4   0   5    3.30    2.60
   4   0   5    1.10    1.30
  -4   0  -5   -4.50    2.40
  -4   0  -5    4.30    2.80
  -4   0  -5    0.20    1.60
  -4   0  -5   -1.00    1.40
   3   0   5   79.39    7.40
   3   0   5   75.99    6.30
  -3   0  -5   82.89    7.40
  -3   0  -5   71.09    6.40
  -3   0  -5   75.69    6.80
  -3   0  -5   90.49    6.50
   2   0   5    0.90    2.20
   2   0   5    6.50    1.70
  -2   0  -5   -2.80    1.90
  -2   0  -5    3.00    1.90
  -2   0  -5   -0.90    1.90
  -2   0  -5    2.90    1.90
   1   0   5  360.36   26.30
   1   0   5  397.16   27.10
   1   0   5  432.06   26.50
  -1   0  -5  461.55   27.30
  -1   0  -5  415.66   26.40
  -1   0  -5  418.46   27.00
  -1   0  -5  456.55   26.40
   0   0   5   -1.50    0.70
   0   0   5   -0.10    1.60
   0   0  -5   -0.80    0.80
   0   0  -5   -0.90    1.40
   0   0  -5   -1.20    1.20
   0   0  -5   -0.60    1.00
  -1   0   5  917.21   60.59
   1   0  -5 1100.79   60.69
   1   0  -5  924.71   60.69
   1   0  -5  970.50   60.09
  -2   0   5   -4.10    1.20
   2   0  -5   -3.30    1.20
   2   0  -5   -2.00    1.20
   2   0  -5    1.00    1.60
  -3   0   5  614.54   39.80
  -3   0   5  634.54   40.60
   3   0  -5  652.33   39.70
   3   0  -5  695.83   40.40
   3   0  -5  641.44   40.80
   3   0  -5  660.33   40.60
  -4   0   5    2.50    1.50
  -4   0   5   -1.20    1.50
   4   0  -5   -1.10    1.70
   4   0  -5    2.90    1.20
   4   0  -5    1.90    1.30
  -5   0   5  174.38   11.70
  -5   0   5  154.88   11.80
  -5   0   5  167.58   12.00
   5   0  -5  159.68   11.70
   5   0  -5  166.38   11.20
   5   0  -5  182.98   11.60
  -6   0   5    0.80    2.00
  -6   0   5   -0.60    2.40
  -6   0   5    2.70    1.90
   6   0  -5    1.90    1.30
   6   0  -5    0.80    1.60
   6   0  -5   -0.10    2.10
  -7   0   5  250.57   17.30
  -7   0   5  234.28   16.30
  -7   0   5  218.28   16.50
  -7   0   5  256.37   16.40
   7   0  -5  255.67   16.30
   7   0  -5  224.18   15.50
   7   0  -5  222.18   16.00
  -8   0   5   -6.60    2.20
  -8   0   5   -3.30    2.30
  -8   0   5    0.00    2.10
  -8   0   5    0.80    3.60
   8   0  -5   -4.40    1.70
   8   0  -5   -3.90    1.70
  -9   0   5  683.93   43.20
  -9   0   5  739.33   44.60
   9   0  -5  592.84   41.90
 -10   0   5    0.90    3.10
 -10   0   5   -4.10    4.40
  10   0  -5   -2.00    1.70
 -11   0   5   96.49    9.70
 -11   0   5  119.49   13.00
 -12   0   5    1.20    3.70
 -12   0   5   -1.70    5.80
  -8   0  -6   32.50    5.60
  -8   0  -6   34.60    7.20
  -7   0  -6    4.50    4.50
   6   0   6  142.89   15.20
   6   0   6  165.38   11.10
  -6   0  -6  155.98   12.10
  -6   0  -6  151.18   13.30
  -6   0  -6  149.79   13.20
   5   0   6    1.70    3.30
   5   0   6    0.90    1.90
  -5   0  -6    0.60    2.60
  -5   0  -6   -1.20    1.90
  -5   0  -6   -0.90    3.10
  -5   0  -6   -1.70    3.10
   4   0   6  141.09   10.40
  -4   0  -6  131.89   11.00
  -4   0  -6  147.59   11.40
  -4   0  -6  142.19   10.20
  -4   0  -6  130.39   10.40
   3   0   6    0.60    2.80
   3   0   6   -0.60    1.70
  -3   0  -6    2.00    2.30
  -3   0  -6   -1.50    2.30
  -3   0  -6    0.00    2.60
  -3   0  -6   -0.20    1.80
   2   0   6  249.48   16.90
   2   0   6  246.18   17.80
  -2   0  -6  240.58   16.70
  -2   0  -6  256.57   16.80
  -2   0  -6  253.57   17.20
  -2   0  -6  269.17   17.80
   1   0   6    2.30    1.60
   1   0   6    3.10    2.40
  -1   0  -6    3.70    2.30
  -1   0  -6   -4.50    2.20
  -1   0  -6   -3.50    1.80
   0   0   6  330.07   24.10
   0   0   6  371.46   25.50
   0   0  -6  389.26   24.80
   0   0  -6  434.76   24.20
   0   0  -6  419.86   25.60
   0   0  -6  395.06   25.60
  -1   0   6   -0.70    1.70
   1   0  -6    1.00    1.60
   1   0  -6    0.00    1.50
   1   0  -6    0.90    2.30
  -2   0   6 1387.16   87.99
   2   0  -6 1620.24   87.99
   2   0  -6 1366.56   87.39
   2   0  -6 1336.17   88.09
  -3   0   6    0.60    0.40
  -3   0   6    0.90    0.50
  -3   0   6   -2.70    1.60
   3   0  -6   -2.00    1.70
   3   0  -6    0.00    1.50
   3   0  -6   -2.10    1.40
  -4   0   6  438.36   28.30
  -4   0   6  416.86   27.50
   4   0  -6  421.36   27.20
   4   0  -6  496.25   28.00
   4   0  -6  455.55   27.90
   4   0  -6  415.66   28.40
  -5   0   6    3.70    2.00
  -5   0   6   -1.90    1.80
   5   0  -6   -4.30    1.30
   5   0  -6   -1.60    1.90
   5   0  -6    1.00    1.40
   5   0  -6    2.40    1.50
  -6   0   6  370.66   24.20
  -6   0   6  401.86   24.70
  -6   0   6  344.97   24.10
   6   0  -6  328.37   24.00
   6   0  -6  369.16   23.40
   6   0  -6  388.06   23.80
  -7   0   6    0.00    2.00
  -7   0   6    0.20    2.90
  -7   0   6    0.40    2.00
   7   0  -6    0.60    2.40
   7   0  -6    1.10    1.60
   7   0  -6   -2.50    1.60
  -8   0   6  206.48   14.80
  -8   0   6  208.98   15.90
  -8   0   6  196.78   15.20
   8   0  -6  195.28   14.40
   8   0  -6  203.08   14.40
  -9   0   6   -1.70    2.90
  -9   0   6   -3.90    3.60
   9   0  -6   -1.10    2.30
 -10   0   6  260.37   20.20
 -10   0   6  279.27   19.30
  10   0  -6  232.78   17.50
 -11   0   6   -8.30    4.30
 -11   0   6   -0.90    2.50
  -8   0  -7    1.40    3.70
  -8   0  -7   -2.60    4.10
  -7   0  -7    6.00    4.80
  -7   0  -7    3.30    3.60
  -6   0  -7   -0.20    3.20
  -6   0  -7   -0.70    3.80
   5   0   7   91.99    8.50
  -5   0  -7   86.39    8.80
  -5   0  -7   88.99    9.10
  -5   0  -7   88.39    7.90
  -5   0  -7  100.59    7.90
   4   0   7    0.40    2.80
   4   0   7    2.90    3.50
  -4   0  -7    0.30    2.20
  -4   0  -7   -0.70    2.60
  -4   0  -7    1.60    3.10
  -4   0  -7   -5.10    3.10
   3   0   7  168.38   14.20
   3   0   7  181.08   13.20
  -3   0  -7  189.58   14.20
  -3   0  -7  197.98   13.50
  -3   0  -7  174.18   13.00
  -3   0  -7  173.38   13.00
   2   0   7   -0.10    1.80
   2   0   7    1.80    2.90
  -2   0  -7   -1.50    2.20
  -2   0  -7   -1.60    2.50
  -2   0  -7    0.00    2.60
  -2   0  -7   -2.50    2.10
   1   0   7   31.10    4.20
   1   0   7   20.60    3.20
   1   0   7   20.70    4.20
  -1   0  -7   32.90    4.70
  -1   0  -7   29.60    4.70
  -1   0  -7   39.60    4.20
  -1   0  -7   30.00    3.40
   0   0   7    0.30    2.40
   0   0   7   -0.80    2.10
   0   0   7   -0.10    1.00
   0   0  -7   -2.60    1.60
   0   0  -7   -0.60    1.90
   0   0  -7    0.60    1.50
   0   0  -7    0.50    1.20
  -1   0   7  244.58   18.30
   1   0  -7  251.37   17.60
   1   0  -7  269.97   18.70
   1   0  -7  315.57   18.50
  -2   0   7   -0.20    1.90
   2   0  -7   -2.70    1.70
   2   0  -7   -1.90    1.20
   2   0  -7   -1.60    2.40
  -3   0   7  358.26   24.00
   3   0  -7  412.56   23.90
   3   0  -7  360.06   24.30
   3   0  -7  334.17   23.60
  -4   0   7   -3.40    1.60
  -4   0   7   -0.50    0.80
  -4   0   7   -1.70    0.80
   4   0  -7    0.60    2.30
   4   0  -7   -1.00    1.60
   4   0  -7   -3.70    2.20
  -5   0   7  532.85   32.70
  -5   0   7  497.55   33.50
   5   0  -7  465.75   33.50
   5   0  -7  559.54   33.00
   5   0  -7  537.15   32.90
  -6   0   7    1.00    2.10
  -6   0   7   -2.50    2.20
   6   0  -7    2.40    1.80
   6   0  -7    0.60    1.70
   6   0  -7    1.10    2.40
  -7   0   7   28.80    4.70
  -7   0   7   24.80    4.30
  -7   0   7   35.90    5.60
   7   0  -7   24.60    3.70
   7   0  -7   27.80    4.50
  -8   0   7   -6.30    1.60
  -8   0   7    1.10    2.60
  -8   0   7   -3.40    2.80
   8   0  -7    1.90    2.50
  -9   0   7  258.77   18.60
  -9   0   7  279.47   19.20
   9   0  -7  214.38   17.10
 -10   0   7   -2.40    2.30
 -10   0   7   -6.40    3.70
  10   0  -7    1.80    2.50
 -11   0   7   81.99    9.70
 -11   0   7   80.09   10.70
  -7   0  -8   -1.00    3.50
  -7   0  -8    1.70    4.20
  -6   0  -8   26.00    5.90
  -6   0  -8   28.20    5.30
   5   0   8    0.80    2.40
  -5   0  -8    1.20    2.50
  -5   0  -8   -0.60    2.20
  -5   0  -8    0.20    3.20
   4   0   8   33.80    5.70
   4   0   8   42.10    6.60
  -4   0  -8   46.20    6.10
  -4   0  -8   48.50    5.90
  -4   0  -8   34.10    5.30
   3   0   8    0.90    3.20
   3   0   8    0.10    2.70
  -3   0  -8   -4.60    2.70
  -3   0  -8    0.00    2.00
  -3   0  -8   -1.30    2.70
  -3   0  -8   -2.10    2.60
   2   0   8  273.07   21.50
   2   0   8  293.07   20.60
  -2   0  -8  276.47   20.10
  -2   0  -8  322.07   21.30
  -2   0  -8  331.17   20.10
  -2   0  -8  318.37   21.60
   1   0   8    4.80    2.30
   1   0   8    4.40    3.10
  -1   0  -8    3.20    2.80
  -1   0  -8    0.90    2.00
  -1   0  -8    0.50    3.30
   0   0   8   49.00    5.80
   0   0   8   40.90    5.80
   0   0  -8   38.50    5.90
   0   0  -8   45.60    3.50
   0   0  -8   40.00    4.80
   0   0  -8   42.20    5.50
  -1   0   8   -0.20    2.30
   1   0  -8   -0.40    2.20
   1   0  -8    0.00    2.20
   1   0  -8   -1.30    2.90
  -2   0   8  431.26   29.20
   2   0  -8  391.26   28.30
   2   0  -8  510.05   29.20
   2   0  -8  461.05   29.60
  -3   0   8   -4.10    1.70
   3   0  -8   -3.70    2.00
   3   0  -8   -3.50    2.40
   3   0  -8   -0.50    1.70
  -4   0   8   61.49    5.90
   4   0  -8   54.89    5.30
   4   0  -8   51.49    6.10
   4   0  -8   44.90    5.60
  -5   0   8    2.30    2.30
  -5   0   8   -1.40    1.20
  -5   0   8    0.40    1.40
   5   0  -8    0.00    2.70
   5   0  -8    2.10    1.80
   5   0  -8    0.60    1.60
  -6   0   8  306.47   20.50
  -6   0   8  291.47   19.30
   6   0  -8  311.97   19.60
   6   0  -8  266.57   20.10
  -7   0   8    4.40    3.00
  -7   0   8    5.10    2.90
  -7   0   8   -0.20    2.70
   7   0  -8    2.10    2.90
  -8   0   8   62.99    7.30
  -8   0   8   63.49    8.20
   8   0  -8   62.79    7.20
  -9   0   8    2.50    4.00
  -9   0   8   -1.70    3.00
   9   0  -8    0.20    2.50
 -10   0   8  196.98   14.90
 -10   0   8  170.88   14.50
  10   0  -8  141.19   12.50
 -11   0   8   -4.70    3.90
 -11   0   8   -0.70    3.80
  -6   0  -9    1.60    3.70
  -6   0  -9   -0.20    3.30
   5   0   9   33.90    5.70
  -5   0  -9   24.70    5.00
  -5   0  -9   23.50    4.90
  -5   0  -9   29.40    5.10
   4   0   9    5.70    4.00
   4   0   9    5.90    3.80
  -4   0  -9    1.40    3.20
  -4   0  -9    0.50    3.00
  -4   0  -9    1.10    3.30
   3   0   9  115.89   11.90
   3   0   9  126.09   10.90
  -3   0  -9  135.59   11.20
  -3   0  -9  125.39   10.00
  -3   0  -9  130.09   10.60
   2   0   9   -2.10    2.90
   2   0   9    1.00    3.20
  -2   0  -9   -3.30    2.10
  -2   0  -9   -0.10    2.70
  -2   0  -9   -3.40    3.30
   1   0   9    6.80    2.80
   1   0   9    5.60    3.60
  -1   0  -9    6.90    3.10
  -1   0  -9    4.00    3.70
   0   0   9   -4.00    2.30
   0   0   9    1.80    2.50
   0   0  -9    2.20    3.60
   0   0  -9   -1.30    2.60
  -1   0   9  110.79    9.10
   1   0  -9   90.39    7.60
   1   0  -9   84.39    8.50
  -2   0   9   -2.60    2.60
   2   0  -9   -3.90    3.10
   2   0  -9   -0.10    1.70
  -3   0   9  451.35   29.30
   3   0  -9  456.55   29.70
   3   0  -9  422.36   28.40
  -4   0   9   -4.80    2.30
   4   0  -9   -4.70    2.40
   4   0  -9   -2.20    2.00
  -5   0   9  305.77   21.00
   5   0  -9  298.57   19.90
   5   0  -9  302.67   21.20
  -6   0   9   -2.00    2.40
   6   0  -9   -3.60    1.70
   7   0  -9   12.90    4.00
  -8   0   9    1.40    4.10
   8   0  -9    4.60    3.30
  -9   0   9   99.39   11.10
   9   0  -9   89.39    8.80
 -10   0   9   -5.00    2.40
  10   0  -9    4.30    3.10
   5   0  10    9.90    4.50
  -5   0 -10   -3.30    3.60
   4   0  10    6.50    4.20
  -4   0 -10    2.90    3.00
  -4   0 -10    2.70    4.00
   3   0  10    0.20    3.50
   3   0  10   -0.10    3.80
  -3   0 -10   -1.30    3.60
  -3   0 -10   -2.00    2.20
   2   0  10   -4.60    3.40
   2   0  10    8.40    4.20
  -2   0 -10   -0.80    3.80
  -2   0 -10   -0.10    3.20
   1   0  10   -4.20    2.60
   1   0  10   -1.50    2.30
  -1   0 -10   -5.70    3.50
  -1   0 -10    0.60    3.10
   0   0  10   -5.50    3.00
   0   0  10   -0.90    3.10
   0   0 -10    2.80    3.90
   0   0 -10    0.70    2.20
  -1   0  10    2.40    2.90
  -1   0  10    0.30    2.90
   1   0 -10   -2.20    1.90
   1   0 -10    2.20    4.00
  -2   0  10   10.70    3.60
   2   0 -10   13.80    3.40
   2   0 -10    9.70    4.30
  -3   0  10   -1.60    2.40
   3   0 -10   -0.50    3.50
   3   0 -10    0.70    2.60
  -4   0  10   31.30    4.90
   4   0 -10   24.10    4.50
   4   0 -10   34.30    5.30
  -5   0  10   -0.70    2.90
   5   0 -10    0.20    3.40
   6   0 -10   17.20    4.10
   7   0 -10    1.10    3.20
  -8   0  10   25.90    6.30
   8   0 -10   28.20    5.50
  -9   0  10    2.20    4.50
   9   0 -10    4.40    3.50
 -10   0  10   32.90    6.90
  10   0 -10   18.10    4.70
   3   0  11    7.80    4.50
  -3   0 -11    1.50    4.00
  -3   0 -11    4.60    3.70
   2   0  11   -0.70    3.80
  -2   0 -11   -1.80    3.10
  -2   0 -11   -9.00    3.90
   1   0  11   -2.90    2.50
  -1   0 -11   -1.80    3.20
  -1   0 -11   -4.50    3.80
   0   0  11    1.30    2.90
   0   0 -11   -0.70    3.10
   0   0 -11   -2.80    3.90
  -1   0  11   41.00    6.10
   1   0 -11   18.30    5.60
   1   0 -11   21.10    3.80
   2   0 -11   -0.10    3.00
   2   0 -11    0.90    2.80
   3   0 -11  158.38   12.70
   3   0 -11  203.28   14.80
   4   0 -11    0.90    3.70
   4   0 -11   -0.10    3.00
   5   0 -11   16.80    5.00
   5   0 -11   15.10    4.10
   6   0 -11   -5.30    3.20
   7   0 -11   -0.80    3.40
  -8   0  11    6.00    3.90
   8   0 -11   -2.20    2.30
  -9   0  11   37.70    7.60
   9   0 -11   43.90    6.70
   2   0  12    1.20    4.30
  -2   0 -12    0.20    3.60
  -2   0 -12    1.60    4.40
   1   0  12   -1.30    4.10
  -1   0 -12    2.00    3.50
  -1   0 -12   -7.20    3.90
   0   0  12    2.80    4.60
   0   0 -12   -4.50    3.90
   0   0 -12   -3.50    2.10
  -1   0  12   -3.50    4.10
   1   0 -12   -1.70    2.80
   1   0 -12   -2.60    3.00
  -2   0  12    4.40    3.70
   2   0 -12   -2.90    2.80
   2   0 -12    2.60    4.40
   3   0 -12   -0.50    2.90
   3   0 -12   -1.30    2.80
   4   0 -12   33.20    5.30
   4   0 -12   44.00    7.00
   5   0 -12    1.90    4.00
   5   0 -12    3.00    3.30
   6   0 -12    0.40    3.70
   7   0 -12    3.50    3.20
   8   0 -12    5.00    4.00
  -1   0  13    1.00    4.70
   1   0 -13    2.90    3.60
   1   0 -13   -5.20    4.30
  -2   0  13    0.40    5.00
   2   0 -13   -3.30    3.10
   2   0 -13    0.00    4.50
   3   0 -13   17.50    4.40
   3   0 -13   19.50    5.80
   4   0 -13    1.60    3.30
   4   0 -13    3.00    4.50
   5   0 -13    7.70    4.60
   5   0 -13    7.40    3.10
   6   0 -13    2.20    4.20
   6  -1 -13    3.90    4.50
   5  -1 -13    1.10    4.40
   5  -1 -13    7.40    3.10
   4  -1 -13    1.30    3.30
   4  -1 -13   -0.60    4.60
   3  -1 -13    3.70    3.10
   3  -1 -13   -0.10    3.30
   2  -1 -13   -6.60    4.00
   2  -1 -13    1.60    3.30
  -2   1  13   -7.90    4.40
   1  -1 -13    0.70    4.60
   1  -1 -13    0.40    3.30
  -1   1  13    1.00    4.70
   8  -1 -12    3.10    3.70
   7  -1 -12   23.00    5.50
   6  -1 -12   -0.50    2.70
   5  -1 -12   12.30    4.80
   5  -1 -12   10.30    3.20
   4  -1 -12   10.80    4.00
   4  -1 -12    8.60    3.00
   3  -1 -12    4.80    3.30
   3  -1 -12   -6.80    3.60
   2  -1 -12    3.80    3.40
   2  -1 -12    3.40    4.60
   1  -1 -12    4.70    4.80
   1  -1 -12    0.40    3.30
  -1   1  12    9.10    4.10
   0  -1 -12   -0.20    4.40
   0  -1 -12    3.20    2.50
   0   1  12    0.60    3.40
  -1  -1 -12    1.80    4.90
  -1  -1 -12    5.90    3.90
   1   1  12    4.50    4.60
  -2  -1 -12   -3.80    2.30
  -2  -1 -12   -5.10    4.20
   2   1  12    0.10    4.20
   9  -1 -11    6.80    3.80
  -9   1  11    1.90    4.90
   8  -1 -11   20.80    5.10
  -8   1  11   27.70    6.50
   7  -1 -11   -2.60    3.20
   6  -1 -11   19.30    5.00
   5  -1 -11   24.10    4.70
   5  -1 -11   21.30    5.30
   4  -1 -11    4.70    3.20
   4  -1 -11    9.30    4.40
   3  -1 -11    2.10    3.10
   3  -1 -11    3.20    2.40
   2  -1 -11    3.90    4.40
   2  -1 -11   -0.80    2.10
   1  -1 -11    2.80    3.10
   1  -1 -11   -2.10    3.90
  -1   1  11    6.00    3.60
   0  -1 -11   14.90    4.10
   0  -1 -11   16.30    5.50
   0   1  11   29.30    5.60
  -1  -1 -11    2.70    3.50
  -1  -1 -11    5.90    4.80
   1   1  11   11.40    4.50
  -2  -1 -11    0.40    4.40
  -2  -1 -11    1.00    2.70
   2   1  11    6.90    4.20
  -3  -1 -11    2.60    4.30
  -3  -1 -11    1.90    3.60
   3   1  11    2.50    4.00
  10  -1 -10    3.30    3.20
 -10   1  10   -0.30    4.40
   9  -1 -10   38.20    6.20
  -9   1  10   42.00    7.20
   8  -1 -10   14.80    4.40
  -8   1  10   15.40    4.70
   7  -1 -10  126.69   11.20
   6  -1 -10   17.90    4.80
   5  -1 -10   40.00    6.20
   5  -1 -10   36.90    5.10
   4  -1 -10   -0.30    2.80
   4  -1 -10    2.00    3.70
  -4   1  10    0.40    2.90
   3  -1 -10    3.00    2.20
   3  -1 -10    8.20    4.10
  -3   1  10    3.30    2.70
   2  -1 -10   14.30    3.40
   2  -1 -10    8.10    3.50
  -2   1  10    9.80    3.40
   1  -1 -10   27.80    5.70
   1  -1 -10   22.00    3.60
  -1   1  10   18.40    4.40
   0  -1 -10    6.20    3.60
   0  -1 -10    5.20    3.30
   0   1  10    5.90    3.80
   0   1  10    0.70    3.20
  -1  -1 -10   30.40    4.70
  -1  -1 -10   56.19    7.10
   1   1  10   38.10    6.20
   1   1  10   43.30    6.30
  -2  -1 -10    0.40    4.00
  -2  -1 -10    1.60    2.50
   2   1  10   -2.10    2.50
   2   1  10    4.60    3.90
  -3  -1 -10   -0.90    3.70
  -3  -1 -10    3.30    3.70
   3   1  10   12.10    4.30
   3   1  10    6.90    5.00
  -4  -1 -10    1.10    4.00
  -4  -1 -10   -0.40    3.50
   4   1  10   -0.10    3.70
  -5  -1 -10   -3.90    3.40
   5   1  10    1.40    3.70
  10  -1  -9    2.70    3.30
 -10   1   9    2.60    4.60
   9  -1  -9    1.20    2.90
  -9   1   9    4.70    3.80
   8  -1  -9   76.49    8.20
  -8   1   9   94.39   10.60
   7  -1  -9    0.40    3.10
   6  -1  -9   64.09    7.40
   6  -1  -9   56.69    5.30
  -6   1   9   61.99    6.90
   5  -1  -9   10.40    3.40
   5  -1  -9   10.30    2.20
  -5   1   9    7.80    3.10
   4  -1  -9   40.50    5.90
   4  -1  -9   39.50    5.30
  -4   1   9   52.79    5.80
   3  -1  -9    2.10    1.90
   3  -1  -9    6.00    3.50
  -3   1   9    4.00    2.60
   2  -1  -9    1.30    1.80
   2  -1  -9    1.00    3.40
  -2   1   9   -0.20    2.30
   1  -1  -9    6.80    3.30
   1  -1  -9    4.70    2.60
  -1   1   9    3.70    2.90
   0  -1  -9   68.19    7.30
   0  -1  -9   57.59    6.10
   0  -1  -9   82.09    6.40
   0   1   9   73.19    7.50
   0   1   9   52.19    7.10
  -1  -1  -9    0.50    2.10
  -1  -1  -9    1.30    2.80
  -1  -1  -9    4.30    1.90
   1   1   9   -1.80    2.90
   1   1   9    6.60    3.30
  -2  -1  -9   21.40    5.10
  -2  -1  -9   22.70    3.60
  -2  -1  -9   22.00    4.30
   2   1   9   15.00    4.60
   2   1   9   28.30    4.80
  -3  -1  -9    7.40    3.80
  -3  -1  -9   12.40    3.30
  -3  -1  -9    8.40    3.20
   3   1   9   18.80    4.90
   3   1   9   15.20    4.10
  -4  -1  -9   10.10    3.80
  -4  -1  -9   16.30    3.60
  -4  -1  -9   11.50    3.90
   4   1   9    6.90    3.80
   4   1   9   10.00    4.40
  -5  -1  -9    9.60    4.00
  -5  -1  -9    7.30    3.90
  -5  -1  -9    3.70    3.20
   5   1   9    7.00    4.00
   5   1   9    5.60    3.30
  -6  -1  -9    4.70    3.10
  -6  -1  -9    2.60    3.50
 -11   1   8   -0.60    5.00
 -11   1   8   16.30    5.50
  10  -1  -8    3.80    3.20
 -10   1   8   -4.40    4.20
 -10   1   8    1.60    3.10
   9  -1  -8   27.30    4.70
  -9   1   8   33.40    5.90
  -9   1   8   17.20    4.90
   8  -1  -8    3.30    2.90
  -8   1   8   -0.80    3.20
  -8   1   8    4.90    3.30
   7  -1  -8  572.44   35.50
   7  -1  -8  555.14   36.60
  -7   1   8  541.05   36.00
  -7   1   8  589.44   37.90
  -7   1   8  560.64   36.60
   6  -1  -8  161.78   13.00
   6  -1  -8  186.08   11.70
  -6   1   8  167.48   12.70
  -6   1   8  153.68   11.80
   5  -1  -8  320.57   19.50
   5  -1  -8  340.47   19.70
   5  -1  -8  283.27   20.60
  -5   1   8  273.37   20.10
  -5   1   8  275.67   18.90
   4  -1  -8    4.30    1.90
   4  -1  -8   -0.40    2.60
   4  -1  -8   -0.60    2.90
  -4   1   8    0.50    2.30
   3  -1  -8   -0.40    1.50
   3  -1  -8    0.20    2.00
   3  -1  -8   -3.30    2.00
  -3   1   8   -2.30    1.70
   2  -1  -8   -0.90    3.00
   2  -1  -8    3.40    2.10
   2  -1  -8    3.30    1.80
  -2   1   8    3.60    2.50
   1  -1  -8   84.89    8.20
   1  -1  -8   74.09    6.80
   1  -1  -8   89.89    7.30
  -1   1   8   75.39    7.40
   0  -1  -8    0.30    2.40
   0  -1  -8   -1.30    2.30
   0  -1  -8    1.10    1.40
   0  -1  -8    1.80    3.30
   0   1   8    0.10    1.20
   0   1   8    2.70    2.70
   0   1   8    0.20    2.50
  -1  -1  -8  398.56   22.20
  -1  -1  -8  348.87   23.50
  -1  -1  -8  331.37   23.60
  -1  -1  -8  323.77   22.70
   1   1   8  269.37   23.30
   1   1   8  373.46   23.10
  -2  -1  -8   32.30    4.80
  -2  -1  -8   37.40    5.60
  -2  -1  -8   43.10    4.70
  -2  -1  -8   37.70    5.50
   2   1   8   41.30    5.30
   2   1   8   38.50    6.00
  -3  -1  -8    7.00    3.30
  -3  -1  -8    3.20    3.00
  -3  -1  -8    7.30    3.10
   3   1   8    6.40    3.40
   3   1   8    5.50    3.70
  -4  -1  -8    3.30    3.30
  -4  -1  -8    6.70    3.70
  -4  -1  -8    5.00    3.00
   4   1   8    1.40    3.20
   4   1   8   -0.30    3.40
  -5  -1  -8    0.10    2.50
  -5  -1  -8   -2.20    3.20
  -5  -1  -8    4.40    3.30
   5   1   8    2.70    3.80
   5   1   8    1.60    3.20
   5   1   8    1.80    2.60
  -6  -1  -8    1.40    3.40
  -6  -1  -8    8.60    4.60
  -7  -1  -8    6.10    4.40
  -7  -1  -8    0.60    3.60
 -11   1   7    6.30    5.30
 -11   1   7    4.40    4.00
  10  -1  -7    2.30    2.70
 -10   1   7    4.40    4.00
 -10   1   7   19.80    6.40
   9  -1  -7    1.20    2.50
  -9   1   7   -4.90    4.00
  -9   1   7   -0.10    3.40
   8  -1  -7  136.79   10.50
   8  -1  -7  126.79   12.00
  -8   1   7  126.89   11.60
  -8   1   7  129.39   10.70
  -8   1   7  131.29   11.40
   7  -1  -7   20.90    3.20
   7  -1  -7   20.30    4.00
  -7   1   7   23.50    4.10
  -7   1   7   20.80    4.70
  -7   1   7   26.40    4.60
   6  -1  -7  378.16   23.50
   6  -1  -7  367.96   23.30
   6  -1  -7  362.76   24.40
  -6   1   7  383.06   24.30
  -6   1   7  337.37   23.90
   5  -1  -7   34.30    3.50
   5  -1  -7   23.70    4.10
   5  -1  -7   27.30    3.20
  -5   1   7   24.60    3.40
  -5   1   7   23.70    3.20
  -5   1   7   23.70    3.70
   4  -1  -7  295.97   21.10
   4  -1  -7  305.87   20.80
   4  -1  -7  363.66   20.60
  -4   1   7  320.47   19.90
  -4   1   7  321.27   20.90
  -4   1   7  287.57   19.70
   3  -1  -7   11.00    3.50
   3  -1  -7   13.20    2.40
   3  -1  -7   10.90    2.60
  -3   1   7    9.60    2.40
   2  -1  -7    3.20    2.20
   2  -1  -7    1.80    1.90
   2  -1  -7    4.00    2.00
  -2   1   7   -1.60    1.70
   1  -1  -7   10.60    2.60
   1  -1  -7    5.80    3.30
   1  -1  -7    6.00    0.80
   1  -1  -7    9.30    2.00
  -1   1   7   12.10    2.80
  -1   1   7    5.20    0.80
   0  -1  -7  208.18   14.50
   0  -1  -7  179.88   13.50
   0  -1  -7  217.68   14.30
   0  -1  -7  222.08   12.90
   0   1   7  176.58   12.80
   0   1   7  195.58   14.40
  -1  -1  -7    6.60    2.80
  -1  -1  -7    6.70    2.00
  -1  -1  -7    5.30    3.10
  -1  -1  -7   13.30    2.90
   1   1   7    7.00    2.80
   1   1   7    8.40    3.10
  -2  -1  -7  300.77   20.90
  -2  -1  -7  323.67   20.70
  -2  -1  -7  315.97   19.90
  -2  -1  -7  279.87   19.80
   2   1   7  264.17   20.80
   2   1   7  317.67   20.20
  -3  -1  -7   75.99    6.70
  -3  -1  -7   72.59    7.10
  -3  -1  -7   77.99    8.00
  -3  -1  -7   90.29    7.30
   3   1   7   81.79    8.30
   3   1   7   70.19    7.00
  -4  -1  -7   47.90    6.10
  -4  -1  -7   47.20    5.60
  -4  -1  -7   44.10    6.40
  -4  -1  -7   44.60    5.40
   4   1   7   56.99    6.10
   4   1   7   38.60    6.40
  -5  -1  -7    2.90    2.40
  -5  -1  -7    6.70    3.70
  -5  -1  -7    1.80    3.10
   5   1   7    7.40    3.40
   5   1   7    2.60    3.70
   5   1   7   -2.50    2.10
  -6  -1  -7    2.10    3.20
  -6  -1  -7    5.20    4.10
   6   1   7    3.40    2.60
  -7  -1  -7   -0.80    3.30
  -7  -1  -7    3.60    4.30
  -8  -1  -7   14.20    4.40
  -8  -1  -7   13.90    5.40
 -11   1   6   76.79   10.80
 -11   1   6   77.69    9.40
  10  -1  -6    1.40    2.50
 -10   1   6   -9.80    3.90
 -10   1   6   -3.20    2.90
   9  -1  -6   -1.00    1.90
  -9   1   6    3.70    3.40
  -9   1   6   -4.80    3.60
   8  -1  -6   22.80    3.50
   8  -1  -6   25.30    4.00
  -8   1   6   22.20    4.60
  -8   1   6   20.00    5.00
  -8   1   6   22.30    3.90
   7  -1  -6  760.32   48.50
   7  -1  -6  798.52   48.00
   7  -1  -6  715.73   47.60
  -7   1   6  787.72   49.20
  -7   1   6  769.62   48.50
  -7   1   6  785.62   49.10
   6  -1  -6    8.90    2.70
   6  -1  -6    5.50    1.80
   6  -1  -6    6.10    1.70
  -6   1   6    1.90    2.80
  -6   1   6    4.50    2.90
  -6   1   6    5.00    2.20
   5  -1  -6  988.40   56.49
   5  -1  -6  911.81   56.29
   5  -1  -6  879.71   57.19
  -5   1   6  890.41   56.79
  -5   1   6  900.41   56.89
   4  -1  -6    1.10    1.20
   4  -1  -6    2.80    1.80
   4  -1  -6    2.50    1.30
  -4   1   6    1.60    1.60
  -4   1   6    1.40    1.40
  -4   1   6    1.70    1.30
   3  -1  -6  278.07   19.60
   3  -1  -6  304.67   19.30
   3  -1  -6  331.87   19.10
  -3   1   6  261.97   18.10
  -3   1   6  321.77   18.40
  -3   1   6  263.77   19.20
   2  -1  -6   21.80    2.90
   2  -1  -6   22.70    2.80
   2  -1  -6   22.80    3.90
  -2   1   6   25.20    3.40
   1  -1  -6  190.78   10.90
   1  -1  -6  167.78   12.60
   1  -1  -6  184.48   12.20
   1  -1  -6  165.48   11.60
  -1   1   6  168.78   12.20
  -1   1   6  161.18   10.80
   0  -1  -6   46.70    3.50
   0  -1  -6   49.70    4.90
   0  -1  -6   45.60    4.00
   0  -1  -6   40.20    5.00
   0   1   6   36.80    3.60
   0   1   6   47.50    4.90
  -1  -1  -6  950.10   60.29
  -1  -1  -6 1064.59   61.09
  -1  -1  -6 1041.40   61.09
  -1  -1  -6  996.60   60.09
   1   1   6  832.12   60.09
   1   1   6 1000.90   60.39
   1   1   6  963.00   61.09
  -2  -1  -6   98.29    8.50
  -2  -1  -6  103.19    7.80
  -2  -1  -6   94.19    7.70
  -2  -1  -6  100.19    8.10
   2   1   6  107.49    7.80
   2   1   6   87.99    8.50
  -3  -1  -6  151.08   10.60
  -3  -1  -6  123.29    9.70
  -3  -1  -6  131.69   10.00
  -3  -1  -6  152.28   11.20
   3   1   6  121.49   10.00
   3   1   6  136.29   11.10
  -4  -1  -6   24.10    4.10
  -4  -1  -6   33.60    4.30
  -4  -1  -6   28.20    5.10
  -4  -1  -6   38.10    5.20
   4   1   6   36.90    4.80
   4   1   6   35.50    5.40
  -5  -1  -6    4.60    3.00
  -5  -1  -6    3.60    3.50
  -5  -1  -6    5.10    3.50
   5   1   6    6.50    2.50
   5   1   6    4.40    2.60
  -6  -1  -6    4.10    2.50
  -6  -1  -6   -0.60    3.70
  -6  -1  -6   -0.80    3.20
   6   1   6    3.80    2.50
   6   1   6    8.10    3.70
  -7  -1  -6   22.70    5.90
  -7  -1  -6   23.30    4.20
  -8  -1  -6   -1.40    3.20
  -8  -1  -6    0.00    4.20
 -12   1   5  156.08   14.10
 -12   1   5  163.38   16.60
 -11   1   5    1.40    3.70
 -11   1   5   -4.20    5.40
 -10   1   5   32.40    7.20
 -10   1   5   29.50    5.60
   9  -1  -5   15.50    3.30
  -9   1   5   12.50    5.30
  -9   1   5   21.30    4.20
   8  -1  -5   42.40    5.10
   8  -1  -5   48.20    5.40
  -8   1   5   59.39    7.60
  -8   1   5   55.89    6.60
  -8   1   5   51.29    5.40
   7  -1  -5   95.89    7.00
   7  -1  -5  104.79    7.60
   7  -1  -5   74.19    7.40
  -7   1   5   99.19    8.00
  -7   1   5  120.09    8.20
  -7   1   5   97.49    8.20
  -7   1   5   94.39    8.90
   6  -1  -5 1261.07   75.69
   6  -1  -5 1292.97   75.29
   6  -1  -5 1090.29   75.89
  -6   1   5 1259.27   76.59
  -6   1   5 1207.68   76.59
  -6   1   5 1267.07   75.99
   5  -1  -5   14.80    2.00
   5  -1  -5   19.40    2.40
   5  -1  -5   12.50    2.50
  -5   1   5   15.30    2.50
  -5   1   5   15.80    3.10
  -5   1   5   10.10    2.90
   4  -1  -5 1695.23   96.89
   4  -1  -5 1505.05   97.39
   4  -1  -5 1649.23   96.79
   4  -1  -5 1630.54   96.69
  -4   1   5 1458.05   96.99
  -4   1   5 1566.44   96.99
   3  -1  -5   26.50    3.60
   3  -1  -5   26.40    3.30
   3  -1  -5   22.90    2.60
  -3   1   5   28.40    3.00
  -3   1   5   21.30    2.30
  -3   1   5   21.70    2.50
   2  -1  -5   35.50    3.30
   2  -1  -5   32.00    3.50
   2  -1  -5   35.20    3.80
  -2   1   5   33.20    3.80
  -2   1   5   36.20    2.50
  -2   1   5   39.20    2.60
   1  -1  -5   54.89    5.60
   1  -1  -5   64.19    5.00
   1  -1  -5   56.59    4.60
   1  -1  -5   63.49    4.00
  -1   1   5   53.59    5.20
  -1   1   5   54.39    4.00
   0  -1  -5  356.26   22.60
   0  -1  -5  365.06   23.30
   0  -1  -5  362.66   23.00
   0  -1  -5  391.76   22.20
   0   1   5  338.87   23.00
   0   1   5  323.17   22.30
  -1  -1  -5   31.40    4.00
  -1  -1  -5   34.30    4.00
  -1  -1  -5   29.40    3.10
  -1  -1  -5   24.90    3.00
   1   1   5   27.70    3.80
   1   1   5   34.20    3.40
   1   1   5   26.50    3.30
  -2  -1  -5 1519.65   93.69
  -2  -1  -5 1683.73   93.79
  -2  -1  -5 1505.05   93.49
  -2  -1  -5 1554.14   94.19
   2   1   5 1462.55   93.39
   2   1   5 1425.56   94.09
  -3  -1  -5   64.49    6.20
  -3  -1  -5   60.99    5.80
  -3  -1  -5   68.59    6.60
  -3  -1  -5   75.79    5.90
   3   1   5   67.39    5.90
   3   1   5   72.19    6.80
  -4  -1  -5  302.07   20.70
  -4  -1  -5  286.87   20.50
  -4  -1  -5  284.57   19.70
  -4  -1  -5  313.77   19.60
   4   1   5  301.47   19.80
   4   1   5  306.27   20.90
  -5  -1  -5    5.30    3.10
  -5  -1  -5    1.10    3.30
  -5  -1  -5    3.40    2.60
   5   1   5    6.80    2.10
   5   1   5    0.30    1.30
  -6  -1  -5    3.30    3.30
  -6  -1  -5    0.80    2.80
  -6  -1  -5    0.20    2.70
   6   1   5    4.60    2.00
   6   1   5    2.70    3.20
  -7  -1  -5    7.90    4.90
  -7  -1  -5   16.00    4.00
  -7  -1  -5   11.70    4.10
  -8  -1  -5   38.60    5.80
  -8  -1  -5   41.10    7.70
  -9  -1  -5    8.40    5.40
  -9  -1  -5   -2.70    3.40
 -12   1   4   -8.30    5.70
 -12   1   4    1.30    2.90
 -11   1   4  141.79   12.60
 -11   1   4  147.99   15.30
 -10   1   4   -8.10    4.30
 -10   1   4   -3.80    2.90
   9  -1  -4   12.60    2.80
  -9   1   4   16.70    4.80
  -9   1   4   16.40    4.10
   8  -1  -4   14.90    2.90
   8  -1  -4   20.10    3.40
  -8   1   4   22.80    3.60
  -8   1   4   25.10    5.60
  -8   1   4   14.60    3.40
   7  -1  -4  426.26   27.60
   7  -1  -4  434.96   27.00
   7  -1  -4  398.06   27.30
  -7   1   4  445.06   27.70
  -7   1   4  443.36   28.10
  -7   1   4  427.46   28.90
   6  -1  -4   47.90    3.80
   6  -1  -4   44.00    4.20
   6  -1  -4   38.10    4.10
  -6   1   4   39.90    4.80
  -6   1   4   42.90    4.30
  -6   1   4   50.99    5.50
  -6   1   4   42.50    4.40
   5  -1  -4 1352.46   85.19
   5  -1  -4 1178.98   85.59
   5  -1  -4 1481.95   85.59
  -5   1   4 1438.66   86.19
  -5   1   4 1362.26   86.29
  -5   1   4 1475.55   85.69
  -5   1   4 1491.25   85.69
   4  -1  -4    0.40    0.90
   4  -1  -4    1.40    0.80
   4  -1  -4   -0.30    0.30
   4  -1  -4    0.00    1.30
  -4   1   4    1.80    1.20
  -4   1   4    0.00    1.50
   3  -1  -4 1609.84   94.39
   3  -1  -4 1445.66   94.89
   3  -1  -4 1658.83   94.39
  -3   1   4 1524.05   94.59
  -3   1   4 1501.65   94.49
   2  -1  -4    7.30    1.30
   2  -1  -4    6.00    1.40
   2  -1  -4    5.00    1.80
  -2   1   4   10.30    1.10
  -2   1   4    6.40    1.20
  -2   1   4    9.30    1.90
  -2   1   4    7.00    1.50
   1  -1  -4   69.79    4.70
   1  -1  -4   75.09    5.30
   1  -1  -4   69.99    5.70
   1  -1  -4   66.79    5.10
  -1   1   4   86.39    5.50
  -1   1   4   67.99    4.70
  -1   1   4   66.59    5.40
   0  -1  -4    6.30    1.40
   0  -1  -4    3.00    1.60
   0  -1  -4    4.70    1.00
   0  -1  -4    7.00    1.50
   0   1   4    8.00    1.70
   0   1   4    5.40    1.20
   0   1   4    6.40    1.50
  -1  -1  -4 1350.26   87.19
  -1  -1  -4 1336.17   87.19
  -1  -1  -4 1578.44   87.79
  -1  -1  -4 1518.15   87.69
   1   1   4 1419.56   87.69
   1   1   4 1315.77   87.39
   1   1   4 1490.55   87.29
  -2  -1  -4   36.90    4.00
  -2  -1  -4   41.70    4.40
  -2  -1  -4   43.50    3.90
  -2  -1  -4   37.60    3.60
   2   1   4   37.60    4.40
   2   1   4   47.90    3.90
  -3  -1  -4  902.41   55.49
  -3  -1  -4  864.71   54.69
  -3  -1  -4  931.51   54.69
  -3  -1  -4  857.51   55.29
   3   1   4  859.21   55.49
   3   1   4  895.71   54.79
  -4  -1  -4   17.20    3.00
  -4  -1  -4   16.00    3.30
  -4  -1  -4   18.60    3.60
   4   1   4   16.40    2.90
   4   1   4   24.40    2.80
  -5  -1  -4  110.99    9.70
  -5  -1  -4  114.89    9.70
  -5  -1  -4  115.59    9.00
   5   1   4  120.69    8.30
   5   1   4  116.99    9.60
  -6  -1  -4    2.10    3.80
  -6  -1  -4    2.70    3.00
  -6  -1  -4    1.60    2.60
   6   1   4    0.70    2.80
   6   1   4    0.40    1.70
  -7  -1  -4   29.20    4.70
  -7  -1  -4   34.20    6.80
  -7  -1  -4   37.00    5.80
   7   1   4   33.30    3.70
   7   1   4   37.90    6.00
  -8  -1  -4    1.30    2.20
  -8  -1  -4    6.60    4.90
  -9  -1  -4   65.19    9.90
  -9  -1  -4   56.99    7.20
 -10  -1  -4    7.70    6.10
 -12   1   3  132.39   12.70
 -12   1   3  189.98   16.60
 -11   1   3  -14.30    4.70
 -11   1   3   -2.40    3.20
 -10   1   3  141.89   11.80
 -10   1   3  155.78   14.90
   9  -1  -3    9.10    2.30
  -9   1   3    8.40    5.30
  -9   1   3   10.10    3.60
   8  -1  -3    2.60    2.10
   8  -1  -3    1.80    1.90
  -8   1   3   10.30    4.80
  -8   1   3    5.20    3.00
  -8   1   3    5.80    2.50
   7  -1  -3  110.99    8.60
   7  -1  -3  120.89    9.20
   7  -1  -3  131.69    8.60
  -7   1   3  122.29    9.20
  -7   1   3  121.29    9.30
  -7   1   3  127.09   10.80
   6  -1  -3 1315.47   77.59
   6  -1  -3 1270.77   77.79
   6  -1  -3 1232.48   77.99
  -6   1   3 1177.78   78.19
  -6   1   3 1309.77   78.09
  -6   1   3 1298.27   79.19
   5  -1  -3   40.50    4.00
   5  -1  -3   50.59    4.20
   5  -1  -3   50.49    3.90
  -5   1   3   53.59    4.10
  -5   1   3   52.39    4.50
  -5   1   3   46.50    5.00
  -5   1   3   59.19    4.40
  -5   1   3   49.00    4.30
   4  -1  -3 3959.90  241.38
   4  -1  -3 3646.94  241.58
   4  -1  -3 4363.36  241.78
   4  -1  -3 4046.90  241.78
  -4   1   3 3790.22  241.48
  -4   1   3 4070.09  241.48
  -4   1   3 3828.42  241.98
  -4   1   3 4501.05  241.48
  -4   1   3 3592.04  241.68
   3  -1  -3   15.30    2.20
   3  -1  -3   19.80    1.90
   3  -1  -3   22.60    1.80
  -3   1   3   17.40    2.30
  -3   1   3   18.00    2.10
  -3   1   3   26.60    2.10
  -3   1   3   21.70    2.00
  -3   1   3   18.50    2.20
   2  -1  -3 1095.09   60.79
   2  -1  -3 1135.39   60.89
   2  -1  -3 1023.50   61.09
   2  -1  -3  854.11   61.19
  -2   1   3  913.31   60.79
  -2   1   3  862.01   60.89
  -2   1   3 1110.49   61.09
  -2   1   3  978.80   60.89
   1  -1  -3  106.59    8.60
   1  -1  -3  130.39    8.40
   1  -1  -3  125.59    8.10
   1  -1  -3  122.89    8.30
  -1   1   3  136.39    8.10
  -1   1   3  149.69    8.60
  -1   1   3  115.89    8.40
   0  -1  -3  147.59    9.90
   0  -1  -3  132.89    9.30
   0  -1  -3  164.18    9.80
   0  -1  -3  140.19    9.50
   0   1   3  145.29    9.70
   0   1   3  168.58    9.60
   0   1   3  150.08    9.50
   0   1   3  127.39    9.70
  -1  -1  -3   54.89    4.10
  -1  -1  -3   57.19    4.10
  -1  -1  -3   51.09    4.20
  -1  -1  -3   51.79    3.90
   1   1   3   46.80    4.00
   1   1   3   56.99    3.90
   1   1   3   47.40    4.20
   1   1   3   56.19    3.90
   1   1   3   43.80    4.10
  -2  -1  -3 3169.28  191.78
  -2  -1  -3 3021.70  191.58
  -2  -1  -3 3236.58  192.18
  -2  -1  -3 3223.38  192.08
  -2  -1  -3 3375.16  191.78
   2   1   3 2967.40  192.18
   2   1   3 2873.41  191.78
   2   1   3 3476.85  191.78
   2   1   3 3062.89  192.18
  -3  -1  -3  365.56   23.40
  -3  -1  -3  375.86   23.50
  -3  -1  -3  393.66   22.70
  -3  -1  -3  366.86   22.80
   3   1   3  351.66   22.70
   3   1   3  321.97   22.70
   3   1   3  394.96   22.60
   3   1   3  303.27   23.20
  -4  -1  -3 1221.38   74.09
  -4  -1  -3 1190.98   74.29
  -4  -1  -3 1141.89   73.29
   4   1   3 1219.48   72.99
  -5  -1  -3   40.90    4.50
  -5  -1  -3   45.20    5.90
  -5  -1  -3   40.00    5.10
   5   1   3   39.50    3.60
   5   1   3   43.90    5.30
  -6  -1  -3   77.79    7.90
  -6  -1  -3   57.49    5.90
  -6  -1  -3   57.29    6.10
   6   1   3   52.39    6.60
   6   1   3   60.59    4.70
  -7  -1  -3   23.20    4.60
  -7  -1  -3   20.60    4.00
  -7  -1  -3   26.40    5.40
   7   1   3   21.00    4.70
   7   1   3   28.50    3.00
  -8  -1  -3   43.30    5.80
  -8  -1  -3   49.99    7.70
  -9  -1  -3   11.80    5.10
  -9  -1  -3   13.20    4.00
 -10  -1  -3  137.39   12.10
 -10  -1  -3  142.89   15.00
 -12   1   2    4.80    5.80
 -11   1   2  124.79   11.10
 -11   1   2  136.09   14.90
 -10   1   2    8.00    3.80
 -10   1   2   14.70    6.80
  -9   1   2   11.40    3.60
  -9   1   2   15.70    5.90
   8  -1  -2  110.69    8.70
   8  -1  -2  139.89   10.30
  -8   1   2  133.99   10.30
  -8   1   2  136.59   12.40
  -8   1   2  140.09   10.40
   7  -1  -2  221.78   15.20
   7  -1  -2  247.18   16.30
   7  -1  -2  252.77   15.60
  -7   1   2  241.98   16.20
  -7   1   2  220.88   14.90
  -7   1   2  239.98   16.20
  -7   1   2  239.28   17.70
   6  -1  -2    1.00    1.30
   6  -1  -2   -1.30    1.30
   6  -1  -2   -0.60    1.00
  -6   1   2   -4.00    1.60
  -6   1   2    0.70    1.40
  -6   1   2   -1.60    0.70
  -6   1   2    3.80    2.80
   5  -1  -2 1413.46   79.49
   5  -1  -2 1300.17   79.89
   5  -1  -2 1131.79   79.39
  -5   1   2 1228.58   79.89
  -5   1   2 1315.27   79.89
  -5   1   2 1460.75   79.29
  -5   1   2 1248.68   80.69
   4  -1  -2   20.70    2.20
   4  -1  -2   22.70    2.10
   4  -1  -2   25.00    2.50
  -4   1   2   25.80    2.60
  -4   1   2   25.30    2.90
  -4   1   2   24.90    3.40
  -4   1   2   23.30    2.10
   3  -1  -2 2570.44  145.69
   3  -1  -2 2325.07  145.99
   3  -1  -2 2562.74  145.59
   3  -1  -2 2064.99  145.79
  -3   1   2 2432.96  145.69
  -3   1   2 2197.28  146.09
  -3   1   2 2623.54  145.99
  -3   1   2 2258.87  145.79
  -3   1   2 2553.74  145.79
   2  -1  -2  329.47   19.50
   2  -1  -2  256.17   19.80
   2  -1  -2  334.57   19.60
  -2   1   2  305.67   19.90
  -2   1   2  296.37   19.60
  -2   1   2  361.16   19.60
  -2   1   2  325.17   19.90
   1  -1  -2   21.40    1.70
   1  -1  -2   19.40    1.80
   1  -1  -2   18.90    1.90
  -1   1   2   13.10    1.80
  -1   1   2   18.90    1.70
  -1   1   2   21.70    1.80
  -1   1   2   24.30    1.90
   0  -1  -2  230.78   13.90
   0  -1  -2  218.38   13.70
   0  -1  -2  218.08   14.00
   0  -1  -2  227.28   13.80
   0   1   2  213.18   13.80
   0   1   2  199.98   13.90
   0   1   2  244.88   13.80
   0   1   2  198.08   13.70
  -1  -1  -2  709.13   42.90
  -1  -1  -2  691.93   42.90
  -1  -1  -2  715.63   42.80
  -1  -1  -2  679.43   42.70
   1   1   2  655.23   42.90
   1   1   2  723.03   43.00
   1   1   2  683.43   42.60
   1   1   2  663.73   42.80
   1   1   2  752.92   42.80
  -2  -1  -2    9.50    1.80
  -2  -1  -2    9.00    1.20
  -2  -1  -2    8.70    1.30
  -2  -1  -2    8.30    1.70
  -2  -1  -2    8.40    1.30
   2   1   2    5.90    1.10
   2   1   2    8.80    1.60
   2   1   2    8.60    1.30
   2   1   2    7.40    1.60
   2   1   2    9.00    1.40
  -3  -1  -2 2351.16  146.19
  -3  -1  -2 2489.65  146.69
  -3  -1  -2 2245.88  145.99
  -3  -1  -2 2567.54  146.99
   3   1   2 2370.76  145.99
  -4  -1  -2   81.89    6.30
  -4  -1  -2   81.19    6.80
  -4  -1  -2   93.09    7.50
   4   1   2   72.99    6.60
   4   1   2   84.69    6.00
   4   1   2   90.49    5.90
  -5  -1  -2  708.83   45.30
  -5  -1  -2  809.22   46.80
  -5  -1  -2  721.33   45.90
   5   1   2  695.03   44.70
   5   1   2  719.83   46.00
   5   1   2  723.03   44.90
  -6  -1  -2    2.70    2.00
  -6  -1  -2   -0.40    2.40
  -6  -1  -2    2.30    1.70
   6   1   2    1.00    1.30
   6   1   2   -1.20    1.60
  -7  -1  -2    8.60    2.50
  -7  -1  -2   22.00    4.70
  -7  -1  -2    4.40    2.90
   7   1   2    2.90    1.50
   7   1   2    9.90    3.30
  -8  -1  -2   12.90    3.80
  -8  -1  -2    9.50    3.40
  -8  -1  -2   11.40    4.50
  -9  -1  -2   88.09    8.60
  -9  -1  -2   94.09   10.50
 -10  -1  -2    1.60    3.60
 -10  -1  -2    5.10    6.00
 -11   1   1   -2.90    3.20
 -11   1   1   -7.20    5.70
 -10   1   1  221.38   18.20
 -10   1   1  169.18   14.40
  -9   1   1   38.90    8.00
  -9   1   1   37.10    5.50
   8  -1  -1   96.59    8.10
   8  -1  -1   70.09    5.70
  -8   1   1   82.99    7.70
  -8   1   1   96.09    7.90
  -8   1   1  105.49   10.30
   7  -1  -1   26.60    3.30
   7  -1  -1   26.20    3.80
   7  -1  -1   21.20    2.30
  -7   1   1   23.40    3.50
  -7   1   1   26.10    2.20
  -7   1   1   32.70    5.70
  -7   1   1   31.00    4.00
   6  -1  -1  777.32   47.10
   6  -1  -1  775.72   47.60
   6  -1  -1  744.33   46.50
  -6   1   1  808.12   47.50
  -6   1   1  710.43   46.30
  -6   1   1  756.22   47.50
  -6   1   1  753.22   48.70
   5  -1  -1    5.10    1.00
   5  -1  -1    6.60    1.40
   5  -1  -1    5.10    1.70
  -5   1   1    3.00    1.70
  -5   1   1    7.90    1.70
  -5   1   1    6.40    2.30
  -5   1   1    6.80    0.90
   4  -1  -1 3380.16  194.78
   4  -1  -1 3305.37  195.08
   4  -1  -1 2871.31  194.58
  -4   1   1 3314.17  195.08
  -4   1   1 3563.84  195.18
  -4   1   1 3029.00  195.68
  -4   1   1 2999.00  194.38
   3  -1  -1   22.60    2.00
   3  -1  -1   28.10    2.30
   3  -1  -1   22.90    2.40
   3  -1  -1   22.30    1.90
   3  -1  -1   25.30    2.20
  -3   1   1   26.60    1.90
  -3   1   1   23.50    2.20
  -3   1   1   22.70    2.30
  -3   1   1   25.90    2.60
   2  -1  -1 2177.68  144.59
   2  -1  -1 2326.47  144.89
   2  -1  -1 2508.05  144.99
  -2   1   1 2033.20  144.29
  -2   1   1 2329.47  144.59
  -2   1   1 2503.15  144.69
  -2   1   1 2451.65  144.89
  -2   1   1 2698.33  144.49
   1  -1  -1  254.97   16.70
  -1   1   1  254.27   16.80
  -1   1   1  272.97   16.70
  -1   1   1  274.07   16.50
  -1   1   1  228.48   16.70
  -1   1   1  274.27   16.50
  -1   1   1  281.17   17.00
   0  -1  -1   22.70    2.00
   0  -1  -1   23.40    2.00
   0   1   1   21.20    2.00
   0   1   1   29.50    2.00
   0   1   1   24.30    1.90
   0   1   1   23.60    1.90
  -1  -1  -1  255.77   15.70
  -1  -1  -1  249.68   15.40
  -1  -1  -1  259.67   15.40
  -1  -1  -1  247.48   15.60
   1   1   1  257.47   15.40
   1   1   1  255.17   15.40
   1   1   1  252.87   15.40
   1   1   1  248.78   15.60
   1   1   1  241.88   15.30
   1   1   1  221.38   15.60
  -2  -1  -1 3029.50  184.78
  -2  -1  -1 3479.65  185.08
  -2  -1  -1 2813.42  184.28
  -2  -1  -1 2810.52  184.48
   2   1   1 2829.52  184.58
   2   1   1 3327.67  184.58
   2   1   1 2997.50  184.88
  -3  -1  -1  194.48   11.90
  -3  -1  -1  177.58   12.60
  -3  -1  -1  185.18   12.00
  -3  -1  -1  187.28   12.30
  -3  -1  -1  194.88   11.70
   3   1   1  182.58   12.40
   3   1   1  162.98   11.70
   3   1   1  193.18   12.10
  -4  -1  -1 1892.81  119.59
  -4  -1  -1 2014.90  119.29
  -4  -1  -1 1847.22  119.29
  -4  -1  -1 1810.22  119.99
  -4  -1  -1 2119.39  118.79
   4   1   1 2012.00  118.89
   4   1   1 2013.50  118.79
   4   1   1 1909.61  119.69
  -5  -1  -1   43.60    4.30
  -5  -1  -1   40.60    5.40
  -5  -1  -1   44.70    4.20
   5   1   1   38.70    3.20
   5   1   1   38.70    3.30
   5   1   1   46.60    4.70
  -6  -1  -1  303.67   20.90
  -6  -1  -1  326.57   21.60
  -6  -1  -1  336.77   22.60
   6   1   1  320.97   20.30
   6   1   1  328.47   20.20
   6   1   1  311.77   21.60
  -7  -1  -1   59.39    6.20
  -7  -1  -1   57.09    7.60
  -7  -1  -1   48.40    5.60
   7   1   1   60.79    6.30
   7   1   1   52.19    4.20
  -8  -1  -1   74.19    7.40
  -8  -1  -1   68.69    9.20
  -8  -1  -1   65.89    6.70
   8   1   1   57.09    4.90
   8   1   1   70.29    8.00
   8   1   1   59.99    6.40
  -9  -1  -1   10.60    5.90
  -9  -1  -1   19.50    4.20
 -10  -1  -1  187.78   17.80
 -10  -1  -1  192.48   14.80
 -11  -1  -1   -1.10    4.30
 -11  -1  -1   -2.40    2.30
 -11   1   0  166.48   13.80
 -11   1   0  166.88   17.40
 -10   1   0   -0.80    2.40
 -10   1   0    1.50    4.50
  -9   1   0   29.20    5.00
  -9   1   0   46.60    7.90
   8  -1   0  233.98   16.60
  -8   1   0  221.88   16.30
  -8   1   0  216.38   16.00
  -8   1   0  236.48   18.00
   7  -1   0   65.19    5.60
   7  -1   0   63.39    4.20
   7  -1   0   61.09    4.20
   7  -1   0   57.69    6.10
  -7   1   0   64.79    6.10
  -7   1   0   64.29    5.70
  -7   1   0   59.79    7.70
   6  -1   0   -1.00    1.50
   6  -1   0    0.10    0.70
   6  -1   0    2.30    0.70
  -6   1   0   -1.50    2.10
  -6   1   0    1.60    1.70
  -6   1   0   -4.20    1.60
   5  -1   0 1424.76   93.39
   5  -1   0 1668.23   92.29
  -5   1   0 1587.64   92.19
  -5   1   0 1468.05   94.19
  -5   1   0 1433.86   93.09
  -5   1   0 1516.35   93.39
   4  -1   0  109.19    5.90
   4  -1   0   85.89    6.80
  -4   1   0   85.39    5.80
  -4   1   0   90.89    6.80
  -4   1   0   80.49    7.20
  -4   1   0   95.29    6.70
   3  -1   0 3423.46  199.08
   3  -1   0 3628.14  199.08
   3  -1   0 3117.09  199.28
  -3   1   0 3285.57  199.28
  -3   1   0 3109.49  198.88
  -3   1   0 3372.56  199.08
  -3   1   0 3011.20  199.58
   2  -1   0   37.60    3.30
   2  -1   0   45.30    3.00
   2  -1   0   40.40    3.10
  -2   1   0   46.40    3.10
  -2   1   0   41.00    3.10
  -2   1   0   40.00    3.30
   1  -1   0   42.80    3.10
   1  -1   0   36.30    3.20
   1  -1   0   38.40    3.10
  -1   1   0   49.30    2.90
  -1   1   0   47.80    2.90
  -1   1   0   39.90    3.10
  -1   1   0   44.40    3.10
  -1   1   0   39.10    3.30
   0  -1   0   -1.50    0.10
   0  -1   0   -1.40    0.10
   0  -1   0   -1.50    0.10
   0   1   0   -1.40    0.10
   0   1   0   -1.20    0.10
   0   1   0   -1.40    0.10
  -1  -1   0   49.99    3.60
  -1  -1   0   47.90    3.30
  -1  -1   0   47.60    3.50
   1   1   0   44.90    3.30
   1   1   0   49.40    3.30
   1   1   0   45.70    3.40
   1   1   0   38.40    3.50
  -2  -1   0   45.70    3.20
  -2  -1   0   44.10    3.40
  -2  -1   0   46.60    3.10
  -2  -1   0   44.60    3.70
   2   1   0   41.00    3.30
   2   1   0   49.90    3.20
   2   1   0   39.30    3.50
   2   1   0   46.40    3.10
  -3  -1   0 3395.36  198.18
  -3  -1   0 2991.80  197.18
  -3  -1   0 3285.77  197.48
  -3  -1   0 3423.76  197.78
   3   1   0 2800.52  197.88
   3   1   0 3297.77  197.78
   3   1   0 3085.49  197.48
   3   1   0 3748.92  197.58
  -4  -1   0   84.99    5.90
  -4  -1   0   88.99    7.10
  -4  -1   0   83.29    6.30
  -4  -1   0   89.59    6.70
   4   1   0   89.49    5.90
   4   1   0   93.19    6.80
  -5  -1   0 1499.95   90.29
  -5  -1   0 1495.75   91.19
  -5  -1   0 1438.86   90.79
  -5  -1   0 1456.15   91.99
   5   1   0 1482.75   90.29
   5   1   0 1470.75   91.29
   5   1   0 1532.25   90.89
  -6  -1   0    1.90    1.00
  -6  -1   0    0.10    1.80
  -6  -1   0   -2.00    2.20
  -6  -1   0    0.30    1.80
   6   1   0    0.40    1.00
   6   1   0   -2.00    1.70
   6   1   0    2.20    1.70
  -7  -1   0   67.59    6.10
  -7  -1   0   62.99    8.10
  -7  -1   0   58.19    6.00
   7   1   0   63.69    5.90
   7   1   0   52.39    6.50
   7   1   0   71.49    4.90
  -8  -1   0  265.17   19.40
  -8  -1   0  222.98   17.10
  -8  -1   0  228.48   16.60
   8   1   0  240.18   16.60
   8   1   0  249.68   15.50
   8   1   0  239.28   17.50
  -9  -1   0   35.80    5.40
  -9  -1   0   43.90    7.60
 -10  -1   0   -3.30    5.10
 -10  -1   0   -0.60    2.20
 -11  -1   0  162.58   14.00
 -11  -1   0  196.58   18.20
 -11   1  -1   -5.70    5.80
 -11   1  -1    3.50    3.10
 -10   1  -1  166.98   14.00
 -10   1  -1  200.98   17.70
  -9   1  -1   21.20    4.30
  -9   1  -1   19.50    6.90
  -8   1  -1   67.29    8.90
  -8   1  -1   65.79    6.30
  -8   1  -1   62.59    7.40
   7  -1   1   56.49    6.30
   7  -1   1   58.99    3.60
   7  -1   1   45.10    3.60
  -7   1  -1   56.59    7.40
  -7   1  -1   66.19    6.20
  -7   1  -1   50.99    5.20
   6  -1   1  298.07   19.40
   6  -1   1  325.57   19.30
   6  -1   1  338.37   21.40
  -6   1  -1  301.97   20.50
  -6   1  -1  320.47   21.10
  -6   1  -1  305.17   21.90
   5  -1   1   40.00    2.70
   5  -1   1   35.70    2.80
   5  -1   1   38.60    4.50
  -5   1  -1   42.10    4.30
  -5   1  -1   36.30    4.00
  -5   1  -1   43.20    5.50
   4  -1   1 1962.40  119.09
   4  -1   1 1996.50  117.89
   4  -1   1 1785.02  117.89
  -4   1  -1 1973.60  118.69
  -4   1  -1 1959.20  119.59
  -4   1  -1 1999.30  118.99
   3  -1   1  143.79   10.80
   3  -1   1  177.58   11.70
   3  -1   1  187.88   11.30
   3  -1   1  168.38   10.70
  -3   1  -1  175.08   11.60
  -3   1  -1  189.78   11.40
  -3   1  -1  174.38   11.20
  -3   1  -1  180.58   12.00
   2  -1   1 2617.84  181.98
   2  -1   1 3116.29  181.68
   2  -1   1 2977.30  181.98
  -2   1  -1 3034.10  182.08
  -2   1  -1 3028.60  181.68
  -2   1  -1 3104.39  181.68
  -2   1  -1 3103.59  181.98
  -2   1  -1 2959.30  181.88
   1  -1   1  238.08   14.50
   1  -1   1  217.18   14.80
   1  -1   1  230.58   14.70
   1  -1   1  250.97   14.70
   1  -1   1  245.58   15.00
  -1   1  -1  253.97   14.70
  -1   1  -1  201.78   14.50
  -1   1  -1  256.47   14.70
  -1   1  -1  228.28   14.90
  -1   1  -1  244.38   14.90
   0  -1   1   23.90    2.00
   0  -1   1   23.10    1.90
   0  -1   1   23.70    1.80
   0  -1   1   24.10    1.90
   0   1  -1   25.70    1.80
   0   1  -1   23.80    2.10
  -1  -1   1  241.98   17.30
  -1  -1   1  273.07   17.30
   1   1  -1  283.07   17.30
   1   1  -1  293.27   17.30
  -2  -1   1 2475.55  151.48
  -2  -1   1 2579.94  151.28
  -2  -1   1 2239.68  151.18
  -2  -1   1 2344.17  151.58
  -2  -1   1 2550.54  151.38
   2   1  -1 2661.13  151.28
   2   1  -1 2782.42  151.68
   2   1  -1 2568.54  151.28
   2   1  -1 2209.18  151.38
   2   1  -1 2506.75  151.48
  -3  -1   1   33.90    2.70
  -3  -1   1   24.60    2.10
  -3  -1   1   28.50    3.00
  -3  -1   1   25.00    2.40
  -3  -1   1   26.80    2.40
   3   1  -1   24.70    2.10
   3   1  -1   23.80    2.30
   3   1  -1   25.50    2.70
   3   1  -1   23.60    2.20
   3   1  -1   25.40    2.50
  -4  -1   1 3026.10  196.98
  -4  -1   1 3005.40  196.68
  -4  -1   1 3151.48  197.78
  -4  -1   1 3398.16  197.28
   4   1  -1 3470.55  197.08
   4   1  -1 3264.17  196.68
   4   1  -1 3383.46  197.38
  -5  -1   1    7.30    1.80
  -5  -1   1    3.80    1.10
  -5  -1   1    3.70    1.40
  -5  -1   1   10.10    2.80
   5   1  -1    6.40    1.50
   5   1  -1    4.50    1.20
   5   1  -1    4.70    1.60
  -6  -1   1  782.62   47.90
  -6  -1   1  788.72   47.10
  -6  -1   1  761.22   48.10
  -6  -1   1  797.02   49.20
   6   1  -1  753.02   48.20
   6   1  -1  708.63   47.60
   6   1  -1  776.32   47.10
  -7  -1   1   33.70    5.80
  -7  -1   1   25.90    4.00
  -7  -1   1   27.00    4.00
   7   1  -1   30.90    3.70
   7   1  -1   25.50    4.10
   7   1  -1   27.60    2.90
  -8  -1   1   93.89    8.20
  -8  -1   1  122.79   10.90
  -8  -1   1   85.49    8.40
   8   1  -1   82.79    7.60
   8   1  -1   86.49    8.40
   8   1  -1   97.39    6.80
  -9  -1   1   46.10    8.30
  -9  -1   1   36.50    5.40
 -10  -1   1  198.18   15.20
 -10  -1   1  197.28   17.30
 -11  -1   1   -4.90    3.10
 -11  -1   1   -3.90    5.50
 -10   1  -2    2.80    6.10
 -10   1  -2    8.70    3.40
  -9   1  -2   82.69    7.90
  -9   1  -2   96.29   11.80
  -8   1  -2   15.80    5.00
  -8   1  -2   14.50    3.30
   7  -1   2    7.60    3.10
   7  -1   2    6.20    0.90
  -7   1  -2    7.80    3.00
  -7   1  -2    0.90    2.60
  -7   1  -2    8.10    3.60
   6  -1   2    0.20    0.70
   6  -1   2    0.20    0.80
   6  -1   2    4.50    2.40
  -6   1  -2   -1.50    2.20
  -6   1  -2   -2.30    2.10
  -6   1  -2    4.30    1.80
   5  -1   2  605.64   43.00
   5  -1   2  713.73   44.60
   5  -1   2  700.13   42.80
  -5   1  -2  731.83   45.10
  -5   1  -2  756.02   44.50
  -5   1  -2  732.93   43.90
   4  -1   2   85.49    7.20
   4  -1   2   75.69    5.90
   4  -1   2   98.89    5.80
  -4   1  -2   90.39    6.60
  -4   1  -2   93.49    7.20
  -4   1  -2   90.99    7.40
   3  -1   2 2244.58  140.29
  -3   1  -2 2189.18  140.29
  -3   1  -2 2261.07  139.29
  -3   1  -2 2369.46  140.29
  -3   1  -2 2415.16  139.79
   2  -1   2    8.90    1.70
   2  -1   2    5.40    1.10
   2  -1   2    5.50    1.50
   2  -1   2   10.80    1.40
   2  -1   2    7.60    1.30
  -2   1  -2    9.70    1.70
  -2   1  -2    7.70    1.10
  -2   1  -2    7.60    1.30
  -2   1  -2    7.50    1.50
  -2   1  -2    9.20    1.40
   1  -1   2  639.14   40.10
   1  -1   2  687.53   40.10
   1  -1   2  596.64   40.20
  -1   1  -2  671.33   40.60
  -1   1  -2  665.83   40.10
  -1   1  -2  631.24   40.20
  -1   1  -2  689.13   40.10
   0  -1   2  232.48   13.70
   0  -1   2  213.68   13.80
   0   1  -2  198.58   13.60
   0   1  -2  227.18   14.10
   0   1  -2  206.48   13.80
   0   1  -2  218.98   13.80
   0   1  -2  226.68   13.70
  -1  -1   2   20.90    1.90
  -1  -1   2   22.20    1.80
  -1  -1   2   17.90    1.80
  -1  -1   2   18.10    1.60
   1   1  -2   18.80    1.80
   1   1  -2   19.40    1.60
   1   1  -2   19.30    1.80
   1   1  -2   22.80    1.80
  -2  -1   2  318.37   20.20
  -2  -1   2  305.97   20.20
  -2  -1   2  313.27   20.10
   2   1  -2  316.27   20.10
   2   1  -2  339.27   20.40
   2   1  -2  342.47   20.20
  -3  -1   2 2445.26  152.18
  -3  -1   2 2308.67  152.48
  -3  -1   2 2353.76  152.08
  -3  -1   2 2556.14  152.18
  -3  -1   2 2554.64  152.38
   3   1  -2 2283.97  152.28
   3   1  -2 2624.54  152.38
   3   1  -2 2718.53  152.18
   3   1  -2 2690.93  152.08
  -4  -1   2   24.00    2.40
  -4  -1   2   22.60    2.70
  -4  -1   2   22.90    2.80
  -4  -1   2   24.50    2.90
  -4  -1   2   20.80    3.20
   4   1  -2   27.40    2.60
   4   1  -2   31.90    2.50
   4   1  -2   23.70    2.90
  -5  -1   2 1381.76   80.29
  -5  -1   2 1372.66   80.49
  -5  -1   2 1152.08   79.69
  -5  -1   2 1270.47   80.99
   5   1  -2 1323.07   79.99
   5   1  -2 1347.47   80.49
   5   1  -2 1304.57   79.79
  -6  -1   2   -2.20    1.70
  -6  -1   2    1.20    2.10
  -6  -1   2    1.00    1.70
   6   1  -2   -0.50    1.10
   6   1  -2   -1.40    1.30
   6   1  -2   -0.10    1.20
  -7  -1   2  253.17   17.60
  -7  -1   2  254.47   17.70
  -7  -1   2  257.47   19.10
   7   1  -2  249.08   17.80
   7   1  -2  255.97   17.20
   7   1  -2  281.47   16.80
  -8  -1   2  147.69   13.10
  -8  -1   2  139.99   11.00
  -8  -1   2  129.99   11.10
   8   1  -2  141.49   10.50
   8   1  -2  147.69    9.90
   8   1  -2  148.89   11.30
  -9  -1   2   13.10    3.90
  -9  -1   2   24.10    6.60
   9   1  -2   33.90    3.50
 -10  -1   2   13.50    5.40
 -10  -1   2   10.60    3.40
 -11  -1   2  167.08   16.10
 -11  -1   2  134.89   11.90
 -10   1  -3  137.89   14.90
 -10   1  -3  133.29   11.90
  -9   1  -3   10.30    6.10
  -9   1  -3   10.60    4.00
  -8   1  -3   49.00    5.80
  -8   1  -3   43.10    7.50
   7  -1   3   26.60    5.00
  -7   1  -3   27.30    4.90
  -7   1  -3   23.90    3.90
  -7   1  -3   29.70    6.20
   6  -1   3   61.39    7.00
   6  -1   3   58.99    4.60
   6  -1   3   62.69    4.30
  -6   1  -3   58.69    5.50
  -6   1  -3   56.79    6.10
  -6   1  -3   59.59    7.60
   5  -1   3   44.30    3.30
   5  -1   3   30.50    3.40
   5  -1   3   47.60    5.40
  -5   1  -3   41.40    4.50
  -5   1  -3   42.90    5.80
  -5   1  -3   54.09    5.60
   4  -1   3 1157.38   72.99
  -4   1  -3 1259.17   71.59
  -4   1  -3 1109.39   72.09
  -4   1  -3 1162.88   72.99
  -4   1  -3 1165.18   72.79
   3  -1   3  339.77   23.30
   3  -1   3  374.86   22.60
  -3   1  -3  368.26   22.60
  -3   1  -3  349.77   22.20
  -3   1  -3  340.47   23.20
  -3   1  -3  356.96   23.20
   2  -1   3 2682.63  182.48
   2  -1   3 3066.59  182.08
   2  -1   3 2628.14  182.28
  -2   1  -3 2987.10  181.98
  -2   1  -3 3119.19  182.68
  -2   1  -3 3132.89  181.98
  -2   1  -3 3202.58  182.28
  -2   1  -3 3144.59  182.38
   1  -1   3   56.89    3.80
   1  -1   3   38.60    3.70
   1  -1   3   39.10    3.70
   1  -1   3   52.59    3.60
  -1   1  -3   51.59    3.60
  -1   1  -3   47.50    3.70
  -1   1  -3   56.99    3.70
  -1   1  -3   40.10    3.80
  -1   1  -3   55.69    4.40
   0  -1   3  159.28    9.60
   0  -1   3  122.79    9.70
   0  -1   3  164.48   10.20
   0   1  -3  130.09    9.80
   0   1  -3  148.29    9.40
   0   1  -3  146.79    9.50
   0   1  -3  156.58   10.20
   0   1  -3  154.88    9.50
  -1  -1   3  119.49    8.70
  -1  -1   3  120.39    8.60
  -1  -1   3  151.58    8.60
  -1  -1   3  127.19    8.10
   1   1  -3  117.09    8.60
   1   1  -3  134.79    8.40
   1   1  -3  126.49    8.00
   1   1  -3  135.39    8.80
  -2  -1   3  977.30   61.29
  -2  -1   3  860.31   60.89
  -2  -1   3 1090.19   61.19
  -2  -1   3 1018.00   61.29
   2   1  -3 1011.70   61.19
   2   1  -3 1067.59   61.29
   2   1  -3  997.50   60.89
   2   1  -3  980.00   61.19
  -3  -1   3   18.20    2.20
  -3  -1   3   21.80    2.20
  -3  -1   3   21.30    2.30
  -3  -1   3   20.60    2.40
   3   1  -3   23.10    2.30
   3   1  -3   22.40    2.10
   3   1  -3   21.20    2.30
  -4  -1   3 3787.32  252.47
  -4  -1   3 4173.28  252.27
  -4  -1   3 3660.83  252.17
   4   1  -3 4215.68  252.37
   4   1  -3 4001.30  252.27
   4   1  -3 4617.24  252.17
   4   1  -3 4613.44  252.07
  -5  -1   3   59.79    4.80
  -5  -1   3   50.79    4.50
  -5  -1   3   52.79    4.60
  -5  -1   3   54.09    5.30
   5   1  -3   54.59    4.30
   5   1  -3   47.70    4.60
   5   1  -3   48.90    4.30
  -6  -1   3 1330.67   79.29
  -6  -1   3 1296.67   79.09
  -6  -1   3 1208.68   79.79
  -6  -1   3 1192.78   78.99
   6   1  -3 1144.79   78.49
   6   1  -3 1312.77   79.19
   6   1  -3 1483.75   78.69
  -7  -1   3  131.99   11.30
  -7  -1   3  118.09    9.90
  -7  -1   3  147.79   10.30
   7   1  -3  131.29    9.40
   7   1  -3  129.59    9.30
   7   1  -3  133.69   10.10
  -8  -1   3    5.30    2.40
  -8  -1   3    6.10    4.30
  -8  -1   3   -0.20    2.40
   8   1  -3    4.10    2.00
   8   1  -3    1.20    1.80
   8   1  -3    1.40    2.20
  -9  -1   3    6.80    5.10
  -9  -1   3    7.10    3.40
   9   1  -3    6.40    2.30
 -10  -1   3  142.99   12.50
 -10  -1   3  174.78   15.50
 -11  -1   3  -10.30    5.10
 -11  -1   3   -2.70    2.90
 -12  -1   3  160.18   14.10
 -12  -1   3  180.18   17.90
 -10   1  -4    0.10    5.70
  -9   1  -4   57.69    9.00
  -9   1  -4   58.19    7.20
  -8   1  -4    3.20    5.10
  -8   1  -4    3.60    2.60
  -7   1  -4   33.70    4.60
  -7   1  -4   33.90    5.70
  -7   1  -4   28.10    6.40
   6  -1   4    1.30    3.00
   6  -1   4    1.90    1.40
  -6   1  -4    1.20    2.30
  -6   1  -4    1.20    3.40
  -6   1  -4   -0.60    2.60
   5  -1   4   86.29    8.10
   5  -1   4  131.79    7.70
   5  -1   4  109.89    9.70
  -5   1  -4  109.59    8.60
  -5   1  -4  101.69    9.70
  -5   1  -4  113.09    9.60
   4  -1   4   18.20    3.70
   4  -1   4   12.40    2.70
   4  -1   4   15.90    2.80
  -4   1  -4   22.10    3.60
  -4   1  -4   16.60    2.60
  -4   1  -4   17.70    2.30
  -4   1  -4   17.30    3.40
   3  -1   4  857.01   54.59
   3  -1   4  835.82   53.69
  -3   1  -4  903.01   53.49
  -3   1  -4  856.31   53.69
  -3   1  -4  906.81   54.29
  -3   1  -4  844.32   54.49
   2  -1   4   27.80    4.10
   2  -1   4   34.60    3.70
  -2   1  -4   39.50    4.50
  -2   1  -4   35.90    3.80
  -2   1  -4   39.00    3.40
  -2   1  -4   39.50    3.90
   1  -1   4 1419.86   90.69
   1  -1   4 1466.05   89.99
  -1   1  -4 1599.74   90.89
  -1   1  -4 1331.27   90.29
  -1   1  -4 1522.25   89.99
  -1   1  -4 1499.85   89.99
   0  -1   4    5.30    1.70
   0   1  -4   10.00    1.50
   0   1  -4    6.20    1.70
   0   1  -4    5.20    1.10
   0   1  -4    8.10    2.00
   0   1  -4    6.30    1.20
  -1  -1   4   65.89    5.60
  -1  -1   4   85.49    5.40
   1   1  -4   70.99    5.70
   1   1  -4   64.99    5.50
   1   1  -4   71.79    4.50
   1   1  -4   70.29    5.20
  -2  -1   4    8.80    1.60
  -2  -1   4    5.00    1.40
  -2  -1   4    5.20    0.90
   2   1  -4    8.00    1.70
   2   1  -4    5.40    0.80
   2   1  -4    5.00    1.40
   2   1  -4    8.60    1.60
  -3  -1   4 1376.56   91.59
  -3  -1   4 1486.95   91.99
   3   1  -4 1545.75   91.79
   3   1  -4 1511.25   91.99
   3   1  -4 1590.24   91.49
  -4  -1   4    0.10    1.40
  -4  -1   4    1.30    1.30
  -4  -1   4    8.80    1.90
   4   1  -4    2.60    1.40
   4   1  -4    1.70    1.20
   4   1  -4    1.50    1.50
   4   1  -4    0.50    0.70
  -5  -1   4 1312.77   86.29
  -5  -1   4 1347.57   85.99
  -5  -1   4 1336.87   85.99
   5   1  -4 1415.56   85.59
   5   1  -4 1487.05   86.09
   5   1  -4 1491.75   85.89
  -6  -1   4   48.70    4.70
  -6  -1   4   40.40    4.80
  -6  -1   4   43.90    4.90
  -6  -1   4   51.19    5.60
   6   1  -4   43.30    4.50
   6   1  -4   43.90    4.20
   6   1  -4   49.30    4.40
  -7  -1   4  414.26   27.60
  -7  -1   4  430.96   28.60
  -7  -1   4  414.36   27.50
  -7  -1   4  432.36   27.60
   7   1  -4  427.56   26.90
   7   1  -4  451.85   27.70
   7   1  -4  392.96   26.90
  -8  -1   4   20.10    4.00
  -8  -1   4   27.80    4.30
  -8  -1   4   19.90    5.30
   8   1  -4   24.50    3.50
   8   1  -4   23.20    4.10
  -9  -1   4   21.20    5.90
  -9  -1   4   18.30    3.80
   9   1  -4   20.10    3.50
 -10  -1   4   -4.60    4.50
 -10  -1   4   -2.80    2.00
  10   1  -4   -0.80    1.80
 -11  -1   4  154.08   14.40
 -11  -1   4  135.59   12.30
 -12  -1   4    7.30    3.90
 -12  -1   4   -3.20    5.60
  -9   1  -5   -1.10    5.00
  -9   1  -5    1.10    3.60
  -8   1  -5   34.00    6.70
  -8   1  -5   40.40    5.70
  -7   1  -5    9.80    3.70
  -7   1  -5   11.60    5.20
   6  -1   5   -3.20    2.90
   6  -1   5    4.40    1.80
  -6   1  -5    1.20    3.70
  -6   1  -5    4.80    2.90
  -6   1  -5   -0.40    3.00
   5  -1   5    1.80    1.70
   5  -1   5    4.30    3.00
  -5   1  -5    6.30    3.60
  -5   1  -5    0.20    2.70
  -5   1  -5    1.90    1.60
  -5   1  -5    2.70    2.60
   4  -1   5  294.77   20.80
   4  -1   5  301.97   19.70
  -4   1  -5  306.87   20.80
  -4   1  -5  299.37   19.70
  -4   1  -5  299.37   19.20
  -4   1  -5  281.67   20.30
   3  -1   5   61.39    5.50
  -3   1  -5   67.29    6.60
  -3   1  -5   65.19    5.50
  -3   1  -5   69.59    6.10
  -3   1  -5   62.39    5.40
   2  -1   5 1484.45   88.49
   2  -1   5 1414.86   89.29
  -2   1  -5 1460.35   88.29
  -2   1  -5 1361.76   89.19
  -2   1  -5 1415.36   88.69
  -2   1  -5 1499.75   88.59
   1  -1   5   27.90    4.00
   1  -1   5   25.00    3.10
   1  -1   5   30.90    3.50
  -1   1  -5   35.50    4.30
  -1   1  -5   33.90    3.40
  -1   1  -5   27.70    3.90
  -1   1  -5   29.80    3.30
   0  -1   5  344.97   23.70
   0   1  -5  397.46   23.90
   0   1  -5  376.26   22.60
   0   1  -5  377.56   22.70
   0   1  -5  343.37   22.90
   0   1  -5  337.17   23.50
  -1  -1   5   52.19    5.50
   1   1  -5   66.39    4.00
   1   1  -5   72.59    5.80
   1   1  -5   68.69    5.00
   1   1  -5   50.39    5.20
  -2  -1   5   32.10    3.90
   2   1  -5   34.40    3.20
   2   1  -5   36.00    3.70
   2   1  -5   33.40    3.90
  -3  -1   5   29.00    3.30
  -3  -1   5   18.50    2.20
   3   1  -5   24.30    3.30
   3   1  -5   17.80    2.80
   3   1  -5   22.80    2.00
   3   1  -5   26.20    2.90
  -4  -1   5 1618.64   98.49
  -4  -1   5 1495.95   98.09
   4   1  -5 1601.84   97.79
   4   1  -5 1671.93   98.39
   4   1  -5 1658.83   98.09
   4   1  -5 1579.54   98.39
  -5  -1   5   17.00    2.80
  -5  -1   5   13.50    2.60
  -5  -1   5   11.50    2.70
   5   1  -5   18.60    2.80
   5   1  -5   15.20    2.80
   5   1  -5   13.90    2.20
  -6  -1   5 1162.88   75.19
  -6  -1   5 1188.38   74.99
  -6  -1   5 1272.57   75.09
   6   1  -5 1155.48   74.69
   6   1  -5 1255.57   74.89
   6   1  -5 1222.78   74.29
  -7  -1   5   95.99    8.60
  -7  -1   5  102.49    8.60
  -7  -1   5  112.59    9.50
   7   1  -5  105.89    8.50
   7   1  -5  111.59    7.80
   7   1  -5   96.09    8.00
  -8  -1   5   57.29    7.50
  -8  -1   5   38.80    5.50
  -8  -1   5   51.19    6.10
  -8  -1   5   41.30    5.50
   8   1  -5   46.80    5.60
   8   1  -5   56.79    5.40
  -9  -1   5   16.80    5.50
  -9  -1   5   12.40    3.80
   9   1  -5   19.40    3.30
 -10  -1   5   29.00    5.40
 -10  -1   5   51.09    8.30
  10   1  -5   30.80    4.50
 -11  -1   5   -0.20    5.30
 -11  -1   5   -0.50    3.30
 -12  -1   5  152.48   13.30
 -12  -1   5  142.59   15.60
  -8   1  -6   -3.20    3.10
  -8   1  -6   -1.90    4.50
  -7   1  -6   17.20    4.20
  -7   1  -6   29.20    6.10
   6  -1   6    4.60    2.70
  -6   1  -6   10.70    4.10
  -6   1  -6    2.40    2.40
  -6   1  -6    1.10    3.80
   5  -1   6    5.60    3.60
  -5   1  -6    1.70    3.80
  -5   1  -6    7.00    2.20
  -5   1  -6    6.50    3.60
  -5   1  -6    6.70    2.60
   4  -1   6   22.10    4.90
   4  -1   6   34.30    4.80
  -4   1  -6   31.20    5.10
  -4   1  -6   36.80    4.20
  -4   1  -6   34.30    5.20
  -4   1  -6   28.10    3.90
   3  -1   6  122.99   10.00
  -3   1  -6  132.79    9.80
  -3   1  -6  127.69   10.90
  -3   1  -6  137.29   10.10
  -3   1  -6  130.79    9.80
   2  -1   6  104.39    8.00
   2  -1   6   88.49    8.70
  -2   1  -6  100.49    8.20
  -2   1  -6  107.49    9.00
  -2   1  -6   97.59    7.90
  -2   1  -6  102.49    7.80
   1  -1   6  990.60   60.59
   1  -1   6  867.41   61.29
  -1   1  -6  940.91   60.39
  -1   1  -6 1029.00   60.29
  -1   1  -6  980.70   61.19
  -1   1  -6 1063.49   61.69
   0  -1   6   47.10    4.60
   0  -1   6   47.40    5.50
   0   1  -6   44.70    4.30
   0   1  -6   42.90    5.20
   0   1  -6   47.50    3.80
   0   1  -6   52.49    5.60
   0   1  -6   46.00    3.70
  -1  -1   6  171.88   12.30
   1   1  -6  191.18   12.30
   1   1  -6  157.18   11.40
   1   1  -6  160.38   12.00
  -2  -1   6   22.60    3.50
   2   1  -6   18.40    2.70
   2   1  -6   27.90    3.40
   2   1  -6   19.60    3.20
  -3  -1   6  307.87   18.00
  -3  -1   6  292.07   19.50
   3   1  -6  299.67   19.20
   3   1  -6  267.47   19.40
   3   1  -6  285.67   19.00
  -4  -1   6   -0.40    1.20
  -4  -1   6    0.30    1.70
   4   1  -6    1.30    1.30
   4   1  -6    1.30    1.60
   4   1  -6   -0.40    0.90
   4   1  -6    2.40    1.50
  -5  -1   6  892.01   56.59
  -5  -1   6  943.81   57.19
   5   1  -6  909.21   56.79
   5   1  -6  910.21   56.09
   5   1  -6  887.21   56.99
   5   1  -6  935.21   56.49
  -6  -1   6    6.20    2.70
  -6  -1   6    2.60    2.70
  -6  -1   6    3.10    2.60
   6   1  -6    6.50    1.80
   6   1  -6    4.90    2.20
   6   1  -6    4.80    2.50
  -7  -1   6  796.42   49.80
  -7  -1   6  821.62   49.99
  -7  -1   6  784.32   49.99
   7   1  -6  732.43   49.30
   7   1  -6  805.62   49.40
   7   1  -6  768.32   48.90
  -8  -1   6   26.70    4.50
  -8  -1   6   30.30    4.60
  -8  -1   6   26.20    5.50
   8   1  -6   25.40    4.10
  -9  -1   6    1.30    2.40
  -9  -1   6   -1.10    2.50
  -9  -1   6   -0.10    4.10
   9   1  -6    2.20    2.40
 -10  -1   6    1.10    3.20
 -10  -1   6   -7.30    3.80
  10   1  -6    4.30    2.70
 -11  -1   6   79.69    9.50
 -11  -1   6   88.79   11.70
  -8   1  -7    8.80    3.60
  -8   1  -7   13.00    5.80
  -7   1  -7    0.50    3.40
  -7   1  -7    0.10    4.30
  -6   1  -7    3.40    3.30
  -6   1  -7    3.30    4.00
   5  -1   7    6.90    2.80
   5  -1   7   -0.50    3.70
  -5   1  -7    4.50    2.30
  -5   1  -7    4.50    3.60
  -5   1  -7   -1.40    2.90
  -5   1  -7    3.20    3.60
   4  -1   7   36.50    5.50
  -4   1  -7   46.10    5.10
  -4   1  -7   46.70    6.70
  -4   1  -7   43.90    5.80
  -4   1  -7   37.20    5.10
   3  -1   7   69.49    6.50
   3  -1   7   57.29    7.60
  -3   1  -7   72.89    6.90
  -3   1  -7   73.99    7.80
  -3   1  -7   64.99    6.20
  -3   1  -7   79.49    6.80
   2  -1   7  284.97   20.10
   2  -1   7  276.27   21.20
  -2   1  -7  291.37   20.00
  -2   1  -7  334.77   20.10
  -2   1  -7  299.67   20.70
  -2   1  -7  326.37   21.50
   1  -1   7    9.60    3.30
   1  -1   7    3.10    1.80
   1  -1   7    8.90    2.80
  -1   1  -7    4.20    2.40
  -1   1  -7    9.90    3.30
  -1   1  -7    9.40    3.30
  -1   1  -7    4.10    2.00
   0  -1   7  183.38   14.70
   0  -1   7  223.08   14.30
   0   1  -7  196.78   13.80
   0   1  -7  206.18   13.10
   0   1  -7  198.88   12.90
   0   1  -7  227.78   14.90
   0   1  -7  184.38   14.30
  -1  -1   7    5.30    2.70
   1   1  -7    9.20    2.80
   1   1  -7    9.80    2.30
   1   1  -7    6.90    3.00
  -2  -1   7    1.20    2.30
   2   1  -7    5.20    2.00
   2   1  -7    1.80    2.10
   2   1  -7   -3.90    2.10
  -3  -1   7    8.00    2.60
   3   1  -7    8.90    3.00
   3   1  -7   12.20    2.30
   3   1  -7   10.60    2.40
  -4  -1   7  312.47   20.90
  -4  -1   7  304.57   19.30
   4   1  -7  295.57   20.70
   4   1  -7  346.67   20.50
   4   1  -7  286.37   20.50
  -5  -1   7   24.70    3.30
  -5  -1   7   26.10    4.00
   5   1  -7   25.00    2.70
   5   1  -7   29.30    3.70
   5   1  -7   26.10    4.30
   5   1  -7   31.10    3.70
  -6  -1   7  398.76   24.70
  -6  -1   7  344.87   23.70
  -6  -1   7  380.36   24.90
   6   1  -7  333.87   24.00
   6   1  -7  376.76   23.80
   6   1  -7  358.56   23.50
  -7  -1   7   27.40    4.60
  -7  -1   7   21.70    4.70
  -7  -1   7   27.70    4.70
   7   1  -7   22.10    4.20
   7   1  -7   23.40    3.70
  -8  -1   7  143.69   12.00
  -8  -1   7  144.89   11.70
  -8  -1   7  146.69   12.10
   8   1  -7  135.29   11.10
  -9  -1   7    0.60    4.20
  -9  -1   7    2.60    3.50
   9   1  -7   -2.50    2.50
 -10  -1   7   -4.40    4.40
 -10  -1   7   -2.70    3.20
  10   1  -7    6.70    3.10
 -11  -1   7    5.10    3.30
 -11  -1   7   -3.30    4.40
  -7   1  -8    1.20    3.50
  -7   1  -8    5.90    4.50
  -6   1  -8   -2.00    3.20
  -6   1  -8    2.50    4.40
   5  -1   8    2.40    3.30
  -5   1  -8   -1.90    2.50
  -5   1  -8   -0.10    3.20
  -5   1  -8   -1.70    3.00
   4  -1   8    2.80    2.50
   4  -1   8    4.50    3.60
  -4   1  -8    1.00    2.80
  -4   1  -8    4.00    3.10
  -4   1  -8    3.70    3.40
  -4   1  -8   -1.90    2.40
   3  -1   8    6.90    3.80
   3  -1   8    7.80    3.50
  -3   1  -8   -1.10    2.80
  -3   1  -8   10.80    3.30
  -3   1  -8    5.60    3.70
  -3   1  -8    3.00    3.10
   2  -1   8   25.20    5.40
   2  -1   8   34.60    4.80
  -2   1  -8   35.20    4.40
  -2   1  -8   39.50    5.70
  -2   1  -8   36.70    5.90
  -2   1  -8   35.30    4.70
   1  -1   8  285.17   21.90
   1  -1   8  297.97   21.00
  -1   1  -8  325.97   20.30
  -1   1  -8  308.77   21.00
  -1   1  -8  333.47   22.10
  -1   1  -8  344.57   22.20
   0  -1   8   -0.30    2.00
   0  -1   8    0.60    2.80
   0   1  -8   -0.80    1.20
   0   1  -8   -0.80    2.20
   0   1  -8    2.10    2.70
   0   1  -8    0.70    1.70
   0   1  -8   -0.60    1.30
  -1  -1   8   75.99    7.90
   1   1  -8   77.39    6.80
   1   1  -8   73.19    7.80
   1   1  -8  103.29    8.00
  -2  -1   8    2.10    2.50
   2   1  -8    1.10    2.30
   2   1  -8    3.80    1.80
   2   1  -8    6.80    2.70
  -3  -1   8   -0.10    2.30
   3   1  -8   -0.60    1.90
   3   1  -8    1.80    2.20
   3   1  -8    0.20    1.60
  -4  -1   8    2.70    2.50
   4   1  -8    3.60    3.00
   4   1  -8    0.40    2.10
   4   1  -8    0.00    2.50
  -5  -1   8  253.27   17.10
  -5  -1   8  233.28   17.40
  -5  -1   8  278.17   19.00
   5   1  -8  281.87   19.00
   5   1  -8  315.17   18.30
   5   1  -8  288.37   18.20
  -6  -1   8  148.59   11.40
  -6  -1   8  189.78   13.20
   6   1  -8  182.68   12.10
   6   1  -8  152.08   12.60
  -7  -1   8  632.54   38.00
  -7  -1   8  562.34   36.30
  -7  -1   8  591.74   37.30
   7   1  -8  496.95   36.60
  -8  -1   8   -0.10    2.60
  -8  -1   8    0.70    2.80
   8   1  -8   -1.20    2.70
  -9  -1   8   22.00    5.10
  -9  -1   8   21.90    5.30
   9   1  -8   21.30    4.60
 -10  -1   8    3.90    3.20
 -10  -1   8   -1.80    3.50
  10   1  -8    3.50    3.10
 -11  -1   8   11.10    4.80
 -11  -1   8   13.80    5.20
  11   1  -8    6.90    3.00
  -6   1  -9    6.20    4.00
  -6   1  -9   -1.30    3.40
   5  -1   9    6.20    3.20
  -5   1  -9    6.40    3.80
  -5   1  -9    7.80    4.20
   4  -1   9    9.80    3.40
  -4   1  -9    5.70    3.50
  -4   1  -9    7.00    3.90
  -4   1  -9    9.50    3.90
   3  -1   9   11.40    4.00
   3  -1   9    7.10    4.20
  -3   1  -9    8.10    3.60
  -3   1  -9   13.40    3.50
  -3   1  -9    3.20    3.50
   2  -1   9   25.80    5.40
   2  -1   9   16.30    4.50
  -2   1  -9   27.40    4.50
  -2   1  -9   19.00    3.40
  -2   1  -9   21.80    5.40
   1  -1   9    3.40    2.60
   1  -1   9    4.20    3.40
  -1   1  -9    4.90    3.80
  -1   1  -9    7.20    3.10
  -1   1  -9    5.10    2.00
   0  -1   9   67.29    8.20
   0  -1   9   82.49    7.80
   0   1  -9   77.59    8.20
   0   1  -9   73.69    7.10
   0   1  -9   75.99    7.80
  -1  -1   9    9.00    3.40
   1   1  -9    4.70    2.90
   1   1  -9    9.60    3.20
   1   1  -9    7.30    2.40
  -2  -1   9    1.40    2.70
   2   1  -9   -0.70    3.20
   2   1  -9    0.30    2.50
   2   1  -9   -0.50    1.60
  -3  -1   9    4.10    2.70
   3   1  -9    5.10    2.50
   3   1  -9    5.20    3.60
  -4  -1   9   49.10    6.00
   4   1  -9   46.60    5.90
   4   1  -9   41.90    5.30
  -5  -1   9   11.80    3.50
   5   1  -9   11.50    3.90
   5   1  -9   10.60    3.00
  -6  -1   9   48.60    6.60
   6   1  -9   53.59    6.40
  -7  -1   9    8.40    4.50
   7   1  -9    4.30    3.30
  -8  -1   9   99.89   10.20
   8   1  -9   75.19    8.70
  -9  -1   9    8.70    4.50
   9   1  -9    6.00    3.30
 -10  -1   9    4.00    4.60
  10   1  -9    0.70    2.80
   5  -1  10   -2.20    3.60
  -5   1 -10   -2.60    3.50
   4  -1  10    0.80    2.80
  -4   1 -10   -2.40    3.30
  -4   1 -10    0.90    3.40
   3  -1  10    0.80    2.80
   3  -1  10    6.40    4.70
  -3   1 -10    4.40    3.90
  -3   1 -10    2.50    2.60
   2  -1  10    0.10    2.60
   2  -1  10    2.10    3.60
  -2   1 -10    3.30    3.40
  -2   1 -10   -0.90    3.70
   1  -1  10   53.79    6.60
   1  -1  10   30.20    5.90
  -1   1 -10   35.10    5.40
  -1   1 -10   50.09    7.20
   0  -1  10    1.90    3.20
   0  -1  10   -2.90    3.30
   0   1 -10    1.00    2.30
   0   1 -10    7.70    4.20
  -1  -1  10   17.10    4.40
  -1  -1  10   24.40    4.70
   1   1 -10   17.20    3.30
   1   1 -10   23.60    4.80
  -2  -1  10   16.90    4.30
   2   1 -10   14.40    3.40
   2   1 -10   21.30    5.00
  -3  -1  10    5.60    3.40
   3   1 -10    5.90    3.80
   3   1 -10    1.30    2.00
  -4  -1  10   -1.30    3.00
   4   1 -10    2.50    2.90
   4   1 -10    1.50    2.60
  -5  -1  10   42.40    6.10
   5   1 -10   47.30    6.30
   6   1 -10   14.30    3.80
   7   1 -10  133.69   11.60
  -8  -1  10   14.20    5.30
   8   1 -10   18.60    4.60
  -9  -1  10   39.80    7.50
   9   1 -10   34.00    5.90
 -10  -1  10   10.10    5.20
  10   1 -10    8.40    3.70
   3  -1  11   -5.30    3.70
  -3   1 -11    9.40    4.10
  -3   1 -11   -1.30    4.10
   2  -1  11    2.40    4.20
  -2   1 -11    1.70    4.10
  -2   1 -11    4.80    3.70
   1  -1  11   15.20    5.70
   1  -1  11   16.60    4.90
  -1   1 -11    6.50    3.60
  -1   1 -11   11.60    5.00
   0  -1  11   18.90    4.90
   0  -1  11   14.80    4.90
   0   1 -11   11.90    3.90
  -1  -1  11   -5.20    3.70
  -1  -1  11   -3.00    3.00
   1   1 -11    0.60    4.00
   1   1 -11    2.20    2.30
  -2  -1  11    0.80    3.70
   2   1 -11   -0.20    2.00
   2   1 -11    0.70    3.80
   3   1 -11    0.40    2.00
   3   1 -11    0.80    3.80
   4   1 -11    6.00    4.00
   4   1 -11    6.60    3.30
   5   1 -11   20.90    4.30
   5   1 -11   13.70    4.10
   6   1 -11   14.60    4.60
   7   1 -11   -0.10    3.50
  -8  -1  11   28.00    6.50
   8   1 -11   23.30    5.40
  -9  -1  11   -0.70    4.30
   9   1 -11    8.70    4.00
   2  -1  12    2.00    4.60
  -2   1 -12    1.40    3.60
  -2   1 -12  -12.10    3.00
   1  -1  12    3.20    3.60
  -1   1 -12    7.10    3.10
  -1   1 -12    4.20    4.40
   0  -1  12    2.70    4.40
   0   1 -12   -1.20    4.10
   0   1 -12   -0.60    2.40
  -1  -1  12   12.10    5.00
   1   1 -12    9.10    4.80
   1   1 -12    3.30    3.30
  -2  -1  12    8.10    4.90
   2   1 -12    8.20    4.50
   2   1 -12    6.30    3.40
   3   1 -12   -1.60    3.80
   3   1 -12    1.40    2.90
   4   1 -12    5.90    3.40
   4   1 -12   10.00    4.60
   5   1 -12   10.00    3.70
   5   1 -12    8.10    3.80
   6   1 -12    2.10    3.80
   7   1 -12   13.10    4.70
  -8  -1  12    8.30    4.70
   8   1 -12    0.30    3.60
  -1  -1  13    3.70    3.90
   1   1 -13   -1.30    4.50
   1   1 -13    1.10    3.40
  -2  -1  13   -8.40    4.40
   2   1 -13   -3.20    3.10
   2   1 -13   -0.70    4.30
   3   1 -13   10.70    4.90
   3   1 -13    0.00    2.30
   4   1 -13   -3.70    3.00
   4   1 -13   -4.40    3.70
   5   1 -13   11.60    4.00
   5   1 -13    7.20    3.70
   6   1 -13    9.20    4.70
   6  -2 -13    1.40    3.10
   5  -2 -13   11.10    5.00
   5  -2 -13    5.10    2.90
   4  -2 -13    0.90    3.20
   4  -2 -13    0.70    4.40
   3  -2 -13    5.40    2.90
   3  -2 -13   -2.40    4.20
   2  -2 -13   -1.70    3.20
   2  -2 -13    0.70    3.60
  -2   2  13   -3.20    5.00
   1  -2 -13   -2.60    4.50
   1  -2 -13   -4.30    3.20
  -1   2  13    3.70    4.80
   8  -2 -12    7.50    4.30
   7  -2 -12    7.10    3.70
   6  -2 -12   13.70    5.20
   5  -2 -12    7.40    3.00
   5  -2 -12    7.50    4.50
   4  -2 -12    2.00    4.30
   4  -2 -12    4.90    3.30
   3  -2 -12    2.40    3.10
   3  -2 -12    3.20    3.60
   2  -2 -12   21.30    4.10
   2  -2 -12   51.49    7.60
   1  -2 -12   -4.10    4.30
   1  -2 -12    0.40    3.20
  -1   2  12   -3.30    4.10
   0  -2 -12    0.70    3.30
   0  -2 -12    0.00    4.60
   0   2  12   -4.00    4.00
  -1  -2 -12   -4.80    4.50
  -1  -2 -12   -6.20    3.20
   1   2  12    1.50    4.40
  -2  -2 -12   -3.00    3.50
  -2  -2 -12   -0.80    4.60
   2   2  12   -1.10    4.20
   9  -2 -11    5.90    3.90
  -9   2  11    8.50    5.40
   8  -2 -11   -2.40    3.30
  -8   2  11    2.80    4.70
   7  -2 -11   14.20    4.70
   6  -2 -11    0.50    3.60
   5  -2 -11   60.79    7.10
   5  -2 -11   62.79    7.90
   4  -2 -11    0.90    3.10
   4  -2 -11    2.70    3.00
   3  -2 -11   -2.20    1.90
   3  -2 -11    2.20    4.20
   2  -2 -11    9.60    4.90
   2  -2 -11    9.00    3.40
   1  -2 -11   -5.60    2.70
   1  -2 -11   -1.10    4.20
  -1   2  11  -10.30    3.30
   0  -2 -11   -5.60    3.90
   0  -2 -11    1.20    2.30
   0   2  11    0.90    3.90
  -1  -2 -11    4.90    2.80
  -1  -2 -11    3.90    4.80
   1   2  11    2.20    3.80
  -2  -2 -11   -4.60    2.90
  -2  -2 -11   -1.60    4.30
   2   2  11   -0.50    3.90
  -3  -2 -11    7.50    3.30
  -3  -2 -11   23.40    6.00
   3   2  11   19.50    5.30
  10  -2 -10  102.19   10.10
 -10   2  10  128.39   13.20
   9  -2 -10    2.00    3.20
  -9   2  10   -2.80    4.60
   8  -2 -10   25.90    5.40
  -8   2  10   23.00    5.70
   7  -2 -10    6.50    4.00
   6  -2 -10   28.70    5.50
   5  -2 -10    0.60    3.60
   5  -2 -10    2.50    2.60
   4  -2 -10   76.49    8.40
   4  -2 -10   56.79    6.60
  -4   2  10   54.49    7.50
   3  -2 -10   15.90    3.20
   3  -2 -10   15.30    4.60
  -3   2  10    9.40    3.30
   2  -2 -10  291.97   19.50
   2  -2 -10  252.27   18.00
  -2   2  10  247.88   18.60
   1  -2 -10    6.20    4.40
   1  -2 -10    8.10    3.30
  -1   2  10    4.90    3.20
   0  -2 -10   23.40    4.40
   0  -2 -10   42.00    6.70
   0   2  10   34.90    5.70
   0   2  10   16.40    4.50
  -1  -2 -10   -2.70    3.80
  -1  -2 -10   -0.20    2.90
   1   2  10   -2.60    3.00
   1   2  10    4.90    2.90
  -2  -2 -10   15.80    5.20
  -2  -2 -10   11.60    4.00
   2   2  10   12.00    4.40
  -3  -2 -10    4.30    2.80
  -3  -2 -10    1.10    3.80
   3   2  10    3.80    2.80
  -4  -2 -10   22.30    5.60
  -4  -2 -10   16.40    4.10
   4   2  10   17.60    4.80
  -5  -2 -10   -5.30    3.10
   5   2  10   -1.50    3.00
   5   2  10    1.20    3.50
  10  -2  -9    8.60    3.40
 -10   2   9    2.10    4.70
   9  -2  -9   83.79    8.80
  -9   2   9  120.39   11.70
   8  -2  -9    1.20    3.00
  -8   2   9    0.90    3.90
   7  -2  -9   60.19    7.40
   7  -2  -9   57.99    5.10
   6  -2  -9   18.80    2.60
   6  -2  -9   22.40    4.80
  -6   2   9   15.90    3.70
   5  -2  -9   19.00    2.60
   5  -2  -9   20.10    4.70
  -5   2   9   14.70    3.50
   4  -2  -9   14.40    3.60
   4  -2  -9   13.80    4.30
  -4   2   9   17.90    3.50
   3  -2  -9   69.49    6.60
   3  -2  -9   44.00    5.40
  -3   2   9   47.70    5.80
   2  -2  -9   -3.20    2.20
   2  -2  -9    0.10    2.60
  -2   2   9   -0.50    2.40
   1  -2  -9   30.90    5.70
   1  -2  -9   25.60    4.00
  -1   2   9   24.00    4.30
   0  -2  -9    1.70    2.70
   0  -2  -9    1.80    1.70
   0  -2  -9    2.00    2.70
   0   2   9    0.60    3.30
   0   2   9    4.50    3.10
  -1  -2  -9   12.40    2.60
  -1  -2  -9   10.90    3.40
  -1  -2  -9   12.70    3.80
   1   2   9    6.30    3.60
   1   2   9   12.20    3.90
  -2  -2  -9   15.50    4.60
  -2  -2  -9   16.40    3.10
  -2  -2  -9    7.70    3.40
   2   2   9   11.00    3.70
   2   2   9    6.20    3.80
  -3  -2  -9    1.10    2.80
  -3  -2  -9   -1.50    3.10
  -3  -2  -9    3.50    3.30
   3   2   9    6.40    3.40
   3   2   9    3.20    3.30
  -4  -2  -9   -2.20    3.10
  -4  -2  -9   -0.10    2.90
  -4  -2  -9   -2.00    2.90
   4   2   9    3.40    3.50
   4   2   9    6.70    3.90
  -5  -2  -9    0.30    3.40
  -5  -2  -9    6.60    3.90
   5   2   9    4.90    3.30
   5   2   9    0.00    3.30
  -6  -2  -9    2.20    3.70
  -6  -2  -9    5.10    3.80
 -11   2   8   -4.80    4.30
 -11   2   8    0.10    3.00
  10  -2  -8  126.69   10.50
 -10   2   8  112.29   12.20
 -10   2   8  141.49   12.90
   9  -2  -8    1.80    2.80
  -9   2   8    2.40    3.10
  -9   2   8    2.80    3.80
   8  -2  -8   78.99    7.70
  -8   2   8   71.79    8.30
  -8   2   8   91.69   10.00
   7  -2  -8   13.50    3.80
   7  -2  -8    6.50    1.80
  -7   2   8    4.80    4.10
  -7   2   8    6.30    3.40
  -7   2   8    2.70    2.40
   6  -2  -8   84.39    6.20
   6  -2  -8   83.49    8.20
  -6   2   8   88.59    7.60
  -6   2   8   73.09    7.10
   5  -2  -8   24.30    4.20
   5  -2  -8   25.30    2.80
   5  -2  -8   22.70    2.70
  -5   2   8   20.20    3.40
  -5   2   8   19.10    2.90
   4  -2  -8  146.99   11.40
   4  -2  -8  181.28   10.60
   4  -2  -8  157.18   12.10
  -4   2   8  146.99    9.70
  -4   2   8  150.08   11.10
  -4   2   8  134.59    9.60
   3  -2  -8   -1.50    1.60
   3  -2  -8    0.00    1.50
   3  -2  -8    2.50    2.30
  -3   2   8   -1.80    1.90
   2  -2  -8  293.87   20.90
   2  -2  -8  348.37   21.20
   2  -2  -8  340.57   22.20
  -2   2   8  303.07   21.40
   1  -2  -8    2.40    1.80
   1  -2  -8    1.30    1.10
   1  -2  -8    2.50    2.20
   1  -2  -8   -0.90    3.10
  -1   2   8    2.60    2.60
  -1   2   8    2.50    1.10
   0  -2  -8  101.49    9.40
   0  -2  -8   92.49    7.80
   0  -2  -8  106.29    7.30
   0  -2  -8  107.49    8.50
   0   2   8   99.59    8.90
   0   2   8   89.99    7.20
   0   2   8  117.89    8.50
  -1  -2  -8   12.90    2.80
  -1  -2  -8   10.10    2.70
  -1  -2  -8   12.70    3.30
  -1  -2  -8    9.40    3.90
   1   2   8    9.50    3.40
   1   2   8   12.60    3.40
  -2  -2  -8  112.19    9.40
  -2  -2  -8  109.79    8.90
  -2  -2  -8  122.59    9.70
   2   2   8  122.39    9.50
   2   2   8  108.39   10.30
  -3  -2  -8    2.50    2.80
  -3  -2  -8    3.90    3.00
  -3  -2  -8    3.80    3.20
   3   2   8    6.40    3.70
   3   2   8    2.10    3.00
  -4  -2  -8   65.19    6.40
  -4  -2  -8   66.89    7.20
  -4  -2  -8   60.69    6.80
   4   2   8   54.49    7.70
   4   2   8   57.29    6.90
  -5  -2  -8    2.90    3.30
  -5  -2  -8   -0.60    2.30
   5   2   8   -7.10    2.30
   5   2   8    0.90    2.60
   5   2   8   -1.50    3.60
  -6  -2  -8   24.20    4.90
  -6  -2  -8   24.30    5.30
   6   2   8   25.00    4.30
  -7  -2  -8   -0.40    3.50
  -7  -2  -8   -6.30    3.00
 -11   2   7   80.79   11.00
 -11   2   7   88.59   10.40
  10  -2  -7    4.80    2.80
 -10   2   7   -3.70    4.80
 -10   2   7   -0.80    2.80
   9  -2  -7  282.87   18.50
  -9   2   7  269.07   19.80
  -9   2   7  228.28   19.40
   8  -2  -7    6.60    2.10
   8  -2  -7   11.60    3.30
  -8   2   7   13.20    4.20
  -8   2   7    9.00    4.10
  -8   2   7    7.90    3.40
   7  -2  -7  224.48   15.80
   7  -2  -7  216.58   14.40
  -7   2   7  245.48   16.80
  -7   2   7  206.58   15.40
  -7   2   7  214.98   15.90
   6  -2  -7   50.89    4.20
   6  -2  -7   49.30    6.00
   6  -2  -7   50.49    4.30
  -6   2   7   54.39    5.40
  -6   2   7   42.00    5.40
   5  -2  -7    5.80    2.90
   5  -2  -7   10.00    1.80
   5  -2  -7   11.20    1.90
  -5   2   7    5.80    2.40
  -5   2   7   13.30    2.70
  -5   2   7    8.80    2.30
   4  -2  -7   51.39    5.50
   4  -2  -7   65.69    4.90
   4  -2  -7   64.89    4.80
   4  -2  -7   64.89    6.10
  -4   2   7   61.29    4.80
  -4   2   7   60.59    5.60
  -4   2   7   52.49    4.80
   3  -2  -7  903.01   53.29
   3  -2  -7  964.90   52.09
   3  -2  -7  807.22   52.29
  -3   2   7  759.12   51.29
  -3   2   7  873.81   52.49
  -3   2   7  766.22   51.19
   2  -2  -7    1.50    2.10
   2  -2  -7    5.70    1.90
   2  -2  -7    8.00    2.80
  -2   2   7    2.90    0.70
  -2   2   7    2.70    1.90
  -2   2   7    1.80    1.00
   1  -2  -7  703.63   48.10
   1  -2  -7  837.62   49.40
   1  -2  -7  865.01   48.60
   1  -2  -7  820.72   47.50
  -1   2   7  694.83   47.50
  -1   2   7  743.03   48.70
   0  -2  -7    5.90    2.40
   0  -2  -7    5.00    3.10
   0  -2  -7    4.90    1.90
   0  -2  -7    3.80    1.70
   0   2   7    1.80    2.30
   0   2   7    3.90    1.90
  -1  -2  -7   78.89    6.50
  -1  -2  -7   69.59    6.10
  -1  -2  -7   86.89    7.50
  -1  -2  -7   78.39    7.50
   1   2   7   76.09    7.60
   1   2   7   87.99    6.90
  -2  -2  -7   93.49    7.60
  -2  -2  -7   84.39    7.40
  -2  -2  -7  100.89    8.20
  -2  -2  -7  104.09    8.70
   2   2   7  104.49    7.90
   2   2   7   91.99    8.80
  -3  -2  -7   14.60    3.40
  -3  -2  -7    9.90    3.50
  -3  -2  -7   18.40    3.70
  -3  -2  -7   12.60    3.90
   3   2   7   14.10    4.00
   3   2   7   13.90    3.50
  -4  -2  -7    0.10    2.90
  -4  -2  -7   -2.50    1.90
  -4  -2  -7    0.80    2.90
  -4  -2  -7   -0.40    2.40
   4   2   7    1.50    2.90
   4   2   7    1.90    3.30
  -5  -2  -7   68.89    7.30
  -5  -2  -7   74.39    7.90
   5   2   7   65.29    7.10
   5   2   7   72.99    6.70
   5   2   7   67.59    8.60
  -6  -2  -7    1.20    3.00
  -6  -2  -7   -0.60    3.40
   6   2   7    1.20    2.70
  -7  -2  -7   30.70    5.00
  -7  -2  -7   38.80    6.80
  -8  -2  -7    0.40    4.20
 -11   2   6    3.80    4.00
 -11   2   6    8.40    6.00
 -10   2   6  212.58   17.60
 -10   2   6  207.68   16.30
   9  -2  -6    0.50    2.30
  -9   2   6    1.60    3.30
  -9   2   6   -0.40    3.90
   8  -2  -6  249.38   15.80
   8  -2  -6  235.48   16.40
  -8   2   6  223.58   17.40
  -8   2   6  234.78   17.60
  -8   2   6  227.68   16.40
   7  -2  -6   32.60    3.20
   7  -2  -6   33.40    3.60
   7  -2  -6   34.50    4.80
  -7   2   6   31.30    4.80
  -7   2   6   28.60    4.10
  -7   2   6   34.00    5.30
   6  -2  -6    0.20    1.10
   6  -2  -6   -0.90    2.00
   6  -2  -6   -1.20    1.10
  -6   2   6   -1.20    1.60
  -6   2   6    0.20    2.50
  -6   2   6   -0.70    2.50
   5  -2  -6   17.20    2.10
   5  -2  -6   16.00    2.10
   5  -2  -6   11.00    3.10
  -5   2   6   17.00    2.70
  -5   2   6   11.80    2.80
   4  -2  -6  123.79    8.10
   4  -2  -6  117.79    9.20
   4  -2  -6  134.59    8.10
  -4   2   6  119.09    8.60
  -4   2   6  107.29    8.30
  -4   2   6  109.49    8.50
   3  -2  -6    4.40    1.80
   3  -2  -6    3.50    1.40
   3  -2  -6    6.20    2.20
  -3   2   6    1.30    1.60
  -3   2   6    4.00    1.20
  -3   2   6    4.40    1.40
   2  -2  -6  265.87   16.40
   2  -2  -6  257.97   17.20
   2  -2  -6  278.77   16.30
  -2   2   6  208.78   15.60
  -2   2   6  252.57   16.60
   1  -2  -6   11.20    2.30
   1  -2  -6   13.50    1.80
   1  -2  -6   11.60    2.30
   1  -2  -6    9.00    2.50
  -1   2   6    6.40    1.60
  -1   2   6    5.20    2.30
   0  -2  -6  182.68   12.60
   0  -2  -6  213.68   13.20
   0  -2  -6  199.58   12.20
   0  -2  -6  189.78   13.50
   0   2   6  163.88   12.30
   0   2   6  176.28   13.10
  -1  -2  -6  125.99    9.60
  -1  -2  -6  113.69    8.70
  -1  -2  -6  109.99    8.60
  -1  -2  -6  131.99    9.40
   1   2   6  121.89    9.50
   1   2   6  126.79    8.90
  -2  -2  -6   -0.60    2.00
  -2  -2  -6   -0.80    2.00
  -2  -2  -6    1.40    2.20
  -2  -2  -6    5.30    2.50
   2   2   6    2.60    2.10
   2   2   6    5.30    2.70
  -3  -2  -6   11.00    2.80
  -3  -2  -6    7.00    2.70
  -3  -2  -6   11.70    3.30
  -3  -2  -6   13.40    3.40
   3   2   6   11.10    2.90
   3   2   6   11.50    3.40
  -4  -2  -6  112.79    9.60
  -4  -2  -6  106.29    8.70
  -4  -2  -6  105.69    9.80
  -4  -2  -6  118.39    8.90
   4   2   6  109.09    9.00
   4   2   6  106.09   10.00
   4   2   6  130.59    9.10
  -5  -2  -6    2.20    3.20
  -5  -2  -6    5.60    3.60
  -5  -2  -6    5.30    2.40
   5   2   6   -4.70    2.10
   5   2   6    4.10    3.50
  -6  -2  -6   55.09    8.40
  -6  -2  -6   42.20    5.60
  -6  -2  -6   43.10    6.70
   6   2   6   28.20    5.70
   6   2   6   44.20    4.90
  -7  -2  -6   11.30    4.90
  -7  -2  -6    6.50    2.90
  -8  -2  -6    2.80    4.60
  -8  -2  -6    0.00    3.40
 -12   2   5    5.40    6.70
 -11   2   5   93.69   12.10
 -11   2   5   81.19    8.70
 -10   2   5    9.10    5.60
 -10   2   5    7.90    3.40
   9  -2  -5  514.55   34.40
  -9   2   5  564.54   35.90
  -9   2   5  546.05   36.80
   8  -2  -5   -2.70    1.60
   8  -2  -5    2.40    2.20
  -8   2   5   -1.00    3.50
  -8   2   5   -1.00    1.90
  -8   2   5    1.80    2.20
   7  -2  -5  298.27   18.30
   7  -2  -5  269.57   17.80
   7  -2  -5  282.27   18.80
  -7   2   5  282.47   19.90
  -7   2   5  268.37   18.60
  -7   2   5  271.47   19.40
  -7   2   5  293.37   18.80
   6  -2  -5   -1.70    1.60
   6  -2  -5    0.00    1.00
   6  -2  -5    1.20    1.20
  -6   2   5    0.40    2.60
  -6   2   5    0.50    1.60
  -6   2   5    1.90    1.70
  -6   2   5    2.50    1.90
   5  -2  -5   13.60    1.90
   5  -2  -5   12.60    1.70
   5  -2  -5   10.40    2.60
  -5   2   5    9.40    2.70
  -5   2   5   23.00    2.60
  -5   2   5   21.60    3.60
   4  -2  -5   92.59    6.00
   4  -2  -5  102.09    6.00
   4  -2  -5   81.69    7.00
  -4   2   5   74.79    6.60
  -4   2   5   77.19    6.30
  -4   2   5   76.89    6.40
   3  -2  -5 1514.15   90.09
   3  -2  -5 1441.86   90.29
   3  -2  -5 1641.14   89.39
  -3   2   5 1383.06   89.39
  -3   2   5 1453.35   89.59
  -3   2   5 1357.26   89.69
   2  -2  -5   57.19    5.00
   2  -2  -5   69.79    4.70
   2  -2  -5   62.99    5.60
  -2   2   5   56.79    4.90
  -2   2   5   57.59    4.60
   1  -2  -5 3876.21  220.08
   1  -2  -5 3659.03  220.08
   1  -2  -5 4085.89  219.78
   1  -2  -5 3366.76  220.58
  -1   2   5 3177.28  219.68
  -1   2   5 3561.24  220.18
   0  -2  -5   22.10    2.90
   0  -2  -5   26.90    3.10
   0  -2  -5   23.20    2.50
   0  -2  -5   26.10    3.40
   0   2   5   20.30    2.80
   0   2   5   23.80    3.20
  -1  -2  -5    3.20    1.70
  -1  -2  -5    1.70    1.30
  -1  -2  -5    1.70    1.60
  -1  -2  -5   -0.50    1.30
   1   2   5    0.40    1.60
   1   2   5    1.00    1.60
   1   2   5    4.00    1.90
  -2  -2  -5   71.69    5.70
  -2  -2  -5   71.19    5.90
  -2  -2  -5   61.09    6.10
  -2  -2  -5   62.29    5.70
   2   2   5   65.19    6.20
   2   2   5   66.99    5.50
  -3  -2  -5   28.00    3.70
  -3  -2  -5   33.80    4.40
  -3  -2  -5   28.00    3.70
  -3  -2  -5   26.10    4.00
   3   2   5   39.40    4.10
   3   2   5   27.10    4.30
  -4  -2  -5    9.40    2.70
  -4  -2  -5    8.10    3.40
  -4  -2  -5    8.60    2.40
  -4  -2  -5    2.80    2.80
   4   2   5    8.40    3.20
   4   2   5   11.60    2.80
   4   2   5    8.70    2.60
  -5  -2  -5  324.17   20.90
  -5  -2  -5  280.97   19.50
  -5  -2  -5  284.77   20.50
   5   2   5  274.87   20.50
   5   2   5  292.37   19.10
  -6  -2  -5   -1.80    2.90
  -6  -2  -5    1.20    2.80
  -6  -2  -5   -2.90    3.50
   6   2   5    4.40    2.20
   6   2   5    0.20    1.50
  -7  -2  -5  136.19   11.80
  -7  -2  -5  164.98   13.90
  -7  -2  -5  163.28   13.20
   7   2   5  151.48   10.90
  -8  -2  -5    8.20    5.30
  -8  -2  -5    0.50    3.10
  -9  -2  -5   -1.80    3.30
  -9  -2  -5    7.60    5.30
 -12   2   4   -2.20    6.00
 -11   2   4    3.40    3.00
 -11   2   4   -0.30    5.60
 -10   2   4  247.18   19.60
 -10   2   4  219.08   17.30
   9  -2  -4    7.10    2.30
  -9   2   4    4.40    2.70
  -9   2   4    8.80    5.10
   8  -2  -4  524.15   34.70
   8  -2  -4  540.95   34.90
  -8   2   4  591.94   37.10
  -8   2   4  519.75   35.70
  -8   2   4  579.44   35.20
   7  -2  -4   64.99    4.80
   7  -2  -4   58.19    5.50
   7  -2  -4   62.09    5.40
  -7   2   4   49.10    5.70
  -7   2   4   71.49    5.90
  -7   2   4   75.19    7.00
   6  -2  -4  408.86   25.00
   6  -2  -4  376.76   24.50
   6  -2  -4  369.46   25.20
  -6   2   4  391.06   25.10
  -6   2   4  440.46   25.30
  -6   2   4  395.96   25.80
  -6   2   4  376.16   26.10
   5  -2  -4   40.40    3.10
   5  -2  -4   33.60    4.20
   5  -2  -4   39.90    3.40
  -5   2   4   40.10    3.70
  -5   2   4   42.40    4.20
  -5   2   4   39.70    4.70
  -5   2   4   41.00    3.60
   4  -2  -4 1114.09   66.49
   4  -2  -4 1044.80   67.29
   4  -2  -4 1180.38   66.49
  -4   2   4 1142.29   66.79
  -4   2   4 1077.69   67.29
  -4   2   4  964.90   67.39
   3  -2  -4   41.40    3.00
   3  -2  -4   36.30    4.10
   3  -2  -4   41.80    2.90
  -3   2   4   35.30    3.40
  -3   2   4   39.90    3.20
  -3   2   4   38.30    3.70
   2  -2  -4 1324.07   77.69
   2  -2  -4 1288.17   77.09
   2  -2  -4 1199.28   77.89
   2  -2  -4 1436.86   77.49
  -2   2   4 1105.29   77.39
  -2   2   4 1244.58   77.39
   1  -2  -4   29.10    2.70
   1  -2  -4   32.60    2.70
   1  -2  -4   29.10    2.70
   1  -2  -4   29.00    3.50
  -1   2   4   42.80    3.60
  -1   2   4   29.80    2.90
  -1   2   4   29.00    2.60
   0  -2  -4 1456.05   84.19
   0  -2  -4 1366.16   83.99
   0  -2  -4 1450.45   84.49
   0  -2  -4 1462.55   83.89
   0   2   4 1307.17   84.19
   0   2   4 1214.08   83.99
  -1  -2  -4  319.27   20.50
  -1  -2  -4  338.77   20.90
  -1  -2  -4  337.77   20.90
   1   2   4  320.97   20.90
   1   2   4  304.37   20.40
  -2  -2  -4  145.09    9.60
  -2  -2  -4  137.59    9.40
  -2  -2  -4  134.29    9.80
  -2  -2  -4  135.19    9.20
   2   2   4  124.99    9.70
   2   2   4  128.69    9.20
  -3  -2  -4    2.70    1.90
  -3  -2  -4    1.90    2.30
  -3  -2  -4    1.40    1.60
  -3  -2  -4    1.90    2.10
   3   2   4    3.40    2.10
   3   2   4    0.60    1.60
   3   2   4    3.00    1.50
  -4  -2  -4  463.95   32.10
  -4  -2  -4  483.75   31.50
  -4  -2  -4  521.95   32.40
   4   2   4  474.15   32.30
   4   2   4  514.65   31.40
   4   2   4  517.95   31.30
  -5  -2  -4   -1.70    3.10
  -5  -2  -4    0.00    1.60
  -5  -2  -4   -0.20    2.40
   5   2   4    0.30    1.10
   5   2   4    1.30    1.60
  -6  -2  -4  208.88   15.20
  -6  -2  -4  213.08   16.10
  -6  -2  -4  224.48   16.80
   6   2   4  216.68   16.40
   6   2   4  225.58   14.60
  -7  -2  -4   14.50    4.30
  -7  -2  -4   19.10    5.60
  -7  -2  -4   15.10    3.30
   7   2   4   12.70    2.70
   7   2   4   16.20    4.60
  -8  -2  -4   82.49    9.10
  -8  -2  -4   66.09    6.90
  -9  -2  -4   12.20    3.40
  -9  -2  -4    8.50    5.50
 -12   2   3    7.40    7.40
 -11   2   3   33.30    6.00
 -11   2   3   27.50    8.30
 -10   2   3   -1.50    5.20
 -10   2   3    5.00    3.70
  -9   2   3  799.02   49.60
  -9   2   3  691.83   47.30
   8  -2  -3   -1.20    1.80
   8  -2  -3   -2.20    1.40
  -8   2   3    1.20    2.20
  -8   2   3    2.20    3.90
  -8   2   3    6.90    2.60
   7  -2  -3  524.05   32.40
   7  -2  -3  494.55   31.70
   7  -2  -3  478.05   31.90
  -7   2   3  542.55   33.00
  -7   2   3  554.14   32.50
  -7   2   3  554.94   34.20
  -7   2   3  441.86   31.70
   6  -2  -3   22.90    2.80
   6  -2  -3   20.90    2.30
   6  -2  -3   23.50    2.90
  -6   2   3   19.60    2.50
  -6   2   3   14.60    3.10
  -6   2   3   21.70    2.80
  -6   2   3   17.20    4.00
   5  -2  -3  479.65   32.50
   5  -2  -3  552.04   32.50
   5  -2  -3  505.65   32.10
  -5   2   3  541.25   32.60
  -5   2   3  557.04   33.60
  -5   2   3  487.45   32.40
  -5   2   3  529.95   33.00
   4  -2  -3   55.99    3.70
   4  -2  -3   51.09    3.90
   4  -2  -3   51.59    4.40
  -4   2   3   50.29    4.80
  -4   2   3   58.29    4.00
  -4   2   3   52.99    4.60
  -4   2   3   40.40    4.20
  -4   2   3   55.89    4.10
   3  -2  -3  415.16   27.50
   3  -2  -3  436.46   26.70
   3  -2  -3  448.96   26.80
  -3   2   3  469.05   27.80
  -3   2   3  501.65   27.00
  -3   2   3  432.26   26.90
  -3   2   3  400.26   27.70
  -3   2   3  387.46   27.40
   2  -2  -3   -2.30    0.80
   2  -2  -3   -3.00    0.90
   2  -2  -3   -0.30    0.30
   2  -2  -3   -1.10    0.30
  -2   2   3   -0.90    0.50
  -2   2   3   -0.90    0.90
  -2   2   3    0.20    0.70
  -2   2   3   -0.50    0.70
  -2   2   3   -1.20    0.50
   1  -2  -3 5202.48  284.77
   1  -2  -3 5072.09  286.07
   1  -2  -3 4969.20  286.17
   1  -2  -3 4835.12  285.07
  -1   2   3 3967.20  284.87
  -1   2   3 4564.74  285.57
  -1   2   3 4274.17  284.77
   0  -2  -3   57.99    4.20
   0  -2  -3   52.39    3.90
   0  -2  -3   51.99    3.90
   0  -2  -3   52.69    3.90
   0   2   3   52.49    4.00
   0   2   3   52.69    3.90
   0   2   3   52.19    4.10
   0   2   3   47.50    3.90
  -1  -2  -3  142.59    8.80
  -1  -2  -3  126.89    8.60
  -1  -2  -3  105.29    8.50
  -1  -2  -3  134.49    8.90
   1   2   3  118.39    8.70
   1   2   3  129.79    8.80
   1   2   3  138.19    9.00
   1   2   3  140.79    8.60
   1   2   3  130.99    8.40
  -2  -2  -3    5.20    1.10
  -2  -2  -3    4.50    1.20
  -2  -2  -3    4.90    1.60
  -2  -2  -3   -0.30    1.70
  -2  -2  -3    5.60    1.60
   2   2   3    5.10    1.30
   2   2   3    1.10    1.40
  -3  -2  -3  264.97   17.30
  -3  -2  -3  262.37   17.40
  -3  -2  -3  251.47   16.70
   3   2   3  249.48   17.20
   3   2   3  248.58   16.60
   3   2   3  275.87   16.70
  -4  -2  -3    8.20    2.50
  -4  -2  -3    7.40    2.10
  -4  -2  -3    7.40    3.00
   4   2   3    8.60    1.80
   4   2   3    5.20    2.20
  -5  -2  -3  405.06   25.80
  -5  -2  -3  346.17   24.50
  -5  -2  -3  390.16   25.40
   5   2   3  387.76   24.10
  -6  -2  -3   -1.00    2.20
  -6  -2  -3    0.40    2.30
  -6  -2  -3    0.70    2.60
   6   2   3   -1.10    2.30
   6   2   3   -0.50    1.50
  -7  -2  -3  217.18   15.40
  -7  -2  -3  199.28   15.90
  -7  -2  -3  216.98   17.40
   7   2   3  230.08   14.50
   7   2   3  224.48   16.70
  -8  -2  -3   15.30    3.80
  -8  -2  -3   11.00    5.40
  -8  -2  -3    6.00    4.00
  -9  -2  -3   48.00    6.40
  -9  -2  -3   48.40    8.80
 -10  -2  -3   -3.90    4.90
 -10  -2  -3    1.00    3.30
 -11   2   2   -1.70    3.50
 -11   2   2   -2.00    6.00
 -10   2   2  118.39   13.80
 -10   2   2  108.49   10.20
  -9   2   2    3.30    3.20
  -9   2   2    8.20    5.30
   8  -2  -2  734.33   48.40
   8  -2  -2  802.52   49.90
  -8   2   2  788.32   49.99
  -8   2   2  824.72   51.79
  -8   2   2  815.62   49.90
   7  -2  -2   58.09    4.60
   7  -2  -2   64.39    5.60
   7  -2  -2   59.79    4.90
  -7   2   2   60.09    5.70
  -7   2   2   63.29    4.30
  -7   2   2   56.59    6.00
  -7   2   2   62.29    7.80
   6  -2  -2  656.83   39.90
   6  -2  -2  673.93   39.30
   6  -2  -2  570.44   39.10
  -6   2   2  657.23   41.20
  -6   2   2  598.54   38.90
  -6   2   2  642.74   40.00
  -6   2   2  660.33   39.80
   5  -2  -2   46.40    3.90
   5  -2  -2   48.50    3.50
   5  -2  -2   35.60    3.40
  -5   2   2   40.80    4.00
  -5   2   2   40.20    3.30
  -5   2   2   49.80    3.90
  -5   2   2   47.90    5.00
   4  -2  -2 1764.52   99.29
   4  -2  -2 1700.93   99.59
   4  -2  -2 1440.46   99.49
  -4   2   2 1426.36   99.39
  -4   2   2 1649.23  100.49
  -4   2   2 1751.52   99.99
  -4   2   2 1706.93   99.59
   3  -2  -2  178.58   11.90
   3  -2  -2  206.28   12.10
   3  -2  -2  184.08   12.30
   3  -2  -2  183.68   12.60
  -3   2   2  195.88   12.50
  -3   2   2  181.88   12.80
  -3   2   2  202.78   12.10
  -3   2   2  198.28   12.10
  -2   2   2 5034.60  304.67
  -2   2   2 4824.12  305.37
  -2   2   2 4844.72  304.67
  -2   2   2 5367.66  304.97
   1  -2  -2   -2.10    0.60
   1  -2  -2   -2.70    0.50
   1  -2  -2   -1.70    0.50
  -1   2   2   -1.70    0.30
  -1   2   2   -1.30    0.50
  -1   2   2   -1.80    0.70
  -1   2   2   -1.10    0.70
   0  -2  -2 2375.46  150.68
   0  -2  -2 2612.54  150.98
   0  -2  -2 2576.04  150.98
   0  -2  -2 2587.54  150.78
   0   2   2 2402.26  150.78
   0   2   2 2265.27  150.98
   0   2   2 2665.23  150.88
   0   2   2 2393.96  150.98
  -1  -2  -2  531.15   30.40
  -1  -2  -2  535.75   30.60
  -1  -2  -2  496.45   30.20
  -1  -2  -2  493.75   30.40
   1   2   2  500.05   30.40
   1   2   2  509.15   30.30
   1   2   2  449.06   30.50
   1   2   2  454.55   30.10
   1   2   2  450.65   30.40
  -2  -2  -2   77.99    5.70
  -2  -2  -2   68.79    5.70
  -2  -2  -2   73.59    5.30
  -2  -2  -2   80.19    5.10
   2   2   2   74.39    5.40
   2   2   2   72.39    5.60
   2   2   2   84.59    5.40
   2   2   2   61.99    5.70
   2   2   2   79.59    5.20
  -3  -2  -2    2.30    2.00
  -3  -2  -2    2.90    1.30
  -3  -2  -2    4.60    1.10
  -3  -2  -2    3.60    1.60
   3   2   2    1.40    1.10
   3   2   2    3.10    1.10
   3   2   2    2.80    1.40
  -4  -2  -2 1049.99   66.49
  -4  -2  -2 1094.19   67.09
  -4  -2  -2 1078.19   67.49
   4   2   2 1103.79   66.19
  -5  -2  -2    0.50    2.20
  -5  -2  -2    4.60    2.20
  -5  -2  -2    1.80    1.80
   5   2   2    3.30    1.40
   5   2   2    4.40    2.30
  -6  -2  -2  961.80   62.09
  -6  -2  -2 1101.59   63.19
  -6  -2  -2  965.40   61.39
   6   2   2 1010.60   62.39
   6   2   2  927.71   60.69
  -7  -2  -2   35.00    5.20
  -7  -2  -2   36.10    4.50
  -7  -2  -2   49.80    7.20
   7   2   2   31.00    5.10
   7   2   2   33.80    3.50
  -8  -2  -2  268.37   18.80
  -8  -2  -2  260.37   19.60
  -8  -2  -2  293.47   21.40
   8   2   2  270.57   17.60
  -9  -2  -2   25.20    4.40
  -9  -2  -2   29.20    6.50
 -10  -2  -2    1.50    4.20
 -10  -2  -2   -2.20    2.30
 -11   2   1    0.10    4.60
 -11   2   1    5.30    3.90
 -10   2   1   14.60    5.90
 -10   2   1    7.50    3.20
  -9   2   1  430.36   30.20
  -9   2   1  493.35   33.10
   8  -2  -1    9.80    2.90
  -8   2   1    8.80    3.30
  -8   2   1   18.60    5.30
  -8   2   1    5.10    2.60
   7  -2  -1 1022.60   64.79
   7  -2  -1 1068.79   66.49
   7  -2  -1 1065.39   65.79
  -7   2   1 1120.29   68.09
  -7   2   1 1080.89   66.39
  -7   2   1 1047.10   64.69
  -7   2   1 1080.99   66.39
   6  -2  -1    5.40    1.00
   6  -2  -1    4.40    1.80
   6  -2  -1    5.40    1.60
  -6   2   1    7.00    0.80
  -6   2   1    4.10    2.50
  -6   2   1    5.50    1.90
  -6   2   1    2.90    1.70
   5  -2  -1 1118.29   66.39
   5  -2  -1 1170.08   65.89
   5  -2  -1 1016.30   65.39
  -5   2   1 1136.49   66.29
  -5   2   1 1010.30   65.19
  -5   2   1 1050.09   66.19
  -5   2   1 1026.00   67.09
   4  -2  -1   -0.70    0.50
   4  -2  -1   -0.40    1.00
   4  -2  -1   -1.20    0.70
  -4   2   1   -2.70    0.90
  -4   2   1    1.50    0.50
  -4   2   1    1.50    1.60
  -4   2   1   -0.10    0.90
   3  -2  -1  323.07   21.30
   3  -2  -1  346.67   20.90
   3  -2  -1  328.47   20.80
   3  -2  -1  329.97   20.60
   3  -2  -1  340.07   20.60
  -3   2   1  328.37   21.50
  -3   2   1  304.67   20.60
  -3   2   1  341.67   20.80
  -3   2   1  351.76   21.00
   2  -2  -1    3.00    0.40
   2  -2  -1    3.50    0.60
   2  -2  -1    2.50    0.70
   2  -2  -1    3.80    0.60
  -2   2   1    2.40    0.90
  -2   2   1    2.90    0.60
  -2   2   1    3.60    0.70
  -2   2   1    2.60    0.50
  -2   2   1    3.60    1.00
   1  -2  -1 4926.71  287.67
   1  -2  -1 4461.35  286.97
  -1   2   1 4717.93  286.27
  -1   2   1 4760.52  286.87
   0  -2  -1 1199.58   73.09
   0  -2  -1 1149.89   72.69
   0  -2  -1 1126.89   72.79
   0   2   1 1283.27   72.69
   0   2   1 1163.78   72.79
   0   2   1 1268.97   72.89
   0   2   1 1147.49   72.99
  -1  -2  -1 4234.28  250.97
  -1  -2  -1 4001.60  251.37
  -1  -2  -1 4295.77  251.47
  -1  -2  -1 4820.52  252.67
  -1  -2  -1 4015.70  251.67
   1   2   1 4482.05  251.17
   1   2   1 3909.41  251.37
   1   2   1 4080.09  252.27
   1   2   1 3890.81  251.17
   1   2   1 3688.73  251.07
  -2  -2  -1   44.40    3.20
  -2  -2  -1   45.50    3.50
  -2  -2  -1   45.40    3.10
  -2  -2  -1   41.60    3.60
   2   2   1   45.30    3.20
   2   2   1   42.30    3.50
   2   2   1   34.30    3.60
   2   2   1   42.40    3.10
  -3  -2  -1  888.91   53.19
  -3  -2  -1  861.71   53.19
  -3  -2  -1  861.61   53.79
  -3  -2  -1  894.21   54.19
  -3  -2  -1  778.02   53.29
   3   2   1  863.71   53.19
   3   2   1  942.11   53.49
  -4  -2  -1   95.19    6.50
  -4  -2  -1   85.99    7.70
  -4  -2  -1  100.59    6.50
  -4  -2  -1   94.49    6.90
  -4  -2  -1   89.69    7.20
   4   2   1  101.69    7.40
   4   2   1   91.79    6.50
  -5  -2  -1  385.06   24.90
  -5  -2  -1  360.26   24.30
  -5  -2  -1  377.46   25.70
   5   2   1  386.16   25.10
   5   2   1  403.46   24.00
  -6  -2  -1    5.40    3.60
  -6  -2  -1    4.60    2.10
  -6  -2  -1    5.70    1.90
   6   2   1    7.30    2.30
   6   2   1    3.10    1.50
  -7  -2  -1  605.54   42.30
  -7  -2  -1  681.43   40.90
  -7  -2  -1  618.84   41.40
   7   2   1  659.23   41.00
   7   2   1  664.43   40.00
   7   2   1  621.74   41.60
  -8  -2  -1    1.40    2.60
  -8  -2  -1   -2.00    2.70
  -8  -2  -1   -2.50    4.30
   8   2   1   -0.80    2.40
   8   2   1    1.40    1.80
   8   2   1    0.50    2.80
  -9  -2  -1  183.78   16.80
  -9  -2  -1  189.48   14.10
 -10  -2  -1    6.40    3.80
 -10  -2  -1   12.90    6.60
 -11  -2  -1   -1.20    5.70
 -11  -2  -1    1.50    3.60
 -11   2   0   -6.70    6.20
 -11   2   0   -2.10    3.20
 -10   2   0   11.20    6.90
 -10   2   0   16.70    4.50
  -9   2   0    2.10    3.20
  -9   2   0    1.00    5.20
   8  -2   0  568.04   37.00
  -8   2   0  510.15   34.60
  -8   2   0  545.45   35.00
  -8   2   0  535.75   36.70
   7  -2   0   99.89    8.50
  -7   2   0  107.79    8.50
  -7   2   0  101.89    8.60
  -7   2   0  106.99   10.30
   6  -2   0 1116.89   71.09
  -6   2   0 1072.19   70.69
  -6   2   0 1191.18   72.29
  -6   2   0 1204.98   70.99
   5  -2   0    4.60    1.60
  -5   2   0    2.70    1.50
  -5   2   0   -0.50    1.20
  -5   2   0   -1.50    1.60
   4  -2   0  120.39    8.60
  -4   2   0  117.69    8.30
  -4   2   0  119.99    8.50
  -4   2   0  129.29    9.30
   3  -2   0   15.40    2.00
   3  -2   0   17.20    1.90
  -3   2   0   15.70    1.80
  -3   2   0   18.30    2.00
  -3   2   0   18.10    2.70
   2  -2   0 2717.73  155.48
   2  -2   0 2340.37  155.58
   2  -2   0 2430.66  155.88
  -2   2   0 2875.21  155.68
  -2   2   0 2235.68  155.88
  -2   2   0 2663.73  155.48
  -2   2   0 2392.66  155.48
  -2   2   0 2840.12  155.58
   1  -2   0  240.78   17.40
   1  -2   0  303.97   18.20
   1  -2   0  293.27   17.50
  -1   2   0  288.67   17.40
  -1   2   0  270.57   17.60
  -1   2   0  281.67   18.20
  -1   2   0  296.67   17.50
   0  -2   0  935.11   58.99
   0  -2   0  925.01   58.69
   0  -2   0 1028.80   58.59
   0  -2   0  977.10   58.59
   0   2   0  972.20   58.99
   0   2   0  974.50   58.59
   0   2   0  839.32   58.59
   0   2   0  955.70   58.49
  -1  -2   0  288.97   19.10
  -1  -2   0  294.27   18.90
  -1  -2   0  311.17   18.80
  -1  -2   0  302.37   18.80
   1   2   0  314.37   19.00
   1   2   0  304.17   18.80
   1   2   0  277.87   19.00
   1   2   0  303.37   18.80
   1   2   0  318.27   18.70
  -2  -2   0 3013.30  186.18
  -2  -2   0 2930.31  185.88
  -2  -2   0 3172.68  186.48
  -2  -2   0 3258.97  186.08
   2   2   0 3143.39  185.98
   2   2   0 3191.18  185.88
   2   2   0 2755.52  185.88
  -3  -2   0   18.40    2.60
  -3  -2   0   15.50    1.80
  -3  -2   0   15.10    2.20
  -3  -2   0   16.90    1.70
   3   2   0   18.00    1.80
   3   2   0   15.10    1.70
   3   2   0   16.60    2.00
   3   2   0   18.00    2.30
  -4  -2   0  121.79    8.10
  -4  -2   0  130.59    9.50
  -4  -2   0  122.59    8.40
  -4  -2   0  122.99    8.80
   4   2   0  118.39    8.50
   4   2   0  120.39    8.80
   4   2   0  123.09    8.10
  -5  -2   0   -1.80    2.40
  -5  -2   0   -1.30    1.40
  -5  -2   0    3.10    1.60
   5   2   0   -0.10    1.40
   5   2   0    1.80    1.30
   5   2   0    2.60    1.50
  -6  -2   0 1092.99   70.29
  -6  -2   0 1214.48   71.59
  -6  -2   0 1121.89   69.89
   6   2   0 1080.79   69.19
   6   2   0 1155.68   69.99
   6   2   0 1133.49   70.49
  -7  -2   0  108.79   10.40
  -7  -2   0  100.79    8.10
  -7  -2   0   97.69    8.50
   7   2   0  114.09    7.50
   7   2   0   99.59    8.90
   7   2   0  100.09    8.30
  -8  -2   0  513.65   36.20
  -8  -2   0  610.34   38.60
  -8  -2   0  566.94   37.00
   8   2   0  624.04   35.40
   8   2   0  545.45   36.30
   8   2   0  532.25   37.00
  -9  -2   0   -1.30    2.80
  -9  -2   0    4.80    4.10
 -10  -2   0   24.00    4.40
 -10  -2   0   15.60    5.90
 -11  -2   0    2.20    3.60
 -11  -2   0    0.40    4.70
 -11   2  -1    6.20    4.30
 -11   2  -1  -10.60    5.30
 -10   2  -1    7.10    3.10
 -10   2  -1    6.30    6.20
  -9   2  -1  175.88   13.80
  -9   2  -1  189.88   16.20
  -8   2  -1   -3.10    2.50
  -8   2  -1   -0.40    3.30
   7  -2   1  627.24   40.80
  -7   2  -1  640.04   40.20
  -7   2  -1  608.74   40.40
  -7   2  -1  654.33   42.10
   6  -2   1    4.80    2.20
  -6   2  -1   10.80    2.60
  -6   2  -1    2.70    2.60
  -6   2  -1    3.00    2.30
   5  -2   1  371.26   24.60
  -5   2  -1  377.66   24.10
  -5   2  -1  374.06   24.50
  -5   2  -1  385.56   25.30
   4  -2   1   89.29    6.90
  -4   2  -1   76.59    7.30
  -4   2  -1   92.49    6.90
  -4   2  -1   93.19    6.50
   3  -2   1  910.91   51.19
   3  -2   1  789.02   51.49
  -3   2  -1  776.32   51.69
  -3   2  -1  838.92   51.49
  -3   2  -1  867.51   51.09
  -3   2  -1  802.42   51.09
   2  -2   1   40.50    2.50
   2  -2   1   29.20    3.20
   2  -2   1   42.50    2.90
   2  -2   1   40.90    3.40
  -2   2  -1   41.10    2.90
  -2   2  -1   33.40    2.50
  -2   2  -1   41.30    3.00
  -2   2  -1   36.30    3.40
  -2   2  -1   37.10    3.20
   1  -2   1 3406.96  227.98
   1  -2   1 4233.28  228.58
   1  -2   1 3905.71  228.18
  -1   2  -1 3687.83  227.78
  -1   2  -1 4043.80  228.28
  -1   2  -1 3595.34  227.98
  -1   2  -1 3460.25  227.78
  -1   2  -1 3700.73  228.38
   0  -2   1 1119.99   70.19
   0  -2   1 1223.68   70.09
   0  -2   1 1045.10   69.99
   0  -2   1 1108.99   70.49
   0  -2   1 1132.79   70.09
   0   2  -1 1181.68   70.09
   0   2  -1 1249.07   70.09
   0   2  -1 1203.98   70.29
   0   2  -1 1055.29   70.39
   0   2  -1 1164.28   69.89
  -1  -2   1 4419.56  277.27
  -1  -2   1 4617.04  276.47
  -1  -2   1 4340.07  276.77
  -1  -2   1 5040.30  277.77
   1   2  -1 4649.63  276.97
   1   2  -1 4272.27  275.97
   1   2  -1 4534.45  276.27
  -2  -2   1    1.40    1.00
  -2  -2   1    3.70    0.70
  -2  -2   1    1.80    0.70
  -2  -2   1    3.50    0.80
   2   2  -1    2.50    0.70
   2   2  -1    5.00    1.00
   2   2  -1    2.40    0.60
   2   2  -1    4.50    1.10
   2   2  -1    2.30    0.70
  -3  -2   1  340.27   21.70
  -3  -2   1  338.87   21.50
  -3  -2   1  338.07   21.40
  -3  -2   1  356.46   21.30
  -3  -2   1  332.97   22.00
   3   2  -1  343.97   21.30
   3   2  -1  360.76   21.30
   3   2  -1  300.87   21.70
   3   2  -1  339.57   21.70
   3   2  -1  358.56   21.50
  -4  -2   1   -1.20    0.90
  -4  -2   1    0.50    1.20
  -4  -2   1    0.70    0.80
  -4  -2   1   -0.70    1.70
   4   2  -1    0.50    0.80
   4   2  -1   -1.20    0.90
   4   2  -1    0.20    1.20
  -5  -2   1 1152.88   70.79
  -5  -2   1 1163.78   70.39
  -5  -2   1 1036.50   71.29
   5   2  -1 1166.88   70.39
   5   2  -1 1154.58   69.99
   5   2  -1 1185.88   70.89
  -6  -2   1    7.90    2.50
  -6  -2   1    5.40    1.70
  -6  -2   1    5.50    3.30
   6   2  -1    8.90    1.80
   6   2  -1    7.10    2.40
   6   2  -1    5.40    2.00
  -7  -2   1 1108.79   69.59
  -7  -2   1  990.50   68.89
  -7  -2   1 1137.49   70.89
   7   2  -1 1219.28   68.49
   7   2  -1 1098.69   68.99
   7   2  -1 1127.19   69.79
  -8  -2   1    9.20    4.00
  -8  -2   1    6.30    2.90
  -8  -2   1    9.40    3.30
   8   2  -1    9.10    2.20
   8   2  -1   13.20    3.60
   8   2  -1    9.60    2.70
  -9  -2   1  451.65   30.60
  -9  -2   1  485.45   33.00
   9   2  -1  462.05   29.30
 -10  -2   1   10.90    3.90
 -10  -2   1    6.80    6.00
 -11  -2   1    3.10    4.70
 -11  -2   1    6.50    3.60
 -10   2  -2    0.30    4.60
 -10   2  -2   -4.10    3.00
  -9   2  -2   20.30    4.70
  -9   2  -2   34.60    7.20
  -8   2  -2  258.27   20.50
  -8   2  -2  275.77   18.70
   7  -2   2   29.80    5.10
  -7   2  -2   38.00    4.50
  -7   2  -2   28.90    4.90
  -7   2  -2   36.90    6.40
   6  -2   2  990.00   63.29
  -6   2  -2  961.20   62.39
  -6   2  -2 1103.49   64.29
  -6   2  -2  976.60   62.99
   5  -2   2    3.50    2.20
   5  -2   2    1.30    0.50
   5  -2   2    2.40    0.50
  -5   2  -2   -0.10    1.80
  -5   2  -2    1.40    2.00
  -5   2  -2    0.00    2.80
   4  -2   2 1081.89   67.79
   4  -2   2 1073.99   66.29
   4  -2   2 1138.69   66.19
  -4   2  -2 1132.39   67.69
  -4   2  -2 1111.09   68.09
  -4   2  -2 1008.20   66.99
   3  -2   2    2.70    1.60
   3  -2   2    3.00    0.80
  -3   2  -2    1.50    0.70
  -3   2  -2    0.00    1.10
  -3   2  -2    1.90    1.50
  -3   2  -2    6.70    2.10
   2  -2   2   71.59    5.80
   2  -2   2   79.29    5.30
   2  -2   2   81.99    5.40
   2  -2   2   82.09    5.00
   2  -2   2   59.69    5.50
  -2   2  -2   73.99    5.30
  -2   2  -2   70.09    5.80
  -2   2  -2   78.49    5.80
  -2   2  -2   72.99    5.20
   1  -2   2  507.25   28.90
   1  -2   2  452.45   29.40
   1  -2   2  509.85   29.00
  -1   2  -2  457.85   28.80
  -1   2  -2  450.15   29.40
  -1   2  -2  450.95   29.20
  -1   2  -2  453.95   29.50
  -1   2  -2  444.06   28.80
  -1   2  -2  488.55   28.90
   0  -2   2 2328.57  132.39
   0  -2   2 2114.39  131.89
   0  -2   2 2227.28  131.89
   0  -2   2 2199.68  132.29
   0  -2   2 2028.30  131.79
   0   2  -2 2324.67  132.39
   0   2  -2 1996.20  131.79
  -1  -2   2   -2.30    0.60
  -1  -2   2   -2.70    0.20
  -1  -2   2   -1.20    0.60
  -1  -2   2   -1.90    0.40
   1   2  -2   -1.90    0.50
   1   2  -2   -2.40    0.20
   1   2  -2   -1.60    0.60
   1   2  -2   -1.70    0.60
  -2  -2   2 4977.70  320.27
  -2  -2   2 5083.19  319.17
  -2  -2   2 5167.78  320.37
   2   2  -2 5654.53  320.37
   2   2  -2 5457.65  320.47
  -3  -2   2  193.88   13.50
  -3  -2   2  196.48   13.20
  -3  -2   2  201.78   13.10
  -3  -2   2  204.48   13.10
  -3  -2   2  210.98   13.50
   3   2  -2  211.48   13.10
   3   2  -2  184.18   13.30
   3   2  -2  215.78   13.20
   3   2  -2  220.98   13.50
  -4  -2   2 1823.02  109.19
  -4  -2   2 1714.23  109.59
  -4  -2   2 1744.13  109.29
  -4  -2   2 1763.42  108.99
   4   2  -2 1813.92  109.29
   4   2  -2 1777.02  108.89
   4   2  -2 1859.51  108.79
  -5  -2   2   49.50    4.60
  -5  -2   2   50.49    4.40
  -5  -2   2   50.79    5.30
  -5  -2   2   42.80    4.10
   5   2  -2   48.00    3.90
   5   2  -2   41.60    4.00
   5   2  -2   48.20    4.50
  -6  -2   2  662.63   42.20
  -6  -2   2  677.93   43.10
  -6  -2   2  648.94   41.80
   6   2  -2  664.93   41.70
   6   2  -2  696.13   42.40
   6   2  -2  661.03   41.40
  -7  -2   2   60.89    5.60
  -7  -2   2   68.49    7.10
  -7  -2   2   63.69    6.20
   7   2  -2   67.99    5.10
   7   2  -2   57.19    6.10
   7   2  -2   53.79    5.40
  -8  -2   2  814.52   53.49
  -8  -2   2  798.82   51.59
  -8  -2   2  798.32   51.99
   8   2  -2  810.12   52.09
   8   2  -2  864.41   50.79
   8   2  -2  816.92   51.29
  -9  -2   2   14.10    4.80
  -9  -2   2    0.10    3.00
   9   2  -2    4.60    2.10
 -10  -2   2   96.49    9.30
 -10  -2   2   99.29   11.20
 -11  -2   2    4.90    3.10
 -11  -2   2   11.80    5.60
 -10   2  -3    1.00    5.70
 -10   2  -3    4.20    3.00
  -9   2  -3   38.90    5.90
  -9   2  -3   42.00    8.60
  -8   2  -3   12.70    5.60
  -8   2  -3    7.80    3.50
  -7   2  -3  229.38   16.00
  -7   2  -3  230.88   16.80
  -7   2  -3  219.08   17.80
   6  -2   3    0.30    0.80
   6  -2   3   -0.60    0.60
   6  -2   3    0.80    2.50
  -6   2  -3   -0.10    2.20
  -6   2  -3    3.00    2.70
  -6   2  -3   -2.10    2.10
   5  -2   3  352.76   23.10
   5  -2   3  367.76   25.10
   5  -2   3  375.06   23.00
  -5   2  -3  400.96   25.00
  -5   2  -3  370.46   24.00
  -5   2  -3  382.16   25.40
   4  -2   3    7.60    2.60
   4  -2   3    7.90    1.40
  -4   2  -3    6.70    2.00
  -4   2  -3    8.30    2.60
  -4   2  -3    8.00    2.50
  -4   2  -3    7.20    1.40
   3  -2   3  215.28   15.40
   3  -2   3  252.97   16.80
   3  -2   3  244.68   15.90
  -3   2  -3  245.38   15.50
  -3   2  -3  251.27   15.80
  -3   2  -3  264.77   16.60
  -3   2  -3  244.08   16.60
   2  -2   3    3.90    1.30
   2  -2   3    2.10    1.00
   2  -2   3    4.10    1.80
  -2   2  -3    0.10    1.60
  -2   2  -3    3.00    1.40
  -2   2  -3    1.90    1.30
  -2   2  -3    4.70    1.10
   1  -2   3  123.79    8.60
   1  -2   3  124.09    9.20
   1  -2   3  141.69    8.70
   1  -2   3  131.79    8.50
  -1   2  -3  115.69    8.90
  -1   2  -3  131.69    9.40
  -1   2  -3  140.59    8.60
  -1   2  -3  132.29    8.70
  -1   2  -3  112.09    8.60
  -1   2  -3  137.89    8.50
   0  -2   3   53.19    4.00
   0  -2   3   52.99    3.90
   0  -2   3   58.69    3.90
   0   2  -3   56.99    4.10
   0   2  -3   48.20    4.00
   0   2  -3   49.99    3.80
   0   2  -3   47.90    3.80
   0   2  -3   57.79    4.60
  -1  -2   3 4783.32  282.97
  -1  -2   3 5076.79  282.77
  -1  -2   3 4317.77  282.77
   1   2  -3 5042.60  282.87
   1   2  -3 4270.87  283.37
   1   2  -3 4838.92  283.07
   1   2  -3 4285.97  282.77
  -2  -2   3   -0.60    0.90
  -2  -2   3    0.40    0.70
  -2  -2   3   -0.40    0.70
  -2  -2   3   -0.80    0.70
   2   2  -3    0.30    0.90
   2   2  -3   -1.80    0.70
   2   2  -3    0.60    0.70
  -3  -2   3  468.15   28.80
  -3  -2   3  488.35   28.60
  -3  -2   3  420.46   28.80
  -3  -2   3  426.86   28.50
   3   2  -3  459.35   28.60
   3   2  -3  499.75   28.70
   3   2  -3  448.26   28.90
  -4  -2   3   56.39    4.60
  -4  -2   3   41.70    4.90
  -4  -2   3   58.79    4.80
   4   2  -3   65.79    4.60
   4   2  -3   58.69    4.50
   4   2  -3   58.29    4.90
  -5  -2   3  526.45   34.70
  -5  -2   3  539.45   34.20
  -5  -2   3  547.05   34.30
  -5  -2   3  532.45   34.00
   5   2  -3  528.55   33.80
   5   2  -3  562.64   34.40
   5   2  -3  552.44   33.80
  -6  -2   3   22.60    3.20
  -6  -2   3   19.10    4.20
  -6  -2   3   17.50    3.00
  -6  -2   3   19.50    3.20
   6   2  -3   23.10    3.30
   6   2  -3   16.90    2.60
   6   2  -3   18.70    2.70
  -7  -2   3  540.15   35.30
  -7  -2   3  549.45   35.60
  -7  -2   3  575.34   36.70
   7   2  -3  544.15   35.60
   7   2  -3  587.14   34.70
   7   2  -3  522.25   34.80
  -8  -2   3   -2.00    2.50
  -8  -2   3    1.90    3.10
  -8  -2   3    2.10    1.90
   8   2  -3    2.00    2.00
   8   2  -3    0.30    1.90
   8   2  -3    0.60    2.30
  -9  -2   3  726.83   48.60
  -9  -2   3  763.92   50.69
   9   2  -3  795.42   47.70
 -10  -2   3    9.70    5.90
 -10  -2   3    5.10    3.30
 -11  -2   3   40.30    6.40
 -11  -2   3   40.00    9.30
 -12  -2   3   10.50    7.30
  -9   2  -4    8.90    3.30
  -9   2  -4   12.10    6.30
  -8   2  -4   80.99    8.00
  -8   2  -4   67.99   10.00
  -7   2  -4   15.30    3.80
  -7   2  -4   14.10    5.50
   6  -2   4  209.98   16.40
   6  -2   4  214.08   13.60
  -6   2  -4  202.08   14.80
  -6   2  -4  237.68   16.80
  -6   2  -4  216.68   16.10
   5  -2   4   -2.50    1.30
   5  -2   4    0.50    1.10
   5  -2   4   -2.50    2.20
  -5   2  -4   -2.70    2.10
  -5   2  -4   -1.60    1.20
  -5   2  -4    2.20    2.70
  -5   2  -4   -2.10    2.90
   4  -2   4  481.95   31.20
   4  -2   4  399.46   29.40
  -4   2  -4  488.65   29.40
  -4   2  -4  502.15   31.10
  -4   2  -4  483.75   30.80
  -4   2  -4  489.35   30.00
   3  -2   4    1.60    2.30
   3  -2   4   -1.10    1.30
   3  -2   4    1.10    1.50
  -3   2  -4    2.50    1.40
  -3   2  -4   -0.20    1.40
  -3   2  -4    0.50    2.00
  -3   2  -4    1.00    2.10
   2  -2   4  132.69   10.50
   2  -2   4  155.98    9.80
  -2   2  -4  129.99    9.50
  -2   2  -4  140.09    9.90
  -2   2  -4  142.69   10.40
   1  -2   4  307.37   20.30
   1  -2   4  316.77   19.70
  -1   2  -4  323.67   20.70
  -1   2  -4  264.67   19.80
  -1   2  -4  328.97   19.60
  -1   2  -4  316.47   19.70
   0  -2   4 1489.15   84.69
   0  -2   4 1323.87   85.49
   0  -2   4 1391.56   84.79
   0   2  -4 1270.97   84.99
   0   2  -4 1423.46   84.79
   0   2  -4 1369.06   84.49
   0   2  -4 1455.05   85.59
   0   2  -4 1375.86   84.69
  -1  -2   4   36.70    2.90
  -1  -2   4   31.90    3.60
  -1  -2   4   27.70    2.60
   1   2  -4   32.70    2.50
   1   2  -4   31.50    3.30
   1   2  -4   26.80    2.90
   1   2  -4   28.80    2.70
  -2  -2   4 1167.28   77.79
  -2  -2   4 1268.37   78.39
   2   2  -4 1263.77   78.19
   2   2  -4 1294.37   77.59
   2   2  -4 1357.96   78.29
   2   2  -4 1303.87   77.99
  -3  -2   4   39.90    3.70
  -3  -2   4   44.30    3.50
  -3  -2   4   34.00    3.40
   3   2  -4   37.20    3.40
   3   2  -4   45.60    3.80
   3   2  -4   33.80    3.20
  -4  -2   4 1093.79   70.79
  -4  -2   4 1084.69   70.89
  -4  -2   4 1146.89   70.79
   4   2  -4 1160.48   70.99
   4   2  -4 1250.97   70.79
   4   2  -4 1161.78   70.59
  -5  -2   4   40.10    4.50
  -5  -2   4   37.50    4.30
  -5  -2   4   40.60    4.00
   5   2  -4   38.90    3.70
   5   2  -4   40.10    4.10
   5   2  -4   39.00    3.90
  -6  -2   4  385.26   25.60
  -6  -2   4  392.66   25.50
  -6  -2   4  386.56   26.30
   6   2  -4  388.66   25.10
   6   2  -4  416.06   25.20
   6   2  -4  391.46   25.70
  -7  -2   4   57.69    5.80
  -7  -2   4   67.29    6.40
  -7  -2   4   67.39    7.50
  -7  -2   4   74.69    6.70
   7   2  -4   73.69    6.50
   7   2  -4   67.99    5.70
   7   2  -4   62.59    5.70
  -8  -2   4  513.35   35.40
  -8  -2   4  562.04   35.80
  -8  -2   4  584.14   37.10
   8   2  -4  538.15   34.80
   8   2  -4  558.24   35.80
  -9  -2   4    8.20    3.40
  -9  -2   4    9.10    5.10
   9   2  -4    6.60    2.40
 -10  -2   4  257.97   20.10
 -10  -2   4  226.88   18.00
  10   2  -4  262.37   17.10
 -11  -2   4    2.50    5.90
 -11  -2   4    4.10    3.60
 -12  -2   4    4.60    6.30
  -9   2  -5    5.40    3.90
  -9   2  -5   -2.50    4.80
  -8   2  -5    1.10    2.50
  -8   2  -5   -3.30    4.60
  -7   2  -5  175.38   14.70
  -7   2  -5  156.88   12.60
   6  -2   5    0.60    3.90
  -6   2  -5   -3.40    1.90
  -6   2  -5   -1.80    1.90
  -6   2  -5   -6.30    3.40
   5  -2   5  281.77   20.20
  -5   2  -5  288.17   20.10
  -5   2  -5  280.37   17.90
  -5   2  -5  280.97   19.80
  -5   2  -5  260.97   18.50
   4  -2   5    8.20    3.50
   4  -2   5    8.00    2.90
  -4   2  -5    5.80    2.10
  -4   2  -5    6.70    3.30
  -4   2  -5    8.30    2.20
  -4   2  -5    7.40    3.20
   3  -2   5   26.40    4.50
   3  -2   5   28.40    3.70
  -3   2  -5   32.50    3.70
  -3   2  -5   24.40    4.30
  -3   2  -5   35.50    3.80
  -3   2  -5   25.00    3.90
   2  -2   5   69.79    5.50
   2  -2   5   43.50    5.80
  -2   2  -5   71.69    5.30
  -2   2  -5   52.59    5.40
  -2   2  -5   61.09    5.90
  -2   2  -5   56.39    5.30
   1  -2   5    3.60    1.50
   1  -2   5    3.20    2.20
  -1   2  -5    6.60    2.60
  -1   2  -5    2.20    1.70
  -1   2  -5    5.40    1.80
  -1   2  -5    0.60    1.80
  -1   2  -5    1.60    1.60
   0  -2   5   30.90    3.40
   0  -2   5   26.60    3.70
   0   2  -5   30.60    4.10
   0   2  -5   25.50    2.50
   0   2  -5   27.30    3.40
   0   2  -5   26.90    2.80
   0   2  -5   22.30    2.90
  -1  -2   5 3612.24  225.78
   1   2  -5 3671.03  224.88
   1   2  -5 4050.59  225.88
   1   2  -5 3518.85  225.38
   1   2  -5 3593.04  224.88
   1   2  -5 3784.62  224.78
  -2  -2   5   59.89    5.80
  -2  -2   5   69.99    4.80
   2   2  -5   67.79    5.70
   2   2  -5   67.29    4.50
   2   2  -5   66.19    5.30
   2   2  -5   66.09    5.60
  -3  -2   5 1505.85   90.09
  -3  -2   5 1259.87   89.19
   3   2  -5 1489.55   89.89
   3   2  -5 1517.55   89.69
   3   2  -5 1493.05   89.69
   3   2  -5 1520.15   89.09
  -4  -2   5   79.09    6.70
  -4  -2   5   91.69    7.10
   4   2  -5   96.79    6.70
   4   2  -5   84.09    6.40
   4   2  -5   92.79    7.00
   4   2  -5   87.69    6.80
  -5  -2   5   10.60    2.50
  -5  -2   5   17.20    2.70
  -5  -2   5   11.90    2.60
   5   2  -5    8.60    2.30
   5   2  -5   10.70    2.20
   5   2  -5   12.60    2.70
  -6  -2   5    0.20    1.90
  -6  -2   5   -3.70    2.20
  -6  -2   5    3.00    2.10
   6   2  -5    2.90    2.00
   6   2  -5   -0.30    1.90
   6   2  -5    1.80    1.50
  -7  -2   5  290.37   19.90
  -7  -2   5  307.17   20.10
  -7  -2   5  295.77   20.70
   7   2  -5  293.97   19.50
   7   2  -5  273.17   19.10
   7   2  -5  304.67   20.00
  -8  -2   5    3.20    2.70
  -8  -2   5   -1.40    3.50
  -8  -2   5    0.20    2.40
   8   2  -5   -1.50    2.20
   8   2  -5    0.90    2.00
  -9  -2   5  598.24   37.60
  -9  -2   5  532.65   35.80
   9   2  -5  522.95   35.00
 -10  -2   5    6.00    5.10
 -10  -2   5    7.50    3.70
  10   2  -5   10.60    3.10
 -11  -2   5  104.79   10.10
 -11  -2   5   92.99   12.50
 -12  -2   5   15.40    7.10
  -8   2  -6    2.90    5.00
  -8   2  -6    1.80    3.60
  -7   2  -6    7.20    3.60
  -7   2  -6    2.10    4.50
  -6   2  -6   36.30    5.30
  -6   2  -6   34.90    5.90
   5  -2   6    0.00    3.20
  -5   2  -6    1.00    3.50
  -5   2  -6    0.70    1.70
  -5   2  -6   -0.40    2.50
  -5   2  -6   -2.70    3.10
   4  -2   6  108.99    9.10
   4  -2   6  115.19   10.60
  -4   2  -6  116.49    8.80
  -4   2  -6  123.59    9.90
  -4   2  -6  123.79   10.60
  -4   2  -6  110.89    9.20
   3  -2   6   10.00    3.20
   3  -2   6    6.60    3.00
  -3   2  -6    7.90    3.10
  -3   2  -6    9.70    2.90
  -3   2  -6   11.20    2.80
  -3   2  -6    7.10    3.30
   2  -2   6   -0.40    2.30
   2  -2   6    0.50    1.40
  -2   2  -6    2.00    1.60
  -2   2  -6    2.40    1.90
  -2   2  -6    1.40    2.40
  -2   2  -6   -1.60    2.40
   1  -2   6  115.49    9.70
   1  -2   6  124.39    8.80
  -1   2  -6   97.69    8.90
  -1   2  -6  111.09    8.30
  -1   2  -6  118.19    9.70
  -1   2  -6  123.09    8.60
  -1   2  -6  115.49    8.30
   0  -2   6  198.18   12.80
   0  -2   6  174.28   13.40
   0   2  -6  198.38   13.70
   0   2  -6  167.78   13.10
   0   2  -6  201.68   12.30
   0   2  -6  187.78   12.00
   0   2  -6  169.38   12.40
  -1  -2   6   13.10    3.10
   1   2  -6    4.40    2.70
   1   2  -6   11.70    2.10
   1   2  -6    9.40    1.20
   1   2  -6   10.50    1.30
   1   2  -6   13.40    3.00
  -2  -2   6  272.97   17.70
   2   2  -6  272.07   17.50
   2   2  -6  263.47   16.80
   2   2  -6  252.97   15.80
   2   2  -6  257.07   17.40
   2   2  -6  245.38   15.80
  -3  -2   6    2.80    2.10
  -3  -2   6    3.70    1.20
   3   2  -6    3.70    2.20
   3   2  -6    3.90    0.90
   3   2  -6    2.50    2.00
   3   2  -6    4.20    1.90
  -4  -2   6  113.39    9.00
  -4  -2   6  105.29    7.90
   4   2  -6  109.49    8.50
   4   2  -6  117.09    7.60
   4   2  -6  116.79    8.40
  -5  -2   6   11.00    2.80
  -5  -2   6   16.60    3.20
   5   2  -6   16.20    2.60
   5   2  -6    8.50    2.50
   5   2  -6   15.40    2.70
   5   2  -6   14.50    2.80
  -6  -2   6   -3.70    2.10
  -6  -2   6   -0.60    2.20
  -6  -2   6    1.50    2.20
   6   2  -6    0.40    2.10
   6   2  -6   -0.60    1.60
   6   2  -6   -1.20    1.50
  -7  -2   6   31.30    4.60
  -7  -2   6   29.10    5.10
  -7  -2   6   32.00    4.70
   7   2  -6   31.20    3.80
   7   2  -6   31.90    4.40
   7   2  -6   28.30    4.30
  -8  -2   6  234.78   16.80
  -8  -2   6  214.98   16.20
  -8  -2   6  244.08   17.30
   8   2  -6  218.18   15.80
  -9  -2   6    2.70    3.10
  -9  -2   6   -1.80    2.70
  -9  -2   6   -3.00    3.60
   9   2  -6    3.50    2.80
 -10  -2   6  209.68   16.20
 -10  -2   6  237.68   18.00
  10   2  -6  197.68   15.10
 -11  -2   6    0.80    4.80
 -11  -2   6    6.50    4.00
  -8   2  -7   -0.20    4.70
  -7   2  -7   31.50    5.40
  -7   2  -7   31.80    6.80
  -6   2  -7    1.50    2.40
  -6   2  -7   -4.30    3.60
  -5   2  -7   66.09    8.10
  -5   2  -7   64.89    6.20
  -5   2  -7   63.99    8.50
  -5   2  -7   75.59    7.30
   4  -2   7    0.70    2.90
   4  -2   7   -1.50    3.10
  -4   2  -7    1.60    2.70
  -4   2  -7    0.60    3.40
  -4   2  -7   -2.00    2.30
  -4   2  -7   -0.60    2.90
   3  -2   7   12.80    3.20
  -3   2  -7   16.50    3.90
  -3   2  -7   37.90    5.70
  -3   2  -7   14.80    3.40
  -3   2  -7   13.80    3.30
   2  -2   7   96.09    7.70
   2  -2   7   90.29    8.90
  -2   2  -7  101.29    9.10
  -2   2  -7   91.39    8.30
  -2   2  -7   85.89    7.30
  -2   2  -7   95.09    7.50
   1  -2   7   64.79    7.70
   1  -2   7   73.59    6.40
  -1   2  -7   79.39    7.70
  -1   2  -7   69.49    7.10
  -1   2  -7   83.39    6.60
  -1   2  -7   77.29    6.10
   0  -2   7    5.50    2.60
   0  -2   7    5.70    3.00
   0   2  -7    3.40    1.70
   0   2  -7    7.20    2.40
   0   2  -7    4.80    2.30
   0   2  -7    7.80    3.00
   0   2  -7    5.50    1.70
  -1  -2   7  731.73   50.49
   1   2  -7  731.83   50.29
   1   2  -7  858.51   48.70
   1   2  -7  767.92   49.60
   1   2  -7  862.61   50.79
   1   2  -7  823.72   48.70
  -2  -2   7    4.40    2.70
   2   2  -7    4.20    2.40
   2   2  -7    2.00    1.90
   2   2  -7    3.60    2.50
  -3  -2   7  803.12   52.39
   3   2  -7  767.52   52.09
   3   2  -7  845.12   51.69
   3   2  -7  904.51   52.19
  -4  -2   7   51.29    4.30
  -4  -2   7   57.99    6.00
   4   2  -7   51.79    3.90
   4   2  -7   54.79    5.70
   4   2  -7   66.29    5.70
  -5  -2   7    4.50    2.80
  -5  -2   7    5.70    2.20
   5   2  -7    9.00    2.40
   5   2  -7    9.00    2.30
   5   2  -7   11.70    3.20
   5   2  -7    6.40    1.60
  -6  -2   7   40.40    5.60
  -6  -2   7   47.30    5.40
  -6  -2   7   47.20    5.70
   6   2  -7   49.50    5.10
   6   2  -7   47.40    5.60
   6   2  -7   46.70    4.80
  -7  -2   7  226.58   16.00
  -7  -2   7  248.08   16.60
  -7  -2   7  225.28   16.30
   7   2  -7  208.98   15.70
   7   2  -7  206.98   15.50
  -8  -2   7    7.70    3.50
  -8  -2   7   11.60    3.90
  -8  -2   7    5.40    3.30
   8   2  -7    5.90    3.10
  -9  -2   7  286.07   19.20
  -9  -2   7  273.57   19.40
   9   2  -7  224.08   17.90
 -10  -2   7    3.70    3.60
 -10  -2   7   -0.10    3.90
  10   2  -7    2.90    2.60
 -11  -2   7   76.09    9.20
 -11  -2   7   86.69   10.70
  11   2  -7   75.79    7.50
  -7   2  -8   -6.10    3.10
  -7   2  -8   -3.30    3.90
  -6   2  -8   20.40    5.90
  -6   2  -8   31.50    5.30
   5  -2   8   -2.10    3.10
  -5   2  -8   -2.60    3.00
  -5   2  -8   -1.60    2.40
  -5   2  -8   -2.60    3.00
   4  -2   8   66.19    7.60
   4  -2   8   61.19    8.60
  -4   2  -8   59.49    6.80
  -4   2  -8   61.69    8.50
  -4   2  -8   69.49    7.30
  -4   2  -8   67.59    7.50
   3  -2   8    4.70    3.40
   3  -2   8    2.30    2.80
  -3   2  -8    3.20    3.10
  -3   2  -8   -0.50    2.80
  -3   2  -8    5.60    3.70
  -3   2  -8   -2.10    2.50
   2  -2   8  113.89   10.70
   2  -2   8  113.39    9.30
  -2   2  -8  115.29   10.60
  -2   2  -8  119.49    9.00
  -2   2  -8  110.49    9.20
  -2   2  -8  110.19    9.90
   1  -2   8   10.30    3.80
   1  -2   8   10.70    3.50
  -1   2  -8   12.30    3.90
  -1   2  -8    8.60    3.00
  -1   2  -8   17.70    4.10
  -1   2  -8   10.90    2.60
   0  -2   8   93.29    9.40
   0  -2   8  105.69    8.80
   0   2  -8  117.09    9.60
   0   2  -8  108.89    7.30
   0   2  -8  106.09    7.40
   0   2  -8  100.09    9.20
   0   2  -8   99.79    8.30
  -1  -2   8    4.70    3.00
   1   2  -8    3.70    2.30
   1   2  -8    4.00    2.80
   1   2  -8    0.50    3.00
  -2  -2   8  310.87   21.60
   2   2  -8  284.87   21.10
   2   2  -8  314.07   20.50
   2   2  -8  347.77   21.60
  -3  -2   8    0.60    2.50
   3   2  -8   -0.10    2.70
   3   2  -8   -2.30    1.80
   3   2  -8    1.20    2.30
  -4  -2   8  168.68   12.40
   4   2  -8  167.48   11.70
   4   2  -8  142.59   11.50
   4   2  -8  145.89   11.90
  -5  -2   8   18.00    2.60
  -5  -2   8   22.50    4.20
   5   2  -8   21.70    3.60
   5   2  -8   17.80    3.70
   5   2  -8   23.50    3.50
  -6  -2   8   74.19    6.70
  -6  -2   8   84.79    8.20
   6   2  -8   74.89    7.60
   6   2  -8   83.39    7.00
  -7  -2   8   10.40    4.00
  -7  -2   8   10.10    3.90
  -7  -2   8    2.50    3.00
   7   2  -8    3.40    3.00
  -8  -2   8   89.09    8.90
  -8  -2   8   73.99    7.70
  -8  -2   8   83.49   10.20
   8   2  -8   70.09    7.70
  -9  -2   8   -0.10    3.40
  -9  -2   8   -1.40    2.30
   9   2  -8    5.10    3.10
 -10  -2   8  146.19   12.40
 -10  -2   8  137.19   12.40
  10   2  -8  111.69   10.50
 -11  -2   8   -0.40    3.70
 -11  -2   8   -1.00    4.80
  11   2  -8    2.90    3.00
  -6   2  -9   -1.80    3.20
  -6   2  -9   -6.00    3.20
   5  -2   9    5.10    4.00
  -5   2  -9    1.30    3.50
  -5   2  -9    1.50    3.80
   4  -2   9    5.90    4.00
  -4   2  -9   -1.60    2.10
  -4   2  -9   -4.40    3.00
  -4   2  -9   -3.80    2.50
   3  -2   9    5.60    3.80
   3  -2   9    0.50    2.90
  -3   2  -9    0.10    3.00
  -3   2  -9   -1.60    2.80
  -3   2  -9   -5.50    2.80
   2  -2   9   13.00    4.30
   2  -2   9    9.30    4.10
  -2   2  -9   15.80    3.70
  -2   2  -9   16.60    4.50
  -2   2  -9   11.60    3.10
   1  -2   9   11.10    3.70
   1  -2   9    9.10    3.10
  -1   2  -9    5.10    3.70
  -1   2  -9    5.20    3.10
  -1   2  -9    7.00    2.30
  -1   2  -9   13.10    4.10
   0  -2   9    2.60    3.10
   0  -2   9   -1.30    2.80
   0   2  -9    3.60    3.40
   0   2  -9   -3.10    2.30
   0   2  -9    2.90    3.00
  -1  -2   9   19.90    4.60
  -1  -2   9   28.20    5.00
   1   2  -9   30.80    4.90
   1   2  -9   25.50    3.90
   1   2  -9   28.60    4.70
  -2  -2   9    0.50    2.80
   2   2  -9    6.20    2.60
   2   2  -9    0.50    2.40
   2   2  -9    4.30    3.50
  -3  -2   9   46.40    6.20
   3   2  -9   49.00    6.90
   3   2  -9   56.89    6.80
   3   2  -9   51.99    5.50
  -4  -2   9   12.00    3.70
   4   2  -9   10.90    2.80
   4   2  -9   10.20    3.20
  -5  -2   9   21.60    4.40
   5   2  -9   14.60    4.20
  -6  -2   9   14.20    4.20
   6   2  -9   16.70    3.70
  -7  -2   9   60.09    7.40
  -7  -2   9   46.40    7.00
   7   2  -9   43.40    6.30
  -8  -2   9   -2.40    3.50
   8   2  -9    1.70    3.10
  -9  -2   9   91.29   10.20
   9   2  -9   83.29    8.50
 -10  -2   9    6.60    4.60
  10   2  -9    7.50    3.60
   5  -2  10    3.80    3.90
  -5   2 -10   -0.10    3.60
   4  -2  10   19.10    5.20
  -4   2 -10   15.60    4.40
  -4   2 -10   15.70    4.50
   3  -2  10   13.00    4.70
  -3   2 -10   -0.40    4.10
  -3   2 -10    2.60    3.30
   2  -2  10   14.80    4.90
   2  -2  10   16.10    4.70
  -2   2 -10   13.00    4.70
  -2   2 -10    9.70    3.70
   1  -2  10   -1.00    3.40
   1  -2  10    4.20    3.50
  -1   2 -10   -1.50    3.50
  -1   2 -10   -1.80    2.70
   0  -2  10   26.80    5.40
   0  -2  10   37.20    6.10
   0   2 -10   32.70    5.50
   0   2 -10   28.10    4.30
  -1  -2  10    6.50    4.10
  -1  -2  10    7.30    3.50
   1   2 -10    4.90    2.90
   1   2 -10   12.30    4.20
  -2  -2  10  266.37   18.80
   2   2 -10  251.37   17.40
   2   2 -10  241.98   18.20
  -3  -2  10    7.00    3.50
   3   2 -10    8.40    3.50
   3   2 -10   12.20    3.20
  -4  -2  10   57.49    7.30
   4   2 -10   60.59    7.50
   4   2 -10   57.39    6.30
  -5  -2  10    3.20    3.40
   5   2 -10    5.00    3.50
   6   2 -10   18.20    4.60
   7   2 -10   11.80    3.60
  -8  -2  10   19.90    5.80
   8   2 -10   24.70    4.70
  -9  -2  10   -0.10    4.30
   9   2 -10   -1.30    2.90
 -10  -2  10  121.69   12.10
  10   2 -10   94.29    9.70
   3  -2  11   17.60    5.20
  -3   2 -11   16.10    4.60
  -3   2 -11   16.00    5.10
   2  -2  11   -1.90    3.80
  -2   2 -11   -0.90    3.20
  -2   2 -11   -2.50    3.90
   1  -2  11    4.10    3.80
   1  -2  11    2.00    4.00
  -1   2 -11   -0.80    3.70
  -1   2 -11   -1.00    3.10
   0  -2  11   -1.70    2.90
   0  -2  11    9.90    4.40
   0   2 -11    1.20    3.00
   0   2 -11    1.50    3.20
  -1  -2  11   -2.60    3.10
  -1  -2  11   -1.80    3.90
   1   2 -11   -3.50    3.40
   1   2 -11    2.80    3.00
  -2  -2  11    3.30    3.30
  -2  -2  11    5.60    3.70
   2   2 -11    2.60    2.90
   2   2 -11    6.30    4.10
  -3  -2  11    2.60    3.30
   3   2 -11    0.30    3.60
   3   2 -11    2.40    2.80
   4   2 -11   -0.20    2.70
   4   2 -11   -5.50    3.20
   5   2 -11   60.19    7.80
   6   2 -11    6.10    3.90
   7   2 -11   12.10    4.30
  -8  -2  11    0.70    3.10
   8   2 -11    4.70    3.40
  -9  -2  11    5.40    4.50
   9   2 -11    9.00    4.00
   2  -2  12   -0.10    4.20
  -2   2 -12   -4.30    3.90
  -2   2 -12   -1.60    3.40
   1  -2  12    1.70    4.40
  -1   2 -12    0.80    4.30
  -1   2 -12   -0.70    3.20
   0  -2  12   -0.50    3.10
   0   2 -12    4.30    4.20
   0   2 -12   -1.30    2.20
  -1  -2  12    8.30    4.80
   1   2 -12   -4.20    2.80
   1   2 -12   -0.20    4.00
  -2  -2  12   40.60    7.20
   2   2 -12   35.30    6.40
   2   2 -12   27.50    4.50
   3   2 -12   -1.90    3.80
   3   2 -12    5.20    3.20
   4   2 -12    8.10    3.60
   4   2 -12    8.60    3.40
   5   2 -12    4.60    3.30
   5   2 -12    5.90    3.40
   6   2 -12   14.00    4.20
   7   2 -12    3.70    3.80
  -8  -2  12    4.00    4.50
   8   2 -12    7.90    4.20
  -1  -2  13    9.10    4.50
   1   2 -13   -2.80    3.00
   1   2 -13   -0.30    4.20
  -2  -2  13   -6.20    4.20
   2   2 -13    9.80    5.00
   2   2 -13    4.90    3.50
  -3  -2  13    2.00    4.80
   3   2 -13    6.80    4.60
   3   2 -13   -1.80    2.80
   4   2 -13    6.60    4.40
   4   2 -13    0.80    2.30
   5   2 -13   11.60    4.10
   5   2 -13   10.50    3.70
   6   2 -13    3.90    3.20
   5  -3 -13   16.80    4.80
   5  -3 -13    0.30    3.30
   4  -3 -13   -1.60    3.10
   4  -3 -13   -3.70    3.90
   3  -3 -13   15.30    5.90
   3  -3 -13   11.20    4.00
   2  -3 -13    0.20    3.70
   2  -3 -13   -1.00    2.50
  -2   3  13   -3.30    4.60
   1  -3 -13    0.10    3.80
   1  -3 -13    3.70    2.90
  -1   3  13   -1.40    3.30
   8  -3 -12   -1.00    3.60
   7  -3 -12    4.80    4.30
   6  -3 -12   14.90    4.40
   5  -3 -12   19.20    4.40
   5  -3 -12   16.30    4.60
   4  -3 -12    7.30    3.80
   4  -3 -12    0.80    3.30
   3  -3 -12    0.80    4.30
   3  -3 -12    1.20    3.10
   2  -3 -12    1.80    3.20
   2  -3 -12   -4.90    2.80
   1  -3 -12   -0.90    2.30
   1  -3 -12   -1.70    3.20
  -1   3  12   -0.20    3.30
   0  -3 -12   -2.20    4.20
   0  -3 -12   -0.50    3.20
   0   3  12   -1.90    3.70
  -1  -3 -12    0.20    2.50
  -1  -3 -12    5.70    5.50
   1   3  12    7.70    4.70
   9  -3 -11    4.10    3.70
  -9   3  11    1.80    4.80
   8  -3 -11   38.20    6.60
  -8   3  11   38.00    7.40
   7  -3 -11    2.90    4.00
   6  -3 -11   24.20    5.20
   5  -3 -11    1.30    3.40
   5  -3 -11   10.60    4.70
   4  -3 -11   37.00    6.60
   4  -3 -11   18.00    4.20
   3  -3 -11    4.90    3.20
   3  -3 -11   -2.60    3.70
   2  -3 -11   20.80    4.20
   2  -3 -11   20.30    5.10
   1  -3 -11    1.00    2.40
   1  -3 -11    3.20    3.60
  -1   3  11    2.50    3.10
   0  -3 -11    7.70    3.80
   0  -3 -11   23.80    6.20
   0   3  11   29.50    6.00
  -1  -3 -11    4.90    3.70
  -1  -3 -11    1.60    4.60
   1   3  11    9.50    4.40
  -2  -3 -11   -4.90    4.00
  -2  -3 -11   -0.40    2.50
   2   3  11    0.20    3.80
  -3  -3 -11    2.50    3.60
  -3  -3 -11   -4.70    4.00
   3   3  11    2.40    3.70
  10  -3 -10   41.30    6.40
 -10   3  10   38.80    8.20
   9  -3 -10   19.00    4.70
  -9   3  10   17.40    6.20
   8  -3 -10   26.40    5.50
  -8   3  10   33.30    6.50
   7  -3 -10   68.79    8.30
   6  -3 -10    9.00    1.70
   6  -3 -10   16.60    4.00
   5  -3 -10   91.49    9.40
   5  -3 -10   91.49    6.60
   4  -3 -10    2.10    3.90
   4  -3 -10   -2.30    1.90
   3  -3 -10    5.40    4.10
   3  -3 -10    0.90    2.80
   2  -3 -10    0.80    3.10
   2  -3 -10    8.80    2.60
  -2   3  10   10.60    3.30
   1  -3 -10   13.50    3.00
   1  -3 -10    8.30    4.00
  -1   3  10   11.50    4.30
   0  -3 -10    4.20    3.30
   0  -3 -10   11.40    4.90
   0   3  10   15.00    4.60
  -1  -3 -10   16.10    3.70
  -1  -3 -10   23.30    5.80
   1   3  10   22.50    4.80
  -2  -3 -10   24.00    5.80
  -2  -3 -10   25.40    4.30
   2   3  10   22.40    5.20
  -3  -3 -10    9.40    4.00
  -3  -3 -10    6.10    4.40
   3   3  10    9.30    3.40
  -4  -3 -10    0.50    4.20
  -4  -3 -10    4.20    3.70
   4   3  10    1.20    3.70
   4   3  10    4.90    3.90
  10  -3  -9    4.20    3.40
 -10   3   9   -0.10    4.50
   9  -3  -9    8.20    3.80
  -9   3   9    5.20    4.50
   8  -3  -9   60.39    7.20
  -8   3   9   48.10    8.10
   7  -3  -9    0.60    3.20
   6  -3  -9  121.99    8.00
   6  -3  -9  125.49   10.50
   5  -3  -9   38.90    3.50
   5  -3  -9   48.50    6.50
  -5   3   9   33.50    4.60
   4  -3  -9   80.99    8.00
   4  -3  -9   95.29    6.60
   4  -3  -9  100.49    8.70
  -4   3   9   83.39    7.70
   3  -3  -9   23.00    3.90
   3  -3  -9   27.80    5.30
  -3   3   9   20.80    3.80
   2  -3  -9   59.59    7.00
   2  -3  -9   46.40    5.40
  -2   3   9   51.29    6.10
   1  -3  -9    3.50    2.40
   1  -3  -9    1.20    3.70
   1  -3  -9    2.60    2.50
  -1   3   9   -1.60    2.20
   0  -3  -9   49.00    6.60
   0  -3  -9   51.89    5.20
   0  -3  -9   42.10    4.40
   0   3   9   40.70    5.90
   0   3   9   50.49    6.00
  -1  -3  -9    7.00    3.30
  -1  -3  -9   16.70    4.80
  -1  -3  -9   13.50    3.00
   1   3   9   11.50    4.20
   1   3   9   12.40    3.80
  -2  -3  -9   32.00    4.90
  -2  -3  -9   49.40    5.20
  -2  -3  -9   44.60    6.60
   2   3   9   42.20    5.80
   2   3   9   42.80    6.40
  -3  -3  -9    5.00    3.10
  -3  -3  -9    7.70    3.90
  -3  -3  -9    6.40    3.60
   3   3   9    5.60    3.80
   3   3   9    5.00    3.40
  -4  -3  -9    2.50    3.50
  -4  -3  -9    4.00    3.30
  -4  -3  -9   -4.10    3.40
   4   3   9    4.30    3.40
   4   3   9    7.20    3.50
  -5  -3  -9   -3.10    3.20
  -5  -3  -9    2.80    3.10
   5   3   9    1.60    3.20
   5   3   9    2.20    3.30
  -6  -3  -9    2.20    3.70
  -6  -3  -9   11.00    4.10
 -11   3   8   19.70    6.40
 -11   3   8   45.00    7.50
  10  -3  -8    2.20    2.60
 -10   3   8   -7.10    3.70
 -10   3   8    2.90    4.50
   9  -3  -8   29.10    4.80
  -9   3   8   20.00    5.10
  -9   3   8   19.90    5.80
   8  -3  -8   19.00    4.40
  -8   3   8   11.10    4.20
  -8   3   8   13.50    5.00
   7  -3  -8  164.88   10.60
   7  -3  -8  184.78   13.30
  -7   3   8  173.98   12.90
  -7   3   8  184.28   14.60
  -7   3   8  149.79   12.50
   6  -3  -8    2.90    3.10
   6  -3  -8    5.60    1.00
   6  -3  -8    4.60    1.20
  -6   3   8    4.20    2.60
  -6   3   8    4.40    2.50
   5  -3  -8  453.05   26.50
   5  -3  -8  455.25   26.40
   5  -3  -8  457.35   28.80
  -5   3   8  382.66   27.50
  -5   3   8  382.86   27.00
   4  -3  -8   -0.60    2.60
   4  -3  -8    1.40    1.20
   4  -3  -8    3.60    1.40
   4  -3  -8    1.10    2.50
  -4   3   8    2.90    1.60
  -4   3   8    0.60    1.40
  -4   3   8    2.40    2.10
   3  -3  -8   14.10    4.10
   3  -3  -8   12.80    2.20
   3  -3  -8    8.70    2.80
  -3   3   8   13.40    1.70
  -3   3   8   13.40    1.90
  -3   3   8   10.00    2.60
   2  -3  -8    8.60    2.10
   2  -3  -8    2.30    3.40
   2  -3  -8    4.20    1.90
  -2   3   8    7.80    2.50
  -2   3   8    3.50    1.50
   1  -3  -8   81.79    6.00
   1  -3  -8   73.19    6.90
   1  -3  -8   87.09    6.90
   1  -3  -8   97.99    8.10
  -1   3   8   76.79    6.20
  -1   3   8   76.99    7.50
   0  -3  -8    5.60    3.60
   0  -3  -8    5.20    2.20
   0  -3  -8    8.90    2.80
   0  -3  -8    5.30    2.30
   0   3   8    5.90    2.80
   0   3   8    9.50    3.30
  -1  -3  -8   79.69    7.30
  -1  -3  -8   85.29    6.90
  -1  -3  -8   78.69    8.30
   1   3   8   86.39    7.30
   1   3   8   66.19    7.70
  -2  -3  -8   77.59    7.30
  -2  -3  -8   93.89    7.60
  -2  -3  -8   83.19    8.50
   2   3   8   91.59    8.80
   2   3   8   85.09    7.70
  -3  -3  -8   98.59    8.90
  -3  -3  -8  127.19    9.60
  -3  -3  -8  114.79    9.90
   3   3   8  110.19   10.50
   3   3   8  111.09    9.30
  -4  -3  -8    1.50    2.80
  -4  -3  -8    2.40    3.20
  -4  -3  -8   -3.00    2.70
   4   3   8    2.50    3.00
   4   3   8    6.90    3.40
   4   3   8    1.10    3.50
  -5  -3  -8    2.60    3.70
  -5  -3  -8    4.50    2.70
   5   3   8    5.00    3.20
   5   3   8    5.50    4.00
   5   3   8    0.50    2.90
  -6  -3  -8    1.90    3.50
  -6  -3  -8    2.50    3.60
   6   3   8    2.00    3.10
  -7  -3  -8    7.00    4.30
 -11   3   7    3.20    4.30
 -11   3   7    0.60    5.20
 -10   3   7    4.90    3.40
 -10   3   7   -5.00    4.20
   9  -3  -7   23.00    4.20
  -9   3   7   17.40    5.30
  -9   3   7    9.20    4.70
   8  -3  -7  172.48   13.30
   8  -3  -7  183.38   11.70
  -8   3   7  192.98   15.00
  -8   3   7  172.58   14.20
   7  -3  -7    4.60    2.70
   7  -3  -7    2.50    1.00
  -7   3   7    6.30    3.10
  -7   3   7    2.70    2.20
  -7   3   7    6.50    3.10
   6  -3  -7  409.76   25.90
   6  -3  -7  439.26   28.00
   6  -3  -7  437.96   25.90
  -6   3   7  414.16   27.50
  -6   3   7  408.56   27.20
   5  -3  -7   53.79    3.50
   5  -3  -7   45.80    3.40
   5  -3  -7   49.00    6.00
  -5   3   7   45.70    4.80
  -5   3   7   40.60    4.70
   4  -3  -7  301.47   17.90
   4  -3  -7  274.67   19.30
   4  -3  -7  313.27   20.00
   4  -3  -7  305.97   17.90
  -4   3   7  273.27   18.70
  -4   3   7  272.07   18.30
  -4   3   7  257.17   18.60
   3  -3  -7   29.90    4.10
   3  -3  -7   49.90    5.60
   3  -3  -7   40.30    3.50
  -3   3   7   38.90    3.40
  -3   3   7   35.30    3.50
  -3   3   7   35.90    4.20
   2  -3  -7   44.80    4.10
   2  -3  -7   54.29    6.00
   2  -3  -7   41.70    3.70
   2  -3  -7   43.40    4.50
  -2   3   7   38.80    3.70
  -2   3   7   42.10    4.70
   1  -3  -7    5.80    2.20
   1  -3  -7    2.50    3.00
   1  -3  -7    3.40    1.90
   1  -3  -7    1.60    1.50
  -1   3   7    0.90    1.70
  -1   3   7    3.50    2.10
   0  -3  -7  165.58   12.20
   0  -3  -7  195.58   12.60
   0  -3  -7  197.48   13.40
   0  -3  -7  181.68   11.80
   0   3   7  146.09   11.90
   0   3   7  171.48   12.80
  -1  -3  -7   14.80    2.90
  -1  -3  -7   17.70    3.00
  -1  -3  -7   23.00    4.20
  -1  -3  -7   19.10    3.60
   1   3   7   18.70    3.40
   1   3   7   16.20    3.70
  -2  -3  -7  159.18   12.40
  -2  -3  -7  164.48   11.70
  -2  -3  -7  170.08   11.90
  -2  -3  -7  170.38   12.50
   2   3   7  163.18   11.80
   2   3   7  150.68   12.50
  -3  -3  -7    8.00    3.10
  -3  -3  -7    5.20    2.90
  -3  -3  -7    7.30    3.20
  -3  -3  -7    7.50    3.00
   3   3   7    6.40    2.90
   3   3   7    3.60    3.00
  -4  -3  -7   48.30    5.50
  -4  -3  -7   45.10    6.00
  -4  -3  -7   49.40    5.80
   4   3   7   48.80    5.80
   4   3   7   51.69    5.90
   4   3   7   41.90    6.50
  -5  -3  -7   23.80    4.10
  -5  -3  -7   22.30    5.00
   5   3   7   28.90    4.70
   5   3   7   24.60    4.20
   5   3   7   20.00    5.10
  -6  -3  -7   12.90    4.00
  -6  -3  -7   15.60    4.80
   6   3   7   18.70    3.70
   6   3   7    8.30    4.70
  -7  -3  -7    3.50    4.20
  -7  -3  -7   -0.30    3.20
 -11   3   6  102.19   12.30
 -11   3   6   88.19    9.60
 -10   3   6    4.40    4.00
 -10   3   6   -4.20    4.60
   9  -3  -6    2.40    2.20
  -9   3   6   -1.30    3.00
  -9   3   6   -5.70    3.30
   8  -3  -6   10.30    1.90
   8  -3  -6   10.60    3.00
  -8   3   6   11.60    4.10
  -8   3   6   10.70    4.20
   7  -3  -6  320.47   19.60
   7  -3  -6  292.97   19.50
   7  -3  -6  321.17   21.10
  -7   3   6  315.67   21.60
  -7   3   6  315.37   21.80
  -7   3   6  316.77   20.60
   6  -3  -6    4.30    1.00
   6  -3  -6    5.10    1.00
   6  -3  -6    2.50    2.20
  -6   3   6    6.10    2.70
  -6   3   6    2.50    1.80
  -6   3   6    2.70    3.00
   5  -3  -6 1027.50   61.89
   5  -3  -6 1018.10   60.09
   5  -3  -6  964.10   59.99
  -5   3   6  968.50   61.39
  -5   3   6  964.80   60.99
   4  -3  -6    0.10    0.60
   4  -3  -6   -0.80    0.60
   4  -3  -6    1.00    1.70
  -4   3   6   -0.50    1.30
  -4   3   6   -0.70    1.30
  -4   3   6   -1.00    1.60
   3  -3  -6  212.48   15.60
   3  -3  -6  240.88   14.70
   3  -3  -6  224.58   16.20
   3  -3  -6  252.17   14.70
  -3   3   6  232.28   15.40
  -3   3   6  222.58   15.00
  -3   3   6  232.68   15.30
   2  -3  -6   24.40    3.20
   2  -3  -6   30.20    2.90
   2  -3  -6   25.90    2.80
   2  -3  -6   27.70    4.00
  -2   3   6   26.80    2.90
  -2   3   6   23.20    3.20
   1  -3  -6   50.19    4.50
   1  -3  -6   57.99    5.70
   1  -3  -6   51.69    4.70
   1  -3  -6   55.99    4.40
  -1   3   6   44.80    4.30
  -1   3   6   51.69    4.80
   0  -3  -6    1.00    2.40
   0  -3  -6   -1.40    1.70
   0  -3  -6    1.80    1.80
   0  -3  -6    1.50    1.70
   0   3   6   -2.50    1.70
   0   3   6    1.40    1.90
  -1  -3  -6  447.36   29.00
  -1  -3  -6  437.06   28.90
  -1  -3  -6  488.65   29.70
  -1  -3  -6  509.85   29.50
   1   3   6  449.86   29.50
   1   3   6  417.26   28.80
  -2  -3  -6   30.10    4.10
  -2  -3  -6   24.50    3.60
  -2  -3  -6   24.30    3.60
  -2  -3  -6   25.20    3.70
   2   3   6   22.80    3.40
   2   3   6   28.00    4.20
  -3  -3  -6  318.77   21.80
  -3  -3  -6  350.96   22.40
  -3  -3  -6  361.66   22.90
  -3  -3  -6  356.26   22.30
   3   3   6  319.17   21.80
   3   3   6  305.17   22.70
  -4  -3  -6    0.10    2.70
  -4  -3  -6   -1.90    1.70
  -4  -3  -6   -3.20    2.60
   4   3   6    5.40    3.00
   4   3   6   -1.80    2.20
   4   3   6    1.80    2.40
  -5  -3  -6   22.20    3.80
  -5  -3  -6   32.50    5.40
  -5  -3  -6   34.00    5.50
   5   3   6   25.90    5.10
   5   3   6   25.70    4.00
  -6  -3  -6    4.20    4.00
  -6  -3  -6    0.60    3.00
   6   3   6   -1.20    2.60
   6   3   6   -0.60    3.20
  -7  -3  -6   22.90    4.60
  -7  -3  -6   26.10    6.00
   7   3   6   17.70    3.70
  -8  -3  -6    1.20    4.50
  -8  -3  -6   -1.30    3.10
 -11   3   5   -2.60    3.50
 -11   3   5   -8.60    4.60
 -10   3   5   38.80    7.90
 -10   3   5   41.10    6.60
   9  -3  -5   58.39    5.90
  -9   3   5   69.09    7.90
  -9   3   5   73.09    9.40
   8  -3  -5  213.48   14.20
   8  -3  -5  211.78   14.80
  -8   3   5  215.78   16.00
  -8   3   5  221.58   16.70
  -8   3   5  211.18   14.90
   7  -3  -5   35.70    3.40
   7  -3  -5   37.30    4.50
   7  -3  -5   32.90    3.00
  -7   3   5   33.30    5.40
  -7   3   5   38.50    5.20
  -7   3   5   36.90    4.10
   6  -3  -5 1014.10   64.09
   6  -3  -5 1070.19   64.29
   6  -3  -5  970.20   65.29
  -6   3   5 1084.69   64.89
  -6   3   5 1068.09   65.99
  -6   3   5 1061.99   65.99
  -6   3   5 1100.19   64.89
   5  -3  -5   61.49    4.10
   5  -3  -5   65.99    5.70
   5  -3  -5   64.19    4.10
  -5   3   5   59.09    4.90
  -5   3   5   60.79    5.60
  -5   3   5   53.99    6.40
   4  -3  -5 1062.29   67.49
  -4   3   5 1109.49   66.69
  -4   3   5 1087.59   67.09
   3  -3  -5    0.60    0.30
   3  -3  -5    0.90    1.50
   3  -3  -5    1.10    1.40
   3  -3  -5    0.80    0.40
  -3   3   5   -0.40    1.20
  -3   3   5    1.90    1.60
  -3   3   5    0.60    1.10
   2  -3  -5   32.40    2.50
   2  -3  -5   27.50    2.90
   2  -3  -5   30.40    3.90
   2  -3  -5   29.20    3.00
  -2   3   5   24.80    3.00
  -2   3   5   27.00    2.90
   1  -3  -5   16.60    2.20
   1  -3  -5   22.00    3.40
   1  -3  -5   19.40    2.40
   1  -3  -5   19.20    2.40
  -1   3   5   14.90    2.30
  -1   3   5   13.20    2.30
   0  -3  -5  195.28   14.30
   0  -3  -5  229.48   14.60
   0  -3  -5  236.08   14.50
   0  -3  -5  230.68   15.20
   0   3   5  216.98   14.70
  -1  -3  -5    3.40    1.80
  -1  -3  -5    9.70    2.10
  -1  -3  -5    4.40    1.80
  -1  -3  -5    7.80    2.30
   1   3   5    4.60    1.70
   1   3   5    4.70    1.80
  -2  -3  -5  786.22   46.50
  -2  -3  -5  692.33   46.10
  -2  -3  -5  760.52   46.70
  -2  -3  -5  749.13   46.40
   2   3   5  717.33   46.70
   2   3   5  748.53   46.00
  -3  -3  -5    4.40    2.20
  -3  -3  -5    2.50    2.30
  -3  -3  -5    4.40    2.20
  -3  -3  -5    3.40    2.60
   3   3   5    5.10    2.60
   3   3   5    6.10    2.30
   3   3   5   10.80    2.30
  -4  -3  -5  215.38   16.30
  -4  -3  -5  244.88   16.50
  -4  -3  -5  218.88   15.60
   4   3   5  228.38   16.60
   4   3   5  239.78   15.60
   4   3   5  226.98   15.50
  -5  -3  -5   39.10    5.90
  -5  -3  -5   34.20    4.60
  -5  -3  -5   36.60    5.40
   5   3   5   31.50    4.10
   5   3   5   39.80    5.80
  -6  -3  -5    4.00    3.20
  -6  -3  -5    4.20    3.50
  -6  -3  -5   -0.60    2.70
   6   3   5    5.70    3.50
   6   3   5    3.50    2.30
  -7  -3  -5   21.40    4.40
  -7  -3  -5   20.80    5.10
   7   3   5   24.50    3.60
  -8  -3  -5   25.30    6.40
  -8  -3  -5   19.90    4.50
  -9  -3  -5    2.40    2.70
  -9  -3  -5    7.70    5.30
 -11   3   4  140.89   12.80
 -11   3   4  152.58   15.70
 -10   3   4   -1.30    2.40
 -10   3   4   -6.80    4.50
  -9   3   4   40.20    5.70
  -9   3   4   45.30    7.70
   8  -3  -4   90.69    7.10
  -8   3   4   87.39    7.50
  -8   3   4   86.79    8.40
  -8   3   4   94.89    9.10
   7  -3  -4  424.46   27.80
   7  -3  -4  464.35   27.70
   7  -3  -4  414.96   27.10
  -7   3   4  437.36   29.40
  -7   3   4  454.55   28.80
  -7   3   4  431.96   27.90
   6  -3  -4   89.99    6.30
   6  -3  -4   85.49    6.00
   6  -3  -4   85.59    6.90
  -6   3   4   94.39    6.80
  -6   3   4   80.89    7.90
  -6   3   4  100.19    7.80
   5  -3  -4  927.71   55.69
   5  -3  -4  886.41   56.69
   5  -3  -4  940.91   55.79
  -5   3   4  867.71   57.19
  -5   3   4  885.31   56.99
  -5   3   4  967.00   56.19
  -5   3   4  912.51   56.19
   4  -3  -4   70.99    5.80
  -4   3   4   72.69    5.10
  -4   3   4   67.69    5.90
  -4   3   4   71.39    5.10
   3  -3  -4 1376.46   84.99
  -3   3   4 1439.06   84.79
  -3   3   4 1389.66   84.19
  -3   3   4 1321.67   85.19
   2  -3  -4    0.10    1.40
   2  -3  -4   -1.00    1.20
   2  -3  -4    0.30    1.00
  -2   3   4    1.90    0.90
  -2   3   4    2.10    1.20
   1  -3  -4    2.60    1.40
   1  -3  -4    5.00    1.70
   1  -3  -4    2.90    1.10
   1  -3  -4    8.20    1.10
  -1   3   4    3.40    1.10
  -1   3   4   17.60    2.20
   0  -3  -4  218.98   13.50
   0  -3  -4  193.98   13.40
   0  -3  -4  225.48   13.60
   0  -3  -4  214.28   13.90
   0   3   4  182.98   13.60
   0   3   4  207.68   13.50
  -1  -3  -4 1283.07   70.59
  -1  -3  -4 1227.18   70.49
  -1  -3  -4 1050.19   70.09
  -1  -3  -4 1266.27   70.69
   1   3   4 1131.69   70.49
   1   3   4  963.60   70.49
   1   3   4 1102.69   69.99
  -2  -3  -4   48.30    4.00
  -2  -3  -4   50.69    4.60
  -2  -3  -4   40.60    4.20
  -2  -3  -4   38.10    3.90
   2   3   4   40.20    4.30
   2   3   4   39.20    3.70
  -3  -3  -4  921.71   58.79
  -3  -3  -4  951.00   58.79
  -3  -3  -4  932.51   58.19
   3   3   4  989.40   58.09
   3   3   4  967.60   58.29
   3   3   4  884.61   58.69
  -4  -3  -4   30.20    3.80
  -4  -3  -4   35.10    4.70
  -4  -3  -4   38.40    5.20
   4   3   4   35.90    4.80
   4   3   4   46.50    4.20
  -5  -3  -4  184.58   14.40
  -5  -3  -4  191.98   13.10
  -5  -3  -4  184.38   14.00
   5   3   4  197.68   12.90
   5   3   4  176.98   14.00
  -6  -3  -4    2.40    3.70
  -6  -3  -4    1.80    3.00
  -6  -3  -4    1.30    2.50
   6   3   4    0.30    1.40
   6   3   4   -0.10    1.80
  -7  -3  -4   86.29    9.90
  -7  -3  -4   84.79    8.50
  -7  -3  -4   73.39    6.90
   7   3   4   67.99    6.40
   7   3   4   75.09    8.80
  -8  -3  -4   -2.10    2.90
  -8  -3  -4    2.10    3.50
  -9  -3  -4   52.19    8.80
  -9  -3  -4   53.09    6.50
 -11   3   3   15.60    7.50
 -11   3   3   23.80    4.90
 -10   3   3  123.49   10.90
 -10   3   3  115.99   12.30
  -9   3   3   -3.00    4.40
  -9   3   3   -1.40    3.00
   8  -3  -3   12.90    2.70
   8  -3  -3   15.60    2.30
  -8   3   3    7.60    3.50
  -8   3   3   15.70    5.00
  -8   3   3   13.40    2.90
   7  -3  -3   -1.20    1.30
   7  -3  -3    0.40    1.30
   7  -3  -3   -1.40    0.90
  -7   3   3   -0.10    2.90
  -7   3   3    1.70    1.60
  -7   3   3   -1.90    1.00
  -7   3   3   -5.40    2.10
   6  -3  -3 1659.03   99.29
   6  -3  -3 1597.04   98.79
   6  -3  -3 1599.04   99.29
  -6   3   3 1627.84   99.39
  -6   3   3 1629.34  100.89
  -6   3   3 1634.44   99.99
   5  -3  -3  376.96   22.00
   5  -3  -3  347.37   22.60
   5  -3  -3  370.16   22.30
  -5   3   3  359.66   22.50
  -5   3   3  329.37   22.60
  -5   3   3  349.07   23.60
  -5   3   3  351.16   23.10
   4  -3  -3 1366.96   82.69
   4  -3  -3 1301.47   83.49
   4  -3  -3 1238.58   82.59
  -4   3   3 1414.86   83.09
  -4   3   3 1386.96   84.09
  -4   3   3 1404.46   83.79
  -4   3   3 1434.96   83.09
   3  -3  -3   43.70    3.60
  -3   3   3   44.60    2.90
  -3   3   3   37.30    4.00
  -3   3   3   35.70    3.60
  -3   3   3   41.80    2.90
  -3   3   3   30.20    3.30
   2  -3  -3  483.55   29.20
   2  -3  -3  456.55   28.90
   2  -3  -3  499.55   29.10
  -2   3   3  419.66   28.90
  -2   3   3  516.45   28.90
  -2   3   3  447.76   29.30
  -2   3   3  420.96   28.20
   1  -3  -3  146.89    9.50
   1  -3  -3  169.38   10.50
   1  -3  -3  157.68   10.40
   1  -3  -3  146.79   10.00
  -1   3   3  153.28   10.70
  -1   3   3  177.08   10.30
  -1   3   3  145.69   10.40
  -1   3   3  145.09    9.70
   0  -3  -3  115.79    8.60
   0  -3  -3  143.79    9.00
   0  -3  -3  126.99    8.60
   0  -3  -3  143.49    9.10
   0   3   3  136.69    8.80
   0   3   3  130.79    8.70
  -1  -3  -3  256.97   15.60
  -1  -3  -3  236.38   15.30
  -1  -3  -3  252.57   15.50
  -1  -3  -3  235.88   15.60
   1   3   3  254.87   15.10
   1   3   3  199.08   15.60
   1   3   3  250.77   15.30
   1   3   3  229.78   15.50
  -2  -3  -3 2586.64  137.39
  -2  -3  -3 2400.96  137.49
  -2  -3  -3 2063.49  136.99
  -2  -3  -3 1924.81  137.39
   2   3   3 2229.18  137.49
   2   3   3 2145.19  136.89
   2   3   3 2423.86  137.29
  -3  -3  -3   19.90    2.10
  -3  -3  -3   20.90    3.40
  -3  -3  -3   20.40    2.50
  -3  -3  -3   20.50    3.00
   3   3   3   21.10    2.70
   3   3   3   17.90    2.80
   3   3   3   20.30    2.40
  -4  -3  -3  487.25   31.20
  -4  -3  -3  483.45   30.80
  -4  -3  -3  460.25   30.10
   4   3   3  478.55   30.90
   4   3   3  482.65   30.10
  -5  -3  -3    0.70    2.20
  -5  -3  -3    3.30    3.30
  -5  -3  -3    2.80    1.70
   5   3   3    0.20    1.50
   5   3   3    1.40    2.30
  -6  -3  -3   44.80    4.60
  -6  -3  -3   54.79    6.10
  -6  -3  -3   53.69    7.00
   6   3   3   42.50    4.20
   6   3   3   35.00    5.50
  -7  -3  -3   44.40    6.20
  -7  -3  -3   46.90    5.50
  -7  -3  -3   58.29    7.90
   7   3   3   42.10    4.50
   7   3   3   39.40    6.10
  -8  -3  -3   67.59    7.20
  -8  -3  -3   84.19    9.00
  -8  -3  -3   74.49    8.60
   8   3   3   62.49    5.90
  -9  -3  -3   20.30    6.50
  -9  -3  -3    7.80    3.60
 -10  -3  -3   28.80    7.60
 -10  -3  -3   18.50    4.60
 -11   3   2  195.88   15.80
 -11   3   2  200.48   19.20
 -10   3   2    0.60    4.20
 -10   3   2   -1.30    2.30
  -9   3   2   69.89    9.90
  -9   3   2   62.49    7.40
   8  -3  -2    9.20    2.60
  -8   3   2    7.10    2.70
  -8   3   2   10.30    4.10
  -8   3   2   11.00    2.90
   7  -3  -2  203.78   14.30
   7  -3  -2  223.88   14.00
   7  -3  -2  221.18   15.10
  -7   3   2  237.18   15.20
  -7   3   2  245.18   16.90
  -7   3   2  213.08   15.30
  -7   3   2  218.48   13.80
   6  -3  -2   77.79    5.90
   6  -3  -2   81.19    5.80
   6  -3  -2   88.09    6.60
  -6   3   2   77.09    6.50
  -6   3   2   72.59    7.80
  -6   3   2   96.29    5.70
  -6   3   2   87.59    7.10
   5  -3  -2 1298.47   79.89
   5  -3  -2 1306.57   79.59
   5  -3  -2 1332.37   79.49
  -5   3   2 1412.66   80.39
  -5   3   2 1260.77   81.09
  -5   3   2 1185.68   79.49
  -5   3   2 1341.27   79.89
   4  -3  -2   42.10    3.30
   4  -3  -2   41.00    2.90
   4  -3  -2   42.30    3.20
  -4   3   2   43.30    3.80
  -4   3   2   36.30    3.30
  -4   3   2   36.90    4.00
   3  -3  -2 2408.06  139.59
  -3   3   2 2114.39  141.19
  -3   3   2 2389.16  139.29
  -3   3   2 2389.36  140.29
  -3   3   2 2166.58  139.79
   2  -3  -2  230.18   15.10
   2  -3  -2  246.48   14.60
  -2   3   2  240.28   14.60
  -2   3   2  210.58   14.50
  -2   3   2  213.88   15.20
   1  -3  -2  366.96   22.60
   1  -3  -2  358.96   22.10
   1  -3  -2  349.77   22.20
  -1   3   2  316.47   22.50
  -1   3   2  405.46   22.20
  -1   3   2  346.17   22.20
  -1   3   2  336.67   21.70
   0  -3  -2  362.36   22.20
   0  -3  -2  355.76   22.70
   0  -3  -2  378.46   22.50
   0  -3  -2  349.77   22.20
   0   3   2  310.67   22.60
   0   3   2  368.46   22.30
   0   3   2  358.56   22.20
   0   3   2  374.96   22.50
  -1  -3  -2 1685.73  106.49
  -1  -3  -2 1738.03  106.39
  -1  -3  -2 2003.70  106.99
   1   3   2 1768.92  106.19
   1   3   2 1675.53  106.49
   1   3   2 1696.93  106.49
   1   3   2 1772.72  106.89
   1   3   2 1742.53  106.59
   1   3   2 1665.93  106.39
  -2  -3  -2   -0.60    0.50
  -2  -3  -2    0.20    1.40
  -2  -3  -2    1.70    0.80
  -2  -3  -2   -0.20    1.00
   2   3   2    1.20    0.80
   2   3   2    1.10    1.00
   2   3   2    2.60    1.20
   2   3   2    0.90    1.00
  -3  -3  -2 2780.52  165.28
  -3  -3  -2 2760.42  164.48
  -3  -3  -2 2851.41  164.98
   3   3   2 2615.04  164.48
   3   3   2 2516.35  164.88
  -4  -3  -2  177.58   12.40
  -4  -3  -2  179.88   11.90
  -4  -3  -2  178.98   11.50
  -4  -3  -2  163.98   12.90
   4   3   2  177.28   12.60
   4   3   2  181.48   11.80
  -5  -3  -2  650.13   39.50
  -5  -3  -2  585.44   38.00
  -5  -3  -2  590.14   38.70
   5   3   2  605.64   37.70
  -6  -3  -2   -1.20    2.00
  -6  -3  -2   -1.10    2.50
  -6  -3  -2    1.90    2.50
   6   3   2    1.50    1.40
   6   3   2    0.50    1.70
  -7  -3  -2   22.40    3.80
  -7  -3  -2   16.80    4.20
  -7  -3  -2   22.70    5.00
   7   3   2   23.10    3.10
   7   3   2   17.90    4.10
  -8  -3  -2   19.90    4.20
  -8  -3  -2   11.90    5.70
  -8  -3  -2   23.10    4.80
   8   3   2   15.20    4.00
   8   3   2   17.10    3.00
  -9  -3  -2   98.39    8.80
  -9  -3  -2  106.69   11.10
 -10  -3  -2   -2.80    5.10
 -10  -3  -2   -2.30    3.10
 -11   3   1   14.80    8.00
 -11   3   1    5.90    4.30
 -10   3   1  200.28   17.60
 -10   3   1  160.88   13.90
  -9   3   1    0.10    3.80
  -9   3   1    4.90    3.30
   8  -3  -1   12.40    3.30
  -8   3   1   21.10    5.70
  -8   3   1   19.60    3.80
  -8   3   1   11.30    3.50
   7  -3  -1   97.79    7.60
   7  -3  -1  113.19    8.60
  -7   3   1   90.49    8.10
  -7   3   1  119.99    8.50
  -7   3   1  109.29   10.30
   6  -3  -1  835.32   51.39
   6  -3  -1  809.72   50.59
  -6   3   1  831.22   51.29
  -6   3   1  858.91   52.79
  -6   3   1  780.82   51.09
   5  -3  -1  208.38   13.50
   5  -3  -1  203.48   12.40
   5  -3  -1  189.98   12.90
  -5   3   1  191.98   14.50
  -5   3   1  178.78   13.40
  -5   3   1  217.98   12.40
  -5   3   1  203.58   13.40
   4  -3  -1 1461.95   88.59
   4  -3  -1 1534.95   87.99
   4  -3  -1 1386.46   88.19
  -4   3   1 1456.35   88.59
  -4   3   1 1367.76   89.49
  -4   3   1 1480.75   88.69
   3  -3  -1  386.46   28.20
   3  -3  -1  491.75   28.00
   3  -3  -1  498.55   28.30
  -3   3   1  447.46   28.20
  -3   3   1  437.36   29.10
  -3   3   1  472.95   28.50
   2  -3  -1 2912.51  171.08
   2  -3  -1 2746.53  170.98
   2  -3  -1 3073.09  171.48
   2  -3  -1 3020.40  172.08
  -2   3   1 2808.72  170.98
  -2   3   1 2724.53  171.18
  -2   3   1 2865.81  171.18
  -2   3   1 2579.94  172.08
  -2   3   1 2654.63  170.98
   1  -3  -1  410.86   27.10
  -1   3   1  426.46   26.50
  -1   3   1  417.66   26.50
  -1   3   1  451.75   26.20
  -1   3   1  384.66   27.10
  -1   3   1  470.65   26.50
   0  -3  -1  126.29    8.50
   0  -3  -1  128.09    8.00
   0   3   1  113.19    7.90
   0   3   1  129.39    8.00
   0   3   1  118.49    7.80
   0   3   1  127.69    8.10
   0   3   1  114.19    8.40
  -1  -3  -1  608.14   39.50
  -1  -3  -1  637.94   39.20
  -1  -3  -1  647.04   39.10
   1   3   1  600.74   38.70
   1   3   1  594.94   39.20
   1   3   1  643.14   39.00
   1   3   1  726.93   39.70
   1   3   1  645.94   39.20
  -2  -3  -1 2769.02  183.08
  -2  -3  -1 3305.97  183.78
  -2  -3  -1 3028.20  182.98
  -2  -3  -1 2929.71  183.08
  -2  -3  -1 3045.40  183.38
   2   3   1 3184.48  183.18
   2   3   1 2997.70  183.38
   2   3   1 2876.71  182.98
  -3  -3  -1   24.60    2.80
  -3  -3  -1   30.40    2.70
  -3  -3  -1   29.60    3.30
  -3  -3  -1   20.80    2.10
   3   3   1   29.00    2.60
   3   3   1   32.80    3.20
   3   3   1   33.60    2.70
  -4  -3  -1 1235.18   75.69
  -4  -3  -1 1073.29   74.19
  -4  -3  -1 1238.58   75.19
  -4  -3  -1 1310.17   74.69
   4   3   1 1237.88   74.49
  -5  -3  -1    5.10    3.00
  -5  -3  -1    4.70    1.90
  -5  -3  -1    6.80    2.10
   5   3   1    5.60    1.70
   5   3   1    4.10    2.20
  -6  -3  -1  279.67   19.30
  -6  -3  -1  256.77   18.20
  -6  -3  -1  255.37   17.40
   6   3   1  267.27   17.80
   6   3   1  271.37   17.00
   6   3   1  245.98   18.20
  -7  -3  -1  100.19    8.60
  -7  -3  -1  111.09   10.50
  -7  -3  -1   87.99    7.70
   7   3   1  103.09    8.40
   7   3   1   99.19    7.30
   7   3   1  104.89    9.10
  -8  -3  -1   64.79    6.90
  -8  -3  -1   66.09    7.10
  -8  -3  -1   70.39    9.70
   8   3   1   74.29    5.80
   8   3   1   62.69    7.00
   8   3   1   65.19    7.90
  -9  -3  -1    7.20    5.30
  -9  -3  -1    2.20    3.10
 -10  -3  -1   80.09   10.80
 -10  -3  -1   62.09    7.70
 -11  -3  -1    1.90    4.40
 -11  -3  -1   -2.40    3.30
 -11   3   0  109.09   10.10
 -11   3   0  110.69   15.20
 -10   3   0   -3.50    4.20
 -10   3   0   -2.90    3.10
  -9   3   0  137.09   13.80
  -9   3   0  127.19   10.90
  -8   3   0   66.59    6.30
  -8   3   0   59.69    8.70
   7  -3   0   44.20    5.10
  -7   3   0   37.60    4.50
  -7   3   0   40.70    6.60
  -7   3   0   41.40    5.00
   6  -3   0   32.20    4.20
  -6   3   0   24.20    5.00
  -6   3   0   32.10    3.90
  -6   3   0   29.20    3.80
   5  -3   0 1438.46   87.69
  -5   3   0 1427.26   87.39
  -5   3   0 1415.16   87.49
  -5   3   0 1412.66   88.59
   4  -3   0   61.69    4.80
  -4   3   0   56.59    4.60
  -4   3   0   51.79    5.20
  -4   3   0   56.69    4.70
   3  -3   0 2696.33  158.28
   3  -3   0 2853.61  158.08
  -3   3   0 2481.35  158.08
  -3   3   0 2523.95  157.68
  -3   3   0 2805.92  158.08
  -3   3   0 2510.95  158.78
  -3   3   0 2333.07  157.68
   2  -3   0    4.80    0.90
   2  -3   0    2.70    0.70
   2  -3   0    3.60    0.60
  -2   3   0    4.20    0.80
  -2   3   0    3.20    0.50
  -2   3   0    1.80    1.30
  -2   3   0    2.50    0.90
  -2   3   0    2.70    1.10
   1  -3   0 2005.90  139.09
   1  -3   0 2234.18  138.59
   1  -3   0 2404.76  138.99
  -1   3   0 2426.76  138.49
  -1   3   0 2177.38  139.29
  -1   3   0 2464.45  138.39
  -1   3   0 2244.38  138.69
   0  -3   0   -0.30    0.30
   0  -3   0   -1.30    0.60
   0  -3   0    0.20    0.40
   0   3   0   -0.20    0.40
   0   3   0   -0.40    0.20
   0   3   0    0.60    0.80
   0   3   0   -0.10    0.40
   0   3   0   -0.60    0.10
  -1  -3   0 2392.36  141.59
  -1  -3   0 2159.38  141.29
  -1  -3   0 2436.56  141.09
  -1  -3   0 2521.85  141.09
   1   3   0 1987.00  141.29
   1   3   0 2436.36  141.09
   1   3   0 2318.37  141.19
   1   3   0 2434.06  141.09
   1   3   0 2218.48  141.19
  -2  -3   0    2.40    0.80
  -2  -3   0    4.20    1.40
  -2  -3   0    1.50    0.50
  -2  -3   0    3.10    1.00
   2   3   0    2.80    1.00
   2   3   0    3.80    0.90
   2   3   0    4.40    0.70
   2   3   0    3.70    0.90
  -3  -3   0 2686.13  163.98
  -3  -3   0 2822.52  163.48
  -3  -3   0 2757.42  163.48
  -3  -3   0 2500.95  164.18
   3   3   0 2796.82  163.48
   3   3   0 2452.65  163.48
   3   3   0 2820.72  163.78
  -4  -3   0   55.49    4.70
  -4  -3   0   55.09    5.40
  -4  -3   0   52.99    4.30
   4   3   0   60.99    4.60
   4   3   0   49.10    4.60
   4   3   0   49.30    4.10
  -5  -3   0 1432.86   91.09
  -5  -3   0 1567.14   92.49
  -5  -3   0 1427.86   91.59
   5   3   0 1485.25   91.69
   5   3   0 1486.15   91.29
   5   3   0 1527.05   90.89
  -6  -3   0   28.00    5.30
  -6  -3   0   26.60    4.10
  -6  -3   0   26.50    3.50
   6   3   0   32.70    3.90
   6   3   0   28.40    3.00
   6   3   0   24.70    4.00
  -7  -3   0   40.10    5.50
  -7  -3   0   49.20    7.10
  -7  -3   0   37.60    4.70
   7   3   0   42.60    5.00
   7   3   0   44.90    4.20
   7   3   0   52.39    6.00
  -8  -3   0   69.49    9.30
  -8  -3   0   73.39    7.70
  -8  -3   0   64.19    6.50
   8   3   0   60.99    6.40
   8   3   0   57.29    5.30
   8   3   0   59.59    7.30
  -9  -3   0  126.49   10.60
  -9  -3   0  164.68   13.30
   9   3   0  116.99    9.20
 -10  -3   0   -0.10    2.20
 -10  -3   0   -6.30    4.90
 -11  -3   0  122.29   11.40
 -11  -3   0  142.69   15.40
 -11   3  -1    1.60    5.10
 -11   3  -1    1.20    3.70
 -10   3  -1   67.29    7.30
 -10   3  -1   76.69   11.70
  -9   3  -1    1.90    3.10
  -9   3  -1    1.90    5.20
  -8   3  -1   62.19    6.80
  -8   3  -1   73.49    9.40
   7  -3   1   93.09    8.70
  -7   3  -1   97.09    8.00
  -7   3  -1  117.39   10.70
  -7   3  -1  101.19    8.60
   6  -3   1  261.17   18.00
  -6   3  -1  252.17   18.90
  -6   3  -1  268.87   17.80
  -6   3  -1  256.87   17.30
   5  -3   1    3.10    2.00
  -5   3  -1    9.20    1.90
  -5   3  -1    7.50    2.20
  -5   3  -1    8.20    2.60
   4  -3   1 1166.28   73.49
  -4   3  -1 1239.28   72.99
  -4   3  -1 1175.88   73.99
  -4   3  -1 1173.58   73.39
   3  -3   1   27.80    3.00
   3  -3   1   28.80    2.50
   3  -3   1   29.90    1.90
  -3   3  -1   28.00    2.70
  -3   3  -1   27.50    3.70
  -3   3  -1   32.00    3.10
  -3   3  -1   23.30    2.00
   2  -3   1 2888.11  175.98
   2  -3   1 3065.29  175.48
   2  -3   1 3202.08  175.58
  -2   3  -1 2523.15  176.38
  -2   3  -1 2637.94  175.88
  -2   3  -1 2502.75  176.08
  -2   3  -1 2960.20  175.78
  -2   3  -1 3074.69  175.58
  -2   3  -1 3150.38  175.48
   1  -3   1  633.24   37.90
   1  -3   1  671.53   38.40
   1  -3   1  614.14   38.90
  -1   3  -1  577.64   38.90
  -1   3  -1  668.23   37.90
  -1   3  -1  569.24   38.40
  -1   3  -1  586.04   38.00
  -1   3  -1  638.14   38.00
   0  -3   1  130.09    7.80
   0  -3   1  110.29    7.90
   0  -3   1  118.09    7.80
   0  -3   1  120.49    8.50
   0  -3   1  125.39    7.50
   0   3  -1  121.99    7.90
   0   3  -1  111.59    8.30
   0   3  -1  125.19    7.50
   0   3  -1  115.19    8.00
   0   3  -1  123.39    7.70
  -1  -3   1  405.46   23.80
  -1  -3   1  388.36   24.60
  -1  -3   1  376.16   24.10
  -1  -3   1  399.76   24.20
   1   3  -1  356.56   24.40
   1   3  -1  392.76   24.20
   1   3  -1  400.46   24.20
  -2  -3   1 2999.40  171.48
  -2  -3   1 2450.25  171.28
  -2  -3   1 2869.71  171.88
   2   3  -1 2945.41  171.08
   2   3  -1 2844.42  171.38
   2   3  -1 2853.81  171.48
   2   3  -1 2800.42  171.68
  -3  -3   1  479.85   29.80
  -3  -3   1  425.66   29.00
  -3  -3   1  467.85   29.00
  -3  -3   1  494.25   29.60
   3   3  -1  439.26   29.10
   3   3  -1  479.75   29.00
   3   3  -1  501.95   29.30
  -4  -3   1 1398.56   90.59
  -4  -3   1 1563.04   91.19
  -4  -3   1 1435.66   90.09
   4   3  -1 1530.25   90.09
   4   3  -1 1451.45   90.29
   4   3  -1 1473.35   90.69
  -5  -3   1  203.38   13.80
  -5  -3   1  194.28   14.40
  -5  -3   1  194.48   13.10
   5   3  -1  200.18   13.80
   5   3  -1  205.68   13.00
   5   3  -1  188.88   13.30
  -6  -3   1  850.61   53.29
  -6  -3   1  795.62   52.59
  -6  -3   1  857.31   54.09
   6   3  -1  931.21   52.39
   6   3  -1  836.22   52.69
   6   3  -1  808.22   53.19
  -7  -3   1  101.89    8.70
  -7  -3   1  112.89   10.30
  -7  -3   1  101.59    8.10
   7   3  -1  101.99    7.40
   7   3  -1   93.69    8.60
   7   3  -1   97.79    8.10
  -8  -3   1   11.10    2.80
  -8  -3   1   12.50    5.40
  -8  -3   1    9.80    3.60
   8   3  -1    8.90    2.80
   8   3  -1    8.00    3.40
   8   3  -1   14.40    2.40
  -9  -3   1    2.40    3.90
  -9  -3   1    3.80    3.10
   9   3  -1    6.40    2.40
 -10  -3   1  177.28   14.30
 -10  -3   1  203.38   17.70
 -11  -3   1   15.30    4.30
 -11  -3   1    1.80    6.30
 -10   3  -2   -6.10    5.60
 -10   3  -2   -1.50    3.20
  -9   3  -2  130.09   13.60
  -9   3  -2  112.59   10.30
  -8   3  -2   15.60    3.90
  -8   3  -2   18.20    6.20
   7  -3   2   14.60    3.80
  -7   3  -2   20.10    4.10
  -7   3  -2   23.80    5.70
  -7   3  -2   20.70    3.80
   6  -3   2    0.60    2.20
  -6   3  -2    0.80    2.20
  -6   3  -2   -0.80    2.00
  -6   3  -2   -0.80    2.30
   5  -3   2  574.24   37.90
  -5   3  -2  601.64   37.10
  -5   3  -2  571.34   37.60
  -5   3  -2  610.84   38.50
   4  -3   2  161.38   10.70
   4  -3   2  177.58   12.50
  -4   3  -2  183.88   10.70
  -4   3  -2  173.38   12.30
  -4   3  -2  177.58   11.70
  -4   3  -2  170.48   12.60
   3  -3   2 2455.15  146.99
   3  -3   2 2474.75  148.39
  -3   3  -2 2551.44  148.49
  -3   3  -2 2478.85  147.59
  -3   3  -2 2519.75  148.29
  -3   3  -2 2090.39  147.19
   2  -3   2    1.80    0.90
   2  -3   2    0.80    0.60
   2  -3   2    1.40    0.90
   2  -3   2    2.30    1.30
  -2   3  -2    0.00    0.70
  -2   3  -2    1.10    1.30
  -2   3  -2    0.80    1.30
  -2   3  -2    1.30    0.90
  -2   3  -2    1.90    0.90
   1  -3   2 1701.83  101.39
   1  -3   2 1752.92  101.69
   1  -3   2 1799.02  100.89
   1  -3   2 1743.73  100.69
  -1   3  -2 1603.24  101.39
  -1   3  -2 1701.43  100.79
  -1   3  -2 1636.24  100.59
  -1   3  -2 1485.45  101.39
  -1   3  -2 1475.55  101.09
   0  -3   2  360.06   21.70
   0  -3   2  350.46   21.90
   0  -3   2  340.87   22.50
   0  -3   2  353.86   21.90
   0  -3   2  349.47   22.20
   0   3  -2  354.86   22.40
   0   3  -2  345.87   21.70
   0   3  -2  356.86   21.90
   0   3  -2  348.17   22.30
  -1  -3   2  318.17   21.70
  -1  -3   2  331.47   22.00
  -1  -3   2  364.36   21.30
  -1  -3   2  338.27   21.60
   1   3  -2  333.27   21.70
   1   3  -2  365.46   21.60
   1   3  -2  343.17   21.70
   1   3  -2  359.86   21.30
  -2  -3   2  242.78   14.70
  -2  -3   2  218.98   15.00
   2   3  -2  243.28   14.80
   2   3  -2  243.68   14.70
   2   3  -2  206.98   14.70
  -3  -3   2 2384.86  147.89
  -3  -3   2 2503.15  147.19
   3   3  -2 2358.56  147.59
   3   3  -2 2503.35  147.39
   3   3  -2 2443.26  147.79
   3   3  -2 2338.77  147.19
  -4  -3   2   46.50    4.00
  -4  -3   2   43.40    4.10
  -4  -3   2   41.60    4.40
  -4  -3   2   40.00    3.50
   4   3  -2   39.50    3.60
   4   3  -2   39.60    4.00
   4   3  -2   35.90    3.40
   4   3  -2   39.20    3.60
  -5  -3   2 1333.37   82.09
  -5  -3   2 1328.07   82.69
  -5  -3   2 1337.47   81.59
  -5  -3   2 1292.67   81.89
   5   3  -2 1280.67   81.39
   5   3  -2 1386.76   82.19
   5   3  -2 1354.86   81.69
  -6  -3   2   85.29    6.70
  -6  -3   2   85.19    8.00
  -6  -3   2   74.69    7.10
   6   3  -2   87.49    6.30
   6   3  -2   79.59    7.10
   6   3  -2   76.99    6.50
  -7  -3   2  218.38   15.90
  -7  -3   2  253.77   17.40
  -7  -3   2  208.48   15.30
   7   3  -2  238.98   14.90
   7   3  -2  223.58   16.00
   7   3  -2  212.08   15.20
  -8  -3   2   10.40    3.40
  -8  -3   2    5.70    2.80
  -8  -3   2    6.70    3.80
   8   3  -2    8.90    2.40
   8   3  -2   11.50    3.30
   8   3  -2    8.20    2.70
  -9  -3   2   61.39    9.30
  -9  -3   2   59.99    6.90
   9   3  -2   63.09    5.70
 -10  -3   2    3.40    2.60
 -10  -3   2    1.30    5.30
 -11  -3   2  170.48   14.20
 -11  -3   2  211.88   18.50
 -10   3  -3   26.10    7.40
 -10   3  -3   22.90    4.70
  -9   3  -3   16.30    3.90
  -9   3  -3   11.80    6.40
  -8   3  -3   68.09    9.80
  -8   3  -3   57.89    6.80
  -7   3  -3   54.09    8.00
  -7   3  -3   51.39    5.80
   6  -3   3   50.99    6.40
  -6   3  -3   59.69    7.40
  -6   3  -3   45.20    5.90
  -6   3  -3   44.50    5.20
   5  -3   3    0.00    0.70
   5  -3   3   -1.80    2.10
   5  -3   3   -0.50    0.60
  -5   3  -3   -1.10    2.00
  -5   3  -3   -4.10    2.50
  -5   3  -3    1.40    2.00
   4  -3   3  475.95   30.60
   4  -3   3  458.25   28.70
  -4   3  -3  468.25   29.50
  -4   3  -3  450.95   30.30
  -4   3  -3  470.55   30.50
  -4   3  -3  475.95   28.80
   3  -3   3   20.00    2.00
   3  -3   3   21.50    2.70
   3  -3   3   22.60    3.50
  -3   3  -3   17.60    2.30
  -3   3  -3   18.70    3.20
  -3   3  -3   16.60    2.40
  -3   3  -3   21.40    3.30
   2  -3   3 2433.26  134.09
   2  -3   3 2241.88  134.39
   2  -3   3 2145.39  135.09
  -2   3  -3 2082.19  135.09
  -2   3  -3 1925.61  134.09
  -2   3  -3 2297.37  134.89
  -2   3  -3 2302.47  134.19
   1  -3   3  254.47   15.40
   1  -3   3  250.17   15.50
   1  -3   3  257.47   15.30
   1  -3   3  230.98   16.10
  -1   3  -3  229.38   16.00
  -1   3  -3  234.58   16.30
  -1   3  -3  224.08   15.70
  -1   3  -3  237.38   15.40
  -1   3  -3  245.88   15.40
  -1   3  -3  244.28   15.30
   0  -3   3  139.29    9.40
   0  -3   3  133.59    9.30
   0  -3   3  130.69    8.60
   0  -3   3  134.79    8.80
   0  -3   3  137.99    8.80
   0   3  -3  133.09    8.60
   0   3  -3  132.99    8.90
   0   3  -3  121.89    9.30
  -1  -3   3  174.58   10.30
  -1  -3   3  164.88   10.90
  -1  -3   3  146.69   10.70
   1   3  -3  164.48   10.80
   1   3  -3  148.19   10.20
   1   3  -3  166.38   10.60
  -2  -3   3  428.36   30.00
  -2  -3   3  525.15   29.60
   2   3  -3  488.95   29.80
   2   3  -3  468.55   29.90
  -3  -3   3   32.50    3.70
  -3  -3   3   42.30    3.70
  -3  -3   3   43.20    3.30
  -3  -3   3   40.50    3.40
   3   3  -3   40.70    3.50
   3   3  -3   40.10    3.50
   3   3  -3   41.10    3.60
   3   3  -3   41.50    3.90
  -4  -3   3 1378.56   87.89
  -4  -3   3 1341.47   87.49
  -4  -3   3 1410.96   87.19
   4   3  -3 1486.15   87.39
   4   3  -3 1470.15   87.79
   4   3  -3 1463.55   87.19
  -5  -3   3  358.76   23.90
  -5  -3   3  367.96   23.80
  -5  -3   3  356.56   23.40
  -5  -3   3  361.76   24.30
   5   3  -3  374.66   23.30
   5   3  -3  378.66   24.00
   5   3  -3  366.96   23.40
  -6  -3   3 1745.83  104.59
  -6  -3   3 1706.93  105.09
  -6  -3   3 1672.03  104.89
  -6  -3   3 1629.94  105.59
   6   3  -3 1631.74  104.39
   6   3  -3 1731.73  105.09
   6   3  -3 1810.12  104.39
  -7  -3   3   -1.60    2.10
  -7  -3   3    1.60    2.10
  -7  -3   3   -3.30    2.80
   7   3  -3   -0.30    2.00
   7   3  -3   -0.90    1.70
   7   3  -3   -0.50    1.60
  -8  -3   3   13.30    5.10
  -8  -3   3   16.00    3.40
  -8  -3   3   10.60    3.60
   8   3  -3   13.30    3.60
   8   3  -3   18.00    2.90
   8   3  -3   15.70    3.10
  -9  -3   3   -2.80    1.90
  -9  -3   3   -0.90    4.40
   9   3  -3    1.30    2.00
 -10  -3   3  109.39   10.20
 -10  -3   3  132.19   13.40
  10   3  -3  117.89    9.20
 -11  -3   3   18.60    6.20
 -11  -3   3   21.50    5.00
  -9   3  -4   30.80    8.00
  -9   3  -4   39.90    6.00
  -8   3  -4   -1.70    2.90
  -8   3  -4    7.10    5.50
  -7   3  -4   72.59    9.20
  -7   3  -4   77.59    7.50
   6  -3   4   -1.70    2.60
  -6   3  -4   -0.70    2.50
  -6   3  -4    4.50    3.80
  -6   3  -4   -1.00    2.80
   5  -3   4  198.08   12.30
   5  -3   4  211.58   15.00
  -5   3  -4  185.28   14.20
  -5   3  -4  189.98   14.30
  -5   3  -4  191.28   12.30
  -5   3  -4  173.28   13.30
   4  -3   4   38.20    5.20
   4  -3   4   31.60    3.10
  -4   3  -4   39.70    4.00
  -4   3  -4   32.20    3.20
  -4   3  -4   35.30    4.70
  -4   3  -4   26.80    4.60
   3  -3   4  856.51   55.69
   3  -3   4  860.41   54.69
   3  -3   4 1024.70   54.39
  -3   3  -4  895.41   55.29
  -3   3  -4  872.41   54.49
  -3   3  -4  781.42   54.39
  -3   3  -4  880.81   55.69
   2  -3   4   42.00    4.00
   2  -3   4   37.80    4.70
  -2   3  -4   41.10    4.80
  -2   3  -4   35.10    3.90
  -2   3  -4   34.80    3.60
  -2   3  -4   40.40    3.60
   1  -3   4 1167.58   68.49
   1  -3   4 1135.99   69.39
  -1   3  -4  978.70   68.69
  -1   3  -4 1057.69   68.49
  -1   3  -4 1183.58   69.49
  -1   3  -4 1193.38   68.29
  -1   3  -4 1094.09   68.49
   0  -3   4  223.98   13.60
   0  -3   4  214.78   13.80
   0   3  -4  206.88   13.90
   0   3  -4  201.88   13.90
   0   3  -4  219.78   14.60
   0   3  -4  213.48   13.60
   0   3  -4  204.58   13.70
  -1  -3   4    4.20    1.60
  -1  -3   4    5.00    1.50
  -1  -3   4    5.40    1.20
   1   3  -4    5.30    1.30
   1   3  -4    3.10    1.60
   1   3  -4    4.40    1.60
   1   3  -4    4.60    1.10
  -2  -3   4    2.30    1.50
  -2  -3   4    1.10    1.30
  -2  -3   4   -0.50    0.90
   2   3  -4    1.30    1.20
   2   3  -4    0.90    0.90
   2   3  -4    1.70    1.10
   2   3  -4    1.70    1.30
  -3  -3   4 1572.64   89.39
  -3  -3   4 1411.96   89.69
  -3  -3   4 1316.77   89.59
   3   3  -4 1525.95   89.59
   3   3  -4 1481.95   89.59
  -4  -3   4   52.09    4.90
  -4  -3   4   73.49    5.60
  -4  -3   4   59.79    5.50
   4   3  -4   67.29    5.10
   4   3  -4   63.59    5.20
   4   3  -4   64.89    5.50
  -5  -3   4  927.01   56.69
  -5  -3   4  881.21   57.29
  -5  -3   4  885.51   56.99
   5   3  -4  978.90   56.69
   5   3  -4  911.01   57.19
   5   3  -4  904.91   56.59
  -6  -3   4   93.39    7.50
  -6  -3   4   88.09    7.80
  -6  -3   4   93.59    8.40
   6   3  -4   93.19    7.90
   6   3  -4   94.49    7.30
   6   3  -4   97.69    7.30
  -7  -3   4  417.46   28.30
  -7  -3   4  408.26   28.50
  -7  -3   4  451.55   29.60
   7   3  -4  439.46   28.00
   7   3  -4  468.55   28.00
   7   3  -4  433.66   28.70
  -8  -3   4   95.19    9.40
  -8  -3   4   88.69    8.70
  -8  -3   4   91.79    8.00
   8   3  -4   88.99    8.60
   8   3  -4  111.69    7.90
   8   3  -4  100.49    8.70
  -9  -3   4   54.99    8.60
  -9  -3   4   56.19    6.30
   9   3  -4   52.79    5.80
 -10  -3   4    1.60    4.80
 -10  -3   4    0.10    2.90
  10   3  -4   -1.70    2.40
 -11  -3   4  180.38   14.50
 -11  -3   4  182.48   17.20
  -9   3  -5   -0.30    5.30
  -9   3  -5   -5.90    3.00
  -8   3  -5   14.30    6.10
  -8   3  -5   18.30    4.00
  -7   3  -5   22.30    4.40
  -7   3  -5   26.50    6.30
  -6   3  -5   -0.20    3.80
  -6   3  -5    5.50    3.70
  -6   3  -5    5.50    3.00
   5  -3   5   33.20    5.70
  -5   3  -5   32.30    5.50
  -5   3  -5   34.10    5.30
  -5   3  -5   29.30    4.30
  -5   3  -5   33.00    3.50
   4  -3   5  228.38   15.50
   4  -3   5  224.48   16.50
  -4   3  -5  211.98   16.10
  -4   3  -5  211.98   15.80
  -4   3  -5  228.08   15.10
  -4   3  -5  215.28   14.60
   3  -3   5   11.60    2.50
   3  -3   5    7.10    2.70
  -3   3  -5    6.10    2.30
  -3   3  -5    7.00    2.60
  -3   3  -5    7.20    3.10
  -3   3  -5    6.90    2.20
   2  -3   5  689.03   45.90
   2  -3   5  706.83   45.00
  -2   3  -5  733.83   44.80
  -2   3  -5  642.94   45.00
  -2   3  -5  788.12   45.20
  -2   3  -5  762.72   46.20
   1  -3   5    6.20    2.00
   1  -3   5    4.30    2.10
  -1   3  -5    2.60    2.00
  -1   3  -5    3.30    1.70
  -1   3  -5    7.50    1.80
  -1   3  -5    3.10    2.10
  -1   3  -5    1.50    1.60
   0  -3   5  210.18   13.60
   0   3  -5  204.28   13.40
   0   3  -5  207.08   14.60
   0   3  -5  224.08   13.70
   0   3  -5  190.98   13.80
   0   3  -5  200.28   13.40
  -1  -3   5   17.60    3.20
  -1  -3   5   19.20    2.50
   1   3  -5   25.40    2.60
   1   3  -5   22.30    2.40
   1   3  -5   18.60    3.10
   1   3  -5   17.30    2.70
  -2  -3   5   32.60    3.20
  -2  -3   5   42.00    4.20
   2   3  -5   30.40    3.10
   2   3  -5   27.10    2.60
   2   3  -5   30.00    3.70
   2   3  -5   27.30    3.50
  -3  -3   5   -0.30    1.30
  -3  -3   5    3.60    1.90
   3   3  -5    1.10    1.70
   3   3  -5    0.10    1.20
   3   3  -5    2.10    1.50
  -4  -3   5 1001.30   65.59
  -4  -3   5 1113.69   65.99
   4   3  -5 1074.49   65.59
   4   3  -5 1018.90   65.19
   4   3  -5 1094.09   65.59
   4   3  -5 1070.89   65.89
  -5  -3   5   65.99    5.90
  -5  -3   5   58.99    5.40
  -5  -3   5   52.89    5.50
   5   3  -5   67.99    5.60
   5   3  -5   59.39    5.20
   5   3  -5   57.89    5.60
  -6  -3   5 1054.79   65.09
  -6  -3   5 1048.10   65.69
  -6  -3   5 1046.10   65.39
   6   3  -5 1001.50   64.69
   6   3  -5 1066.09   64.89
   6   3  -5 1064.09   65.39
  -7  -3   5   31.30    4.70
  -7  -3   5   34.10    4.40
  -7  -3   5   37.40    5.50
   7   3  -5   29.30    3.80
   7   3  -5   34.30    4.30
   7   3  -5   27.80    4.40
  -8  -3   5  208.08   15.60
  -8  -3   5  207.18   15.90
  -8  -3   5  246.98   17.20
   8   3  -5  216.38   15.20
  -9  -3   5   72.19    9.60
  -9  -3   5   71.79    7.50
   9   3  -5   79.29    7.20
 -10  -3   5   36.20    5.70
 -10  -3   5   41.80    7.70
  10   3  -5   31.90    4.80
 -11  -3   5   -1.50    4.90
 -11  -3   5   -0.40    3.20
  -8   3  -6   -6.50    4.30
  -8   3  -6    0.40    3.40
  -7   3  -6   18.30    4.30
  -7   3  -6   23.70    6.10
  -6   3  -6   -1.90    2.90
  -6   3  -6    0.60    3.80
   5  -3   6   15.90    4.80
  -5   3  -6   24.10    3.20
  -5   3  -6   18.60    3.90
  -5   3  -6   21.20    5.00
  -5   3  -6   20.70    4.70
   4  -3   6    7.00    2.70
   4  -3   6    5.60    3.50
  -4   3  -6   -0.50    2.70
  -4   3  -6    1.10    2.10
  -4   3  -6   -2.00    2.80
  -4   3  -6    4.30    2.60
   3  -3   6  351.56   22.00
   3  -3   6  299.27   22.80
  -3   3  -6  306.27   21.70
  -3   3  -6  313.67   22.90
  -3   3  -6  352.76   22.00
  -3   3  -6  333.67   21.50
   2  -3   6   24.20    3.90
   2  -3   6   28.50    4.90
  -2   3  -6   29.30    5.00
  -2   3  -6   24.70    3.30
  -2   3  -6   31.60    3.90
  -2   3  -6   26.80    4.00
   1  -3   6  468.05   28.40
  -1   3  -6  433.76   27.90
  -1   3  -6  479.05   29.60
  -1   3  -6  430.56   27.90
  -1   3  -6  406.46   28.50
   0  -3   6    1.30    2.30
   0  -3   6    0.30    1.80
   0   3  -6   -0.10    1.60
   0   3  -6    4.60    1.70
   0   3  -6    3.00    1.40
   0   3  -6    2.10    1.60
   0   3  -6   -0.60    2.20
  -1  -3   6   44.00    5.60
   1   3  -6   53.59    5.60
   1   3  -6   48.80    3.80
   1   3  -6   55.49    4.00
   1   3  -6   44.20    4.30
   1   3  -6   47.00    5.10
  -2  -3   6   27.00    2.80
  -2  -3   6   30.10    4.30
   2   3  -6   29.90    4.00
   2   3  -6   32.70    2.60
   2   3  -6   35.20    4.20
   2   3  -6   23.60    3.10
  -3  -3   6  211.28   14.50
  -3  -3   6  239.28   15.70
   3   3  -6  212.38   14.80
   3   3  -6  229.48   15.20
   3   3  -6  221.48   15.20
   3   3  -6  222.58   14.10
  -4  -3   6    1.00    1.60
  -4  -3   6   -0.10    2.10
   4   3  -6   -2.40    1.40
   4   3  -6    0.50    1.40
   4   3  -6   -2.80    1.90
  -5  -3   6  943.71   61.89
  -5  -3   6 1013.40   62.49
  -5  -3   6  963.90   62.09
   5   3  -6  995.70   62.19
   5   3  -6 1023.30   61.79
   5   3  -6 1037.30   62.09
  -6  -3   6    7.00    2.60
  -6  -3   6    3.20    2.70
  -6  -3   6    8.40    2.70
   6   3  -6    6.30    2.50
   6   3  -6    4.40    2.00
   6   3  -6    0.90    2.10
  -7  -3   6  315.07   21.80
  -7  -3   6  346.27   22.40
  -7  -3   6  306.87   22.10
   7   3  -6  309.77   21.20
   7   3  -6  333.77   21.90
   7   3  -6  328.07   21.60
  -8  -3   6    8.20    2.80
  -8  -3   6   16.00    3.90
  -8  -3   6   12.40    4.50
   8   3  -6   10.10    3.00
  -9  -3   6    0.30    3.40
  -9  -3   6    0.50    2.90
  -9  -3   6   -2.60    3.90
   9   3  -6   -0.10    2.70
 -10  -3   6   -0.90    4.30
 -10  -3   6    6.20    3.60
  10   3  -6    6.60    2.90
 -11  -3   6  112.79   12.00
 -11  -3   6   90.59    9.70
  11   3  -6   95.59    8.70
  -7   3  -7   -1.20    2.30
  -7   3  -7   -1.90    4.20
  -6   3  -7   13.30    3.50
  -6   3  -7   16.40    5.10
  -5   3  -7   24.30    3.60
  -5   3  -7   19.10    4.90
  -5   3  -7   19.70    4.10
  -5   3  -7   24.60    6.30
   4  -3   7   48.70    7.20
   4  -3   7   58.99    6.30
  -4   3  -7   41.70    5.40
  -4   3  -7   44.80    5.20
  -4   3  -7   59.59    7.60
  -4   3  -7   41.80    6.00
   3  -3   7    6.30    3.30
   3  -3   7    3.60    3.40
  -3   3  -7   -0.10    2.50
  -3   3  -7    3.80    3.00
  -3   3  -7    6.70    3.80
  -3   3  -7    4.30    2.70
   2  -3   7  155.78   11.60
  -2   3  -7  153.98   11.50
  -2   3  -7  174.28   11.70
  -2   3  -7  145.79   11.90
  -2   3  -7  167.38   13.10
   1  -3   7   18.10    4.10
   1  -3   7   14.40    3.30
  -1   3  -7   15.80    2.70
  -1   3  -7   12.40    3.50
  -1   3  -7   16.20    3.10
  -1   3  -7   18.30    4.20
   0  -3   7  172.58   12.50
   0  -3   7  169.28   13.70
   0   3  -7  206.08   13.90
   0   3  -7  159.38   12.10
   0   3  -7  195.18   12.10
   0   3  -7  163.78   13.00
   0   3  -7  186.18   11.80
  -1  -3   7    4.70    2.40
   1   3  -7    7.70    2.70
   1   3  -7    6.80    2.10
   1   3  -7    2.20    2.00
   1   3  -7    4.20    1.30
   1   3  -7    4.20    1.20
  -2  -3   7   40.40    5.50
   2   3  -7   43.50    4.40
   2   3  -7   45.70    3.30
   2   3  -7   55.69    5.60
   2   3  -7   42.50    5.30
   2   3  -7   45.40    3.30
  -3  -3   7   38.40    3.20
  -3  -3   7   29.70    4.80
   3   3  -7   31.40    4.70
   3   3  -7   38.50    4.60
   3   3  -7   35.30    2.80
   3   3  -7   33.20    4.00
  -4  -3   7  286.67   19.50
  -4  -3   7  280.17   18.20
   4   3  -7  264.67   18.80
   4   3  -7  280.27   17.70
   4   3  -7  286.97   18.90
  -5  -3   7   51.99    5.00
  -5  -3   7   49.90    6.00
   5   3  -7   45.60    4.20
   5   3  -7   57.89    5.40
   5   3  -7   48.90    5.20
   5   3  -7   46.00    5.10
  -6  -3   7  411.26   26.90
  -6  -3   7  402.76   27.30
  -6  -3   7  432.56   27.70
   6   3  -7  387.96   26.90
   6   3  -7  402.06   26.60
   6   3  -7  427.86   27.10
  -7  -3   7    2.50    2.90
  -7  -3   7    3.40    3.10
  -7  -3   7    0.90    2.80
   7   3  -7    1.90    2.80
  -8  -3   7  192.58   14.40
  -8  -3   7  198.18   14.90
  -8  -3   7  191.68   14.70
   8   3  -7  171.68   13.80
  -9  -3   7   20.70    4.50
  -9  -3   7   16.30    4.90
   9   3  -7   21.40    4.20
 -10  -3   7   14.30    4.20
 -10  -3   7    0.20    3.90
  10   3  -7   -0.50    2.60
 -11  -3   7   -1.10    4.60
 -11  -3   7    1.00    3.50
  11   3  -7    5.80    2.80
  -7   3  -8   -2.90    4.00
  -6   3  -8   -4.40    4.30
  -6   3  -8    0.10    3.30
  -5   3  -8   -4.60    2.90
  -5   3  -8   -0.40    3.40
   4  -3   8    4.40    3.60
  -4   3  -8   -0.30    2.90
  -4   3  -8   -1.90    2.80
  -4   3  -8   -3.20    3.20
  -4   3  -8   -2.40    3.50
   3  -3   8  112.59    9.60
   3  -3   8  107.99   10.10
  -3   3  -8  101.89    9.00
  -3   3  -8  102.19    9.30
  -3   3  -8  101.49   10.00
  -3   3  -8  105.39    8.90
   2  -3   8   80.79    7.50
  -2   3  -8  104.29    9.40
  -2   3  -8   87.19    8.30
  -2   3  -8   78.99    7.30
  -2   3  -8   82.29    7.60
   1  -3   8   76.09    7.50
   1  -3   8   92.49    8.90
  -1   3  -8   77.09    7.90
  -1   3  -8   95.49    8.80
  -1   3  -8   78.19    6.60
  -1   3  -8   80.19    7.20
   0  -3   8    4.20    3.30
   0  -3   8    6.30    3.20
   0   3  -8    8.10    3.40
   0   3  -8    9.40    3.30
   0   3  -8    4.50    2.50
   0   3  -8    4.60    1.70
  -1  -3   8   75.59    8.30
  -1  -3   8   87.39    7.90
   1   3  -8   89.59    7.20
   1   3  -8   92.29    6.00
   1   3  -8   92.59    8.40
   1   3  -8   86.99    6.00
   1   3  -8   80.59    8.10
  -2  -3   8    3.40    2.80
   2   3  -8    4.60    2.10
   2   3  -8    1.80    2.90
   2   3  -8    7.70    2.90
  -3  -3   8   16.70    3.90
   3   3  -8    9.90    3.00
   3   3  -8    8.30    2.60
   3   3  -8    4.00    3.20
  -4  -3   8   -2.20    2.60
  -4  -3   8    2.20    1.10
   4   3  -8    0.00    2.10
   4   3  -8   -1.90    2.30
   4   3  -8    1.50    2.70
   4   3  -8    1.70    0.80
  -5  -3   8  411.86   26.90
  -5  -3   8  401.76   25.20
   5   3  -8  397.96   26.00
   5   3  -8  399.76   25.90
   5   3  -8  358.46   26.10
  -6  -3   8    2.60    3.10
  -6  -3   8    7.00    2.60
   6   3  -8    7.60    3.30
  -7  -3   8  186.48   13.20
  -7  -3   8  167.98   14.00
  -7  -3   8  190.08   14.20
   7   3  -8  160.88   13.30
  -8  -3   8   16.60    4.20
  -8  -3   8   12.10    4.40
  -8  -3   8   15.60    4.50
   8   3  -8   16.60    4.10
  -9  -3   8   26.10    5.40
  -9  -3   8   31.90    5.50
   9   3  -8   26.60    4.90
 -10  -3   8    3.30    3.90
 -10  -3   8    2.60    3.50
  10   3  -8    2.60    2.60
 -11  -3   8   47.30   11.90
 -11  -3   8   34.10    6.50
  11   3  -8   38.80    5.70
  -6   3  -9   -3.00    4.20
   5  -3   9   -2.20    3.30
  -5   3  -9   -1.80    3.30
  -5   3  -9    5.10    3.60
   4  -3   9    3.80    3.70
  -4   3  -9   -2.40    3.00
  -4   3  -9   -0.10    3.10
  -4   3  -9    2.90    3.10
   3  -3   9    0.60    3.30
  -3   3  -9   -2.30    3.50
  -3   3  -9    7.30    3.40
  -3   3  -9   -1.40    2.80
   2  -3   9   33.80    6.40
   2  -3   9   39.90    5.90
  -2   3  -9   38.20    5.20
  -2   3  -9   40.60    6.10
  -2   3  -9   41.50    6.70
  -2   3  -9   36.90    4.70
   1  -3   9   10.70    3.40
   1  -3   9    5.70    3.90
  -1   3  -9   16.70    4.50
  -1   3  -9    9.60    3.20
  -1   3  -9    8.80    4.00
  -1   3  -9   13.90    2.80
   0  -3   9   48.40    6.10
   0  -3   9   39.40    6.20
   0   3  -9   45.40    5.20
   0   3  -9   42.80    6.20
   0   3  -9   39.90    5.80
  -1  -3   9    4.60    2.80
  -1  -3   9    6.80    3.60
   1   3  -9    2.80    2.40
   1   3  -9    4.50    3.00
   1   3  -9    3.10    2.50
  -2  -3   9   55.09    6.90
   2   3  -9   51.89    6.40
   2   3  -9   49.40    6.60
   2   3  -9   53.89    5.50
  -3  -3   9   24.60    4.80
   3   3  -9   20.10    3.60
   3   3  -9   23.30    4.70
   3   3  -9   21.20    4.20
  -4  -3   9   97.39    8.80
   4   3  -9   90.79    7.80
   4   3  -9   71.99    8.10
  -5  -3   9   44.40    6.40
   5   3  -9   35.50    5.40
  -6  -3   9  108.29   10.40
   6   3  -9  112.09    9.90
  -7  -3   9    8.60    4.00
  -7  -3   9   -1.20    3.50
   7   3  -9    1.80    2.40
  -8  -3   9   60.09    7.80
   8   3  -9   44.90    6.50
  -9  -3   9    3.80    3.90
   9   3  -9    5.30    3.50
 -10  -3   9    3.90    4.00
  10   3  -9    7.80    3.40
   4  -3  10   -2.30    3.60
  -4   3 -10   -5.00    3.10
   3  -3  10   12.00    4.60
  -3   3 -10    6.20    2.90
  -3   3 -10    8.70    4.20
   2  -3  10   32.60    5.80
   2  -3  10   17.00    8.80
  -2   3 -10   24.90    4.70
  -2   3 -10   36.10    6.20
   1  -3  10   15.20    4.90
   1  -3  10   32.50    5.40
  -1   3 -10   29.10    5.50
  -1   3 -10   18.60    4.00
   0  -3  10   11.30    4.30
   0  -3  10   10.40    4.20
   0   3 -10   10.20    4.20
   0   3 -10    8.40    3.40
  -1  -3  10   11.10    4.10
  -1  -3  10    9.00    4.30
   1   3 -10   12.60    4.30
   1   3 -10   12.90    3.30
  -2  -3  10    6.40    3.40
   2   3 -10    5.30    3.70
   2   3 -10   10.70    2.90
  -3  -3  10    1.40    3.20
   3   3 -10    2.40    2.00
   3   3 -10   -2.70    3.20
  -4  -3  10   -2.80    2.70
   4   3 -10   -1.70    2.40
   4   3 -10   -2.60    1.80
  -5  -3  10   87.29    9.00
   5   3 -10   73.59    7.80
  -6  -3  10    7.50    5.00
   6   3 -10    8.80    3.40
  -7  -3  10   87.09    8.60
   7   3 -10   59.39    7.90
  -8  -3  10   18.90    5.50
   8   3 -10   13.40    4.40
  -9  -3  10   23.60    5.90
   9   3 -10   19.10    4.70
 -10  -3  10   36.70    7.10
  10   3 -10   34.40    5.90
   3  -3  11    1.20    3.00
  -3   3 -11    2.00    4.20
  -3   3 -11    0.30    3.50
   2  -3  11    7.30    4.30
  -2   3 -11    0.10    3.20
  -2   3 -11    0.40    4.00
   1  -3  11    7.50    7.70
   1  -3  11    0.60    4.10
  -1   3 -11   13.50    4.70
  -1   3 -11    8.40    3.70
   0  -3  11   16.60    5.00
   0  -3  11   11.70    4.20
   0   3 -11   34.50    4.90
   0   3 -11   12.70    4.70
  -1  -3  11    0.40    2.90
  -1  -3  11    0.50    3.60
   1   3 -11   -1.40    2.70
   1   3 -11    3.00    3.20
  -2  -3  11   17.80    5.40
  -2  -3  11   26.50    5.50
   2   3 -11   22.60    4.20
   2   3 -11   20.00    5.20
  -3  -3  11    3.80    3.40
   3   3 -11   -0.20    2.50
   3   3 -11    1.10    2.10
   4   3 -11   26.80    4.50
   4   3 -11   22.50    5.40
   5   3 -11   -1.80    3.40
   6   3 -11   15.00    4.70
   7   3 -11    1.00    2.50
  -8  -3  11   36.90    6.90
   8   3 -11   24.00    4.90
  -9  -3  11    7.00    4.90
   9   3 -11    4.40    3.60
   1  -3  12    1.80    4.50
  -1   3 -12    1.80    3.40
  -1   3 -12    8.00    4.80
   0  -3  12   -3.30    2.70
   0   3 -12    1.80    3.90
   0   3 -12   -3.50    3.00
  -1  -3  12   -7.60    3.60
   1   3 -12    3.10    4.10
   1   3 -12   -0.40    2.90
  -2  -3  12    2.00    3.40
   2   3 -12   -0.90    2.80
   2   3 -12    3.40    3.70
   3   3 -12    2.90    2.80
   3   3 -12   -2.40    3.70
   4   3 -12    7.70    3.30
   4   3 -12    5.40    3.30
   5   3 -12   11.30    4.80
   6   3 -12    8.60    3.70
   7   3 -12    5.00    4.20
   8   3 -12    4.60    3.90
  -1  -3  13    2.50    3.70
   1   3 -13    2.60    3.30
   1   3 -13    4.30    4.70
  -2  -3  13    1.60    4.90
   2   3 -13    4.60    3.30
   2   3 -13    2.40    4.20
  -3  -3  13   -0.70    4.80
   3   3 -13    7.30    3.30
   3   3 -13    6.20    4.50
   4   3 -13   -1.50    3.80
   4   3 -13    0.30    3.00
   5   3 -13    6.40    3.50
   5  -4 -13   -5.30    3.90
   5  -4 -13    5.10    3.60
   4  -4 -13    1.50    2.40
   4  -4 -13    1.30    4.70
   3  -4 -13   17.90    4.40
   3  -4 -13   13.30    5.80
   2  -4 -13   -0.10    3.20
   2  -4 -13    6.40    5.40
  -2   4  13    3.60    3.80
   7  -4 -12    3.20    3.90
   6  -4 -12    9.50    4.60
   5  -4 -12    4.30    3.30
   5  -4 -12    1.20    4.20
   4  -4 -12   23.70    6.20
   4  -4 -12   24.70    4.70
   3  -4 -12    4.70    3.10
   3  -4 -12    1.20    4.60
   2  -4 -12    4.00    3.30
   2  -4 -12    4.10    5.00
   1  -4 -12    1.40    3.40
   1  -4 -12    4.10    5.10
  -1   4  12    1.10    4.50
   0  -4 -12   -5.80    4.40
   0  -4 -12    3.10    3.60
   0   4  12   -2.70    3.80
  -1  -4 -12    4.10    3.70
  -1  -4 -12   -0.70    5.00
   1   4  12   -1.10    3.80
   8  -4 -11   -4.80    3.20
  -8   4  11   -0.10    4.30
   7  -4 -11    0.40    3.80
   6  -4 -11    4.70    4.10
   5  -4 -11   -2.60    3.50
   5  -4 -11    2.50    2.60
   4  -4 -11    5.60    4.60
   4  -4 -11    5.60    2.70
   3  -4 -11   29.80    4.50
   3  -4 -11   38.50    6.30
   2  -4 -11    2.00    2.40
   2  -4 -11   -2.50    4.20
   1  -4 -11   26.60    4.80
   1  -4 -11   45.90    7.40
   0  -4 -11    6.50    5.10
   0  -4 -11   12.40    3.80
   0   4  11   11.80    4.40
  -1  -4 -11   -4.20    4.30
  -1  -4 -11   -4.30    3.00
   1   4  11    0.40    3.80
  -2  -4 -11   -2.40    3.20
  -2  -4 -11   -3.40    4.30
   2   4  11   -0.20    3.70
  -3  -4 -11   -5.60    4.10
  -3  -4 -11   -3.30    3.30
   3   4  11    4.90    4.00
   9  -4 -10    1.40    3.90
  -9   4  10   -0.10    3.60
   8  -4 -10   31.50    5.90
  -8   4  10   25.50    5.90
   7  -4 -10    2.70    3.60
   6  -4 -10    0.80    2.60
   5  -4 -10   -0.40    3.50
   4  -4 -10   27.10    2.70
   4  -4 -10   32.60    6.00
   4  -4 -10   25.30    4.60
   3  -4 -10    9.60    4.50
   3  -4 -10    8.30    2.80
   2  -4 -10   17.20    4.30
   2  -4 -10    9.50    3.30
   1  -4 -10    1.10    2.80
   1  -4 -10   -4.90    2.60
   0  -4 -10    0.90    2.30
   0  -4 -10   -1.80    3.00
   0   4  10   -2.60    3.50
  -1  -4 -10   -4.00    3.90
  -1  -4 -10   -0.40    3.10
   1   4  10    1.10    3.40
  -2  -4 -10    3.00    3.30
  -2  -4 -10   -5.40    3.80
   2   4  10    3.70    3.70
  -3  -4 -10    3.50    3.40
  -3  -4 -10    2.60    4.40
   3   4  10   -2.20    3.10
  -4  -4 -10    1.40    3.60
   4   4  10   -2.00    3.10
   4   4  10    2.60    3.90
  10  -4  -9    2.40    2.90
 -10   4   9    1.50    4.70
   9  -4  -9   78.39    8.00
  -9   4   9   72.29   10.00
   8  -4  -9    0.10    3.20
  -8   4   9   -1.60    4.00
   7  -4  -9   -3.90    2.70
   6  -4  -9    8.80    4.10
   5  -4  -9  192.18   14.00
  -5   4   9  160.38   12.40
   4  -4  -9    3.60    2.40
   4  -4  -9    3.50    3.60
   4  -4  -9    4.40    1.00
  -4   4   9    2.40    2.20
   3  -4  -9  139.79   11.30
   3  -4  -9  119.49    9.70
  -3   4   9  116.59    9.60
   2  -4  -9   -2.50    3.30
   2  -4  -9    0.60    2.50
   2  -4  -9    0.80    2.10
  -2   4   9   -1.50    2.20
   1  -4  -9  162.38   10.10
   1  -4  -9  163.68   12.70
   1  -4  -9  117.39   10.40
  -1   4   9  131.69   11.40
   0  -4  -9    1.10    2.00
   0  -4  -9   -0.80    3.60
   0  -4  -9    2.30    2.70
   0   4   9   -1.40    3.00
   0   4   9    2.50    2.70
  -1  -4  -9    8.50    2.70
  -1  -4  -9    4.60    4.20
  -1  -4  -9    8.00    2.70
   1   4   9    9.00    3.60
   1   4   9    6.70    3.40
  -2  -4  -9   -1.20    3.80
  -2  -4  -9    0.90    2.70
  -2  -4  -9    3.30    2.50
   2   4   9   -0.70    2.90
   2   4   9    6.10    3.70
  -3  -4  -9   34.30    5.30
  -3  -4  -9   48.10    6.70
  -3  -4  -9   39.50    5.70
   3   4   9   38.30    5.50
  -4  -4  -9    7.90    3.10
  -4  -4  -9    3.10    3.40
   4   4   9    4.00    3.70
   4   4   9   -1.20    3.00
  -5  -4  -9   15.10    4.40
  -5  -4  -9   11.20    4.30
   5   4   9   17.30    4.10
   5   4   9   13.90    4.70
 -11   4   8    2.90    5.10
 -10   4   8  121.79   12.70
 -10   4   8  116.69   11.80
   9  -4  -8    5.30    3.10
  -9   4   8    5.40    4.60
  -9   4   8    1.50    4.20
   8  -4  -8  150.18   11.70
  -8   4   8  142.79   11.80
  -8   4   8  122.29   12.20
   7  -4  -8    2.00    3.00
  -7   4   8   -4.00    3.60
  -7   4   8    2.10    2.90
   6  -4  -8   37.20    5.30
  -6   4   8   31.70    4.40
  -6   4   8   29.80    4.10
   5  -4  -8   43.30    5.90
  -5   4   8   30.10    3.90
  -5   4   8   25.50    3.70
   4  -4  -8  117.49    9.90
   4  -4  -8   93.29    8.60
  -4   4   8  109.19    8.40
  -4   4   8  115.29    8.00
   3  -4  -8   17.00    2.00
   3  -4  -8   13.00    2.80
   3  -4  -8   18.90    4.40
  -3   4   8   18.20    2.40
  -3   4   8   18.20    3.20
  -3   4   8   14.50    3.60
   2  -4  -8  216.08   13.20
   2  -4  -8  201.58   13.20
   2  -4  -8  199.28   13.90
   2  -4  -8  222.38   15.00
  -2   4   8  193.48   14.00
  -2   4   8  169.18   13.20
   1  -4  -8    2.00    2.40
   1  -4  -8    6.30    2.10
   1  -4  -8    2.20    2.00
   1  -4  -8    1.90    3.40
  -1   4   8    3.60    2.40
   0  -4  -8   50.09    6.50
   0  -4  -8   42.00    4.70
   0  -4  -8   39.10    5.00
   0   4   8   44.70    5.50
  -1  -4  -8    0.80    2.40
  -1  -4  -8    1.70    3.50
  -1  -4  -8    6.20    2.90
   1   4   8    7.20    3.00
   1   4   8    3.00    2.80
  -2  -4  -8   19.80    3.60
  -2  -4  -8   22.10    4.80
  -2  -4  -8   17.60    3.60
   2   4   8   26.90    4.30
   2   4   8   21.60    4.80
  -3  -4  -8    9.10    3.20
  -3  -4  -8    7.70    3.10
  -3  -4  -8    4.30    2.60
   3   4   8   13.30    4.10
   3   4   8    4.20    3.00
   3   4   8    3.40    2.80
  -4  -4  -8    5.80    3.60
  -4  -4  -8    9.00    4.00
   4   4   8   13.00    3.60
   4   4   8   15.10    4.20
   4   4   8   10.80    4.30
  -5  -4  -8    0.40    3.20
  -5  -4  -8    1.80    3.30
   5   4   8    1.20    3.60
   5   4   8    3.30    3.20
   5   4   8    2.10    2.80
  -6  -4  -8    7.20    3.90
  -6  -4  -8   14.80    4.60
   6   4   8   10.60    3.60
 -11   4   7   85.69   10.50
 -11   4   7   69.69   10.30
 -10   4   7    5.80    3.50
 -10   4   7    8.30    5.00
   9  -4  -7  186.38   13.70
  -9   4   7  186.58   15.50
  -9   4   7  178.38   15.00
   8  -4  -7   44.00    5.80
  -8   4   7   45.00    6.40
  -8   4   7   37.10    6.50
   7  -4  -7   47.20    5.80
  -7   4   7   52.29    6.30
  -7   4   7   44.80    6.30
  -7   4   7   37.10    4.60
   6  -4  -7    4.80    2.90
  -6   4   7    3.20    2.50
  -6   4   7    1.40    1.80
   5  -4  -7  322.27   19.80
  -5   4   7  276.67   18.60
  -5   4   7  253.67   18.20
   4  -4  -7   47.10    5.90
   4  -4  -7   43.20    5.00
  -4   4   7   43.60    4.40
  -4   4   7   45.20    4.40
   3  -4  -7  135.39   10.60
   3  -4  -7  144.69   11.40
   3  -4  -7  155.18    9.40
   3  -4  -7  158.58    9.40
  -3   4   7  138.99   10.50
  -3   4   7  146.19   10.20
   2  -4  -7    6.90    2.10
   2  -4  -7    8.10    2.10
   2  -4  -7    9.20    1.70
   2  -4  -7   12.70    3.10
  -2   4   7    4.80    2.10
  -2   4   7    5.10    1.90
   1  -4  -7  253.07   18.90
   1  -4  -7  307.17   18.80
   1  -4  -7  314.87   20.30
   1  -4  -7  296.97   18.90
  -1   4   7  283.47   19.40
   0  -4  -7   15.50    2.70
   0  -4  -7   13.10    3.30
   0  -4  -7    8.90    2.70
   0  -4  -7   17.50    3.00
   0   4   7   10.80    2.80
  -1  -4  -7    2.80    2.20
  -1  -4  -7   -2.60    1.80
  -1  -4  -7    0.70    1.70
  -1  -4  -7   -2.00    1.90
   1   4   7   -1.10    2.20
   1   4   7    0.30    2.50
  -2  -4  -7   -2.20    2.10
  -2  -4  -7    3.80    3.10
  -2  -4  -7   -0.10    1.80
  -2  -4  -7    4.60    2.40
   2   4   7    0.30    2.40
   2   4   7    5.10    2.50
  -3  -4  -7  196.68   14.00
  -3  -4  -7  195.78   14.10
  -3  -4  -7  187.48   13.70
   3   4   7  216.38   14.20
   3   4   7  170.68   13.30
   3   4   7  172.68   14.40
  -4  -4  -7    3.20    3.60
  -4  -4  -7    4.80    2.50
   4   4   7    3.50    2.70
   4   4   7    3.50    3.10
   4   4   7   -0.30    3.00
  -5  -4  -7   44.50    6.40
  -5  -4  -7   30.50    4.80
   5   4   7   37.50    5.30
   5   4   7   40.70    6.40
  -6  -4  -7    4.00    3.90
  -6  -4  -7    5.50    3.50
   6   4   7    7.70    4.30
   6   4   7    5.80    3.40
  -7  -4  -7    9.20    4.00
  -7  -4  -7   21.20    5.70
 -11   4   6   -6.30    4.90
 -11   4   6    3.10    3.50
 -10   4   6  226.98   18.30
 -10   4   6  215.68   17.50
   9  -4  -6   28.10    4.20
  -9   4   6   28.10    6.50
  -9   4   6   27.10    5.60
   8  -4  -6  331.47   21.60
  -8   4   6  328.87   22.90
  -8   4   6  306.97   22.70
  -8   4   6  315.27   22.90
   7  -4  -6   -1.10    2.20
  -7   4   6    0.60    1.70
  -7   4   6    1.10    2.80
  -7   4   6    3.60    2.70
   6  -4  -6   76.09    7.00
  -6   4   6   77.59    7.00
  -6   4   6   81.09    8.00
  -6   4   6   75.19    6.10
   5  -4  -6    9.30    2.90
  -5   4   6    5.20    1.70
  -5   4   6    6.20    2.30
   4  -4  -6  534.25   33.50
  -4   4   6  536.55   32.90
  -4   4   6  488.95   32.30
   3  -4  -6   59.29    5.80
   3  -4  -6   55.59    5.00
  -3   4   6   54.89    4.60
  -3   4   6   46.20    5.00
   2  -4  -6 1164.58   68.09
   2  -4  -6 1195.08   68.89
   2  -4  -6 1008.80   68.69
   2  -4  -6 1220.38   69.79
  -2   4   6 1042.00   68.89
  -2   4   6 1079.19   68.69
   1  -4  -6   -0.10    1.70
   1  -4  -6    2.30    1.90
   1  -4  -6   -2.30    1.60
   1  -4  -6    0.10    1.20
  -1   4   6   -0.50    1.50
  -1   4   6   -1.30    1.50
   0  -4  -6  380.56   23.40
   0  -4  -6  388.46   24.30
   0  -4  -6  337.07   23.30
   0  -4  -6  381.16   23.50
   0   4   6  338.47   23.50
  -1  -4  -6    3.10    2.00
  -1  -4  -6    0.30    1.60
  -1  -4  -6    2.20    2.20
  -1  -4  -6    3.50    2.10
   1   4   6    0.00    1.70
   1   4   6    6.20    2.00
  -2  -4  -6    2.00    2.00
  -2  -4  -6    2.50    2.40
  -2  -4  -6   -0.40    2.10
  -2  -4  -6   -0.10    2.50
   2   4   6    2.00    1.90
   2   4   6   -0.90    2.10
  -3  -4  -6   19.40    4.00
  -3  -4  -6   19.50    3.50
  -3  -4  -6   22.10    3.80
  -3  -4  -6   19.60    3.20
   3   4   6   18.40    3.20
   3   4   6   19.40    3.90
   3   4   6   17.40    3.20
  -4  -4  -6  127.49   11.00
  -4  -4  -6  143.29   11.10
  -4  -4  -6  143.49   10.50
   4   4   6  123.19   10.00
   4   4   6  121.69   11.10
   4   4   6  144.29   10.50
  -5  -4  -6   24.10    5.00
  -5  -4  -6   19.20    3.90
   5   4   6   26.00    4.20
   5   4   6   18.90    4.20
  -6  -4  -6   81.29    7.60
  -6  -4  -6   73.99    8.90
   6   4   6   73.39    6.90
   6   4   6   52.89    7.90
  -7  -4  -6   -1.30    2.90
  -7  -4  -6    4.40    4.50
   7   4   6   -1.60    2.60
  -8  -4  -6   16.50    5.80
  -8  -4  -6   13.90    4.20
 -11   4   5   53.19    8.00
 -11   4   5   55.89   10.00
 -10   4   5    5.70    5.20
 -10   4   5    6.10    4.20
   9  -4  -5  331.97   21.00
  -9   4   5  322.37   23.30
  -9   4   5  330.07   24.20
   8  -4  -5  164.28   11.70
   8  -4  -5  167.28   10.70
  -8   4   5  153.08   13.00
  -8   4   5  157.48   11.70
  -8   4   5  175.08   13.80
   7  -4  -5  584.34   35.20
  -7   4   5  551.74   36.00
  -7   4   5  529.15   36.10
  -7   4   5  537.85   34.60
   6  -4  -5   47.10    5.20
  -6   4   5   49.00    5.70
  -6   4   5   42.00    4.00
  -6   4   5   42.70    4.00
  -6   4   5   43.80    5.30
   5  -4  -5   22.90    3.60
  -5   4   5   26.80    4.30
  -5   4   5   23.70    2.60
  -5   4   5   24.70    3.80
   4  -4  -5    2.40    2.10
  -4   4   5    0.60    1.00
  -4   4   5    3.20    1.90
   3  -4  -5  492.05   29.10
   3  -4  -5  492.15   29.40
   3  -4  -5  429.96   29.00
  -3   4   5  417.56   28.20
   2  -4  -5  199.08   13.10
   2  -4  -5  215.28   13.70
   2  -4  -5  189.58   12.90
  -2   4   5  175.38   13.20
  -2   4   5  193.18   12.60
   1  -4  -5  889.21   59.19
   1  -4  -5 1047.00   59.99
   1  -4  -5 1015.80   58.89
  -1   4   5  909.51   59.49
  -1   4   5  952.20   59.09
   0  -4  -5  221.68   15.10
   0  -4  -5  236.58   15.70
   0  -4  -5  250.67   15.40
   0  -4  -5  227.88   15.00
   0   4   5  218.58   15.20
  -1  -4  -5  962.90   56.89
  -1  -4  -5  876.21   56.39
  -1  -4  -5  901.11   56.49
  -1  -4  -5 1043.90   56.79
   1   4   5  840.52   56.09
   1   4   5  857.01   56.59
  -2  -4  -5    5.80    2.20
  -2  -4  -5    6.50    2.10
  -2  -4  -5    7.60    2.50
  -2  -4  -5    4.60    2.10
   2   4   5    6.50    2.00
   2   4   5    6.80    2.50
   2   4   5    7.70    1.90
  -3  -4  -5  129.59   10.70
  -3  -4  -5  142.49   10.90
  -3  -4  -5  133.99   10.20
   3   4   5  166.08   10.60
   3   4   5  144.79   10.00
   3   4   5  131.69   10.80
  -4  -4  -5    1.00    2.20
  -4  -4  -5   -0.10    2.30
  -4  -4  -5    0.70    2.20
   4   4   5    5.10    2.90
   4   4   5   -1.30    2.00
   4   4   5    2.00    2.20
  -5  -4  -5  169.48   12.30
  -5  -4  -5  169.58   13.40
  -5  -4  -5  169.18   13.70
   5   4   5  187.08   12.50
   5   4   5  162.28   13.50
  -6  -4  -5   71.59    8.50
  -6  -4  -5   55.39    6.40
   6   4   5   51.69    7.30
   6   4   5   63.09    6.00
  -7  -4  -5   74.49    8.10
  -7  -4  -5   78.99    8.90
   7   4   5   93.19    7.40
   7   4   5   84.79   10.30
  -8  -4  -5    1.40    3.60
  -8  -4  -5   -0.10    3.10
  -9  -4  -5   -0.80    2.40
  -9  -4  -5   -1.80    4.80
 -11   4   4    3.30    6.20
 -11   4   4    5.00    4.20
 -10   4   4  221.08   17.60
 -10   4   4  170.08   14.60
  -9   4   4    1.90    2.50
  -9   4   4    1.20    4.40
   8  -4  -4  446.06   27.30
   8  -4  -4  424.76   27.40
  -8   4   4  440.36   30.00
  -8   4   4  420.56   27.80
  -8   4   4  427.76   28.90
   7  -4  -4   20.20    2.20
   7  -4  -4   13.30    1.60
   7  -4  -4   16.80    2.80
  -7   4   4   18.40    2.80
  -7   4   4   15.20    3.70
  -7   4   4   19.30    4.50
   6  -4  -4  208.48   12.10
   6  -4  -4  218.08   13.50
   6  -4  -4  168.38   12.00
  -6   4   4  202.08   13.10
  -6   4   4  193.28   14.10
  -6   4   4  211.38   14.70
   5  -4  -4    0.50    1.40
  -5   4   4    0.30    1.10
  -5   4   4    1.90    1.00
  -5   4   4    7.80    2.40
  -5   4   4    1.90    2.00
   4  -4  -4  329.17   21.80
  -4   4   4  370.86   21.00
  -4   4   4  307.47   20.90
  -4   4   4  343.77   22.20
   3  -4  -4   47.00    4.80
   3  -4  -4   56.39    4.80
  -3   4   4   49.30    3.60
  -3   4   4   62.59    4.80
   2  -4  -4 1856.11  105.69
   2  -4  -4 1765.92  105.39
   2  -4  -4 1805.92  105.69
  -2   4   4 1530.75  105.69
  -2   4   4 1663.33  104.69
   1  -4  -4   30.30    3.10
   1  -4  -4   28.30    3.40
   1  -4  -4   33.80    3.40
   1  -4  -4   34.70    2.50
  -1   4   4   35.30    2.90
  -1   4   4   30.90    3.70
   0  -4  -4  725.43   43.80
   0  -4  -4  717.43   43.30
   0  -4  -4  723.63   43.90
   0  -4  -4  659.83   43.30
   0   4   4  679.43   43.40
   0   4   4  710.13   44.40
  -1  -4  -4  141.39    9.60
  -1  -4  -4  147.39    9.50
  -1  -4  -4  127.79    9.00
  -1  -4  -4  130.49    9.20
   1   4   4  114.69    8.70
   1   4   4  136.19    9.30
  -2  -4  -4    4.60    2.10
  -2  -4  -4   10.30    2.30
  -2  -4  -4    3.70    2.20
  -2  -4  -4    0.70    1.60
   2   4   4    5.90    1.60
   2   4   4    3.80    1.80
   2   4   4    7.60    2.20
  -3  -4  -4   12.00    2.90
  -3  -4  -4    9.20    2.00
  -3  -4  -4    8.40    2.50
   3   4   4    8.80    2.50
   3   4   4    7.30    2.30
   3   4   4   10.30    2.10
  -4  -4  -4  236.28   17.10
  -4  -4  -4  240.98   16.40
  -4  -4  -4  243.08   17.20
   4   4   4  282.57   16.70
   4   4   4  224.28   17.10
  -5  -4  -4   17.80    4.40
  -5  -4  -4    9.60    2.90
  -5  -4  -4   19.90    3.90
   5   4   4   11.60    2.70
   5   4   4   14.60    3.60
  -6  -4  -4  161.68   12.40
  -6  -4  -4  178.88   13.80
  -6  -4  -4  192.08   14.60
   6   4   4  183.38   12.40
   6   4   4  161.48   13.40
  -7  -4  -4    3.60    3.10
  -7  -4  -4    4.10    3.50
  -7  -4  -4    0.20    3.00
   7   4   4    3.60    2.60
   7   4   4    0.40    1.40
  -8  -4  -4   69.99    9.20
  -8  -4  -4   63.29    6.70
   8   4   4   71.29    6.50
  -9  -4  -4    4.60    2.80
  -9  -4  -4    6.70    5.30
 -11   4   3   26.80    5.00
 -11   4   3   18.80    6.60
 -10   4   3   26.40    7.30
 -10   4   3   13.30    4.40
  -9   4   3  289.87   22.10
  -9   4   3  360.76   24.60
   8  -4  -3   73.69    6.00
   8  -4  -3   69.79    5.10
  -8   4   3   62.69    7.20
  -8   4   3   79.49    9.40
  -8   4   3   56.19    6.10
   7  -4  -3  840.12   55.79
   7  -4  -3  987.20   56.49
   7  -4  -3  963.40   56.09
  -7   4   3  899.71   58.49
  -7   4   3  882.21   57.29
  -7   4   3  932.21   56.69
  -7   4   3  886.91   55.99
   6  -4  -3   36.00    3.10
   6  -4  -3   31.30    2.60
   6  -4  -3   37.00    3.30
  -6   4   3   35.50    4.40
  -6   4   3   30.80    3.50
  -6   4   3   31.30    3.40
  -6   4   3   41.30    5.60
   5  -4  -3   33.30    2.20
   5  -4  -3   36.90    2.30
   5  -4  -3   38.60    3.40
  -5   4   3   35.30    4.70
  -5   4   3   25.00    3.40
  -5   4   3   33.30    4.10
   4  -4  -3  316.07   19.20
  -4   4   3  285.67   19.50
  -4   4   3  295.87   18.60
  -4   4   3  298.47   19.90
   3  -4  -3 1628.24   96.49
  -3   4   3 1482.55   95.59
  -3   4   3 1541.55   95.59
  -3   4   3 1672.03   96.99
   2  -4  -3  383.66   24.50
   2  -4  -3  384.06   24.10
   2  -4  -3  389.86   24.00
  -2   4   3  372.56   23.10
  -2   4   3  346.97   24.60
  -2   4   3  404.76   24.00
   1  -4  -3 2179.78  131.89
   1  -4  -3 2288.77  132.19
   1  -4  -3 2132.59  131.59
  -1   4   3 2051.09  131.19
   0  -4  -3  116.49    8.60
   0  -4  -3  114.29    7.90
   0  -4  -3  134.49    8.50
   0  -4  -3  118.39    8.00
   0   4   3  115.39    8.00
   0   4   3  138.19    8.20
   0   4   3  105.49    8.50
  -1  -4  -3 3147.89  181.78
  -1  -4  -3 3080.49  181.38
  -1  -4  -3 2654.83  181.18
  -1  -4  -3 3199.58  181.68
   1   4   3 3232.18  181.38
   1   4   3 2635.64  180.88
   1   4   3 2984.70  181.48
   1   4   3 2948.30  181.48
  -2  -4  -3  419.06   26.20
  -2  -4  -3  381.96   26.30
  -2  -4  -3  437.66   25.80
   2   4   3  424.06   25.50
   2   4   3  395.66   26.20
   2   4   3  402.26   26.00
  -3  -4  -3   30.10    3.00
  -3  -4  -3   31.80    4.30
  -3  -4  -3   33.60    3.90
   3   4   3   25.40    3.60
   3   4   3   30.20    2.90
   3   4   3   31.20    3.50
  -4  -4  -3    1.10    2.50
  -4  -4  -3    5.80    2.30
  -4  -4  -3    2.30    1.80
   4   4   3    3.70    1.90
   4   4   3    3.40    1.90
  -5  -4  -3  626.24   41.00
  -5  -4  -3  674.63   41.60
  -5  -4  -3  689.43   40.30
   5   4   3  616.54   41.00
   5   4   3  592.74   40.00
  -6  -4  -3   84.49    8.30
  -6  -4  -3   51.89    6.70
  -6  -4  -3   58.29    6.00
   6   4   3   59.39    7.00
   6   4   3   67.69    5.80
  -7  -4  -3  325.17   22.30
  -7  -4  -3  329.77   21.20
  -7  -4  -3  324.47   22.90
   7   4   3  268.97   21.70
   7   4   3  316.67   20.60
  -8  -4  -3    4.60    4.00
  -8  -4  -3    1.80    3.40
  -8  -4  -3   -4.40    2.50
   8   4   3   -2.10    2.10
  -9  -4  -3   47.70    8.40
  -9  -4  -3   25.60    5.00
 -10  -4  -3   28.40    7.80
 -10  -4  -3   20.90    4.80
 -11   4   2   13.10    4.60
 -11   4   2   14.40    7.60
 -10   4   2  135.99   11.90
 -10   4   2  170.18   15.70
  -9   4   2   13.60    4.10
  -9   4   2   17.30    5.40
   8  -4  -2  656.13   38.00
  -8   4   2  563.24   38.10
  -8   4   2  582.64   39.90
  -8   4   2  570.04   37.80
   7  -4  -2    3.30    1.90
   7  -4  -2    6.00    1.50
  -7   4   2    3.00    2.10
  -7   4   2    5.90    3.90
  -7   4   2    7.70    1.00
  -7   4   2    7.00    2.40
   6  -4  -2  789.62   45.40
   6  -4  -2  721.33   45.50
   6  -4  -2  784.22   46.10
  -6   4   2  733.03   46.10
  -6   4   2  665.73   45.40
  -6   4   2  696.93   47.50
  -6   4   2  806.02   46.70
   5  -4  -2   51.69    3.90
   5  -4  -2   61.19    4.10
   5  -4  -2   63.99    4.40
  -5   4   2   55.49    5.00
  -5   4   2   54.09    4.50
  -5   4   2   67.19    6.20
  -5   4   2   47.70    4.20
   4  -4  -2    7.30    1.30
   4  -4  -2    3.70    0.60
   4  -4  -2    3.20    0.50
  -4   4   2    4.10    1.10
  -4   4   2    6.30    2.20
  -4   4   2    4.70    1.10
  -4   4   2    3.30    1.30
   3  -4  -2    0.10    0.80
  -3   4   2    1.60    0.90
  -3   4   2    3.10    1.20
  -3   4   2    0.60    0.60
  -3   4   2    0.50    1.10
   2  -4  -2 1945.31  113.59
   2  -4  -2 1805.62  114.29
  -2   4   2 2078.69  113.59
  -2   4   2 1793.92  113.59
  -2   4   2 1689.93  114.59
   1  -4  -2  197.78   13.90
   1  -4  -2  212.08   13.40
   1  -4  -2  231.18   13.30
  -1   4   2  200.78   13.30
  -1   4   2  197.18   12.80
  -1   4   2  202.88   13.40
  -1   4   2  240.58   13.30
  -1   4   2  163.68   13.80
   0  -4  -2 4180.68  232.88
   0  -4  -2 3459.95  231.98
   0   4   2 4044.20  232.38
   0   4   2 3813.62  232.08
   0   4   2 3851.91  232.08
   0   4   2 3623.34  232.78
  -1  -4  -2  177.58   12.30
  -1  -4  -2  200.08   12.00
  -1  -4  -2  174.48   11.60
   1   4   2  182.28   11.70
   1   4   2  185.68   12.00
   1   4   2  181.78   11.40
   1   4   2  179.48   11.90
  -2  -4  -2  537.35   33.00
  -2  -4  -2  506.75   32.50
  -2  -4  -2  546.55   32.20
   2   4   2  557.24   32.30
   2   4   2  503.65   32.40
   2   4   2  491.65   31.90
   2   4   2  496.15   32.50
  -3  -4  -2   35.90    2.90
  -3  -4  -2   43.40    4.50
  -3  -4  -2   39.90    3.50
  -3  -4  -2   36.90    4.10
   3   4   2   37.50    3.60
   3   4   2   37.40    4.00
  -4  -4  -2   74.99    5.80
  -4  -4  -2   87.39    6.80
  -4  -4  -2   66.89    6.60
   4   4   2   76.49    6.40
   4   4   2   78.59    6.00
  -5  -4  -2    6.60    2.60
  -5  -4  -2    5.20    1.80
  -5  -4  -2    5.00    2.50
   5   4   2    3.20    1.90
   5   4   2    6.40    2.50
  -6  -4  -2  315.77   21.50
  -6  -4  -2  312.77   20.50
  -6  -4  -2  327.47   22.20
   6   4   2  299.27   20.20
  -7  -4  -2   21.00    5.70
  -7  -4  -2   14.90    4.30
  -7  -4  -2   14.70    3.30
   7   4   2   17.70    4.30
   7   4   2   21.00    3.00
   7   4   2    9.30    3.50
  -8  -4  -2  316.17   22.10
  -8  -4  -2  262.57   19.20
  -8  -4  -2  277.87   20.40
   8   4   2  268.17   19.70
   8   4   2  285.07   18.60
  -9  -4  -2   18.10    6.40
  -9  -4  -2   13.70    4.00
 -10  -4  -2    9.60    3.40
 -10  -4  -2   22.50    7.10
 -11   4   1    4.60    4.00
 -11   4   1   -9.20    6.20
 -10   4   1   18.60    5.00
 -10   4   1   37.00    8.50
  -9   4   1  190.08   14.80
  -9   4   1  207.68   17.60
   8  -4  -1    9.00    3.30
  -8   4   1    5.20    3.10
  -8   4   1   10.40    5.20
   7  -4  -1  600.54   37.40
   7  -4  -1  628.24   38.30
  -7   4   1  581.74   38.00
  -7   4   1  633.04   40.20
  -7   4   1  563.54   38.10
   6  -4  -1    0.30    1.10
   6  -4  -1    0.20    1.50
  -6   4   1    2.80    3.00
  -6   4   1    2.80    1.70
  -6   4   1   -4.50    1.70
   5  -4  -1  326.97   21.80
   5  -4  -1  375.66   22.40
  -5   4   1  324.07   22.40
  -5   4   1  347.37   21.40
  -5   4   1  381.06   23.90
  -5   4   1  345.77   22.30
  -5   4   1  354.26   21.50
   4  -4  -1   30.50    2.70
  -4   4   1   28.20    2.10
  -4   4   1   26.50    2.70
  -4   4   1   22.00    2.20
  -4   4   1   27.40    3.80
  -4   4   1   28.40    2.70
   3  -4  -1 1056.29   61.89
   3  -4  -1  996.90   61.39
  -3   4   1 1041.30   61.89
  -3   4   1  993.60   62.69
  -3   4   1  969.90   61.69
  -3   4   1  980.40   61.59
  -3   4   1 1029.20   61.49
   2  -4  -1    2.30    1.60
  -2   4   1    1.60    0.70
  -2   4   1    3.40    0.80
  -2   4   1    1.50    0.90
  -2   4   1    1.70    0.70
   1  -4  -1  691.13   43.30
   1  -4  -1  688.83   42.30
  -1   4   1  719.93   42.40
  -1   4   1  729.63   42.50
  -1   4   1  774.12   42.30
  -1   4   1  582.64   42.10
  -1   4   1  642.74   43.30
   0  -4  -1   10.00    1.40
   0  -4  -1    8.20    1.10
   0  -4  -1   10.60    2.00
   0   4   1    7.30    1.30
   0   4   1    9.40    1.90
   0   4   1   11.80    1.30
   0   4   1   10.80    1.10
   0   4   1    9.70    1.40
  -1  -4  -1  841.42   52.39
  -1  -4  -1  869.21   52.99
  -1  -4  -1  899.61   52.59
   1   4   1  844.12   51.79
   1   4   1  839.42   52.49
   1   4   1  844.32   52.49
   1   4   1  915.41   52.19
   1   4   1  894.11   52.39
   1   4   1  745.43   52.79
  -2  -4  -1  457.95   28.30
  -2  -4  -1  439.86   27.70
  -2  -4  -1  456.25   27.40
  -2  -4  -1  463.75   28.70
   2   4   1  428.96   28.00
   2   4   1  446.06   27.80
   2   4   1  449.16   28.20
   2   4   1  452.75   28.00
  -3  -4  -1   46.50    4.50
  -3  -4  -1   54.29    3.60
  -3  -4  -1   48.00    4.70
  -3  -4  -1   50.49    4.00
   3   4   1   56.09    4.20
   3   4   1   50.99    4.40
   3   4   1   52.49    4.00
   3   4   1   50.99    4.60
  -4  -4  -1   15.90    1.70
  -4  -4  -1   12.30    2.00
  -4  -4  -1    8.30    2.80
  -4  -4  -1    8.40    2.30
   4   4   1    7.30    2.30
   4   4   1    8.90    2.30
   4   4   1   13.40    2.10
  -5  -4  -1  959.20   60.59
  -5  -4  -1  959.90   59.89
  -5  -4  -1  995.70   61.29
   5   4   1  939.31   59.79
   5   4   1  998.60   60.29
  -6  -4  -1    2.00    2.00
  -6  -4  -1    2.10    2.60
  -6  -4  -1    1.70    3.20
   6   4   1    2.40    2.40
   6   4   1   -1.50    1.50
   6   4   1    1.80    2.10
  -7  -4  -1  408.06   28.40
  -7  -4  -1  445.66   29.60
  -7  -4  -1  401.86   27.60
   7   4   1  414.76   27.20
   7   4   1  462.25   28.20
   7   4   1  442.16   28.80
  -8  -4  -1    9.30    3.90
  -8  -4  -1   10.20    4.20
  -8  -4  -1    7.30    2.60
   8   4   1    8.00    2.60
   8   4   1    4.90    3.40
   8   4   1    2.70    2.90
  -9  -4  -1   79.59    8.10
  -9  -4  -1   81.09   11.00
   9   4   1   91.09    7.20
 -10  -4  -1   31.80    5.50
 -10  -4  -1   46.50    8.80
 -11   4   0    4.10    3.90
 -11   4   0   -0.90    6.90
 -10   4   0   83.29   12.20
 -10   4   0   81.09    8.70
  -9   4   0   39.20    5.80
  -9   4   0   42.80    8.40
  -8   4   0  560.34   38.70
  -8   4   0  562.74   36.30
   7  -4   0    0.00    2.00
  -7   4   0   -0.40    3.40
  -7   4   0    1.50    1.80
  -7   4   0    1.30    2.00
   6  -4   0  796.72   49.70
  -6   4   0  795.92   50.89
  -6   4   0  789.02   49.40
  -6   4   0  777.42   49.50
   5  -4   0    1.30    1.50
  -5   4   0    1.20    1.40
  -5   4   0   -4.50    1.30
  -5   4   0   -0.30    2.30
   4  -4   0   10.00    1.90
  -4   4   0    9.70    1.80
  -4   4   0   13.50    2.10
  -4   4   0   13.00    0.90
  -4   4   0    7.40    0.90
  -4   4   0    8.20    2.60
   3  -4   0    4.90    1.20
   3  -4   0    3.70    1.10
  -3   4   0    2.70    1.10
  -3   4   0    2.70    1.00
  -3   4   0    0.90    1.30
  -3   4   0    3.90    0.70
  -3   4   0    6.70    0.90
   2  -4   0 2015.50  114.19
   2  -4   0 1951.30  115.69
   2  -4   0 1933.11  114.29
   2  -4   0 1894.71  114.29
  -2   4   0 1734.23  114.59
  -2   4   0 1750.52  114.29
  -2   4   0 1890.81  114.19
   1  -4   0  347.17   19.90
   1  -4   0  310.27   21.00
   1  -4   0  331.37   20.00
  -1   4   0  307.17   21.00
  -1   4   0  300.37   19.90
  -1   4   0  320.37   20.10
  -1   4   0  324.17   19.80
   0  -4   0 9717.73  554.84
   0  -4   0 9775.92  557.24
   0   4   0 7876.51  552.94
   0   4   0 8826.82  554.34
   0   4   0 8272.67  553.04
   0   4   0 9436.66  554.84
   0   4   0 9999.00  552.74
  -1  -4   0  328.97   20.30
  -1  -4   0  326.17   19.90
  -1  -4   0  302.57   20.20
  -1  -4   0  326.97   21.00
   1   4   0  331.47   20.30
   1   4   0  319.97   20.50
   1   4   0  331.97   20.40
   1   4   0  326.47   20.80
   1   4   0  323.67   19.90
  -2  -4   0 1684.83  117.19
  -2  -4   0 1925.71  118.19
  -2  -4   0 1939.91  117.79
   2   4   0 1941.31  117.79
   2   4   0 1972.80  117.59
   2   4   0 2056.89  117.19
   2   4   0 1999.70  117.59
  -3  -4   0    6.30    1.70
  -3  -4   0    3.60    1.60
  -3  -4   0    6.20    1.20
   3   4   0    2.80    1.30
   3   4   0    3.90    1.10
   3   4   0    5.50    1.60
   3   4   0    4.30    1.30
  -4  -4   0   11.00    1.70
  -4  -4   0   10.10    2.50
  -4  -4   0   10.00    2.20
   4   4   0   10.20    1.80
   4   4   0    5.90    1.80
   4   4   0   10.10    2.00
  -5  -4   0   -1.10    1.30
  -5  -4   0    1.00    2.40
  -5  -4   0   -1.90    1.60
   5   4   0   -0.10    1.60
   5   4   0   -0.90    1.30
   5   4   0    1.60    1.70
  -6  -4   0  746.93   48.50
  -6  -4   0  785.32   49.40
  -6  -4   0  746.63   47.80
   6   4   0  762.82   48.60
   6   4   0  792.52   48.20
   6   4   0  765.12   47.50
  -7  -4   0    0.00    1.50
  -7  -4   0    1.00    2.80
  -7  -4   0    2.30    2.60
   7   4   0   -1.10    2.20
   7   4   0   -1.10    2.40
   7   4   0    0.40    1.90
  -8  -4   0  549.95   35.60
  -8  -4   0  586.34   38.00
  -8  -4   0  520.75   36.30
   8   4   0  557.34   35.00
   8   4   0  549.35   35.80
   8   4   0  567.04   36.80
  -9  -4   0   44.80    5.70
  -9  -4   0   56.19    8.40
   9   4   0   54.29    5.30
 -10  -4   0  103.89   12.90
 -10  -4   0   89.49    8.90
 -11  -4   0   19.10    7.30
 -11  -4   0    6.50    4.00
 -10   4  -1   39.80    6.10
 -10   4  -1   32.40    8.80
  -9   4  -1   87.49   11.50
  -9   4  -1   83.89    8.40
  -8   4  -1    5.60    5.20
  -8   4  -1    8.80    2.90
   7  -4   1  430.46   28.10
  -7   4  -1  437.86   29.50
  -7   4  -1  394.46   27.00
  -7   4  -1  414.46   27.60
   6  -4   1    2.90    2.30
  -6   4  -1    1.90    2.50
  -6   4  -1    1.70    2.20
  -6   4  -1    4.10    2.40
   5  -4   1  886.51   57.89
  -5   4  -1  955.40   57.69
  -5   4  -1  931.91   57.29
  -5   4  -1  926.21   58.69
   4  -4   1   12.70    2.60
  -4   4  -1   11.80    3.00
  -4   4  -1   13.90    2.20
  -4   4  -1   12.80    2.40
   3  -4   1   49.90    4.00
   3  -4   1   54.89    4.70
   3  -4   1   53.59    3.50
  -3   4  -1   55.29    4.60
  -3   4  -1   44.90    5.00
  -3   4  -1   52.49    3.60
  -3   4  -1   55.49    4.10
   2  -4   1  486.85   28.50
   2  -4   1  463.45   28.00
   2  -4   1  487.55   27.80
  -2   4  -1  401.96   28.80
  -2   4  -1  418.96   28.60
  -2   4  -1  472.65   27.90
  -2   4  -1  451.95   28.00
  -2   4  -1  433.96   28.10
   1  -4   1  845.82   52.29
   1  -4   1  854.61   53.69
   1  -4   1  871.91   52.69
  -1   4  -1  820.82   53.59
  -1   4  -1  936.01   52.49
  -1   4  -1  850.61   52.89
  -1   4  -1  880.41   52.29
  -1   4  -1  807.12   52.49
   0  -4   1    8.90    2.10
   0  -4   1    7.00    1.30
   0  -4   1    8.90    0.70
   0  -4   1   10.90    1.40
   0  -4   1   10.70    1.20
   0   4  -1   11.10    1.50
   0   4  -1    8.30    0.80
   0   4  -1    7.60    1.80
   0   4  -1    7.00    1.00
   0   4  -1   11.10    1.50
  -1  -4   1  762.22   42.90
  -1  -4   1  688.13   43.40
  -1  -4   1  688.63   43.40
  -1  -4   1  719.93   43.00
  -1  -4   1  704.23   44.10
   1   4  -1  716.63   43.40
   1   4  -1  726.53   43.50
   1   4  -1  625.34   43.70
  -2  -4   1    2.10    1.30
  -2  -4   1    2.20    0.60
  -2  -4   1    1.20    0.90
   2   4  -1    2.30    1.30
   2   4  -1    2.10    0.60
   2   4  -1    1.40    1.00
   2   4  -1    0.60    1.00
   2   4  -1    2.00    1.00
  -3  -4   1 1020.70   61.89
  -3  -4   1 1018.50   62.49
  -3  -4   1 1008.40   62.19
   3   4  -1 1017.20   61.79
   3   4  -1  980.50   61.69
   3   4  -1 1031.60   61.39
   3   4  -1  962.60   62.09
  -4  -4   1   27.20    3.40
  -4  -4   1   27.10    2.60
  -4  -4   1   25.50    3.70
   4   4  -1   27.20    2.70
   4   4  -1   25.70    2.80
   4   4  -1   23.80    3.00
  -5  -4   1  345.97   22.20
  -5  -4   1  346.47   22.90
  -5  -4   1  339.47   23.40
   5   4  -1  349.77   23.00
   5   4  -1  353.76   22.50
   5   4  -1  351.56   22.20
  -6  -4   1   -1.70    1.60
  -6  -4   1   -0.90    1.90
  -6  -4   1   -0.60    2.80
   6   4  -1    0.20    1.50
   6   4  -1   -1.20    1.50
   6   4  -1    1.30    1.80
  -7  -4   1  579.54   37.00
  -7  -4   1  583.54   37.80
  -7  -4   1  665.13   39.30
   7   4  -1  575.24   37.10
   7   4  -1  577.04   37.80
   7   4  -1  540.65   36.50
  -8  -4   1    3.80    3.60
  -8  -4   1    6.30    3.10
  -8  -4   1    1.00    2.60
   8   4  -1    5.20    2.50
   8   4  -1    1.90    2.50
   8   4  -1   11.60    3.30
  -9  -4   1  225.58   17.40
  -9  -4   1  178.18   14.70
   9   4  -1  215.68   14.20
 -10  -4   1   41.20    8.60
 -10  -4   1   28.90    5.20
 -11  -4   1    2.00    4.60
 -11  -4   1   -0.80    3.00
 -10   4  -2    4.50    6.60
 -10   4  -2   11.60    4.30
  -9   4  -2   16.10    4.30
  -9   4  -2   15.30    6.60
  -8   4  -2  295.87   21.90
  -8   4  -2  259.17   18.90
  -7   4  -2   17.70    4.80
  -7   4  -2   14.30    3.50
  -7   4  -2   16.80    4.00
   6  -4   2  309.07   22.00
  -6   4  -2  305.97   20.90
  -6   4  -2  323.17   21.60
  -6   4  -2  339.57   23.00
   5  -4   2    4.90    2.40
  -5   4  -2    1.10    1.40
  -5   4  -2    5.90    2.30
  -5   4  -2    0.10    2.70
   4  -4   2   74.09    6.40
   4  -4   2   71.79    4.60
  -4   4  -2   73.29    6.30
  -4   4  -2   78.09    6.70
  -4   4  -2   65.19    4.70
  -4   4  -2   81.69    5.80
   3  -4   2   34.80    2.70
   3  -4   2   33.80    4.10
  -3   4  -2   39.30    4.40
  -3   4  -2   36.40    4.60
  -3   4  -2   40.20    2.90
  -3   4  -2   34.40    3.30
   2  -4   2  552.94   31.00
   2  -4   2  517.05   31.80
   2  -4   2  471.65   30.70
  -2   4  -2  503.85   31.00
  -2   4  -2  559.34   30.90
  -2   4  -2  451.95   31.70
  -2   4  -2  436.86   31.70
   1  -4   2  184.88   11.80
   1  -4   2  185.08   12.20
   1  -4   2  187.88   11.50
   1  -4   2  155.08   11.50
   1  -4   2  193.98   12.90
  -1   4  -2  178.48   11.50
  -1   4  -2  191.18   12.90
  -1   4  -2  186.78   11.70
  -1   4  -2  174.38   12.40
  -1   4  -2  193.48   11.70
   0  -4   2 3693.53  213.08
   0  -4   2 3441.06  212.78
   0  -4   2 3390.66  212.58
   0  -4   2 3500.25  213.58
   0  -4   2 3824.42  212.98
   0   4  -2 3324.87  212.88
   0   4  -2 3283.57  212.98
   0   4  -2 3584.54  213.38
  -1  -4   2  182.78   12.80
  -1  -4   2  190.08   12.70
  -1  -4   2  211.88   12.10
  -1  -4   2  192.48   13.30
   1   4  -2  187.08   12.70
   1   4  -2  183.08   12.90
   1   4  -2  204.28   12.60
  -2  -4   2 1883.61  110.79
  -2  -4   2 1970.50  110.89
  -2  -4   2 1836.62  111.29
  -2  -4   2 1572.74  111.59
   2   4  -2 1892.31  111.19
   2   4  -2 1634.74  111.29
   2   4  -2 1976.90  111.39
  -3  -4   2    0.10    1.40
  -3  -4   2    1.10    1.20
  -3  -4   2    0.40    0.30
   3   4  -2   -0.30    1.10
   3   4  -2    0.20    0.70
   3   4  -2    1.00    1.20
  -4  -4   2    5.30    1.90
  -4  -4   2    2.20    1.10
   4   4  -2    3.70    1.10
   4   4  -2    2.60    1.60
   4   4  -2    3.60    1.50
   4   4  -2    3.10    1.40
  -5  -4   2   56.19    4.60
  -5  -4   2   59.99    5.50
  -5  -4   2   51.69    5.00
  -5  -4   2   61.29    6.00
   5   4  -2   55.49    5.40
   5   4  -2   52.19    4.80
   5   4  -2   53.09    4.60
  -6  -4   2  765.62   48.60
  -6  -4   2  764.42   47.90
  -6  -4   2  734.13   47.10
   6   4  -2  750.32   47.20
   6   4  -2  768.92   47.90
   6   4  -2  755.22   47.00
  -7  -4   2    5.60    2.80
  -7  -4   2    7.50    3.40
  -7  -4   2    6.80    2.40
   7   4  -2    4.80    2.30
   7   4  -2    6.30    2.40
   7   4  -2    5.10    2.20
  -8  -4   2  568.54   37.00
  -8  -4   2  591.04   39.20
  -8  -4   2  595.14   37.90
   8   4  -2  557.84   36.90
   8   4  -2  588.64   36.50
   8   4  -2  571.24   37.90
  -9  -4   2   13.20    3.70
  -9  -4   2   25.30    6.50
   9   4  -2   15.40    3.30
 -10  -4   2  177.98   16.10
 -10  -4   2  144.29   12.70
  10   4  -2  172.48   12.00
 -11  -4   2   11.80    3.60
 -11  -4   2   10.90    6.60
 -10   4  -3   19.30    7.00
 -10   4  -3   20.70    5.00
  -9   4  -3   29.50    4.80
  -9   4  -3   27.80    7.60
  -8   4  -3   -2.60    3.40
  -8   4  -3    2.70    3.20
  -7   4  -3  355.36   25.00
  -7   4  -3  327.47   22.50
   6  -4   3   58.29    7.30
  -6   4  -3   75.79    8.60
  -6   4  -3   69.99    7.10
  -6   4  -3   59.59    5.70
   5  -4   3  546.35   36.50
   5  -4   3  580.44   39.00
  -5   4  -3  622.94   39.30
  -5   4  -3  627.44   38.90
  -5   4  -3  646.74   37.90
   4  -4   3    3.80    1.00
   4  -4   3    3.60    2.40
  -4   4  -3    7.90    2.10
  -4   4  -3    2.00    2.60
  -4   4  -3    4.00    1.20
  -4   4  -3    2.70    2.30
   3  -4   3   31.20    4.10
   3  -4   3   28.80    2.40
  -3   4  -3   30.30    3.10
  -3   4  -3   24.10    2.80
  -3   4  -3   31.00    4.20
  -3   4  -3   21.20    3.70
   2  -4   3  415.76   25.90
   2  -4   3  452.35   25.80
   2  -4   3  406.96   26.60
   2  -4   3  403.16   25.40
  -2   4  -3  414.46   25.60
  -2   4  -3  363.06   26.60
  -2   4  -3  411.96   25.60
  -2   4  -3  398.36   26.40
   1  -4   3 2788.22  170.28
   1  -4   3 2999.60  170.18
   1  -4   3 3055.99  171.18
   1  -4   3 2952.80  170.08
  -1   4  -3 2776.02  170.18
  -1   4  -3 2619.54  171.08
  -1   4  -3 2612.44  170.68
  -1   4  -3 2607.84  169.98
   0  -4   3  117.99    9.20
   0  -4   3  132.19    9.10
   0  -4   3  140.19    8.20
   0  -4   3  128.59    8.50
   0   4  -3  120.29    9.00
   0   4  -3  135.69    8.60
   0   4  -3  115.79    8.20
   0   4  -3  123.99    9.10
  -1  -4   3 1833.22  126.29
  -1  -4   3 2020.30  126.09
  -1  -4   3 2251.37  125.49
   1   4  -3 2246.28  125.89
   1   4  -3 2071.99  125.39
   1   4  -3 1965.40  125.99
   1   4  -3 2055.09  126.09
  -2  -4   3  344.77   23.60
  -2  -4   3  410.36   22.90
  -2  -4   3  330.37   23.30
   2   4  -3  386.66   23.20
   2   4  -3  379.06   23.30
   2   4  -3  346.47   23.20
  -3  -4   3 1670.73   96.09
  -3  -4   3 1507.75   96.89
   3   4  -3 1491.75   96.39
   3   4  -3 1606.94   96.29
   3   4  -3 1599.94   96.89
  -4  -4   3  288.27   19.60
  -4  -4   3  292.77   18.60
  -4  -4   3  293.87   19.20
   4   4  -3  286.47   18.80
   4   4  -3  291.57   18.90
   4   4  -3  299.27   19.50
  -5  -4   3   26.20    4.30
  -5  -4   3   28.90    3.30
  -5  -4   3   33.40    3.90
   5   4  -3   30.00    3.60
   5   4  -3   33.70    4.10
  -6  -4   3   37.30    4.50
  -6  -4   3   36.50    4.10
  -6  -4   3   39.30    5.60
  -6  -4   3   32.90    4.60
   6   4  -3   35.00    4.10
   6   4  -3   26.40    4.30
   6   4  -3   40.50    4.00
  -7  -4   3  970.60   59.39
  -7  -4   3  908.31   57.59
  -7  -4   3  921.71   58.29
   7   4  -3  975.90   58.49
   7   4  -3  902.71   57.29
   7   4  -3  877.91   57.49
  -8  -4   3   70.39    9.00
  -8  -4   3   63.59    6.50
  -8  -4   3   72.99    7.40
   8   4  -3   61.99    6.30
   8   4  -3   70.59    7.30
   8   4  -3   72.39    6.10
  -9  -4   3  357.86   25.40
  -9  -4   3  330.37   22.90
   9   4  -3  330.17   22.10
 -10  -4   3   15.80    4.20
 -10  -4   3   14.50    6.30
  10   4  -3   20.80    3.80
 -11  -4   3   37.50    8.30
 -11  -4   3   29.20    5.60
  -9   4  -4    2.00    4.30
  -9   4  -4    2.20    3.50
  -8   4  -4   60.59    7.10
  -8   4  -4   71.49    9.90
  -7   4  -4    1.70    4.60
  -7   4  -4    5.10    3.10
  -6   4  -4  168.48   13.20
  -6   4  -4  147.49   13.40
  -6   4  -4  164.68   12.00
   5  -4   4   14.00    3.80
  -5   4  -4   16.20    1.80
  -5   4  -4    5.60    3.80
  -5   4  -4   13.10    3.70
  -5   4  -4   11.10    2.90
   4  -4   4  223.98   16.90
   4  -4   4  204.78   14.80
  -4   4  -4  251.07   15.70
  -4   4  -4  248.78   17.00
  -4   4  -4  263.17   16.90
  -4   4  -4  233.18   15.20
   3  -4   4    6.20    1.60
   3  -4   4    6.60    2.00
   3  -4   4    9.10    2.90
  -3   4  -4   11.50    2.20
  -3   4  -4    6.70    2.20
  -3   4  -4    6.00    2.70
  -3   4  -4    2.30    1.80
   2  -4   4    2.80    2.20
   2  -4   4    7.50    1.90
  -2   4  -4    3.60    1.70
  -2   4  -4    5.10    1.70
  -2   4  -4    2.70    2.50
  -2   4  -4    4.60    2.10
   1  -4   4  134.29   10.20
   1  -4   4  132.89    9.30
   1  -4   4  148.19    9.40
  -1   4  -4  129.79    9.20
  -1   4  -4  138.09   10.30
  -1   4  -4  135.79    9.00
  -1   4  -4  116.39    9.30
   0  -4   4  678.53   43.90
   0  -4   4  731.83   44.80
   0  -4   4  693.33   44.50
   0  -4   4  718.93   43.70
   0   4  -4  711.13   44.70
   0   4  -4  743.63   44.10
   0   4  -4  695.53   43.60
  -1  -4   4   36.20    2.90
  -1  -4   4   35.10    4.10
  -1  -4   4   32.60    4.00
   1   4  -4   32.10    2.90
   1   4  -4   35.70    3.20
   1   4  -4   33.90    3.90
  -2  -4   4 1935.51  109.09
  -2  -4   4 1660.53  109.59
   2   4  -4 1598.24  108.89
   2   4  -4 1961.60  109.39
   2   4  -4 1791.42  109.49
  -3  -4   4   52.89    4.90
  -3  -4   4   61.59    4.50
  -3  -4   4   56.59    5.30
   3   4  -4   56.39    4.90
   3   4  -4   63.09    5.10
  -4  -4   4  314.77   20.10
  -4  -4   4  311.87   20.70
  -4  -4   4  303.87   20.90
   4   4  -4  322.87   20.40
   4   4  -4  307.27   20.80
   4   4  -4  325.27   20.50
  -5  -4   4    2.60    2.30
  -5  -4   4    0.30    1.90
  -5  -4   4    2.20    1.60
   5   4  -4   -1.60    1.60
   5   4  -4    2.30    1.80
   5   4  -4    1.00    1.60
  -6  -4   4  210.08   14.20
  -6  -4   4  198.08   14.60
  -6  -4   4  212.78   15.30
   6   4  -4  215.18   14.90
   6   4  -4  213.88   14.10
   6   4  -4  196.88   14.10
  -7  -4   4   17.20    3.20
  -7  -4   4   16.10    3.60
  -7  -4   4   21.30    4.70
   7   4  -4   19.80    3.20
   7   4  -4   15.10    3.50
   7   4  -4   14.30    3.00
  -8  -4   4  411.56   28.70
  -8  -4   4  465.35   30.70
   8   4  -4  418.76   29.50
   8   4  -4  463.05   28.50
   8   4  -4  443.26   28.80
  -9  -4   4    4.30    3.00
  -9  -4   4   -1.30    4.10
   9   4  -4    7.50    3.00
 -10  -4   4  211.38   18.00
 -10  -4   4  189.58   15.40
  10   4  -4  225.28   15.10
 -11  -4   4    0.90    5.40
 -11  -4   4    6.30    3.70
  -9   4  -5    3.80    3.50
  -9   4  -5   -0.50    5.60
  -8   4  -5   -2.30    2.10
  -8   4  -5   -7.80    4.30
  -7   4  -5   78.49    8.30
  -7   4  -5  109.29   10.80
  -6   4  -5   70.49    7.10
  -6   4  -5   76.29    9.10
   5  -4   5  163.88   13.90
  -5   4  -5  166.88   13.30
  -5   4  -5  172.68   11.50
  -5   4  -5  177.28   14.00
  -5   4  -5  178.48   12.50
   4  -4   5    2.90    2.80
  -4   4  -5   -1.50    2.80
  -4   4  -5    1.70    1.70
  -4   4  -5    7.50    3.10
  -4   4  -5    0.50    2.20
   3  -4   5  149.88   10.00
   3  -4   5  124.39   10.90
  -3   4  -5  137.69    9.70
  -3   4  -5  112.59    9.60
  -3   4  -5  127.89   11.00
  -3   4  -5  147.69   10.40
   2  -4   5    3.60    2.50
   2  -4   5    6.50    2.40
  -2   4  -5    6.80    1.90
  -2   4  -5    8.70    3.00
  -2   4  -5    4.50    2.40
  -2   4  -5    2.90    1.90
   1  -4   5  820.22   53.69
   1  -4   5  855.51   52.69
  -1   4  -5  859.71   52.69
  -1   4  -5  815.92   52.79
  -1   4  -5  850.71   52.39
  -1   4  -5  897.11   53.99
   0  -4   5  227.78   15.90
   0  -4   5  217.38   14.80
   0   4  -5  225.68   15.00
   0   4  -5  233.98   15.80
   0   4  -5  220.38   15.00
   0   4  -5  221.08   14.70
   0   4  -5  229.98   14.60
  -1  -4   5  977.90   60.59
   1   4  -5  956.40   60.19
   1   4  -5 1033.20   60.59
   1   4  -5  913.71   59.89
   1   4  -5 1018.60   61.09
  -2  -4   5  196.78   14.20
  -2  -4   5  258.97   14.50
  -2  -4   5  207.38   14.60
   2   4  -5  205.98   13.70
   2   4  -5  200.78   13.70
   2   4  -5  208.98   14.40
   2   4  -5  207.68   14.20
  -3  -4   5  433.46   29.00
  -3  -4   5  457.55   29.30
   3   4  -5  454.35   28.40
   3   4  -5  481.15   28.90
   3   4  -5  441.16   28.90
  -4  -4   5    1.80    2.00
  -4  -4   5    1.70    1.70
   4   4  -5    2.00    1.70
   4   4  -5   -0.80    1.80
   4   4  -5    0.80    1.60
  -5  -4   5   21.10    3.60
  -5  -4   5   22.10    3.10
  -5  -4   5   19.80    3.90
   5   4  -5   24.10    3.70
   5   4  -5   23.80    3.50
   5   4  -5   25.70    3.40
  -6  -4   5   38.40    5.40
  -6  -4   5   46.70    4.70
  -6  -4   5   46.90    4.90
   6   4  -5   40.30    4.80
   6   4  -5   42.20    4.70
   6   4  -5   47.70    5.40
  -7  -4   5  554.14   35.40
  -7  -4   5  530.55   34.70
  -7  -4   5  536.55   35.90
   7   4  -5  515.95   35.20
   7   4  -5  527.15   34.50
   7   4  -5  583.64   34.70
  -8  -4   5  149.69   12.40
  -8  -4   5  146.79   11.90
  -8  -4   5  172.48   13.60
   8   4  -5  162.28   11.70
  -9  -4   5  350.96   24.60
  -9  -4   5  324.07   22.70
   9   4  -5  324.27   22.10
 -10  -4   5   12.70    5.60
 -10  -4   5   11.30    3.80
  10   4  -5   12.20    3.70
 -11  -4   5   65.59    7.90
 -11  -4   5   73.39   10.70
  11   4  -5   56.39    7.10
  -8   4  -6    8.30    5.60
  -8   4  -6   12.90    4.10
  -7   4  -6    0.10    4.40
  -7   4  -6   -2.30    2.90
  -6   4  -6   69.19    7.30
  -6   4  -6   65.99    8.60
  -5   4  -6   19.80    3.00
  -5   4  -6   15.20    3.70
  -5   4  -6   17.80    4.90
  -5   4  -6   19.70    4.80
   4  -4   6  127.29    9.90
   4  -4   6  120.19   11.30
  -4   4  -6  133.19   10.90
  -4   4  -6  126.29    9.60
  -4   4  -6  125.99    9.80
  -4   4  -6  123.89   11.40
   3  -4   6   22.30    4.50
   3  -4   6   14.90    3.70
  -3   4  -6   15.10    3.50
  -3   4  -6   21.20    4.00
  -3   4  -6   16.50    3.20
  -3   4  -6   18.20    4.30
   2  -4   6    1.10    1.80
   2  -4   6   -1.60    2.60
  -2   4  -6    0.60    2.10
  -2   4  -6   -1.10    2.70
  -2   4  -6   -1.30    1.70
  -2   4  -6   -0.40    1.70
   1  -4   6    4.30    1.90
   1  -4   6    7.90    3.00
  -1   4  -6    0.80    1.60
  -1   4  -6   -2.00    1.90
  -1   4  -6    2.00    1.80
  -1   4  -6    1.40    2.60
   0  -4   6  347.77   23.00
   0   4  -6  352.66   22.60
   0   4  -6  407.06   24.40
   0   4  -6  368.96   23.00
   0   4  -6  345.27   22.70
   0   4  -6  328.17   23.20
  -1  -4   6   -2.60    2.00
  -1  -4   6    2.20    2.10
   1   4  -6   -1.50    1.30
   1   4  -6   -3.20    1.30
   1   4  -6   -0.70    1.60
   1   4  -6   -1.20    1.20
   1   4  -6   -1.10    2.10
  -2  -4   6 1118.39   70.69
  -2  -4   6 1173.08   71.59
   2   4  -6 1144.29   71.29
   2   4  -6 1090.09   70.39
   2   4  -6 1168.78   70.19
   2   4  -6 1188.58   70.99
  -3  -4   6   58.09    6.00
  -3  -4   6   55.09    5.20
   3   4  -6   59.59    4.60
   3   4  -6   56.19    5.60
   3   4  -6   50.29    5.10
   3   4  -6   64.79    5.70
  -4  -4   6  500.75   33.80
  -4  -4   6  544.85   34.40
   4   4  -6  548.65   33.90
   4   4  -6  533.55   33.80
  -5  -4   6    5.60    2.60
  -5  -4   6    8.60    2.50
  -5  -4   6    5.80    2.70
   5   4  -6    4.60    2.10
   5   4  -6    5.90    2.40
   5   4  -6    9.30    2.80
  -6  -4   6   69.99    6.50
  -6  -4   6   70.09    7.00
  -6  -4   6   75.69    7.30
   6   4  -6   64.79    6.50
   6   4  -6   74.19    6.50
   6   4  -6   84.09    7.40
  -7  -4   6    2.00    3.30
  -7  -4   6    7.30    2.70
  -7  -4   6   -0.70    2.40
   7   4  -6    3.70    2.70
   7   4  -6   -0.80    1.90
   7   4  -6    3.00    2.60
  -8  -4   6  308.77   21.50
  -8  -4   6  322.87   22.30
  -8  -4   6  326.57   22.50
   8   4  -6  301.37   21.20
  -9  -4   6   29.10    6.10
  -9  -4   6   30.40    5.00
  -9  -4   6   23.30    5.30
   9   4  -6   33.70    4.80
 -10  -4   6  195.68   16.00
 -10  -4   6  243.18   18.50
  10   4  -6  209.18   15.40
 -11  -4   6    1.40    3.30
 -11  -4   6    4.40    5.00
  11   4  -6    5.90    2.90
  -7   4  -7   15.20    4.30
  -7   4  -7   17.20    5.70
  -6   4  -7    5.60    2.70
  -6   4  -7    2.20    4.10
  -5   4  -7   40.70    6.20
  -5   4  -7   33.20    5.00
   4  -4   7    2.70    2.50
   4  -4   7    7.50    4.60
  -4   4  -7    7.10    3.10
  -4   4  -7   -1.00    3.30
  -4   4  -7    0.50    2.40
  -4   4  -7    2.60    3.00
   3  -4   7  158.38   13.70
   3  -4   7  169.38   12.30
  -3   4  -7  169.68   12.10
  -3   4  -7  181.28   14.10
  -3   4  -7  165.28   12.60
  -3   4  -7  152.68   12.20
   2  -4   7   -0.20    2.80
   2  -4   7   -0.50    2.60
  -2   4  -7    1.30    2.30
  -2   4  -7    2.40    2.90
  -2   4  -7   -1.10    2.30
  -2   4  -7    4.00    2.50
   1  -4   7   -1.00    2.40
   1  -4   7    1.10    2.50
  -1   4  -7   -0.40    2.00
  -1   4  -7   -1.80    2.30
  -1   4  -7   -2.80    1.80
  -1   4  -7   -0.20    1.80
   0  -4   7   17.40    3.40
   0  -4   7   13.50    3.60
   0   4  -7   11.80    2.30
   0   4  -7   12.20    2.60
   0   4  -7   19.70    2.80
   0   4  -7   10.30    2.80
   0   4  -7   21.70    4.20
  -1  -4   7  287.17   20.50
  -1  -4   7  339.67   19.80
   1   4  -7  290.77   18.60
   1   4  -7  274.37   18.90
   1   4  -7  270.87   19.70
   1   4  -7  298.57   20.40
   1   4  -7  296.17   18.70
  -2  -4   7    9.00    3.40
   2   4  -7    5.20    2.90
   2   4  -7   11.90    3.10
   2   4  -7    8.60    1.60
   2   4  -7    6.90    2.10
  -3  -4   7  153.18   11.90
  -3  -4   7  149.59   10.40
   3   4  -7  158.18   11.40
   3   4  -7  158.58   11.40
   3   4  -7  130.79   10.50
   3   4  -7  149.09    9.90
  -4  -4   7   47.60    5.80
  -4  -4   7   40.20    4.60
   4   4  -7   43.80    5.10
   4   4  -7   40.30    3.90
   4   4  -7   46.60    5.10
  -5  -4   7  307.97   20.80
  -5  -4   7  280.27   19.80
   5   4  -7  294.17   20.20
   5   4  -7  293.77   19.90
   5   4  -7  309.07   20.20
  -6  -4   7    4.10    2.70
  -6  -4   7    4.20    3.00
  -6  -4   7    3.60    2.60
   6   4  -7    4.70    2.70
   6   4  -7    4.50    2.80
   6   4  -7    2.00    2.40
  -7  -4   7   66.19    6.70
  -7  -4   7   47.70    6.60
  -7  -4   7   42.30    5.90
   7   4  -7   50.39    6.10
  -8  -4   7   30.50    5.10
  -8  -4   7   37.30    5.90
  -8  -4   7   35.70    5.90
   8   4  -7   32.80    5.10
  -9  -4   7  159.88   13.40
  -9  -4   7  186.68   14.70
   9   4  -7  166.08   13.00
 -10  -4   7    9.00    3.90
 -10  -4   7    7.90    4.90
  10   4  -7    7.70    3.30
 -11  -4   7   73.69    9.00
 -11  -4   7   87.29   10.70
  11   4  -7   71.09    7.60
  -6   4  -8    2.30    4.10
  -6   4  -8   14.50    4.20
  -5   4  -8    1.90    3.70
  -5   4  -8    1.90    3.20
   4  -4   8   13.20    4.10
  -4   4  -8    8.60    3.40
  -4   4  -8    6.90    3.50
  -4   4  -8    9.70    3.60
   3  -4   8    8.00    4.10
   3  -4   8    6.40    3.60
  -3   4  -8    6.10    3.10
  -3   4  -8    0.60    2.80
  -3   4  -8    3.30    2.60
  -3   4  -8    3.90    4.00
   2  -4   8   19.20    4.90
   2  -4   8   19.10    4.30
  -2   4  -8   19.70    4.30
  -2   4  -8   21.60    3.80
  -2   4  -8   25.20    5.20
  -2   4  -8   22.10    3.70
   1  -4   8    1.10    2.20
   1  -4   8    0.20    1.20
  -1   4  -8    2.40    2.10
  -1   4  -8    5.10    3.30
  -1   4  -8    3.50    2.90
  -1   4  -8    3.60    2.50
   0  -4   8   45.40    6.30
   0  -4   8   41.30    5.50
   0   4  -8   40.30    5.70
   0   4  -8   45.30    6.30
   0   4  -8   38.50    4.60
   0   4  -8   49.40    4.20
  -1  -4   8    5.10    3.20
  -1  -4   8    6.20    3.10
   1   4  -8    5.00    2.30
   1   4  -8    4.10    3.10
   1   4  -8    5.40    3.00
   1   4  -8    7.60    1.60
  -2  -4   8  210.08   15.30
   2   4  -8  191.38   12.60
   2   4  -8  209.28   12.70
   2   4  -8  195.58   13.60
   2   4  -8  180.48   14.20
   2   4  -8  209.08   14.80
  -3  -4   8   15.20    4.10
   3   4  -8   17.50    2.30
   3   4  -8   17.30    3.70
   3   4  -8   13.70    3.00
   3   4  -8   17.00    3.50
  -4  -4   8   86.89    9.30
  -4  -4   8  103.29    7.70
   4   4  -8  116.09    9.00
   4   4  -8  109.19    9.10
  -5  -4   8   30.70    4.20
  -5  -4   8   36.30    5.60
   5   4  -8   31.20    5.00
   5   4  -8   34.30    4.70
  -6  -4   8   28.60    5.10
  -6  -4   8   33.00    5.50
  -6  -4   8   31.00    4.50
   6   4  -8   30.80    4.60
  -7  -4   8   -0.40    2.90
  -7  -4   8   -0.30    3.50
  -7  -4   8   -2.30    2.60
   7   4  -8    6.10    2.60
  -8  -4   8  139.69   11.60
  -8  -4   8  140.29   11.30
  -8  -4   8  149.88   12.60
   8   4  -8  119.99   11.00
  -9  -4   8    1.50    3.30
  -9  -4   8    3.40    3.70
   9   4  -8    2.10    3.10
 -10  -4   8  155.18   12.50
 -10  -4   8  130.09   12.60
  10   4  -8  123.79   11.20
  -5   4  -9   11.70    4.40
  -5   4  -9   17.30    4.30
   4  -4   9    7.30    3.40
  -4   4  -9    1.20    3.60
  -4   4  -9    1.40    3.30
  -4   4  -9    0.50    3.40
   3  -4   9   37.70    6.00
  -3   4  -9   46.00    6.40
  -3   4  -9   33.20    5.20
  -3   4  -9   40.50    5.50
   2  -4   9    1.30    2.90
   2  -4   9    3.10    3.40
  -2   4  -9   -2.00    2.30
  -2   4  -9    2.30    3.70
  -2   4  -9    0.40    3.20
  -2   4  -9    0.40    2.80
   1  -4   9    4.20    3.00
   1  -4   9    3.90    3.50
  -1   4  -9    4.40    2.40
  -1   4  -9    3.90    3.60
  -1   4  -9   12.80    4.20
  -1   4  -9   10.50    3.20
   0  -4   9    4.60    3.40
   0  -4   9   -1.00    2.20
   0   4  -9    5.20    3.20
   0   4  -9    2.40    2.60
   0   4  -9   -0.30    2.60
   0   4  -9   -0.60    2.90
  -1  -4   9  169.48   12.40
  -1  -4   9  168.38   13.10
   1   4  -9  167.88   12.80
   1   4  -9  144.89   12.30
   1   4  -9  138.49   11.20
  -2  -4   9   -0.90    2.80
   2   4  -9   -0.10    2.50
   2   4  -9   -1.30    2.00
   2   4  -9   -1.90    2.30
  -3  -4   9  114.89   10.50
   3   4  -9  106.59    9.50
   3   4  -9  113.59    8.90
   3   4  -9  119.59    9.90
  -4  -4   9    5.80    3.70
   4   4  -9    5.80    3.50
   4   4  -9    5.70    2.90
  -5  -4   9  175.18   14.10
   5   4  -9  169.18   13.40
  -6  -4   9    3.30    3.50
   6   4  -9    4.10    2.60
  -7  -4   9    0.60    3.10
  -7  -4   9    6.80    4.00
   7   4  -9    2.20    3.20
  -8  -4   9    2.10    3.70
   8   4  -9    4.90    3.50
  -9  -4   9   69.29    8.60
   9   4  -9   62.99    7.70
 -10  -4   9    2.80    3.90
  10   4  -9    4.70    3.10
   4  -4  10    5.00    3.30
  -4   4 -10    1.40    3.40
   3  -4  10   -0.50    3.70
  -3   4 -10   -5.60    2.80
  -3   4 -10   -2.90    3.00
   2  -4  10    0.90    3.50
  -2   4 -10   -1.40    2.80
  -2   4 -10    0.50    3.90
   1  -4  10    6.80    3.90
   1  -4  10    1.30    2.80
  -1   4 -10    2.70    3.40
  -1   4 -10    9.20    3.30
   0  -4  10    1.80    2.70
   0  -4  10   -0.90    3.30
   0   4 -10   -1.30    2.60
   0   4 -10   -0.40    2.50
  -1  -4  10   -0.30    3.10
  -1  -4  10   -1.50    2.60
   1   4 -10    4.30    3.50
   1   4 -10   -2.00    2.30
  -2  -4  10    7.70    3.50
  -2  -4  10    4.00    3.50
   2   4 -10    9.00    2.90
   2   4 -10    7.70    3.20
  -3  -4  10   16.00    4.50
   3   4 -10    5.70    3.20
   3   4 -10    6.80    3.00
  -4  -4  10   22.00    5.20
   4   4 -10   16.70    4.80
   4   4 -10   30.30    4.50
  -5  -4  10   -1.40    3.10
   5   4 -10   -1.20    3.40
  -6  -4  10    1.60    3.60
   6   4 -10    0.40    2.60
  -7  -4  10    5.50    3.80
   7   4 -10    6.80    3.70
  -8  -4  10   37.40    6.60
   8   4 -10   21.70    5.10
  -9  -4  10    0.00    3.70
   9   4 -10    1.50    3.10
   3  -4  11   -2.80    3.60
  -3   4 -11   -1.30    3.60
  -3   4 -11    1.30    3.30
   2  -4  11    1.60    3.80
  -2   4 -11   -5.70    3.20
  -2   4 -11    1.90    3.10
   1  -4  11   -1.30    3.60
  -1   4 -11    3.20    3.60
  -1   4 -11   -3.60    2.80
   0  -4  11    9.00    4.70
   0  -4  11   11.90    4.00
   0   4 -11   16.20    3.70
   0   4 -11    9.80    4.60
  -1  -4  11   28.80    6.10
  -1  -4  11   51.69    7.30
   1   4 -11   48.40    6.60
   1   4 -11   36.00    5.20
  -2  -4  11   -0.50    4.20
  -2  -4  11    2.40    3.70
   2   4 -11    0.20    2.60
   2   4 -11    5.70    4.10
  -3  -4  11   24.40    5.50
   3   4 -11   27.10    4.40
   3   4 -11   37.70    6.20
  -4  -4  11   -0.40    3.50
   4   4 -11    3.20    3.80
   4   4 -11   -0.80    2.80
   5   4 -11    6.30    4.10
   6   4 -11    9.50    4.20
   7   4 -11    4.20    3.10
  -8  -4  11   -0.90    3.70
   8   4 -11    3.80    2.90
   1  -4  12    6.20    4.70
  -1   4 -12    3.30    3.90
  -1   4 -12    2.60    3.30
   0  -4  12   -1.80    2.60
   0   4 -12    1.00    3.10
   0   4 -12   -0.60    2.70
  -1  -4  12   -1.70    4.00
   1   4 -12   -2.40    2.80
   1   4 -12    5.60    4.20
  -2  -4  12    9.00    4.20
   2   4 -12    8.40    4.40
   2   4 -12    3.60    3.00
  -3  -4  12    3.40    4.70
   3   4 -12    3.00    3.90
   3   4 -12    2.30    2.80
   4   4 -12   18.00    4.20
   4   4 -12   18.60    4.50
   5   4 -12    0.80    3.90
   6   4 -12   10.70    4.00
   7   4 -12    4.80    4.00
  -2  -4  13    6.90    5.10
   2   4 -13    2.60    3.00
   2   4 -13    1.20    4.10
  -3  -4  13   10.80    5.90
   3   4 -13   10.50    3.60
   3   4 -13   14.30    5.10
   4   4 -13   -1.20    2.70
   4   4 -13    3.50    4.10
   7  -5 -12   34.00    6.10
   6  -5 -12    0.80    4.30
   5  -5 -12   -0.70    2.90
   5  -5 -12   -0.80    2.20
   4  -5 -12    2.40    3.50
   4  -5 -12   -4.60    2.80
   3  -5 -12    2.60    3.20
   3  -5 -12   -8.40    3.90
   2  -5 -12    2.30    4.90
   2  -5 -12   -2.00    2.90
   1  -5 -12    2.10    2.50
   1  -5 -12   -6.20    4.50
  -1   5  12    3.10    4.50
   0  -5 -12    0.20    5.00
   0  -5 -12    1.10    2.60
   0   5  12    5.50    4.50
   8  -5 -11    7.80    4.40
  -8   5  11    7.90    3.90
   7  -5 -11   23.40    5.60
   6  -5 -11   90.89   10.40
   5  -5 -11   -3.50    3.60
   4  -5 -11   -2.60    2.80
   4  -5 -11    1.10    4.20
   3  -5 -11    0.20    4.30
   3  -5 -11    4.70    3.30
   2  -5 -11   -3.20    4.10
   2  -5 -11   -1.10    2.80
   1  -5 -11    8.70    4.30
   1  -5 -11    0.80    3.00
   0  -5 -11   16.80    4.90
   0  -5 -11    7.20    3.00
   0   5  11   16.40    4.80
  -1  -5 -11    6.40    5.10
  -1  -5 -11    6.30    3.10
   1   5  11    6.30    4.00
  -2  -5 -11   14.70    4.40
  -2  -5 -11   17.80    5.10
   2   5  11   27.60    5.50
   9  -5 -10   29.00    5.60
  -9   5  10   24.50    6.10
   8  -5 -10    1.10    3.20
  -8   5  10    2.00    4.40
   7  -5 -10   69.29    8.70
   6  -5 -10   24.10    5.30
   5  -5 -10   42.30    6.50
   4  -5 -10   -1.00    2.90
   4  -5 -10   -1.90    2.60
   3  -5 -10    1.70    3.10
   3  -5 -10    0.50    2.80
   2  -5 -10    4.50    3.10
   2  -5 -10    0.80    4.30
   1  -5 -10   17.40    5.70
   1  -5 -10   15.40    3.90
   0  -5 -10    2.90    4.40
   0  -5 -10    1.30    3.00
   0   5  10   -1.40    3.30
  -1  -5 -10   20.80    4.50
  -1  -5 -10   27.00    6.10
   1   5  10   35.90    5.60
  -2  -5 -10    2.50    4.20
  -2  -5 -10    2.00    3.40
   2   5  10   -3.70    3.00
  -3  -5 -10    2.70    4.40
  -3  -5 -10   -1.00    3.20
   3   5  10    8.20    3.80
   3   5  10    8.60    4.80
  -4  -5 -10   -0.70    3.30
   4   5  10    4.50    4.70
   4   5  10   -3.30    3.40
 -10   5   9   -2.20    4.40
   9  -5  -9   17.30    4.40
  -9   5   9   27.70    6.30
   8  -5  -9   73.99    8.40
  -8   5   9   67.39    9.20
   7  -5  -9   -0.70    3.10
  -7   5   9   -1.60    2.80
   6  -5  -9  122.79   10.50
   5  -5  -9    9.20    4.30
   4  -5  -9   54.99    6.30
   4  -5  -9   54.29    7.40
  -4   5   9   54.49    5.50
   3  -5  -9    8.00    3.50
   3  -5  -9    5.40    2.30
  -3   5   9    7.50    2.30
  -3   5   9    7.00    2.60
   2  -5  -9   -1.50    3.60
   2  -5  -9   -3.60    2.20
   2  -5  -9    0.60    1.90
  -2   5   9    3.40    2.50
   1  -5  -9    2.70    2.70
   1  -5  -9    0.30    3.80
   1  -5  -9    2.90    2.20
  -1   5   9    7.70    3.10
   0  -5  -9   66.49    7.20
   0  -5  -9   86.19    7.00
   0  -5  -9   78.09    9.00
   0   5   9   61.99    7.50
   0   5   9   84.59    7.90
  -1  -5  -9   22.50    3.90
  -1  -5  -9   24.80    4.80
  -1  -5  -9   15.30    3.40
   1   5   9   16.70    4.00
  -2  -5  -9   77.99    8.50
  -2  -5  -9   68.09    6.90
  -2  -5  -9   50.69    6.20
   2   5   9   56.29    6.70
  -3  -5  -9    5.30    3.50
  -3  -5  -9    3.60    3.90
  -3  -5  -9    9.90    3.70
   3   5   9   15.60    4.10
   3   5   9    5.70    3.20
  -4  -5  -9    0.70    2.70
  -4  -5  -9    6.70    3.80
   4   5   9    3.80    3.60
   4   5   9    4.90    3.70
  -5  -5  -9    4.50    3.70
  -5  -5  -9    1.50    3.30
   5   5   9    3.50    3.80
   5   5   9   11.30    3.60
 -10   5   8    0.30    4.30
 -10   5   8   -2.70    3.80
   9  -5  -8    2.50    3.10
  -9   5   8    7.90    4.10
  -9   5   8    8.40    4.10
   8  -5  -8   -2.50    3.00
  -8   5   8    0.50    3.30
  -8   5   8    3.30    3.20
   7  -5  -8  204.28   14.50
  -7   5   8  189.98   14.10
  -7   5   8  165.08   14.90
   6  -5  -8  177.08   13.10
  -6   5   8  145.49   11.40
  -6   5   8  175.58   12.30
   5  -5  -8  142.29   11.80
  -5   5   8  134.99   10.10
  -5   5   8  148.79   10.60
   4  -5  -8    9.50    3.90
   4  -5  -8    5.30    3.00
  -4   5   8    2.40    2.20
  -4   5   8    6.70    2.10
   3  -5  -8   53.19    6.80
   3  -5  -8   49.60    4.90
   3  -5  -8   47.90    5.40
  -3   5   8   48.60    5.10
   2  -5  -8   24.10    5.00
   2  -5  -8   26.70    2.70
   2  -5  -8   28.80    3.80
   2  -5  -8   21.30    3.60
  -2   5   8   22.90    3.80
   1  -5  -8   19.50    3.50
   1  -5  -8   29.20    3.90
   1  -5  -8   19.10    4.90
  -1   5   8   19.50    3.60
   0  -5  -8    2.00    2.50
   0  -5  -8    1.60    3.40
   0  -5  -8    0.30    2.40
   0   5   8    1.00    2.30
  -1  -5  -8  189.98   12.80
  -1  -5  -8  165.58   12.60
  -1  -5  -8  166.98   13.60
   1   5   8  168.48   12.50
   1   5   8  165.28   13.10
  -2  -5  -8    6.00    3.50
  -2  -5  -8    2.10    3.00
  -2  -5  -8    1.80    2.30
   2   5   8   -1.00    2.90
   2   5   8   10.50    3.60
  -3  -5  -8   17.80    4.50
  -3  -5  -8    9.60    3.10
  -3  -5  -8   12.70    4.10
   3   5   8   16.40    3.70
   3   5   8   14.90    4.30
   3   5   8   12.00    4.00
  -4  -5  -8    1.00    3.40
  -4  -5  -8   -2.70    3.10
   4   5   8    0.70    2.70
   4   5   8    2.30    4.20
   4   5   8   -5.60    2.90
  -5  -5  -8    4.10    3.60
  -5  -5  -8   -3.70    3.00
   5   5   8   -1.20    3.00
  -6  -5  -8   10.00    4.70
  -6  -5  -8   -0.70    3.30
   6   5   8    2.90    3.20
 -11   5   7   -5.70    4.40
 -11   5   7    3.30    4.50
 -10   5   7   -2.20    4.60
 -10   5   7   -0.20    3.00
   9  -5  -7    6.50    3.00
  -9   5   7    6.50    4.30
  -9   5   7   16.50    5.30
   8  -5  -7   82.99    7.70
  -8   5   7   90.69    9.20
  -8   5   7   78.09    9.40
   7  -5  -7   -2.20    2.40
  -7   5   7   -0.90    2.60
  -7   5   7    1.60    1.80
  -7   5   7   -0.90    3.50
   6  -5  -7  238.28   15.70
  -6   5   7  185.68   14.10
  -6   5   7  232.28   15.40
   5  -5  -7   13.90    3.70
  -5   5   7   11.20    2.70
  -5   5   7    9.70    2.20
   4  -5  -7  286.17   19.20
  -4   5   7  280.87   18.20
  -4   5   7  256.87   17.60
   3  -5  -7    4.60    2.50
   3  -5  -7    3.40    2.10
   3  -5  -7    4.50    2.60
  -3   5   7    2.60    1.70
   2  -5  -7    1.10    2.10
   2  -5  -7    0.50    0.80
   2  -5  -7   -1.90    2.00
   2  -5  -7   -0.20    1.50
  -2   5   7   -0.70    1.60
   1  -5  -7    4.00    2.20
   1  -5  -7    3.20    1.50
   1  -5  -7    2.60    2.20
   1  -5  -7    2.60    2.20
  -1   5   7   -0.60    1.80
   0  -5  -7  150.48   11.30
   0  -5  -7  166.08   11.30
   0  -5  -7  174.98   11.70
   0  -5  -7  174.58   12.70
   0   5   7  144.29   11.60
  -1  -5  -7   14.90    3.50
  -1  -5  -7   15.20    3.10
  -1  -5  -7   18.00    3.60
  -1  -5  -7   13.40    2.90
   1   5   7   18.90    3.30
   1   5   7    7.50    2.90
  -2  -5  -7  245.88   16.30
  -2  -5  -7  227.38   16.30
  -2  -5  -7  225.78   15.90
   2   5   7  227.68   15.60
   2   5   7  211.08   16.50
   2   5   7  233.28   16.30
  -3  -5  -7   40.80    5.50
  -3  -5  -7   28.20    4.30
   3   5   7   41.50    5.60
   3   5   7   39.90    5.60
   3   5   7   43.00    5.00
  -4  -5  -7   37.90    5.40
  -4  -5  -7   44.90    6.20
   4   5   7   38.40    5.00
   4   5   7   40.30    6.20
   4   5   7   50.59    6.00
  -5  -5  -7   -2.60    2.80
  -5  -5  -7    5.50    3.80
   5   5   7   -0.40    3.30
   5   5   7    4.30    3.20
  -6  -5  -7    1.70    3.30
  -6  -5  -7    1.30    3.70
   6   5   7    7.20    4.10
   6   5   7    3.60    3.10
  -7  -5  -7    1.00    3.50
  -7  -5  -7   -1.10    3.80
   7   5   7    0.90    2.80
 -11   5   6   63.19    9.80
 -11   5   6   54.79    8.10
 -10   5   6   13.50    5.00
 -10   5   6   15.20    5.80
  -9   5   6    1.60    3.60
  -9   5   6    1.40    3.90
   8  -5  -6   -2.30    2.20
  -8   5   6    1.10    3.40
  -8   5   6    3.30    3.70
   7  -5  -6  292.47   19.90
  -7   5   6  315.67   20.90
  -7   5   6  275.57   21.00
   6  -5  -6   83.99    6.90
  -6   5   6   73.39    7.00
  -6   5   6   83.19    7.90
  -6   5   6   62.49    5.50
   5  -5  -6  347.37   22.20
  -5   5   6  319.67   21.90
  -5   5   6  325.77   20.80
   4  -5  -6    4.40    2.70
  -4   5   6    5.90    1.50
  -4   5   6    4.70    2.10
   3  -5  -6  428.06   26.40
   3  -5  -6  412.66   25.90
   3  -5  -6  386.66   25.90
  -3   5   6  378.46   25.10
   2  -5  -6   34.00    4.70
   2  -5  -6   26.90    3.80
   2  -5  -6   27.90    3.50
  -2   5   6   29.60    3.20
   1  -5  -6   95.09    7.50
   1  -5  -6   98.39    7.90
   1  -5  -6  102.39    6.90
   1  -5  -6  101.09    8.10
  -1   5   6   99.99    7.50
   0  -5  -6   54.49    6.00
   0  -5  -6   44.50    4.70
   0  -5  -6   50.79    4.40
   0  -5  -6   45.30    4.90
   0   5   6   53.19    5.00
  -1  -5  -6  247.98   16.60
  -1  -5  -6  243.78   16.80
  -1  -5  -6  267.67   17.20
  -1  -5  -6  245.18   16.50
   1   5   6  240.68   16.30
   1   5   6  244.08   16.90
  -2  -5  -6   -0.20    2.30
  -2  -5  -6   -1.50    1.70
  -2  -5  -6   -1.60    2.60
  -2  -5  -6    1.00    2.60
   2   5   6    1.00    1.80
   2   5   6    1.70    2.60
   2   5   6   -2.50    1.90
  -3  -5  -6  111.79    9.40
  -3  -5  -6  113.49    9.40
  -3  -5  -6   99.99    8.80
   3   5   6  103.29    9.40
   3   5   6  134.09    9.40
   3   5   6  106.19    8.30
  -4  -5  -6    4.60    3.00
  -4  -5  -6   11.90    4.20
   4   5   6   11.70    3.80
   4   5   6   11.40    3.10
   4   5   6    5.00    3.10
  -5  -5  -6   13.90    3.60
  -5  -5  -6    9.50    4.10
   5   5   6   16.70    4.30
   5   5   6   16.10    3.80
  -6  -5  -6   43.90    5.60
  -6  -5  -6   48.10    7.30
   6   5   6   60.39    6.60
   6   5   6   50.39    7.30
  -7  -5  -6    7.90    3.60
  -7  -5  -6   17.30    5.40
   7   5   6   11.50    3.70
  -8  -5  -6    0.70    3.30
  -8  -5  -6   -5.30    2.80
 -11   5   5    1.00    4.00
 -11   5   5   -3.00    5.10
 -10   5   5   24.50    5.70
 -10   5   5   36.60    7.60
  -9   5   5   16.50    4.60
  -9   5   5   19.80    5.80
   8  -5  -5   92.89    7.40
  -8   5   5   81.39    8.20
  -8   5   5   87.99    7.40
  -8   5   5  101.89    9.70
   7  -5  -5   63.99    5.90
  -7   5   5   59.69    6.40
  -7   5   5   64.59    7.60
  -7   5   5   63.29    5.40
   6  -5  -5  567.84   37.00
  -6   5   5  581.24   37.80
  -6   5   5  602.54   36.20
  -6   5   5  574.94   37.70
   5  -5  -5  103.49    8.00
  -5   5   5  114.09    8.50
  -5   5   5   90.69    8.50
  -5   5   5   95.89    6.80
   4  -5  -5  607.44   36.00
  -4   5   5  495.75   34.70
  -4   5   5  614.44   36.20
   3  -5  -5    4.90    2.30
   3  -5  -5    4.60    2.30
   3  -5  -5    3.30    2.30
  -3   5   5    4.70    1.10
   2  -5  -5   74.19    6.00
   2  -5  -5   72.89    6.30
   2  -5  -5   77.49    6.50
  -2   5   5   70.99    5.30
   1  -5  -5   12.00    3.00
   1  -5  -5   14.50    2.40
   1  -5  -5   21.00    3.30
   1  -5  -5   12.50    1.50
  -1   5   5   12.50    2.10
   0  -5  -5  656.13   46.30
   0  -5  -5  752.82   46.30
   0  -5  -5  816.12   47.10
   0  -5  -5  809.22   47.10
   0   5   5  721.33   46.50
  -1  -5  -5    5.10    2.40
  -1  -5  -5    9.30    2.00
  -1  -5  -5    4.50    2.00
  -1  -5  -5    3.40    1.90
   1   5   5    5.00    2.10
   1   5   5   10.20    1.90
   1   5   5    8.00    2.20
  -2  -5  -5  336.67   22.20
  -2  -5  -5  381.56   23.10
  -2  -5  -5  333.77   22.60
  -2  -5  -5  363.76   22.80
   2   5   5  338.47   22.80
   2   5   5  346.17   22.00
   2   5   5  319.47   22.50
  -3  -5  -5   99.19    8.10
  -3  -5  -5  103.19    8.80
  -3  -5  -5  125.59    9.40
   3   5   5  104.39    9.00
   3   5   5  116.79    8.10
   3   5   5  111.79    8.80
  -4  -5  -5  174.68   13.20
  -4  -5  -5  160.88   12.20
  -4  -5  -5  191.48   13.50
   4   5   5  168.68   11.90
   4   5   5  158.08   13.00
   4   5   5  177.48   12.50
  -5  -5  -5    1.60    2.60
  -5  -5  -5    5.00    3.80
  -5  -5  -5    5.80    3.60
   5   5   5   -1.70    2.80
   5   5   5    0.50    2.90
  -6  -5  -5    1.80    4.00
  -6  -5  -5    6.20    3.10
   6   5   5    3.70    3.00
   6   5   5    6.50    3.50
  -7  -5  -5    0.10    2.90
  -7  -5  -5    4.90    3.60
   7   5   5    9.30    4.10
   7   5   5    6.70    3.20
  -8  -5  -5   25.30    4.90
  -8  -5  -5   32.60    7.00
 -11   5   4  123.19   12.60
 -11   5   4   91.09   10.80
 -10   5   4   -3.80    4.70
 -10   5   4    1.80    2.90
   9  -5  -4    1.80    1.30
  -9   5   4   -3.00    2.30
  -9   5   4   -1.80    4.20
   8  -5  -4    6.10    2.00
   8  -5  -4    6.00    1.10
  -8   5   4    1.70    3.20
  -8   5   4   10.40    3.90
  -8   5   4    6.20    2.40
   7  -5  -4  277.57   17.30
  -7   5   4  256.27   17.30
  -7   5   4  237.48   18.10
  -7   5   4  287.07   19.50
   6  -5  -4    0.50    1.70
  -6   5   4   -1.40    1.20
  -6   5   4    1.90    2.60
  -6   5   4    1.20    2.30
   5  -5  -4 1168.28   70.99
  -5   5   4 1243.78   72.09
  -5   5   4 1091.49   70.19
  -5   5   4 1110.89   71.49
   4  -5  -4   83.69    6.20
  -4   5   4   72.19    5.00
  -4   5   4   85.39    6.80
  -4   5   4   73.29    5.00
   3  -5  -4  733.93   45.70
   3  -5  -4  794.12   45.30
  -3   5   4  659.63   44.00
   2  -5  -4   50.29    5.00
   2  -5  -4   54.59    4.80
   2  -5  -4   49.90    4.50
  -2   5   4   51.89    3.60
   1  -5  -4   45.50    4.10
   1  -5  -4   39.70    4.30
   1  -5  -4   45.20    3.80
  -1   5   4   41.20    3.40
   0  -5  -4   69.69    6.10
   0  -5  -4   74.79    6.10
   0  -5  -4   75.19    5.50
   0  -5  -4   73.59    5.30
   0   5   4   69.69    5.50
  -1  -5  -4  613.64   39.60
  -1  -5  -4  689.43   40.20
  -1  -5  -4  701.13   40.10
  -1  -5  -4  631.04   39.50
   1   5   4  550.44   39.10
   1   5   4  638.64   39.90
   1   5   4  641.44   39.80
  -2  -5  -4   12.10    3.00
  -2  -5  -4   10.50    2.40
  -2  -5  -4    9.60    2.20
   2   5   4    7.40    2.10
   2   5   4    9.90    1.70
   2   5   4   10.90    2.40
  -3  -5  -4  442.86   30.40
  -3  -5  -4  454.95   29.50
  -3  -5  -4  504.75   30.30
   3   5   4  458.65   29.90
   3   5   4  438.56   30.20
   3   5   4  502.95   29.30
  -4  -5  -4    3.70    2.20
  -4  -5  -4    0.10    2.20
  -4  -5  -4    0.50    2.20
   4   5   4    1.70    2.10
   4   5   4    2.50    2.40
  -5  -5  -4   93.49    8.40
  -5  -5  -4   90.29    8.20
  -5  -5  -4   92.79    7.50
   5   5   4   79.39    8.20
   5   5   4   82.49    7.30
  -6  -5  -4   36.80    6.40
  -6  -5  -4   31.60    4.70
  -6  -5  -4   32.70    5.50
   6   5   4   41.80    4.90
   6   5   4   35.50    5.70
  -7  -5  -4    5.80    3.70
  -7  -5  -4    6.00    3.10
   7   5   4    6.70    3.80
   7   5   4    6.30    2.70
  -8  -5  -4    4.20    4.80
  -8  -5  -4    5.40    3.20
   8   5   4    0.30    2.60
  -9  -5  -4   28.80    5.20
  -9  -5  -4   31.50    7.60
 -11   5   3    1.60    2.70
 -11   5   3   -5.30    3.80
 -10   5   3  140.09   12.90
 -10   5   3  179.28   15.90
  -9   5   3   -0.80    4.60
  -9   5   3   -5.50    2.70
   8  -5  -3   37.80    3.90
  -8   5   3   56.19    7.40
  -8   5   3   37.10    4.60
  -8   5   3   32.60    5.30
   7  -5  -3   59.69    4.60
   7  -5  -3   59.29    4.50
   7  -5  -3   53.49    4.10
  -7   5   3   63.99    6.30
  -7   5   3   69.39    8.20
  -7   5   3   62.19    5.40
   6  -5  -3  593.94   34.50
  -6   5   3  538.85   35.40
  -6   5   3  475.35   35.00
  -6   5   3  554.94   34.50
  -6   5   3  606.34   36.60
   5  -5  -3  441.66   26.30
  -5   5   3  403.56   25.90
  -5   5   3  387.26   26.70
  -5   5   3  435.56   27.70
   4  -5  -3 1985.50  118.69
  -4   5   3 1990.50  119.09
  -4   5   3 1839.32  117.99
  -4   5   3 1969.60  119.69
   3  -5  -3   57.59    4.30
   3  -5  -3   50.09    4.90
  -3   5   3   48.50    3.20
   2  -5  -3  349.47   22.80
   2  -5  -3  362.66   22.20
  -2   5   3  388.66   22.10
  -2   5   3  305.17   21.20
   1  -5  -3   -1.30    1.70
   1  -5  -3   -1.00    1.00
   1  -5  -3    2.40    1.50
  -1   5   3    2.00    0.80
  -1   5   3    0.70    1.00
  -1   5   3    0.20    1.20
   0  -5  -3 1101.39   75.69
   0  -5  -3 1205.38   75.59
   0  -5  -3 1353.36   76.69
   0   5   3 1190.18   75.79
   0   5   3 1330.57   75.89
   0   5   3 1272.17   76.19
  -1  -5  -3    9.40    2.50
  -1  -5  -3   12.10    1.80
  -1  -5  -3   10.80    1.90
   1   5   3   12.40    1.40
   1   5   3    8.60    2.10
   1   5   3   11.40    1.90
  -2  -5  -3  602.44   37.90
  -2  -5  -3  599.74   38.30
  -2  -5  -3  591.74   37.40
   2   5   3  599.74   37.90
   2   5   3  637.34   37.10
   2   5   3  583.94   37.80
  -3  -5  -3  283.37   18.00
  -3  -5  -3  278.87   18.50
  -3  -5  -3  279.17   18.90
   3   5   3  272.87   18.60
   3   5   3  274.97   18.20
  -4  -5  -3  619.64   38.80
  -4  -5  -3  610.34   37.60
  -4  -5  -3  607.64   38.30
   4   5   3  594.44   37.70
   4   5   3  562.64   38.30
  -5  -5  -3   25.00    4.90
  -5  -5  -3   21.10    4.00
  -5  -5  -3   22.30    3.30
   5   5   3   22.40    4.10
   5   5   3   22.90    3.40
  -6  -5  -3    5.10    3.00
  -6  -5  -3    1.80    1.80
  -6  -5  -3    2.40    2.90
   6   5   3    0.10    2.60
   6   5   3    0.90    2.10
  -7  -5  -3   12.90    3.40
  -7  -5  -3    9.60    4.00
  -7  -5  -3   21.80    5.80
   7   5   3   14.20    3.30
   7   5   3    9.40    3.50
  -8  -5  -3   42.70    5.80
  -8  -5  -3   59.49    8.40
   8   5   3   46.10    5.40
  -9  -5  -3    2.00    3.90
  -9  -5  -3   -0.80    2.20
 -10  -5  -3   57.79   10.00
 -11   5   2  130.99   12.20
 -11   5   2  138.59   15.60
 -10   5   2    3.80    5.80
 -10   5   2    2.60    2.70
  -9   5   2  107.99   12.60
  -9   5   2   96.69    9.30
   8  -5  -2  125.69    9.00
  -8   5   2  103.99    9.30
  -8   5   2  119.09   11.80
   7  -5  -2  224.38   14.10
   7  -5  -2  236.58   14.70
  -7   5   2  214.58   16.70
  -7   5   2  221.88   13.60
  -7   5   2  207.48   14.90
  -7   5   2  205.18   15.20
   6  -5  -2   13.70    1.60
   6  -5  -2   11.50    1.90
  -6   5   2   13.00    3.00
  -6   5   2   13.50    1.60
  -6   5   2   16.50    2.50
  -6   5   2    9.10    3.60
  -6   5   2   14.10    2.00
   5  -5  -2 1273.67   84.09
   5  -5  -2 1561.84   84.29
  -5   5   2 1499.95   86.59
  -5   5   2 1380.16   84.49
  -5   5   2 1297.17   84.79
  -5   5   2 1317.87   85.29
  -4   5   2  637.44   39.10
  -4   5   2  662.23   40.70
  -4   5   2  680.93   39.20
  -4   5   2  535.65   39.20
  -4   5   2  668.13   39.70
   3  -5  -2 1928.41  111.79
  -3   5   2 1789.42  110.49
  -3   5   2 1730.43  109.99
  -3   5   2 1796.02  110.29
  -3   5   2 1892.21  110.89
  -3   5   2 1742.33  110.39
   2  -5  -2   45.20    4.70
  -2   5   2   41.50    3.50
  -2   5   2   42.10    3.60
  -2   5   2   46.10    3.00
   1  -5  -2   -0.40    1.10
   1  -5  -2    0.70    0.40
  -1   5   2    1.60    1.10
  -1   5   2    1.40    0.60
  -1   5   2    2.20    0.90
   0  -5  -2   50.79    5.00
   0   5   2   55.09    4.10
   0   5   2   56.19    4.20
   0   5   2   61.79    4.50
  -1  -5  -2 1129.89   68.99
  -1  -5  -2 1156.68   69.69
   1   5   2 1102.39   68.99
   1   5   2 1115.09   68.99
   1   5   2 1180.28   68.69
   1   5   2 1065.89   68.29
  -2  -5  -2   13.10    2.70
  -2  -5  -2    6.60    1.40
  -2  -5  -2    6.90    1.80
   2   5   2    7.80    1.50
   2   5   2    7.00    1.90
   2   5   2    6.60    1.10
   2   5   2    8.20    1.90
  -3  -5  -2 1272.97   74.89
  -3  -5  -2 1218.88   75.49
  -3  -5  -2 1136.49   75.79
   3   5   2 1236.78   75.19
   3   5   2 1241.28   75.49
  -4  -5  -2   54.99    4.60
  -4  -5  -2   58.39    4.00
  -4  -5  -2   47.30    5.20
  -4  -5  -2   45.90    5.90
   4   5   2   50.69    4.70
   4   5   2   48.50    5.30
  -5  -5  -2  545.75   34.70
  -5  -5  -2  551.94   36.10
  -5  -5  -2  584.74   35.70
   5   5   2  550.54   34.80
   5   5   2  525.25   35.60
  -6  -5  -2    8.10    4.00
  -6  -5  -2    6.30    2.10
  -6  -5  -2    8.40    3.00
   6   5   2    9.80    2.70
   6   5   2    6.10    3.00
   6   5   2   10.60    2.50
  -7  -5  -2    6.20    4.60
  -7  -5  -2    8.80    2.90
  -7  -5  -2    2.90    3.60
   7   5   2    1.10    2.00
   7   5   2    9.00    3.30
   7   5   2    8.50    2.60
  -8  -5  -2    8.60    5.30
  -8  -5  -2    7.80    3.20
  -8  -5  -2   10.90    4.00
   8   5   2   12.30    3.80
   8   5   2    8.80    2.70
  -9  -5  -2   97.79   12.50
  -9  -5  -2  108.49    9.40
   9   5   2  101.59    8.30
 -10  -5  -2    7.80    3.70
 -10  -5  -2   18.60    7.00
 -11   5   1   -6.30    5.80
 -11   5   1    0.50    3.70
 -10   5   1  169.98   15.60
 -10   5   1  144.89   12.80
  -9   5   1   18.60    4.40
  -9   5   1   13.60    6.20
  -8   5   1   38.20    5.20
  -8   5   1   35.70    6.70
   7  -5  -1    8.40    2.20
  -7   5   1    5.60    2.20
  -7   5   1    8.00    4.30
  -7   5   1    8.30    2.40
   6  -5  -1  515.05   31.30
   6  -5  -1  497.15   31.90
  -6   5   1  478.25   33.60
  -6   5   1  511.25   32.20
  -6   5   1  511.95   32.00
   5  -5  -1  217.98   14.10
  -5   5   1  216.18   15.80
  -5   5   1  223.78   13.50
  -5   5   1  216.58   14.30
  -5   5   1  201.08   14.50
   4  -5  -1 2303.47  133.69
  -4   5   1 2227.78  134.19
  -4   5   1 2041.90  133.69
  -4   5   1 2330.77  135.49
  -4   5   1 2147.79  133.99
  -4   5   1 2159.08  133.49
   3  -5  -1    3.70    0.60
  -3   5   1    0.90    0.80
  -3   5   1    1.30    1.00
  -3   5   1    6.20    1.20
  -3   5   1    3.80    1.80
  -3   5   1   -1.00    1.00
   2  -5  -1 1199.38   73.19
  -2   5   1 1237.98   71.89
  -2   5   1 1170.28   71.79
  -2   5   1 1074.59   71.69
  -2   5   1 1204.98   71.89
   1  -5  -1    9.00    2.30
   1  -5  -1    8.30    1.30
  -1   5   1    8.00    1.10
  -1   5   1    8.00    1.10
  -1   5   1    7.20    1.30
  -1   5   1    8.90    1.40
   0  -5  -1  188.98   11.50
   0  -5  -1  166.38   12.60
   0   5   1  187.48   11.50
   0   5   1  181.48   11.90
   0   5   1  184.98   11.70
  -1  -5  -1   65.09    5.50
  -1  -5  -1   64.89    4.30
   1   5   1   61.49    4.60
   1   5   1   56.09    4.70
   1   5   1   57.29    4.70
   1   5   1   69.09    4.30
  -2  -5  -1 1815.62  110.19
  -2  -5  -1 1809.62  109.69
   2   5   1 1688.13  108.99
   2   5   1 1828.32  109.69
   2   5   1 1813.12  109.49
   2   5   1 1809.92  109.49
  -3  -5  -1   82.39    5.80
  -3  -5  -1   75.19    5.30
  -3  -5  -1   85.69    6.60
  -3  -5  -1   87.59    7.10
   3   5   1   83.19    6.50
   3   5   1   88.49    5.80
   3   5   1   78.49    6.00
   3   5   1   72.19    6.20
  -4  -5  -1 1086.39   75.69
  -4  -5  -1 1264.17   74.19
  -4  -5  -1 1247.78   74.69
  -4  -5  -1 1240.18   75.49
   4   5   1 1235.48   75.49
   4   5   1 1186.88   74.79
   4   5   1 1256.67   75.19
  -5  -5  -1  106.79    7.10
  -5  -5  -1  104.09    7.60
  -5  -5  -1  101.29    9.20
  -5  -5  -1   99.89    8.50
   5   5   1  107.79    8.20
   5   5   1   98.99    7.60
   5   5   1   96.09    8.40
  -6  -5  -1  107.69    9.60
  -6  -5  -1  118.19    8.80
  -6  -5  -1  139.49   11.10
   6   5   1  112.99    9.30
   6   5   1  116.39    8.70
  -7  -5  -1    2.10    2.40
  -7  -5  -1    2.70    4.00
  -7  -5  -1    1.90    2.90
   7   5   1    4.10    2.10
   7   5   1    2.60    2.50
   7   5   1    6.70    2.90
  -8  -5  -1  101.79    8.80
  -8  -5  -1  112.29   11.60
  -8  -5  -1  103.79    9.80
   8   5   1  105.19    9.30
   8   5   1   97.89    9.90
   8   5   1   98.59    8.20
  -9  -5  -1   10.20    3.70
  -9  -5  -1   16.10    5.30
   9   5   1    9.30    3.00
 -10  -5  -1  155.88   14.70
 -10  -5  -1  111.49   10.20
 -11   5   0   79.09    9.20
 -11   5   0  101.69   14.40
 -10   5   0    8.90    6.60
 -10   5   0    5.70    3.70
  -9   5   0  140.99   12.10
  -9   5   0  167.88   14.80
  -8   5   0  146.49   13.40
  -8   5   0  144.09   11.40
   7  -5   0   18.40    3.40
  -7   5   0   18.50    3.30
  -7   5   0   18.90    5.30
  -7   5   0   26.20    3.80
   6  -5   0   36.80    4.40
  -6   5   0   33.50    5.70
  -6   5   0   38.70    4.50
  -6   5   0   42.30    4.70
   5  -5   0 1126.69   67.29
  -5   5   0 1060.69   67.29
  -5   5   0 1099.99   68.69
  -5   5   0 1066.89   67.09
   4  -5   0  575.44   33.80
  -4   5   0  572.24   35.20
  -4   5   0  511.75   33.60
  -4   5   0  530.45   33.90
  -4   5   0  535.25   33.00
  -4   5   0  522.15   33.00
   3  -5   0 2969.40  157.18
   3  -5   0 2516.55  157.08
  -3   5   0 2460.95  157.48
  -3   5   0 2659.73  156.88
  -3   5   0 2625.04  157.18
  -3   5   0 2374.26  156.78
  -3   5   0 2486.65  158.38
   2  -5   0   42.10    3.20
   2  -5   0   47.20    3.30
   2  -5   0   49.30    5.00
  -2   5   0   41.40    3.20
  -2   5   0   39.30    3.70
  -2   5   0   46.60    3.30
   1  -5   0  114.59    8.70
   1  -5   0  117.09    7.40
   1  -5   0  106.19    7.20
  -1   5   0  114.69    7.00
  -1   5   0  107.09    7.40
  -1   5   0  105.49    7.30
   0  -5   0   -1.10    1.20
   0  -5   0   -0.30    0.60
   0  -5   0    1.20    0.90
   0   5   0    0.20    0.80
   0   5   0    0.00    0.30
   0   5   0    0.90    0.80
   0   5   0    0.00    0.40
  -1  -5   0   94.39    7.00
  -1  -5   0   90.49    7.70
  -1  -5   0  102.79    6.50
   1   5   0  111.99    7.20
   1   5   0  116.09    7.20
   1   5   0   95.29    7.30
   1   5   0  111.79    6.60
  -2  -5   0   42.30    3.20
  -2  -5   0   37.20    4.30
   2   5   0   51.19    3.80
   2   5   0   44.00    4.00
   2   5   0   38.40    3.70
   2   5   0   48.90    3.20
  -3  -5   0 2377.46  157.68
  -3  -5   0 2636.44  157.28
   3   5   0 2705.23  156.88
   3   5   0 2426.56  156.48
   3   5   0 2537.65  157.28
   3   5   0 2776.22  157.08
  -4  -5   0  572.94   35.50
  -4  -5   0  531.65   34.00
  -4  -5   0  554.34   34.90
   4   5   0  556.14   34.50
   4   5   0  524.45   34.20
   4   5   0  550.34   34.80
  -5  -5   0 1131.39   68.89
  -5  -5   0 1095.19   68.09
  -5  -5   0 1131.49   67.29
   5   5   0 1001.00   67.19
   5   5   0 1109.99   67.69
  -6  -5   0   49.00    5.70
  -6  -5   0   41.00    4.30
  -6  -5   0   46.50    6.20
   6   5   0   39.00    5.30
   6   5   0   40.90    4.90
   6   5   0   41.00    4.20
  -7  -5   0   26.10    5.70
  -7  -5   0   18.60    4.10
  -7  -5   0   16.10    3.20
   7   5   0   22.40    3.90
   7   5   0   22.60    3.20
   7   5   0   11.90    3.80
  -8  -5   0  138.29   11.10
  -8  -5   0  158.68   12.40
  -8  -5   0  150.58   13.80
   8   5   0  135.09   11.40
   8   5   0  145.69   10.70
   8   5   0  154.98   12.50
  -9  -5   0  156.28   13.50
  -9  -5   0  130.49   10.70
   9   5   0  123.59    9.80
 -10  -5   0    6.60    3.60
 -10  -5   0   10.80    6.10
 -11  -5   0  102.59   13.90
 -11  -5   0   98.09    9.70
 -10   5  -1  126.79   11.10
 -10   5  -1  120.89   15.20
  -9   5  -1    9.70    5.10
  -9   5  -1    8.20    3.60
  -8   5  -1  101.19    8.90
  -8   5  -1  103.49   10.90
   7  -5   1    2.30    2.70
  -7   5  -1    2.60    2.40
  -7   5  -1    3.30    2.10
  -7   5  -1   -2.90    2.60
   6  -5   1  111.49    9.20
  -6   5  -1  121.89   10.70
  -6   5  -1  110.89    9.00
  -6   5  -1  113.59    8.50
   5  -5   1  109.19    8.30
  -5   5  -1  104.69    8.30
  -5   5  -1   89.49    8.80
  -5   5  -1  104.29    7.70
   4  -5   1 1269.17   75.49
  -4   5  -1 1159.88   75.39
  -4   5  -1 1230.48   74.09
  -4   5  -1 1270.37   74.09
  -4   5  -1 1228.28   74.89
  -4   5  -1 1154.18   76.19
   3  -5   1   81.59    5.70
   3  -5   1   83.19    6.10
   3  -5   1   77.99    5.30
  -3   5  -1   84.39    7.10
  -3   5  -1   81.59    5.80
  -3   5  -1   87.19    6.60
  -3   5  -1   71.99    5.30
   2  -5   1 1575.94  106.49
   2  -5   1 1776.12  106.99
   2  -5   1 1786.92  106.59
   2  -5   1 1869.81  108.49
  -2   5  -1 1803.02  106.89
  -2   5  -1 1811.22  106.59
  -2   5  -1 1664.13  107.39
  -2   5  -1 1748.33  106.59
   1  -5   1   61.89    4.60
   1  -5   1   60.29    4.50
   1  -5   1   64.19    4.20
   1  -5   1   61.29    5.80
  -1   5  -1   62.99    4.50
  -1   5  -1   61.39    4.40
  -1   5  -1   66.59    4.20
  -1   5  -1   66.49    5.00
   0  -5   1  181.58   11.70
   0  -5   1  191.58   12.90
   0  -5   1  181.38   11.70
   0   5  -1  172.78   11.70
   0   5  -1  175.98   11.90
   0   5  -1  187.08   11.40
  -1  -5   1    6.80    2.10
  -1  -5   1    8.00    0.90
  -1  -5   1    8.10    1.50
   1   5  -1   13.30    1.70
   1   5  -1    8.70    1.50
  -2  -5   1 1249.57   72.89
  -2  -5   1 1207.28   73.49
  -2  -5   1 1122.69   74.19
   2   5  -1 1220.18   72.79
   2   5  -1 1168.08   73.79
   2   5  -1 1202.38   73.39
   2   5  -1 1211.38   73.49
  -3  -5   1    3.30    1.00
  -3  -5   1    0.30    1.00
  -3  -5   1    3.10    1.70
   3   5  -1    1.60    1.30
   3   5  -1   -0.40    1.40
   3   5  -1    0.10    1.40
   3   5  -1    0.80    0.70
  -4  -5   1 2463.15  145.99
  -4  -5   1 2380.36  145.39
  -4  -5   1 2330.77  144.49
   4   5  -1 2400.36  145.39
   4   5  -1 2599.84  144.79
   4   5  -1 2048.30  144.59
   4   5  -1 2413.16  144.99
  -5  -5   1  219.38   14.40
  -5  -5   1  209.18   15.30
  -5  -5   1  239.78   16.20
   5   5  -1  220.98   14.80
   5   5  -1  208.68   14.50
  -6  -5   1  547.75   34.90
  -6  -5   1  513.95   32.90
  -6  -5   1  518.15   33.90
   6   5  -1  509.25   33.90
   6   5  -1  514.85   33.30
   6   5  -1  530.05   33.00
  -7  -5   1    4.30    2.20
  -7  -5   1    6.70    3.40
  -7  -5   1    2.70    2.70
   7   5  -1    7.20    2.90
   7   5  -1    7.60    2.80
   7   5  -1    6.90    2.20
  -8  -5   1   30.20    6.70
  -8  -5   1   37.70    4.80
  -8  -5   1   28.30    5.30
   8   5  -1   41.30    5.90
   8   5  -1   30.30    4.30
   8   5  -1   40.30    5.20
  -9  -5   1   24.40    6.70
  -9  -5   1   24.20    4.30
   9   5  -1   22.70    4.00
 -10  -5   1  152.38   12.60
 -10  -5   1  179.28   16.40
  10   5  -1  157.18   11.80
 -11  -5   1    3.30    3.60
 -11  -5   1   -2.60    5.30
 -10   5  -2    5.30    3.70
 -10   5  -2    2.80    6.10
  -9   5  -2  106.09   12.80
  -9   5  -2   88.59    9.00
  -8   5  -2   10.20    3.40
  -8   5  -2    7.50    5.40
  -7   5  -2    6.20    4.70
  -7   5  -2    6.30    3.00
   6  -5   2    4.20    2.60
  -6   5  -2    4.80    2.40
  -6   5  -2   11.50    3.70
  -6   5  -2    5.40    2.70
   5  -5   2  515.85   34.10
  -5   5  -2  529.75   33.20
  -5   5  -2  527.05   33.90
  -5   5  -2  525.55   34.70
   4  -5   2   49.80    5.10
   4  -5   2   52.59    3.40
  -4   5  -2   47.60    4.30
  -4   5  -2   49.80    6.20
  -4   5  -2   56.49    5.30
  -4   5  -2   41.00    3.50
   3  -5   2 1283.17   74.99
   3  -5   2 1231.28   73.69
  -3   5  -2 1194.28   73.69
  -3   5  -2 1165.58   73.99
  -3   5  -2 1165.58   75.29
  -3   5  -2 1222.78   75.09
   2  -5   2    9.00    2.10
   2  -5   2    9.40    1.30
   2  -5   2    7.40    1.40
  -2   5  -2    8.00    1.40
  -2   5  -2    3.60    2.00
  -2   5  -2    4.80    1.30
  -2   5  -2    8.40    2.20
   1  -5   2 1173.88   69.29
   1  -5   2 1207.18   68.59
   1  -5   2 1065.59   68.79
   1  -5   2 1130.59   68.89
   1  -5   2 1123.79   70.29
  -1   5  -2 1077.09   69.49
  -1   5  -2 1132.79   68.79
  -1   5  -2 1027.30   68.49
  -1   5  -2 1197.58   68.89
   0  -5   2   61.39    5.40
   0  -5   2   61.09    3.90
   0  -5   2   59.19    4.20
   0  -5   2   59.59    4.60
   0   5  -2   55.99    4.80
   0   5  -2   61.79    4.50
   0   5  -2   54.39    3.90
  -1  -5   2    0.40    1.50
  -1  -5   2    0.70    0.40
  -1  -5   2    0.30    0.90
  -1  -5   2    0.80    0.60
   1   5  -2   -0.40    1.00
   1   5  -2    0.10    1.00
  -2  -5   2   37.20    4.20
  -2  -5   2   40.80    3.70
  -2  -5   2   38.30    2.90
  -2  -5   2   46.00    3.00
   2   5  -2   44.60    3.60
   2   5  -2   39.60    3.70
  -3  -5   2 1732.23  106.29
  -3  -5   2 1593.54  104.89
  -3  -5   2 1756.72  105.59
   3   5  -2 1763.02  105.49
   3   5  -2 1739.83  105.89
   3   5  -2 1770.12  105.39
  -4  -5   2  667.83   42.70
  -4  -5   2  685.63   42.00
   4   5  -2  670.53   41.80
   4   5  -2  657.03   41.20
   4   5  -2  663.13   41.60
  -5  -5   2 1349.66   79.59
  -5  -5   2 1211.58   80.89
  -5  -5   2 1251.57   80.39
   5   5  -2 1305.97   79.89
   5   5  -2 1295.17   80.49
   5   5  -2 1358.16   79.79
  -6  -5   2   15.00    2.60
  -6  -5   2   13.00    4.00
  -6  -5   2   12.00    3.30
   6   5  -2   21.70    3.80
   6   5  -2   12.60    2.80
   6   5  -2   17.90    2.90
  -7  -5   2  209.38   15.00
  -7  -5   2  227.48   16.90
  -7  -5   2  221.98   16.10
   7   5  -2  216.28   15.30
   7   5  -2  237.28   15.00
   7   5  -2  206.28   15.80
  -8  -5   2  118.09   10.20
  -8  -5   2  118.09   10.90
  -8  -5   2  102.89    8.70
   8   5  -2  120.99    8.90
   8   5  -2  108.69    9.10
   8   5  -2  103.09    9.80
  -9  -5   2   95.49   11.90
  -9  -5   2   93.89    8.60
   9   5  -2  100.49    8.00
 -10  -5   2    9.40    6.20
 -10  -5   2    5.50    3.30
  10   5  -2    1.10    2.30
 -11  -5   2  152.78   14.70
 -11  -5   2  132.29   11.90
  -9   5  -3    2.50    3.30
  -9   5  -3   -2.00    5.30
  -8   5  -3   48.60    8.60
  -8   5  -3   48.80    6.10
  -7   5  -3   19.30    5.00
  -7   5  -3   17.20    3.70
   6  -5   3    0.50    2.50
  -6   5  -3    2.50    3.80
  -6   5  -3    3.70    2.40
  -6   5  -3    5.00    3.10
   5  -5   3   22.50    1.80
   5  -5   3   32.70    4.90
  -5   5  -3   23.10    1.80
  -5   5  -3   25.00    3.50
  -5   5  -3   28.80    4.50
  -5   5  -3   26.50    5.00
   4  -5   3  549.85   35.30
   4  -5   3  601.84   37.40
  -4   5  -3  582.54   36.10
  -4   5  -3  595.64   37.30
  -4   5  -3  562.64   37.30
   3  -5   3  281.37   17.10
   3  -5   3  290.07   18.80
  -3   5  -3  281.47   17.60
  -3   5  -3  251.27   17.30
  -3   5  -3  275.27   18.60
  -3   5  -3  257.17   18.70
   2  -5   3  584.94   37.80
   2  -5   3  642.94   36.90
   2  -5   3  570.84   37.00
  -2   5  -3  588.54   38.10
  -2   5  -3  556.24   37.70
  -2   5  -3  582.04   36.70
  -2   5  -3  626.04   36.80
   1  -5   3   12.50    1.60
   1  -5   3   15.70    3.20
   1  -5   3   12.20    2.40
   1  -5   3   12.80    2.10
  -1   5  -3   11.90    1.90
  -1   5  -3    9.70    1.60
  -1   5  -3   14.90    2.80
   0  -5   3 1279.97   75.49
   0  -5   3 1206.48   76.99
   0  -5   3 1297.77   75.79
   0  -5   3 1293.07   76.39
   0   5  -3 1228.08   75.39
   0   5  -3 1193.28   75.89
   0   5  -3 1173.28   76.39
  -1  -5   3    0.50    1.60
  -1  -5   3    1.00    0.90
  -1  -5   3    0.70    0.60
  -1  -5   3    1.70    1.40
   1   5  -3    8.40    1.70
   1   5  -3    0.60    0.80
   1   5  -3    2.20    1.20
  -2  -5   3  328.57   22.20
  -2  -5   3  320.57   22.80
  -2  -5   3  393.66   21.60
   2   5  -3  333.07   22.20
   2   5  -3  349.67   22.00
  -3  -5   3   45.10    4.90
  -3  -5   3   56.99    3.90
  -3  -5   3   46.60    3.80
  -3  -5   3   45.50    4.30
   3   5  -3   47.40    4.50
   3   5  -3   53.09    4.40
  -4  -5   3 1796.32  115.49
   4   5  -3 1874.21  115.29
   4   5  -3 1941.21  114.59
   4   5  -3 1879.71  114.69
  -5  -5   3  409.56   27.00
  -5  -5   3  397.96   25.40
   5   5  -3  388.96   25.60
   5   5  -3  408.66   25.90
   5   5  -3  404.76   26.50
  -6  -5   3  566.34   35.60
  -6  -5   3  537.05   36.20
  -6  -5   3  569.74   37.20
   6   5  -3  573.14   35.90
   6   5  -3  561.24   36.60
   6   5  -3  582.54   35.70
  -7  -5   3   61.99    5.60
  -7  -5   3   51.69    7.60
  -7  -5   3   59.79    6.20
   7   5  -3   66.99    5.70
   7   5  -3   56.19    6.70
   7   5  -3   56.99    5.80
  -8  -5   3   41.60    5.10
  -8  -5   3   45.60    6.90
  -8  -5   3   42.70    6.00
   8   5  -3   37.10    5.00
   8   5  -3   42.50    4.80
   8   5  -3   40.80    5.90
  -9  -5   3   -3.00    2.20
  -9  -5   3    0.70    4.50
   9   5  -3   -3.70    2.30
 -10  -5   3  142.29   11.90
 -10  -5   3  162.48   15.20
  10   5  -3  147.79   11.20
 -11  -5   3    0.30    3.10
 -11  -5   3    3.80    5.80
  -9   5  -4   23.20    6.40
  -9   5  -4   29.00    5.30
  -8   5  -4    0.50    4.90
  -8   5  -4    7.30    3.40
  -7   5  -4    6.30    3.10
  -7   5  -4   -0.90    4.30
  -6   5  -4   23.30    5.70
  -6   5  -4   32.30    4.50
   5  -5   4   80.89    8.20
  -5   5  -4   77.49    8.10
  -5   5  -4   76.59    5.60
  -5   5  -4   85.29    6.90
  -5   5  -4   82.09    8.50
   4  -5   4    0.70    1.30
   4  -5   4    6.70    3.00
  -4   5  -4    0.30    2.60
  -4   5  -4    1.00    1.50
  -4   5  -4   -0.30    2.70
  -4   5  -4    6.30    2.10
   3  -5   4  474.55   28.10
   3  -5   4  425.36   28.90
  -3   5  -4  462.55   27.60
  -3   5  -4  443.56   29.00
  -3   5  -4  455.75   28.70
  -3   5  -4  361.46   27.40
   2  -5   4   11.20    2.30
   2  -5   4   10.40    2.90
  -2   5  -4    9.00    1.90
  -2   5  -4   11.10    2.00
  -2   5  -4   13.70    3.30
  -2   5  -4   13.90    3.00
   1  -5   4  640.54   40.50
   1  -5   4  641.94   39.70
   1  -5   4  687.73   39.40
  -1   5  -4  623.14   40.80
  -1   5  -4  585.04   40.00
  -1   5  -4  656.83   39.70
  -1   5  -4  620.44   39.30
   0  -5   4   71.19    5.70
   0  -5   4   80.39    6.70
   0  -5   4   81.99    6.80
   0  -5   4   79.79    5.40
   0   5  -4   71.39    5.30
   0   5  -4   78.99    6.00
   0   5  -4   77.39    6.70
  -1  -5   4   41.40    4.70
  -1  -5   4   40.50    3.70
  -1  -5   4   45.90    3.40
  -1  -5   4   45.00    4.30
   1   5  -4   41.70    3.40
   1   5  -4   47.90    4.20
   1   5  -4   40.00    4.50
  -2  -5   4   53.69    5.10
  -2  -5   4   57.29    4.30
  -2  -5   4   50.29    5.20
   2   5  -4   59.79    4.90
   2   5  -4   55.59    5.00
  -3  -5   4  817.72   46.30
  -3  -5   4  672.83   47.20
   3   5  -4  745.83   46.80
   3   5  -4  757.32   46.70
  -4  -5   4   79.09    6.80
  -4  -5   4   55.99    5.20
   4   5  -4   76.29    6.20
   4   5  -4   85.09    6.70
   4   5  -4   78.19    5.80
  -5  -5   4 1084.29   66.39
  -5  -5   4 1059.69   67.09
  -5  -5   4 1024.80   67.69
   5   5  -4 1070.09   66.79
   5   5  -4 1132.69   66.69
   5   5  -4 1093.49   67.49
  -6  -5   4    0.10    1.60
  -6  -5   4   -0.50    2.00
  -6  -5   4   -1.20    2.60
   6   5  -4    2.10    1.90
   6   5  -4   -0.60    1.90
   6   5  -4   -1.70    1.80
  -7  -5   4  247.58   17.50
  -7  -5   4  268.57   18.40
  -7  -5   4  266.07   19.30
   7   5  -4  265.17   17.60
   7   5  -4  267.57   17.70
   7   5  -4  248.68   18.40
  -8  -5   4    9.40    3.00
  -8  -5   4   13.40    4.80
   8   5  -4    4.70    2.70
   8   5  -4    5.00    2.60
  -9  -5   4   -3.30    2.10
  -9  -5   4    4.90    4.60
   9   5  -4    1.80    2.50
 -10  -5   4    0.70    4.50
 -10  -5   4    2.40    3.00
  10   5  -4   -0.10    2.50
 -11  -5   4  122.09   14.20
 -11  -5   4  101.79    9.50
  -8   5  -5   28.80    5.20
  -8   5  -5   37.30    7.90
  -7   5  -5    1.60    4.40
  -7   5  -5    4.40    3.20
  -6   5  -5    9.40    3.20
  -6   5  -5    4.10    4.10
  -5   5  -5    1.20    1.60
  -5   5  -5    6.50    2.70
  -5   5  -5    3.70    3.40
  -5   5  -5    3.80    3.40
   4  -5   5  172.58   13.10
  -4   5  -5  166.98   11.30
  -4   5  -5  163.78   12.40
  -4   5  -5  151.88   12.80
  -4   5  -5  137.89   10.90
   3  -5   5  103.09    9.20
   3  -5   5  106.89    8.20
  -3   5  -5  116.29    7.80
  -3   5  -5   90.29    8.30
  -3   5  -5   79.19    7.60
  -3   5  -5  106.79    9.50
   2  -5   5  338.07   22.40
   2  -5   5  315.37   21.10
  -2   5  -5  340.67   20.80
  -2   5  -5  337.27   22.60
  -2   5  -5  299.87   21.00
  -2   5  -5  316.57   21.40
   1  -5   5    5.50    2.20
   1  -5   5    6.60    2.80
  -1   5  -5    7.10    2.20
  -1   5  -5    8.50    3.10
  -1   5  -5    3.60    2.00
  -1   5  -5    6.00    1.70
   0  -5   5  721.63   46.30
   0  -5   5  756.22   47.10
   0  -5   5  786.32   47.50
   0   5  -5  763.72   46.60
   0   5  -5  732.53   46.00
   0   5  -5  722.73   47.40
  -1  -5   5   14.10    2.50
  -1  -5   5   16.70    2.20
  -1  -5   5   16.50    3.00
  -1  -5   5   15.30    3.20
   1   5  -5   15.50    2.10
   1   5  -5   16.90    3.20
   1   5  -5   13.00    2.70
  -2  -5   5   85.89    5.90
  -2  -5   5   65.99    6.60
   2   5  -5   74.89    5.70
   2   5  -5   85.09    6.50
   2   5  -5   73.49    6.60
  -3  -5   5    3.80    2.10
  -3  -5   5    0.80    1.70
   3   5  -5    7.10    2.00
   3   5  -5    5.90    1.80
  -4  -5   5  591.54   36.80
  -4  -5   5  608.84   37.60
  -4  -5   5  560.84   37.70
   4   5  -5  574.54   37.20
   4   5  -5  602.14   37.10
  -5  -5   5  102.99    8.30
  -5  -5   5   92.19    7.20
  -5  -5   5   86.79    8.20
   5   5  -5  106.19    7.80
   5   5  -5   98.69    7.50
   5   5  -5   81.09    7.90
  -6  -5   5  553.74   35.00
  -6  -5   5  548.45   34.20
  -6  -5   5  536.65   35.50
   6   5  -5  523.75   35.00
   6   5  -5  536.45   34.20
   6   5  -5  529.35   34.30
  -7  -5   5   62.49    7.80
  -7  -5   5   63.99    6.80
  -7  -5   5   64.79    6.00
   7   5  -5   69.39    6.20
   7   5  -5   56.09    6.70
   7   5  -5   51.89    5.80
  -8  -5   5   79.49    8.40
  -8  -5   5   85.29    7.70
  -8  -5   5   92.19    9.50
   8   5  -5   87.69    7.70
  -9  -5   5   22.10    5.80
  -9  -5   5   15.10    3.80
   9   5  -5   16.70    3.70
 -10  -5   5   32.40    5.30
 -10  -5   5   30.50    7.00
  10   5  -5   35.20    5.10
 -11  -5   5    7.60    3.50
 -11  -5   5   -2.00    4.60
  11   5  -5   -2.70    2.40
  -8   5  -6   -0.40    4.90
  -8   5  -6    2.70    3.40
  -7   5  -6   13.00    4.50
  -7   5  -6    5.30    2.80
  -6   5  -6   45.80    5.80
  -6   5  -6   49.90    7.40
  -5   5  -6   17.50    4.50
  -5   5  -6   12.30    3.00
   4  -5   6    2.10    3.20
   4  -5   6    5.80    2.70
  -4   5  -6    6.50    3.80
  -4   5  -6    2.10    2.30
  -4   5  -6    8.80    2.40
  -4   5  -6    4.20    3.30
   3  -5   6   96.79    8.10
   3  -5   6  103.59    9.60
  -3   5  -6  104.39    9.40
  -3   5  -6  102.09    7.90
  -3   5  -6  105.49    8.60
  -3   5  -6   85.49    8.10
   2  -5   6   -1.20    2.50
   2  -5   6    2.50    2.60
  -2   5  -6    2.00    2.20
  -2   5  -6    3.10    3.10
  -2   5  -6   -0.30    1.80
  -2   5  -6    1.70    2.30
   1  -5   6  231.78   17.40
   1  -5   6  240.08   16.30
  -1   5  -6  236.48   17.70
  -1   5  -6  264.97   16.10
  -1   5  -6  226.98   16.40
  -1   5  -6  250.77   16.40
   0  -5   6   55.69    5.10
   0  -5   6   63.69    6.70
   0   5  -6   48.20    5.30
   0   5  -6   60.09    6.60
   0   5  -6   50.09    4.70
   0   5  -6   49.20    4.70
  -1  -5   6   95.09    8.50
  -1  -5   6  103.99    7.50
  -1  -5   6  103.69    7.90
   1   5  -6   97.99    8.00
   1   5  -6   91.29    7.10
   1   5  -6  100.59    8.20
  -2  -5   6   27.30    3.90
   2   5  -6   28.30    3.20
   2   5  -6   30.60    3.90
   2   5  -6   29.40    4.10
   2   5  -6   30.50    4.10
  -3  -5   6  387.06   26.80
  -3  -5   6  437.56   27.40
   3   5  -6  420.16   26.70
   3   5  -6  404.16   26.80
  -4  -5   6    3.30    2.50
  -4  -5   6   10.10    3.20
   4   5  -6   10.20    2.60
   4   5  -6    9.50    2.80
  -5  -5   6  318.67   21.40
  -5  -5   6  332.07   22.30
  -5  -5   6  321.57   22.20
   5   5  -6  314.87   21.50
   5   5  -6  350.06   21.80
   5   5  -6  323.47   22.20
  -6  -5   6   70.39    7.60
  -6  -5   6   74.19    7.60
  -6  -5   6   78.79    6.70
   6   5  -6   79.69    7.10
   6   5  -6   82.19    7.50
   6   5  -6   73.69    6.80
  -7  -5   6  284.97   20.50
  -7  -5   6  289.27   20.20
  -7  -5   6  280.57   19.30
   7   5  -6  283.07   19.40
   7   5  -6  285.27   19.30
   7   5  -6  272.67   20.00
  -8  -5   6    2.20    2.50
  -8  -5   6   -0.50    3.20
  -8  -5   6    3.50    3.20
   8   5  -6    3.10    2.90
  -9  -5   6    0.30    4.20
  -9  -5   6    4.50    3.40
  -9  -5   6    1.40    2.90
   9   5  -6    1.80    2.90
 -10  -5   6   12.30    5.20
 -10  -5   6   11.80    3.80
  10   5  -6   13.40    3.70
 -11  -5   6   56.99    7.70
 -11  -5   6   56.59    9.40
  11   5  -6   65.49    7.40
  -7   5  -7   -3.20    4.30
  -7   5  -7   -3.50    3.10
  -6   5  -7   -0.10    3.60
  -6   5  -7    4.30    3.20
  -5   5  -7    3.80    3.10
  -5   5  -7    3.20    3.60
   4  -5   7   33.80    5.10
  -4   5  -7   39.10    5.00
  -4   5  -7   33.70    9.70
  -4   5  -7   37.50    5.10
  -4   5  -7   40.30    6.00
   3  -5   7   39.30    6.40
   3  -5   7   37.50    5.00
  -3   5  -7   33.40    4.50
  -3   5  -7   38.30    5.50
  -3   5  -7   40.90    6.60
  -3   5  -7   37.90    5.40
   2  -5   7  211.08   16.40
   2  -5   7  216.38   15.00
  -2   5  -7  232.48   16.70
  -2   5  -7  218.78   14.70
  -2   5  -7  210.58   14.80
  -2   5  -7  192.18   15.00
   1  -5   7   14.90    4.20
   1  -5   7   15.00    3.50
  -1   5  -7   14.40    4.10
  -1   5  -7   14.10    3.50
  -1   5  -7   18.10    3.00
  -1   5  -7   11.90    2.80
   0  -5   7  152.88   11.40
   0  -5   7  163.08   12.70
   0   5  -7  154.28   10.90
   0   5  -7  151.08   10.90
   0   5  -7  168.48   12.70
   0   5  -7  158.88   11.80
  -1  -5   7    2.90    2.40
  -1  -5   7   -1.60    0.90
   1   5  -7    3.60    1.80
   1   5  -7    7.60    2.90
   1   5  -7   -0.10    1.40
   1   5  -7   12.00    3.40
  -2  -5   7    0.10    2.50
  -2  -5   7    2.00    1.90
   2   5  -7    1.20    1.60
   2   5  -7   -0.80    2.20
   2   5  -7   -6.00    2.30
   2   5  -7    1.20    1.50
  -3  -5   7    3.70    2.20
  -3  -5   7    5.50    2.70
   3   5  -7    2.60    1.70
   3   5  -7    5.90    2.70
   3   5  -7    3.30    2.10
   3   5  -7    1.50    2.70
  -4  -5   7  267.57   19.10
  -4  -5   7  271.27   18.30
   4   5  -7  265.57   18.40
   4   5  -7  268.27   18.50
  -5  -5   7   14.70    3.90
  -5  -5   7   11.10    3.30
   5   5  -7   11.40    3.50
   5   5  -7   24.20    3.90
   5   5  -7   11.80    3.00
  -6  -5   7  244.78   16.90
  -6  -5   7  225.18   16.30
  -6  -5   7  228.38   15.90
   6   5  -7  215.98   15.90
   6   5  -7  218.48   15.70
   6   5  -7  212.58   16.10
  -7  -5   7   -1.80    2.90
  -7  -5   7    2.70    2.70
  -7  -5   7    1.10    3.10
   7   5  -7    0.00    2.70
  -8  -5   7   88.89    7.90
  -8  -5   7   84.39    8.90
  -8  -5   7   82.59    8.60
   8   5  -7   65.29    7.00
  -9  -5   7    8.10    4.20
  -9  -5   7    1.50    3.80
  -9  -5   7   10.50    3.60
   9   5  -7   11.00    3.50
 -10  -5   7    3.70    4.10
 -10  -5   7    5.00    3.30
  10   5  -7    1.10    2.80
 -11  -5   7   -0.40    4.30
 -11  -5   7    3.10    3.40
  11   5  -7    4.40    3.00
  -6   5  -8   -1.80    3.80
  -6   5  -8    5.40    3.60
  -5   5  -8    2.50    3.60
  -5   5  -8    1.40    3.10
   4  -5   8    1.40    3.30
  -4   5  -8    3.60    2.90
  -4   5  -8   -2.20    2.80
  -4   5  -8    1.70    3.10
   3  -5   8   16.70    4.40
  -3   5  -8   18.80    3.90
  -3   5  -8   14.10    3.70
  -3   5  -8   16.20    4.00
  -3   5  -8   18.70    4.60
   2  -5   8    2.90    3.50
   2  -5   8    1.30    3.20
  -2   5  -8    1.40    2.90
  -2   5  -8    2.60    2.60
  -2   5  -8    1.90    2.70
  -2   5  -8    5.40    3.60
   1  -5   8  146.19   12.60
   1  -5   8  152.38   11.80
  -1   5  -8  162.38   11.30
  -1   5  -8  152.18   11.00
  -1   5  -8  138.99   11.80
  -1   5  -8  166.48   13.20
   0  -5   8   -0.10    1.70
   0  -5   8    3.30    2.30
   0   5  -8    1.50    3.00
   0   5  -8    6.00    3.20
   0   5  -8    3.00    2.20
   0   5  -8    5.50    1.90
  -1  -5   8   25.60    5.00
  -1  -5   8   26.30    4.30
   1   5  -8   23.90    4.40
   1   5  -8   26.20    4.60
   1   5  -8   25.20    2.90
   1   5  -8   20.50    3.20
  -2  -5   8   29.90    5.20
   2   5  -8   28.00    2.90
   2   5  -8   34.70    5.10
   2   5  -8   24.60    4.60
   2   5  -8   21.60    3.30
  -3  -5   8   55.29    6.80
  -3  -5   8   45.10    4.60
   3   5  -8   51.29    6.10
   3   5  -8   38.00    4.80
   3   5  -8   48.20    5.80
  -4  -5   8   10.20    3.80
  -4  -5   8    4.00    2.30
   4   5  -8    4.70    2.60
   4   5  -8    6.40    2.80
  -5  -5   8  129.29   11.60
  -5  -5   8  124.69   10.20
   5   5  -8  140.59   10.90
   5   5  -8  135.29   10.60
  -6  -5   8  171.78   12.80
  -6  -5   8  162.58   13.50
  -6  -5   8  162.78   12.50
   6   5  -8  156.88   12.60
  -7  -5   8  179.68   13.90
  -7  -5   8  193.78   14.90
  -7  -5   8  165.08   13.50
   7   5  -8  178.28   13.70
  -8  -5   8    3.60    3.30
  -8  -5   8    4.60    3.50
  -8  -5   8    3.60    3.80
   8   5  -8    2.40    2.50
  -9  -5   8    0.50    3.20
  -9  -5   8    1.80    3.60
   9   5  -8    8.80    3.60
 -10  -5   8    3.40    3.40
 -10  -5   8   -0.70    3.90
  10   5  -8    1.40    2.90
  -5   5  -9    2.40    3.40
  -5   5  -9   -1.10    4.00
   4  -5   9    1.50    2.80
  -4   5  -9    0.00    3.50
  -4   5  -9    0.30    3.20
   3  -5   9    6.80    3.80
  -3   5  -9    4.60    3.10
  -3   5  -9    1.70    3.20
  -3   5  -9    9.50    4.00
   2  -5   9   48.10    6.70
  -2   5  -9   57.89    6.00
  -2   5  -9   51.19    6.90
  -2   5  -9   55.99    6.20
  -2   5  -9   71.99    8.50
   1  -5   9   15.50    4.40
   1  -5   9    9.30    4.30
  -1   5  -9   13.00    4.20
  -1   5  -9   20.50    3.80
  -1   5  -9   24.70    5.20
  -1   5  -9   13.50    3.10
   0  -5   9   32.90    6.30
   0  -5   9   63.59    7.00
   0   5  -9   63.89    7.70
   0   5  -9   55.69    5.90
   0   5  -9   73.09    7.30
   0   5  -9   63.99    5.70
  -1  -5   9    1.40    3.20
  -1  -5   9    4.60    3.60
   1   5  -9    2.40    2.20
   1   5  -9    2.00    2.90
   1   5  -9    3.20    2.60
  -2  -5   9    0.70    3.10
  -2  -5   9    1.40    3.10
   2   5  -9    0.40    2.70
   2   5  -9   -2.60    2.80
   2   5  -9   -0.70    2.00
  -3  -5   9    4.20    3.50
   3   5  -9   12.60    3.60
   3   5  -9    7.30    2.60
   3   5  -9    4.60    2.80
  -4  -5   9   49.40    7.20
   4   5  -9   54.69    6.80
  -5  -5   9    2.40    3.70
   5   5  -9    7.80    3.70
  -6  -5   9  104.89   10.40
   6   5  -9   95.69    8.80
  -7  -5   9   -3.50    3.30
  -7  -5   9   -1.80    3.00
   7   5  -9   -0.50    3.10
  -8  -5   9   65.49    8.00
   8   5  -9   56.59    7.30
  -9  -5   9   29.20    5.50
   9   5  -9   19.50    4.70
 -10  -5   9    0.40    3.60
  10   5  -9    5.90    2.90
   4  -5  10    7.20    4.20
  -4   5 -10   -4.60    3.10
   3  -5  10    7.80    4.00
  -3   5 -10    3.80    3.30
  -3   5 -10    4.70    4.00
   2  -5  10    2.20    3.70
  -2   5 -10    0.80    2.90
  -2   5 -10    1.30    3.30
   1  -5  10   27.00    4.90
  -1   5 -10   18.80    3.90
  -1   5 -10   17.00    5.00
   0  -5  10   -4.50    3.10
   0  -5  10    3.70    3.60
   0   5 -10    1.60    3.50
   0   5 -10    5.00    2.80
  -1  -5  10   20.20    5.00
  -1  -5  10   20.90    5.20
   1   5 -10   12.00    3.70
   1   5 -10   16.10    3.40
  -2  -5  10   -3.40    3.30
  -2  -5  10    3.80    3.70
   2   5 -10   -1.20    3.30
   2   5 -10    3.10    2.40
  -3  -5  10   -0.50    3.20
   3   5 -10    3.40    2.80
   3   5 -10   -0.10    2.20
  -4  -5  10    6.10    4.10
   4   5 -10   -2.10    3.20
   4   5 -10    1.40    3.00
  -5  -5  10   37.40    6.70
   5   5 -10   39.20    6.10
  -6  -5  10   29.30    6.10
   6   5 -10   16.10    4.80
  -7  -5  10   57.19    7.50
   7   5 -10   45.00    6.60
  -8  -5  10    3.80    3.90
   8   5 -10    0.20    3.40
  -9  -5  10   31.60    6.30
   9   5 -10   27.20    5.50
   2  -5  11   19.30    5.20
  -2   5 -11   20.40    5.00
  -2   5 -11   14.10    4.10
   1  -5  11    4.90    4.00
  -1   5 -11    5.50    3.40
  -1   5 -11   14.50    4.60
   0  -5  11   16.20    4.70
   0   5 -11    9.60    3.60
   0   5 -11   16.00    4.70
  -1  -5  11    0.70    3.90
  -1  -5  11    8.60    5.30
   1   5 -11    4.10    2.80
   1   5 -11    9.00    4.10
  -2  -5  11   -2.40    2.60
  -2  -5  11   -0.30    3.70
   2   5 -11    2.90    3.70
   2   5 -11    0.80    2.50
  -3  -5  11    3.70    3.30
  -3  -5  11   15.10    5.10
   3   5 -11    7.80    2.90
   3   5 -11    2.50    3.70
  -4  -5  11   -2.10    3.60
   4   5 -11    2.80    2.80
   4   5 -11    1.90    3.80
   5   5 -11    4.40    3.80
   6   5 -11   59.19    7.90
  -7  -5  11   25.00    5.80
   7   5 -11   23.50    5.30
  -8  -5  11   15.30    5.10
   8   5 -11    7.30    3.30
   0  -5  12    6.20    4.70
   0   5 -12    1.40    3.10
   0   5 -12    2.30    3.90
  -1  -5  12    3.70    4.50
   1   5 -12    3.00    3.00
   1   5 -12    2.40    4.10
  -2  -5  12    8.30    4.90
   2   5 -12    1.70    2.90
   2   5 -12    7.20    4.30
  -3  -5  12    2.10    4.60
   3   5 -12    4.50    2.80
   3   5 -12    5.20    4.00
   4   5 -12   -0.60    2.60
   4   5 -12    4.40    3.20
   5   5 -12   -1.10    2.60
   6   5 -12    4.60    3.90
   7   5 -12   21.70    5.30
   6  -6 -12   -4.00    2.70
   5  -6 -12   -2.70    4.20
   4  -6 -12    3.00    2.60
   4  -6 -12    0.20    4.70
   3  -6 -12   -7.00    3.90
   3  -6 -12    5.10    3.30
   2  -6 -12   32.60    7.20
   2  -6 -12   21.20    4.10
   1  -6 -12    0.90    4.00
   1  -6 -12    0.70    3.00
  -1   6  12   -0.50    4.00
   0  -6 -12    0.10    5.10
   0  -6 -12    1.10    2.60
   0   6  12    3.80    4.00
   8  -6 -11   -4.80    3.50
  -8   6  11   10.20    5.00
   7  -6 -11   -2.40    3.40
   6  -6 -11   -3.20    3.90
   5  -6 -11    1.00    4.20
   4  -6 -11    5.80    2.70
   4  -6 -11    2.20    3.50
   3  -6 -11    4.90    3.10
   3  -6 -11    1.30    4.40
   2  -6 -11    1.00    2.90
   2  -6 -11   -5.50    4.00
   1  -6 -11    5.70    2.80
   1  -6 -11    2.30    5.00
   0  -6 -11    5.30    5.30
   0  -6 -11    0.80    3.10
   0   6  11    0.30    3.70
  -1  -6 -11   -4.10    4.40
  -1  -6 -11   -0.50    2.60
   1   6  11    6.60    4.40
  -2  -6 -11   -3.30    3.10
  -2  -6 -11    0.90    4.80
   2   6  11    1.80    3.60
   2   6  11   -0.70    4.50
   9  -6 -10   -1.10    3.40
  -9   6  10   10.20    5.20
   8  -6 -10   16.30    4.80
  -8   6  10   17.70    5.70
   7  -6 -10   -1.60    3.30
   6  -6 -10    0.50    4.00
   5  -6 -10   -0.10    2.90
   4  -6 -10   46.50    7.20
   4  -6 -10   42.60    5.80
   3  -6 -10    1.60    2.90
   3  -6 -10   -2.00    2.80
   2  -6 -10   87.99    8.30
   2  -6 -10  105.29   10.60
   1  -6 -10    3.20    3.10
   1  -6 -10    1.70    4.40
   0  -6 -10   16.80    4.10
   0  -6 -10   22.10    5.80
   0   6  10   23.50    5.00
  -1  -6 -10    3.50    3.30
  -1  -6 -10   -5.70    3.90
   1   6  10    3.80    3.40
  -2  -6 -10    1.10    3.30
  -2  -6 -10    1.00    3.30
   2   6  10    3.50    4.30
  -3  -6 -10   -5.00    3.00
   3   6  10    3.00    3.20
   3   6  10   -1.20    3.90
   4   6  10    3.30    3.30
   9  -6  -9   31.90    5.80
  -9   6   9   36.40    7.50
   8  -6  -9    1.20    3.20
  -8   6   9   -2.60    4.10
   7  -6  -9   16.10    4.40
  -7   6   9   10.60    4.90
   6  -6  -9    2.00    3.40
   5  -6  -9    2.90    3.00
  -5   6   9   -1.30    2.50
   4  -6  -9   47.70    6.30
   4  -6  -9   66.39    8.10
  -4   6   9   57.59    5.80
   3  -6  -9   68.99    8.00
   3  -6  -9   64.69    6.70
   3  -6  -9   69.89    6.20
  -3   6   9   56.99    7.20
   2  -6  -9   -1.20    2.40
   2  -6  -9    0.00    2.10
   2  -6  -9   -0.80    3.70
  -2   6   9   -0.50    2.60
   1  -6  -9   -0.70    2.40
   1  -6  -9   -2.20    3.60
   1  -6  -9    0.60    2.50
   0  -6  -9    3.30    2.80
   0  -6  -9    5.90    2.90
   0  -6  -9   -2.70    3.90
   0   6   9    7.60    3.60
  -1  -6  -9    3.30    3.10
  -1  -6  -9    6.20    3.30
  -1  -6  -9    1.90    3.90
   1   6   9    3.20    3.00
  -2  -6  -9    4.80    2.60
  -2  -6  -9    5.80    3.40
  -2  -6  -9    2.40    4.00
   2   6   9    1.30    3.20
   2   6   9   10.20    4.50
  -3  -6  -9    3.20    3.50
  -3  -6  -9    0.70    3.20
   3   6   9   -1.90    2.50
   3   6   9   -4.70    3.50
  -4  -6  -9    7.70    4.00
  -4  -6  -9   12.00    4.00
   4   6   9    9.00    4.40
   4   6   9   10.00    3.50
  -5  -6  -9    0.30    3.50
  -5  -6  -9    4.80    4.20
   5   6   9    4.40    3.80
 -10   6   8  102.39   11.90
 -10   6   8  103.19   11.50
   9  -6  -8    8.70    3.90
  -9   6   8   14.20    5.40
  -9   6   8    8.30    4.80
   8  -6  -8   52.49    6.80
  -8   6   8   50.59    7.90
  -8   6   8   50.89    6.80
   7  -6  -8    5.40    3.50
  -7   6   8    4.70    4.30
  -7   6   8   11.80    3.40
   6  -6  -8   50.79    6.50
  -6   6   8   53.59    5.90
  -6   6   8   32.10    3.90
   5  -6  -8  108.59    9.70
  -5   6   8  113.59    8.90
  -5   6   8   97.59    7.70
   4  -6  -8  202.88   16.00
   4  -6  -8  242.18   16.70
  -4   6   8  204.78   14.90
  -4   6   8  258.67   15.80
   3  -6  -8   40.30    5.30
   3  -6  -8   50.49    5.50
   3  -6  -8   44.30    6.50
  -3   6   8   53.39    5.00
   2  -6  -8  156.58   12.00
   2  -6  -8  133.99    8.60
   2  -6  -8  147.39   10.60
   2  -6  -8  129.69   10.30
  -2   6   8  137.99   10.30
   1  -6  -8   -3.00    2.20
   1  -6  -8    8.00    2.80
   1  -6  -8   -3.30    3.30
  -1   6   8    0.90    2.20
   0  -6  -8   15.60    3.10
   0  -6  -8   23.60    5.00
   0  -6  -8   16.30    3.80
   0   6   8   11.20    3.30
  -1  -6  -8   55.69    6.70
  -1  -6  -8   51.49    5.50
  -1  -6  -8   50.69    6.30
   1   6   8   55.69    6.60
   1   6   8   60.39    6.30
  -2  -6  -8   81.39    8.10
  -2  -6  -8   69.19    7.30
  -2  -6  -8   56.49    6.50
   2   6   8   45.70    6.70
   2   6   8   64.09    6.20
   2   6   8   68.69    7.90
  -3  -6  -8    5.00    3.80
  -3  -6  -8   -2.20    2.80
   3   6   8   12.80    4.20
   3   6   8    5.00    2.70
  -4  -6  -8   22.90    4.40
  -4  -6  -8   38.80    5.90
   4   6   8   41.30    5.40
   4   6   8   41.90    6.10
  -5  -6  -8    3.10    3.80
  -5  -6  -8    2.90    2.80
   5   6   8    2.00    3.40
  -6  -6  -8    1.40    3.50
  -6  -6  -8    9.80    4.60
   6   6   8   10.00    4.00
 -10   6   7   10.20    5.20
 -10   6   7   11.90    5.30
  -9   6   7  220.08   18.10
  -9   6   7  230.28   17.80
   8  -6  -7    0.50    2.70
  -8   6   7   -1.60    2.70
  -8   6   7    3.80    4.00
   7  -6  -7  119.99    9.70
  -7   6   7  122.89   10.40
  -7   6   7   99.59   10.20
   6  -6  -7   30.70    4.90
  -6   6   7   31.30    4.70
  -6   6   7   21.10    5.30
  -6   6   7   25.90    3.00
   5  -6  -7    1.60    2.90
  -5   6   7    1.80    1.40
  -5   6   7   24.10    3.90
   4  -6  -7   46.70    6.20
  -4   6   7   49.99    4.30
  -4   6   7   50.19    5.40
   3  -6  -7  623.24   39.30
   3  -6  -7  626.64   38.80
   3  -6  -7  580.84   38.60
  -3   6   7  603.34   37.90
   2  -6  -7   69.39    6.50
   2  -6  -7   73.39    6.90
   2  -6  -7   98.09    8.00
  -2   6   7   70.79    6.10
   1  -6  -7  218.48   16.30
   1  -6  -7  273.37   17.70
   1  -6  -7  265.77   15.60
   1  -6  -7  242.18   16.80
  -1   6   7  222.58   16.30
   0  -6  -7   -0.50    2.10
   0  -6  -7    2.80    2.50
   0  -6  -7    2.60    1.70
   0  -6  -7    4.40    3.40
   0   6   7    3.70    2.30
  -1  -6  -7   40.30    5.40
  -1  -6  -7   39.00    5.40
  -1  -6  -7   31.30    4.40
   1   6   7   38.90    5.20
   1   6   7   32.10    4.60
   1   6   7   37.10    4.40
  -2  -6  -7   24.10    4.70
  -2  -6  -7   21.80    4.30
  -2  -6  -7   19.80    3.80
   2   6   7   23.90    4.60
   2   6   7   16.70    3.90
   2   6   7   28.30    3.80
  -3  -6  -7   -0.90    2.70
  -3  -6  -7   -0.20    2.90
   3   6   7    2.70    3.20
   3   6   7   -3.80    2.60
   3   6   7    3.10    2.30
  -4  -6  -7    0.30    3.00
  -4  -6  -7    2.60    3.40
   4   6   7    0.00    3.10
   4   6   7   -0.50    2.20
   4   6   7    2.20    3.30
  -5  -6  -7   56.89    6.90
  -5  -6  -7   60.89    8.00
   5   6   7   77.29    7.50
  -6  -6  -7   -0.20    2.30
  -6  -6  -7    4.00    4.10
   6   6   7    5.40    3.50
  -7  -6  -7   15.30    5.40
  -7  -6  -7    7.80    3.90
   7   6   7   13.50    4.10
 -11   6   6   25.60    6.20
 -11   6   6   40.30    8.30
 -10   6   6  151.68   14.00
 -10   6   6  133.29   12.40
  -9   6   6   11.40    4.80
  -9   6   6   16.00    4.90
   8  -6  -6  266.87   17.80
  -8   6   6  228.98   18.70
  -8   6   6  279.57   19.50
   7  -6  -6    4.20    2.70
  -7   6   6   -1.50    3.20
  -7   6   6    1.80    3.00
   6  -6  -6   -4.20    2.30
  -6   6   6   -2.20    2.50
  -6   6   6   -0.40    2.90
   5  -6  -6   43.20    5.20
  -5   6   6   50.59    5.60
  -5   6   6   33.80    3.10
   4  -6  -6  315.77   19.10
  -4   6   6  297.97   18.70
  -4   6   6  236.28   17.20
   3  -6  -6   65.49    6.20
   3  -6  -6   61.89    6.20
   3  -6  -6   78.39    6.50
  -3   6   6   65.79    5.10
   2  -6  -6  217.68   14.80
   2  -6  -6  237.48   15.20
   2  -6  -6  192.98   14.10
  -2   6   6  195.98   13.60
   1  -6  -6    6.70    3.00
   1  -6  -6    7.90    1.90
   1  -6  -6    8.20    1.30
   1  -6  -6   12.30    3.30
  -1   6   6    6.90    1.90
   0  -6  -6  176.18   12.60
   0  -6  -6  188.08   12.90
   0  -6  -6  154.18   11.60
   0  -6  -6  174.48   11.50
   0   6   6  168.68   12.00
  -1  -6  -6  114.39    8.90
  -1  -6  -6  134.99   10.00
  -1  -6  -6  118.89    8.80
  -1  -6  -6  112.39    9.60
   1   6   6  124.79    8.60
   1   6   6  127.49    9.70
   1   6   6  102.69    9.00
  -2  -6  -6   29.30    4.00
  -2  -6  -6   30.80    4.70
  -2  -6  -6   29.00    4.10
   2   6   6   29.80    4.50
   2   6   6   27.00    3.70
   2   6   6   28.30    4.20
  -3  -6  -6    5.50    3.40
  -3  -6  -6    7.60    2.80
   3   6   6    4.70    2.50
   3   6   6    3.40    2.00
   3   6   6    2.10    2.70
  -4  -6  -6   95.89    9.10
  -4  -6  -6  124.89   10.50
   4   6   6  123.19   10.30
   4   6   6  118.59    8.80
   4   6   6  108.49    9.60
  -5  -6  -6    1.90    2.20
  -5  -6  -6    1.60    3.60
   5   6   6    4.30    3.10
   5   6   6    5.00    3.40
  -6  -6  -6   44.90    5.90
  -6  -6  -6   43.10    7.10
   6   6   6   47.00    6.00
   6   6   6   38.40    6.60
  -7  -6  -6    3.30    3.20
  -7  -6  -6    0.80    3.20
   7   6   6    8.50    3.30
 -11   6   5   62.19   10.20
 -11   6   5   38.00    6.60
 -10   6   5   26.00    5.40
 -10   6   5   49.60    8.40
  -9   6   5  330.77   24.90
  -9   6   5  385.06   26.30
   8  -6  -5    7.80    2.50
  -8   6   5    5.30    3.10
  -8   6   5   13.60    4.10
  -8   6   5    7.80    4.30
   7  -6  -5  271.17   17.10
  -7   6   5  247.28   18.20
  -7   6   5  258.57   18.60
  -7   6   5  237.88   16.40
   6  -6  -5    1.90    2.00
  -6   6   5   -2.00    2.50
  -6   6   5    1.30    2.00
  -6   6   5    0.70    1.20
   5  -6  -5    7.20    2.30
  -5   6   5    7.20    2.90
  -5   6   5    5.20    2.80
   4  -6  -5   20.60    3.40
  -4   6   5   16.80    1.60
  -4   6   5   19.30    3.40
   3  -6  -5 1031.50   60.89
   3  -6  -5 1034.80   61.19
  -3   6   5  883.41   59.49
   2  -6  -5  259.37   16.70
   2  -6  -5  244.38   16.70
   2  -6  -5  241.28   16.10
  -2   6   5  230.78   15.30
   1  -6  -5 1020.70   61.29
   1  -6  -5 1042.30   61.29
   1  -6  -5  912.61   60.39
  -1   6   5  956.60   60.19
   0  -6  -5   18.00    2.70
   0  -6  -5   17.40    3.40
   0  -6  -5   17.10    3.50
   0  -6  -5   18.40    2.30
   0   6   5   18.40    3.40
   0   6   5   17.80    2.70
  -1  -6  -5  111.09    8.50
  -1  -6  -5  110.29    8.00
  -1  -6  -5  109.19    8.10
  -1  -6  -5  117.59    8.90
   1   6   5  109.29    7.70
   1   6   5   99.19    8.30
   1   6   5   99.79    8.10
  -2  -6  -5    5.20    1.80
  -2  -6  -5   -0.50    2.40
  -2  -6  -5    1.70    2.00
   2   6   5    2.50    2.00
   2   6   5   -0.10    1.90
   2   6   5    4.20    1.70
  -3  -6  -5   18.70    3.30
  -3  -6  -5   23.10    3.70
  -3  -6  -5   12.50    3.90
   3   6   5   19.80    3.80
   3   6   5   23.30    3.60
   3   6   5   18.90    2.80
  -4  -6  -5    4.30    2.60
  -4  -6  -5   -2.40    3.00
   4   6   5   -2.10    2.30
   4   6   5    3.90    2.70
  -5  -6  -5  241.88   17.40
  -5  -6  -5  222.48   15.70
   5   6   5  214.88   16.80
   5   6   5  228.98   16.20
  -6  -6  -5   21.40    5.60
  -6  -6  -5   15.70    3.80
   6   6   5   14.20    4.40
   6   6   5   20.80    4.10
  -7  -6  -5   50.59    6.30
  -7  -6  -5   52.99    7.80
   7   6   5   59.29    6.70
   7   6   5   50.49    7.60
  -8  -6  -5   13.40    5.50
  -8  -6  -5    5.90    3.50
   8   6   5   11.20    3.70
 -11   6   4   13.00    5.80
 -11   6   4    9.90    3.90
 -10   6   4  124.89   13.10
 -10   6   4  102.99   10.70
  -9   6   4   17.50    5.20
  -9   6   4   13.10    4.30
  -8   6   4  637.04   37.20
  -8   6   4  461.75   35.00
   7  -6  -4   16.30    2.70
  -7   6   4   21.00    4.10
  -7   6   4   11.20    2.40
  -7   6   4   21.90    4.80
   6  -6  -4  105.89    7.70
  -6   6   4   98.99    7.20
  -6   6   4   98.09    8.60
  -6   6   4  110.39    9.20
   5  -6  -4    0.80    1.50
  -5   6   4    0.20    2.40
  -5   6   4    0.50    0.90
  -5   6   4    0.90    2.00
   4  -6  -4  264.17   16.60
  -4   6   4  254.77   17.30
  -4   6   4  236.38   16.90
  -4   6   4  243.98   15.30
   3  -6  -4   98.19    7.50
   3  -6  -4   95.69    8.20
  -3   6   4   97.39    6.00
   2  -6  -4  860.31   57.09
   2  -6  -4 1008.40   57.59
   2  -6  -4  903.41   57.89
  -2   6   4  930.71   56.39
   1  -6  -4   72.29    6.00
   1  -6  -4   87.29    6.50
   1  -6  -4   80.39    7.10
  -1   6   4   80.89    6.40
  -1   6   4   83.29    5.70
   0  -6  -4 1119.49   69.69
   0  -6  -4 1110.59   69.89
   0  -6  -4 1193.58   70.89
   0   6   4 1128.79   69.99
   0   6   4 1152.88   70.49
  -1  -6  -4   27.50    4.00
  -1  -6  -4   26.30    3.10
  -1  -6  -4   21.70    2.80
   1   6   4   21.80    2.90
   1   6   4   19.00    3.00
   1   6   4   21.20    2.40
  -2  -6  -4   71.69    5.70
  -2  -6  -4   65.79    6.60
  -2  -6  -4   73.19    6.00
   2   6   4   70.39    6.10
   2   6   4   70.99    5.20
   2   6   4   62.59    6.10
  -3  -6  -4    8.60    2.80
  -3  -6  -4   11.00    2.80
  -3  -6  -4   11.70    2.40
   3   6   4    9.90    2.80
   3   6   4    8.10    1.80
   3   6   4   11.30    2.90
  -4  -6  -4  265.37   18.80
  -4  -6  -4  287.37   19.60
  -4  -6  -4  279.77   18.20
   4   6   4  262.67   18.50
   4   6   4  273.97   19.10
  -5  -6  -4    7.20    3.10
  -5  -6  -4    2.20    3.50
  -5  -6  -4    0.80    2.30
   5   6   4    5.90    2.80
   5   6   4    5.50    3.10
  -6  -6  -4  308.37   19.50
  -6  -6  -4  271.87   20.70
   6   6   4  259.97   20.40
   6   6   4  293.07   19.50
  -7  -6  -4   17.70    3.90
  -7  -6  -4   19.40    5.10
   7   6   4   16.50    4.70
   7   6   4   17.30    3.70
  -8  -6  -4   29.20    6.70
  -8  -6  -4   18.50    4.30
   8   6   4   24.90    4.30
  -9  -6  -4   11.90    5.70
  -9  -6  -4    5.60    3.50
 -11   6   3   11.30    4.60
 -11   6   3   18.60    6.40
 -10   6   3   34.90    8.10
 -10   6   3   35.30    6.30
  -9   6   3  218.28   17.70
  -9   6   3  293.47   20.40
   8  -6  -3   32.80    2.70
  -8   6   3   28.30    4.70
  -8   6   3   42.20    7.10
  -7   6   3  491.85   31.20
  -7   6   3  487.55   31.70
  -7   6   3  512.25   32.80
  -7   6   3  532.55   34.30
  -6   6   3    2.00    1.50
  -6   6   3    3.50    3.20
  -6   6   3    3.10    1.50
  -6   6   3    1.40    1.70
   5  -6  -3  139.59    8.80
  -5   6   3   97.59    9.10
  -5   6   3  122.39    8.70
  -5   6   3  135.69   10.50
  -5   6   3  129.59    8.40
   4  -6  -3    2.10    1.40
  -4   6   3    2.80    1.80
  -4   6   3    1.40    1.50
  -4   6   3    1.00    2.10
  -4   6   3    1.90    0.80
   3  -6  -3  116.29    9.10
   3  -6  -3  123.39    8.10
  -3   6   3  100.29    6.90
  -3   6   3  114.99    7.90
   2  -6  -3  102.09    8.40
  -2   6   3  101.29    6.50
  -2   6   3  102.09    6.50
  -2   6   3  102.49    7.50
   1  -6  -3 1549.34  100.09
   1  -6  -3 1618.34  101.09
  -1   6   3 1837.92  100.29
  -1   6   3 1558.84  100.39
  -1   6   3 1636.54   99.79
   0  -6  -3  170.58   12.10
   0  -6  -3  153.68   10.70
   0   6   3  161.38   10.90
   0   6   3  178.08   10.90
   0   6   3  160.38   11.20
  -1  -6  -3  639.94   39.50
  -1  -6  -3  656.83   40.60
  -1  -6  -3  659.23   39.80
   1   6   3  598.14   40.00
   1   6   3  640.64   39.80
  -2  -6  -3    8.00    2.90
  -2  -6  -3    9.00    1.80
  -2  -6  -3    7.50    2.00
   2   6   3    1.40    1.40
  -3  -6  -3    3.10    1.60
  -3  -6  -3   -0.30    1.90
  -3  -6  -3   -1.20    1.70
   3   6   3    1.10    1.50
   3   6   3   -0.90    1.90
  -4  -6  -3   48.00    5.50
  -4  -6  -3   50.09    6.40
  -4  -6  -3   48.40    4.60
   4   6   3   45.90    5.50
   4   6   3   46.10    4.60
  -5  -6  -3  165.68   11.90
  -5  -6  -3  176.88   13.30
  -5  -6  -3  174.38   12.90
   5   6   3  160.78   12.10
   5   6   3  162.78   12.80
  -6  -6  -3   24.00    4.80
  -6  -6  -3   37.30    6.40
  -6  -6  -3   26.80    4.10
   6   6   3   27.70    4.20
   6   6   3   26.20    4.90
   6   6   3   30.40    4.80
  -7  -6  -3  223.78   16.50
  -7  -6  -3  183.88   13.70
   7   6   3  186.78   13.60
   7   6   3  171.18   14.90
  -8  -6  -3   24.60    5.80
  -8  -6  -3   23.10    4.40
   8   6   3   22.00    4.10
  -9  -6  -3   28.90    7.20
  -9  -6  -3   18.60    4.40
 -11   6   2   14.10    4.70
 -11   6   2   11.00    7.70
 -10   6   2   71.79   11.20
 -10   6   2   73.49    8.50
  -9   6   2    5.80    3.50
  -9   6   2    1.50    5.10
   8  -6  -2  351.06   22.70
  -8   6   2  331.37   23.90
  -8   6   2  388.66   26.00
   7  -6  -2  135.19    9.10
  -7   6   2  136.59    9.90
  -7   6   2  127.89    8.60
  -7   6   2  143.09   10.70
  -7   6   2  156.78   12.70
   6  -6  -2  266.57   16.00
   6  -6  -2  256.97   16.10
  -6   6   2  257.07   17.00
  -6   6   2  259.97   17.60
  -6   6   2  267.47   19.00
  -6   6   2  249.88   16.30
  -5   6   2   24.80    2.80
  -5   6   2   30.80    4.60
  -5   6   2   30.20    2.70
  -5   6   2   24.90    3.40
  -5   6   2   21.90    2.80
  -4   6   2  181.88   11.80
  -4   6   2  171.88   11.70
  -4   6   2  174.08   12.30
  -4   6   2  201.68   13.60
   3  -6  -2  108.29    9.10
  -3   6   2  109.69    8.00
  -3   6   2  113.79    7.50
  -3   6   2  117.59    7.80
   2  -6  -2 1312.07   81.49
  -2   6   2 1314.07   79.79
  -2   6   2 1283.67   80.29
  -2   6   2 1335.27   80.09
   1  -6  -2  309.87   21.80
  -1   6   2  321.57   20.90
  -1   6   2  370.56   20.70
  -1   6   2  309.17   20.40
   0  -6  -2 1223.58   69.19
   0  -6  -2  995.90   67.69
   0   6   2 1004.80   68.09
   0   6   2 1149.48   67.99
   0   6   2 1181.28   67.79
   0   6   2 1114.69   67.79
  -1  -6  -2  285.07   19.60
   1   6   2  304.97   18.80
   1   6   2  319.07   18.50
   1   6   2  276.67   18.00
   1   6   2  288.17   18.80
   1   6   2  286.87   19.00
  -2  -6  -2  392.46   26.20
  -2  -6  -2  385.46   25.50
   2   6   2  383.06   25.50
   2   6   2  416.76   25.40
   2   6   2  416.86   25.00
   2   6   2  394.06   25.40
  -3  -6  -2   -1.00    1.50
  -3  -6  -2    2.50    1.30
  -3  -6  -2   -0.20    2.20
   3   6   2   -1.50    1.40
   3   6   2    0.80    1.60
   3   6   2    2.20    1.70
  -4  -6  -2  431.66   24.60
  -4  -6  -2  379.86   26.00
  -4  -6  -2  415.26   26.80
  -4  -6  -2  383.76   25.20
   4   6   2  372.26   25.40
   4   6   2  386.26   26.00
   4   6   2  400.86   25.80
  -5  -6  -2    0.00    1.10
  -5  -6  -2   -0.40    2.20
  -5  -6  -2   -1.10    1.60
   5   6   2    0.30    1.60
   5   6   2    3.20    1.70
   5   6   2    2.40    2.40
  -6  -6  -2  540.35   35.90
  -6  -6  -2  556.54   34.90
  -6  -6  -2  545.15   36.60
   6   6   2  570.64   36.10
   6   6   2  543.75   34.90
   6   6   2  535.95   35.40
  -7  -6  -2  136.09   11.90
  -7  -6  -2  123.89    9.90
  -7  -6  -2  126.99   11.20
   7   6   2  124.39   11.20
   7   6   2  123.19   10.70
   7   6   2  131.99    9.90
  -8  -6  -2  101.29    8.20
  -8  -6  -2  109.69   11.50
   8   6   2   87.09    8.20
  -9  -6  -2   17.30    4.10
  -9  -6  -2   19.20    6.60
   9   6   2   14.10    3.50
 -10  -6  -2    9.60    6.00
 -10  -6  -2    2.90    3.30
 -11   6   1    6.00    6.20
 -10   6   1   13.40    4.50
 -10   6   1   12.50    5.80
  -9   6   1  220.68   16.80
  -9   6   1  243.08   19.40
  -8   6   1   35.50    7.20
  -8   6   1   27.70    4.70
   7  -6  -1  605.24   38.00
  -7   6   1  594.04   38.60
  -7   6   1  644.84   40.90
  -7   6   1  584.44   38.40
   6  -6  -1    4.40    1.30
   6  -6  -1    7.40    1.80
  -6   6   1    6.10    1.00
  -6   6   1    3.20    2.80
  -6   6   1    6.10    0.80
  -6   6   1    4.30    1.90
  -6   6   1    4.30    2.30
   5  -6  -1  250.67   15.30
  -5   6   1  259.77   17.80
  -5   6   1  254.87   16.10
  -5   6   1  245.08   15.00
  -5   6   1  244.48   15.80
  -5   6   1  200.48   15.10
   4  -6  -1    0.40    0.60
  -4   6   1   -0.80    1.20
  -4   6   1    0.70    1.00
  -4   6   1   -0.80    1.00
  -4   6   1    0.40    2.40
  -4   6   1    0.50    0.90
   3  -6  -1    5.90    2.30
   3  -6  -1    7.30    0.70
  -3   6   1    5.90    1.40
  -3   6   1    6.40    1.40
  -3   6   1    4.80    1.50
  -3   6   1    8.50    1.40
   2  -6  -1   73.79    6.60
  -2   6   1   64.99    5.10
  -2   6   1   68.19    5.00
  -2   6   1   73.89    5.20
  -2   6   1   76.59    5.10
   1  -6  -1 3347.67  210.58
  -1   6   1 3247.18  209.08
  -1   6   1 3419.16  209.38
  -1   6   1 3770.12  209.08
   0  -6  -1    9.80    2.50
   0  -6  -1   11.20    1.40
   0   6   1   11.40    2.00
   0   6   1   11.60    1.30
   0   6   1   12.30    1.70
  -1  -6  -1 3043.90  168.38
  -1  -6  -1 2460.15  166.58
   1   6   1 2765.92  167.28
   1   6   1 2802.52  166.68
   1   6   1 2678.13  167.28
   1   6   1 2755.52  167.08
  -2  -6  -1   24.10    3.90
  -2  -6  -1   24.60    2.30
   2   6   1   23.20    2.90
   2   6   1   26.40    3.00
   2   6   1   23.50    3.10
   2   6   1   26.90    2.40
  -3  -6  -1   81.49    7.00
  -3  -6  -1   70.19    6.40
   3   6   1   82.39    6.60
   3   6   1   75.59    6.20
   3   6   1   71.79    6.20
   3   6   1   90.59    5.80
  -4  -6  -1   66.59    6.20
  -4  -6  -1   61.69    5.30
  -4  -6  -1   76.19    4.70
  -4  -6  -1   69.99    6.70
   4   6   1   65.49    5.70
   4   6   1   69.89    5.80
   4   6   1   66.39    6.30
  -5  -6  -1  117.09    8.10
  -5  -6  -1  123.59    8.80
  -5  -6  -1  124.79    9.70
  -5  -6  -1  121.89   10.20
   5   6   1  122.99    9.10
   5   6   1  123.69    9.90
   5   6   1  124.59    9.50
  -6  -6  -1    9.20    3.50
  -6  -6  -1   14.70    3.40
  -6  -6  -1    6.20    2.30
   6   6   1   11.40    2.70
   6   6   1   12.30    3.20
   6   6   1    4.80    3.00
  -7  -6  -1  483.05   31.40
  -7  -6  -1  441.46   30.00
  -7  -6  -1  530.95   32.60
   7   6   1  441.96   30.00
   7   6   1  459.75   30.70
  -8  -6  -1   14.00    4.30
  -8  -6  -1   10.40    3.20
  -8  -6  -1    5.90    5.00
   8   6   1    5.40    3.20
   8   6   1    8.70    2.80
   8   6   1    8.60    3.50
  -9  -6  -1  110.79   12.00
  -9  -6  -1  113.69   10.00
   9   6   1  128.89    9.70
 -10  -6  -1    3.40    4.20
 -10  -6  -1   10.00    3.80
 -10   6   0   25.20    5.20
 -10   6   0   19.90    7.70
  -9   6   0    8.90    4.90
  -9   6   0   13.00    4.00
  -8   6   0  163.58   15.20
  -8   6   0  163.48   12.30
   7  -6   0  380.16   24.60
  -7   6   0  365.06   24.70
  -7   6   0  385.66   27.00
  -7   6   0  364.06   24.60
   6  -6   0  401.06   25.20
  -6   6   0  352.66   25.10
  -6   6   0  368.66   25.30
  -6   6   0  455.35   27.70
   5  -6   0   44.30    4.00
  -5   6   0   38.70    4.40
  -5   6   0   35.90    2.70
  -5   6   0   36.40    2.80
  -5   6   0   38.10    4.10
  -5   6   0   45.40    6.20
   4  -6   0   28.80    2.90
  -4   6   0   32.00    3.30
  -4   6   0   27.00    2.40
  -4   6   0   32.70    2.60
  -4   6   0   24.90    3.40
  -4   6   0   31.30    4.80
   3  -6   0    0.30    0.80
   3  -6   0    0.50    1.80
   3  -6   0   -1.50    0.70
   3  -6   0    0.50    0.80
  -3   6   0    3.80    1.90
  -3   6   0    1.90    1.60
  -3   6   0    0.80    0.90
  -3   6   0   -0.70    0.80
  -3   6   0   -0.10    1.10
   2  -6   0  460.95   31.40
   2  -6   0  476.65   29.50
  -2   6   0  480.05   30.10
  -2   6   0  492.45   29.70
   1  -6   0  949.90   60.09
   1  -6   0 1028.40   58.39
  -1   6   0  924.61   58.59
  -1   6   0 1020.80   58.19
  -1   6   0  879.81   58.09
  -1   6   0  884.31   58.29
  -1   6   0 1003.70   58.79
   0  -6   0  424.96   26.20
   0  -6   0  423.76   27.60
   0   6   0  409.86   26.40
   0   6   0  419.66   26.40
   0   6   0  419.96   25.80
   0   6   0  427.56   25.70
   0   6   0  422.96   25.70
  -1  -6   0  948.21   61.29
  -1  -6   0  978.50   59.49
  -1  -6   0  972.00   60.09
   1   6   0  988.30   60.19
   1   6   0 1025.50   59.49
   1   6   0  963.90   60.29
   1   6   0  976.20   60.49
  -2  -6   0  520.65   33.30
  -2  -6   0  511.45   31.60
   2   6   0  469.05   32.40
   2   6   0  531.55   32.30
   2   6   0  544.65   31.60
   2   6   0  507.75   32.30
  -3  -6   0   -3.00    1.80
  -3  -6   0   -0.80    0.80
  -3  -6   0    1.10    0.40
   3   6   0    1.00    0.90
   3   6   0   -0.10    1.00
   3   6   0    1.00    1.40
   3   6   0    1.30    1.50
  -4  -6   0   22.70    2.80
  -4  -6   0   28.10    4.50
  -4  -6   0   30.60    2.30
  -4  -6   0   28.00    3.80
   4   6   0   30.00    4.00
   4   6   0   32.00    3.80
   4   6   0   31.60    3.20
  -5  -6   0   34.20    3.00
  -5  -6   0   41.50    4.90
  -5  -6   0   39.80    5.80
  -5  -6   0   35.10    3.70
   5   6   0   35.80    3.80
   5   6   0   33.40    4.20
   5   6   0   48.00    5.20
  -6  -6   0  378.56   24.60
  -6  -6   0  411.46   26.90
  -6  -6   0  379.56   25.70
   6   6   0  377.86   25.20
   6   6   0  376.76   24.80
  -7  -6   0  406.96   26.40
  -7  -6   0  343.17   23.90
  -7  -6   0  384.16   25.30
   7   6   0  364.86   23.90
   7   6   0  375.46   24.60
   7   6   0  338.17   25.00
  -8  -6   0  211.98   16.80
  -8  -6   0  192.08   15.10
  -8  -6   0  170.98   13.70
   8   6   0  199.38   13.70
   8   6   0  201.18   14.50
   8   6   0  184.58   15.10
  -9  -6   0   10.10    3.40
  -9  -6   0    4.50    4.20
   9   6   0   15.10    3.40
 -10  -6   0   19.40    4.30
 -10  -6   0   20.50    6.30
 -10   6  -1   -0.40    6.20
 -10   6  -1    1.60    3.30
  -9   6  -1  119.09   12.50
  -9   6  -1  106.49    9.80
  -8   6  -1    0.30    3.60
  -8   6  -1    5.30    3.20
  -7   6  -1  426.86   29.30
  -7   6  -1  489.25   32.10
   6  -6   1   11.10    2.80
  -6   6  -1    9.40    2.70
  -6   6  -1    8.60    4.10
  -6   6  -1    5.40    2.40
   5  -6   1  117.99    8.70
  -5   6  -1  124.89   10.40
  -5   6  -1  106.99    6.90
  -5   6  -1  137.99    9.20
  -5   6  -1  114.99    8.30
  -5   6  -1  101.89    6.90
   4  -6   1   70.89    5.60
  -4   6  -1   61.89    6.80
  -4   6  -1   58.19    5.90
  -4   6  -1   60.99    5.30
  -4   6  -1   63.19    4.50
  -4   6  -1   70.19    4.60
   3  -6   1   73.79    5.60
   3  -6   1   80.49    6.00
   3  -6   1   86.19    5.40
  -3   6  -1   75.29    5.70
  -3   6  -1   69.49    7.10
  -3   6  -1   83.69    5.50
  -3   6  -1   75.79    6.60
   2  -6   1   27.10    4.40
   2  -6   1   29.80    2.70
   2  -6   1   24.50    2.30
  -2   6  -1   26.90    2.40
  -2   6  -1   22.30    3.20
  -2   6  -1   23.00    2.30
   1  -6   1 2934.71  161.38
   1  -6   1 2581.74  162.88
   1  -6   1 2459.95  160.78
  -1   6  -1 2639.44  161.18
  -1   6  -1 2531.55  160.88
  -1   6  -1 2762.92  161.28
  -1   6  -1 2672.53  161.78
   0  -6   1   11.10    2.70
   0  -6   1   11.20    1.70
   0   6  -1   12.70    2.00
   0   6  -1   13.80    1.90
   0   6  -1   12.80    1.40
  -1  -6   1 2981.70  198.88
  -1  -6   1 3294.37  198.98
  -1  -6   1 3247.97  200.18
   1   6  -1 3384.26  199.08
   1   6  -1 3465.85  199.18
  -2  -6   1   67.89    5.50
  -2  -6   1   67.09    4.70
  -2  -6   1   72.59    6.50
  -2  -6   1   70.09    4.60
   2   6  -1   76.69    6.00
   2   6  -1   77.09    5.70
   2   6  -1   76.09    4.70
   2   6  -1   70.29    5.60
  -3  -6   1    7.00    1.20
  -3  -6   1    6.10    1.80
  -3  -6   1    4.70    2.20
   3   6  -1    9.00    1.20
   3   6  -1    9.20    1.80
   3   6  -1   20.20    2.80
   3   6  -1   16.30    2.40
  -4  -6   1    0.20    0.70
  -4  -6   1   -1.70    2.30
   4   6  -1    1.30    1.70
   4   6  -1   -0.40    1.50
   4   6  -1    0.50    1.00
   4   6  -1   -1.20    1.40
  -5  -6   1  240.68   17.00
  -5  -6   1  229.08   16.10
  -5  -6   1  222.58   14.90
   5   6  -1  226.98   16.00
   5   6  -1  226.28   15.60
   5   6  -1  231.48   15.30
  -6  -6   1    1.20    2.40
  -6  -6   1    4.30    1.90
  -6  -6   1    3.50    3.60
   6   6  -1    4.10    2.10
   6   6  -1    5.00    2.30
   6   6  -1    4.20    2.30
  -7  -6   1  579.44   39.00
  -7  -6   1  575.34   37.90
  -7  -6   1  685.23   40.70
   7   6  -1  619.24   38.00
   7   6  -1  564.14   39.00
   7   6  -1  591.84   38.50
  -8  -6   1   31.60    6.90
  -8  -6   1   29.70    4.40
  -8  -6   1   29.50    5.20
   8   6  -1   21.00    4.70
   8   6  -1   28.40    4.20
   8   6  -1   37.10    5.10
  -9  -6   1  239.98   19.30
  -9  -6   1  222.48   16.10
   9   6  -1  221.08   15.70
 -10  -6   1   16.30    5.70
 -10  -6   1   10.50    3.70
  10   6  -1   15.10    3.60
 -11  -6   1    9.10    6.60
 -10   6  -2    5.20    3.80
 -10   6  -2   -0.40    4.40
  -9   6  -2   14.90    6.60
  -9   6  -2   11.60    4.00
  -8   6  -2  102.99    9.00
  -8   6  -2   99.29   12.30
  -7   6  -2  137.49   12.10
  -7   6  -2  114.09    9.40
   6  -6   2  541.15   34.70
  -6   6  -2  529.75   35.90
  -6   6  -2  522.55   34.60
  -6   6  -2  529.05   33.80
   5  -6   2   -2.20    1.90
  -5   6  -2    1.60    0.50
  -5   6  -2   -1.60    2.20
  -5   6  -2   -2.80    2.70
  -5   6  -2    1.70    1.80
  -5   6  -2    2.10    0.50
   4  -6   2  388.56   25.20
   4  -6   2  374.16   23.60
  -4   6  -2  371.76   23.80
  -4   6  -2  404.46   24.40
  -4   6  -2  397.86   26.10
  -4   6  -2  368.16   25.30
   3  -6   2    2.80    1.60
   3  -6   2    1.50    0.90
  -3   6  -2    0.20    1.80
  -3   6  -2   -0.80    2.20
  -3   6  -2    1.70    1.10
  -3   6  -2    0.90    1.30
   2  -6   2  378.66   23.70
   2  -6   2  373.36   24.30
   2  -6   2  405.66   26.00
  -2   6  -2  358.76   24.90
  -2   6  -2  355.16   23.60
  -2   6  -2  416.86   23.90
   1  -6   2  305.47   19.00
   1  -6   2  274.97   20.20
   1  -6   2  289.37   18.30
  -1   6  -2  287.97   18.60
  -1   6  -2  297.67   19.50
  -1   6  -2  295.67   18.30
  -1   6  -2  308.07   18.70
   0  -6   2 1117.09   67.39
   0  -6   2 1065.29   68.99
   0  -6   2 1104.59   66.89
   0  -6   2 1178.68   67.79
   0   6  -2 1061.79   66.89
   0   6  -2 1130.79   68.09
   0   6  -2 1064.29   67.59
  -1  -6   2  310.77   21.80
  -1  -6   2  307.67   20.70
  -1  -6   2  322.27   20.20
  -1  -6   2  350.76   19.70
   1   6  -2  317.87   20.60
   1   6  -2  322.67   20.90
  -2  -6   2 1319.07   78.09
  -2  -6   2 1246.58   79.99
  -2  -6   2 1278.67   78.99
  -2  -6   2 1358.56   78.19
   2   6  -2 1206.38   78.89
   2   6  -2 1301.07   79.09
  -3  -6   2  112.69    9.40
  -3  -6   2  113.59    8.40
  -3  -6   2  115.89    7.50
   3   6  -2  111.09    8.20
   3   6  -2  116.19    8.80
   3   6  -2  119.19    8.40
  -4  -6   2  192.58   12.10
  -4  -6   2  184.68   13.90
  -4  -6   2  185.28   12.90
   4   6  -2  184.38   12.50
   4   6  -2  179.98   13.10
   4   6  -2  182.18   12.80
   4   6  -2  186.28   12.00
  -5  -6   2   26.10    2.90
  -5  -6   2   22.10    3.50
  -5  -6   2   22.30    4.70
   5   6  -2   25.10    3.40
   5   6  -2   26.40    3.40
  -6  -6   2  253.57   16.30
  -6  -6   2  222.18   18.00
   6   6  -2  233.48   16.70
   6   6  -2  267.97   16.60
   6   6  -2  244.58   17.40
  -7  -6   2  128.29    9.50
  -7  -6   2  144.19   12.10
  -7  -6   2  112.59   10.40
   7   6  -2  129.29   10.00
   7   6  -2  124.19   10.70
   7   6  -2  123.49    9.50
  -8  -6   2  368.36   24.80
  -8  -6   2  323.87   22.00
  -8  -6   2  320.37   23.10
   8   6  -2  324.17   21.80
   8   6  -2  314.47   23.10
   8   6  -2  330.37   22.30
  -9  -6   2    6.10    3.10
  -9  -6   2   13.90    5.80
   9   6  -2    7.70    2.90
 -10  -6   2   65.69   10.40
 -10  -6   2   63.49    7.50
  10   6  -2   73.89    6.90
 -11  -6   2    9.00    6.30
 -11  -6   2   11.40    4.10
  -9   6  -3   20.30    4.60
  -9   6  -3   14.70    6.80
  -8   6  -3   30.20    5.00
  -8   6  -3   28.90    7.50
  -7   6  -3  186.28   15.80
  -7   6  -3  172.08   13.10
  -6   6  -3   33.40    6.30
  -6   6  -3   23.00    3.80
   5  -6   3  167.18   12.50
  -5   6  -3  141.69   12.90
  -5   6  -3  166.78   12.60
  -5   6  -3  165.18   11.40
  -5   6  -3  160.88   10.30
   4  -6   3   41.50    3.30
   4  -6   3   47.60    5.60
  -4   6  -3   47.00    6.10
  -4   6  -3   44.40    4.20
  -4   6  -3   37.40    3.70
  -4   6  -3   42.70    5.50
   3  -6   3    6.00    1.50
   3  -6   3    0.20    1.90
  -3   6  -3   -0.20    1.90
  -3   6  -3    1.10    2.30
  -3   6  -3    2.00    1.50
  -3   6  -3   -0.30    1.50
   2  -6   3   -0.30    1.50
   2  -6   3   -1.00    1.00
  -2   6  -3   -0.90    1.10
  -2   6  -3   -0.80    1.50
  -2   6  -3    0.20    1.20
  -2   6  -3    0.60    2.00
   1  -6   3  665.03   41.10
   1  -6   3  624.24   40.60
   1  -6   3  663.53   40.20
   1  -6   3  630.44   42.10
  -1   6  -3  625.74   41.50
  -1   6  -3  632.44   40.10
  -1   6  -3  730.73   40.60
   0  -6   3  167.48   12.90
   0  -6   3  176.28   11.00
   0  -6   3  174.58   12.00
   0  -6   3  179.88   11.40
   0   6  -3  174.48   12.30
   0   6  -3  161.58   10.90
   0   6  -3  184.48   11.70
  -1  -6   3 1545.25   91.69
  -1  -6   3 1568.94   91.29
  -1  -6   3 1489.15   92.19
  -1  -6   3 1495.85   93.19
   1   6  -3 1481.75   91.99
   1   6  -3 1380.86   91.29
   1   6  -3 1562.64   92.39
  -2  -6   3  116.89    6.90
  -2  -6   3  100.59    7.80
  -2  -6   3   94.59    8.50
  -2  -6   3   99.39    6.80
   2   6  -3  108.29    7.90
   2   6  -3  101.69    7.50
  -3  -6   3  107.99    8.40
  -3  -6   3  106.19    7.50
  -3  -6   3  131.99    7.70
  -3  -6   3  108.99    9.20
   3   6  -3  105.39    8.70
   3   6  -3  112.49    8.50
   3   6  -3  113.69    8.30
  -4  -6   3    0.70    2.50
  -4  -6   3    2.40    1.90
  -4  -6   3    1.70    1.10
   4   6  -3    0.20    1.80
   4   6  -3    4.20    1.90
   4   6  -3    0.30    0.60
  -5  -6   3  127.49    9.60
  -5  -6   3  116.69   10.40
   5   6  -3  131.39   10.00
   5   6  -3  116.49    9.20
   5   6  -3  125.09    9.10
  -6  -6   3    1.50    2.50
  -6  -6   3    0.90    1.50
  -6  -6   3    0.30    1.70
   6   6  -3    0.60    2.00
   6   6  -3   -0.10    2.00
   6   6  -3    3.10    2.50
  -7  -6   3  509.35   32.70
  -7  -6   3  523.15   34.90
   7   6  -3  502.85   33.90
   7   6  -3  542.25   32.90
   7   6  -3  489.35   33.00
  -8  -6   3   34.30    4.70
  -8  -6   3   44.80    7.50
   8   6  -3   36.60    5.00
   8   6  -3   35.40    4.80
  -9  -6   3  251.47   18.80
  -9  -6   3  313.27   22.10
   9   6  -3  268.27   18.60
 -10  -6   3   43.30    8.60
 -10  -6   3   31.20    5.30
  10   6  -3   39.90    5.20
 -11  -6   3   17.20    4.40
 -11  -6   3   25.30    6.80
  -9   6  -4    1.90    5.40
  -9   6  -4    7.60    3.00
  -8   6  -4   22.30    4.50
  -8   6  -4   32.10    7.60
  -7   6  -4   13.60    3.60
  -7   6  -4   15.20    5.80
  -6   6  -4  271.07   19.20
  -6   6  -4  305.17   21.50
   5  -6   4    2.20    3.40
  -5   6  -4    2.30    3.00
  -5   6  -4    1.30    2.20
  -5   6  -4    4.50    1.40
  -5   6  -4    5.00    3.00
   4  -6   4  270.47   19.00
   4  -6   4  276.37   16.90
  -4   6  -4  234.98   17.20
  -4   6  -4  270.17   19.10
  -4   6  -4  268.47   19.00
  -4   6  -4  272.57   17.50
   3  -6   4   10.00    3.00
  -3   6  -4    9.30    3.00
  -3   6  -4    5.80    3.10
  -3   6  -4    7.30    2.10
  -3   6  -4    8.50    2.00
   2  -6   4   69.09    6.70
   2  -6   4   74.39    5.80
  -2   6  -4   75.29    5.70
  -2   6  -4   54.69    6.20
  -2   6  -4   70.69    5.30
  -2   6  -4   66.09    7.10
   1  -6   4   26.20    2.70
   1  -6   4   28.70    4.50
   1  -6   4   26.40    3.10
   1  -6   4   29.80    4.00
  -1   6  -4   22.50    2.60
  -1   6  -4   20.50    3.90
  -1   6  -4   27.60    3.30
   0  -6   4 1099.39   72.39
   0  -6   4 1226.88   71.99
   0  -6   4 1099.59   71.09
   0  -6   4 1183.08   70.69
   0   6  -4 1075.79   70.69
   0   6  -4 1265.47   71.39
   0   6  -4 1167.58   72.09
  -1  -6   4   80.69    5.50
  -1  -6   4   76.19    7.20
  -1  -6   4   80.19    6.60
  -1  -6   4   79.39    5.90
   1   6  -4   74.59    6.80
   1   6  -4   79.29    5.60
   1   6  -4   84.79    6.20
  -2  -6   4 1061.19   57.99
  -2  -6   4  851.51   59.39
  -2  -6   4  936.81   58.89
   2   6  -4  959.20   58.59
   2   6  -4  908.61   58.79
  -3  -6   4  111.99    7.20
  -3  -6   4   94.99    8.00
  -3  -6   4   97.99    7.10
  -3  -6   4   91.09    8.50
   3   6  -4  104.69    8.00
   3   6  -4  112.09    7.90
  -4  -6   4  273.37   16.50
  -4  -6   4  255.07   17.10
  -4  -6   4  229.88   16.00
  -4  -6   4  238.08   17.60
   4   6  -4  251.77   16.60
   4   6  -4  251.87   17.40
   4   6  -4  247.78   16.80
  -5  -6   4    0.20    1.00
  -5  -6   4    0.40    2.50
  -5  -6   4    2.00    1.30
   5   6  -4    1.90    2.00
   5   6  -4    0.60    2.30
   5   6  -4    4.50    1.90
  -6  -6   4   94.29    7.30
  -6  -6   4   94.19    9.10
  -6  -6   4   73.79    7.50
   6   6  -4   98.39    8.20
   6   6  -4   94.59    7.70
   6   6  -4   98.79    7.70
  -7  -6   4   12.30    2.80
  -7  -6   4   15.60    4.90
  -7  -6   4    9.30    2.90
   7   6  -4   18.20    3.40
   7   6  -4   16.00    3.90
   7   6  -4   15.80    3.30
  -8  -6   4  556.64   36.50
  -8  -6   4  526.75   34.20
   8   6  -4  524.75   34.60
   8   6  -4  520.75   34.00
  -9  -6   4   16.50    3.80
  -9  -6   4   15.90    5.70
   9   6  -4   18.10    3.80
 -10  -6   4  131.69   10.70
 -10  -6   4  130.09   13.40
  10   6  -4  116.99   10.10
 -11  -6   4   14.00    4.20
 -11  -6   4   12.10    6.20
  11   6  -4   15.60    4.00
  -8   6  -5   13.80    4.00
  -8   6  -5    8.60    5.80
  -7   6  -5   51.99    6.30
  -7   6  -5   47.30    8.20
  -6   6  -5   10.50    4.80
  -6   6  -5   16.00    3.60
  -5   6  -5  230.48   16.40
  -5   6  -5  249.68   18.10
   4  -6   5    0.30    2.80
  -4   6  -5    5.00    3.20
  -4   6  -5    0.20    2.10
  -4   6  -5   -0.70    1.80
  -4   6  -5    2.70    3.10
   3  -6   5   20.20    3.20
   3  -6   5   18.20    3.90
  -3   6  -5   13.60    3.60
  -3   6  -5   15.50    4.30
  -3   6  -5   18.50    2.90
  -3   6  -5   13.20    3.00
   2  -6   5    3.50    2.70
   2  -6   5    3.40    2.40
  -2   6  -5    0.90    2.30
  -2   6  -5    2.40    1.90
  -2   6  -5    0.80    2.80
  -2   6  -5    1.40    2.00
   1  -6   5  100.39    8.80
   1  -6   5   98.99    7.70
  -1   6  -5  104.29    7.30
  -1   6  -5  115.89    9.40
  -1   6  -5  101.99    7.80
  -1   6  -5   98.39    8.10
   0  -6   5   22.80    3.10
   0  -6   5   20.10    3.70
   0  -6   5   18.10    3.70
   0   6  -5   15.90    2.20
   0   6  -5   18.40    3.10
   0   6  -5   20.70    3.60
  -1  -6   5  952.20   61.29
  -1  -6   5  966.30   60.19
  -1  -6   5 1037.30   61.29
  -1  -6   5  993.00   59.79
   1   6  -5  944.31   61.09
   1   6  -5  889.61   59.69
   1   6  -5 1056.89   60.59
  -2  -6   5  240.88   17.50
  -2  -6   5  271.87   16.20
  -2  -6   5  246.48   17.30
   2   6  -5  236.78   16.20
   2   6  -5  276.97   16.90
   2   6  -5  227.38   17.00
  -3  -6   5  961.30   63.99
  -3  -6   5  993.70   63.69
   3   6  -5 1057.19   63.59
   3   6  -5 1069.39   63.39
  -4  -6   5   17.60    3.90
   4   6  -5   18.30    3.30
   4   6  -5   24.30    3.50
  -5  -6   5    4.00    1.70
  -5  -6   5    1.90    2.50
  -5  -6   5    2.50    2.80
   5   6  -5    5.60    2.70
   5   6  -5    6.80    2.50
   5   6  -5    9.80    2.90
  -6  -6   5   -0.30    2.00
  -6  -6   5    0.30    2.90
  -6  -6   5    2.00    1.80
   6   6  -5   -1.10    1.60
   6   6  -5    4.60    2.60
   6   6  -5   -2.90    1.80
  -7  -6   5  230.48   16.60
  -7  -6   5  257.17   18.70
  -7  -6   5  264.87   17.90
   7   6  -5  228.38   16.90
   7   6  -5  251.07   17.00
   7   6  -5  244.08   17.80
  -8  -6   5    5.80    3.40
  -8  -6   5    4.00    3.00
  -8  -6   5    3.00    4.10
   8   6  -5    1.80    2.90
  -9  -6   5  310.87   22.60
  -9  -6   5  349.96   25.10
   9   6  -5  347.27   22.70
 -10  -6   5   35.00    5.50
 -10  -6   5   39.00    7.80
  10   6  -5   40.50    5.60
 -11  -6   5   54.19    9.60
 -11  -6   5   50.19    6.90
  11   6  -5   47.30    6.30
  -7   6  -6    0.10    3.00
  -7   6  -6   -2.40    4.40
  -6   6  -6   34.20    6.50
  -6   6  -6   37.80    5.20
  -5   6  -6    2.30    2.70
  -5   6  -6    7.20    3.90
  -4   6  -6  101.59   12.40
  -4   6  -6   87.39    8.20
  -4   6  -6  115.79    9.70
  -4   6  -6  113.29    8.60
   3  -6   6    7.60    3.60
   3  -6   6    1.20    2.70
  -3   6  -6    6.00    3.30
  -3   6  -6    0.60    2.30
  -3   6  -6    5.50    3.40
  -3   6  -6    4.20    2.30
   2  -6   6   32.90    4.50
   2  -6   6   30.10    4.90
  -2   6  -6   25.10    4.10
  -2   6  -6   28.00    4.30
  -2   6  -6   28.60    3.60
  -2   6  -6   29.80    5.50
   1  -6   6  129.89    9.20
   1  -6   6  112.79   10.00
  -1   6  -6  123.29   10.50
  -1   6  -6  119.59    9.10
  -1   6  -6  112.59    8.40
  -1   6  -6  103.89    8.90
   0  -6   6  175.68   13.10
   0  -6   6  162.28   11.70
   0   6  -6  167.38   11.30
   0   6  -6  170.28   12.10
   0   6  -6  168.08   13.10
   0   6  -6  169.98   11.80
  -1  -6   6    4.50    2.80
  -1  -6   6    7.00    2.40
  -1  -6   6    8.90    3.00
   1   6  -6   10.60    3.20
   1   6  -6    9.20    2.80
   1   6  -6    7.70    1.90
  -2  -6   6  206.88   13.90
  -2  -6   6  201.48   14.80
  -2  -6   6  200.78   15.00
   2   6  -6  221.18   14.50
   2   6  -6  211.48   14.80
   2   6  -6  193.78   13.60
  -3  -6   6   69.19    6.80
   3   6  -6   76.29    6.90
   3   6  -6   76.19    6.40
  -4  -6   6  272.57   19.60
  -4  -6   6  276.67   19.70
   4   6  -6  282.57   19.20
   4   6  -6  297.57   19.10
  -5  -6   6   37.20    5.60
  -5  -6   6   50.49    5.80
  -5  -6   6   41.60    4.70
   5   6  -6   39.20    5.10
   5   6  -6   42.90    5.10
   5   6  -6   43.90    5.60
  -6  -6   6   -2.30    2.60
  -6  -6   6    1.50    2.90
  -6  -6   6    1.40    1.90
   6   6  -6   -1.70    2.10
   6   6  -6    6.20    2.80
   6   6  -6    0.30    2.70
  -7  -6   6   -1.40    2.90
  -7  -6   6    0.10    2.90
  -7  -6   6    1.30    2.60
   7   6  -6    1.90    2.60
   7   6  -6    1.50    2.40
  -8  -6   6  261.17   20.20
  -8  -6   6  285.17   19.40
  -8  -6   6  281.17   21.10
   8   6  -6  284.97   19.40
  -9  -6   6   12.60    3.70
  -9  -6   6   16.30    5.50
  -9  -6   6   10.50    4.30
   9   6  -6   12.90    3.70
 -10  -6   6  138.59   13.70
 -10  -6   6  134.59   11.60
  10   6  -6  144.29   11.40
 -11  -6   6   30.30    7.50
 -11  -6   6   30.10    5.50
  11   6  -6   31.10    5.40
  -7   6  -7   10.10    3.90
  -7   6  -7    8.30    5.00
  -6   6  -7    2.90    4.10
  -6   6  -7    5.30    3.40
  -5   6  -7   64.39    8.40
  -5   6  -7   71.49    7.00
   4  -6   7    3.10    2.70
  -4   6  -7    2.50    3.40
  -4   6  -7   -2.70    2.40
  -4   6  -7    0.50    2.50
   3  -6   7    1.40    3.10
  -3   6  -7    3.10    2.50
  -3   6  -7    1.30    3.70
  -3   6  -7    1.80    2.70
  -3   6  -7   -3.40    2.00
   2  -6   7   18.40    4.70
   2  -6   7   21.10    4.30
  -2   6  -7   17.90    3.70
  -2   6  -7   21.90    3.50
  -2   6  -7   22.10    5.10
  -2   6  -7   21.70    4.20
   1  -6   7   31.80    4.70
   1  -6   7   42.30    6.10
  -1   6  -7   36.40    4.10
  -1   6  -7   38.80    6.00
  -1   6  -7   26.70    4.50
  -1   6  -7   36.10    4.60
   0  -6   7    3.40    3.10
   0  -6   7    4.50    2.80
   0   6  -7    5.40    3.30
   0   6  -7    3.80    2.10
   0   6  -7    4.00    2.80
   0   6  -7    2.10    1.80
  -1  -6   7  245.98   17.60
  -1  -6   7  230.88   16.10
   1   6  -7  221.78   15.60
   1   6  -7  250.67   16.70
   1   6  -7  240.58   15.80
   1   6  -7  245.38   17.30
  -2  -6   7   80.19    7.20
  -2  -6   7   80.69    6.70
   2   6  -7   79.79    6.40
   2   6  -7   87.09    7.90
   2   6  -7   77.09    7.00
  -3  -6   7  516.15   38.10
  -3  -6   7  591.44   37.80
   3   6  -7  538.75   37.00
   3   6  -7  655.03   38.20
   3   6  -7  648.84   37.90
  -4  -6   7   58.99    7.10
  -4  -6   7   54.09    6.20
   4   6  -7   58.79    6.30
   4   6  -7   61.09    6.30
  -5  -6   7    3.40    3.10
  -5  -6   7    7.00    2.60
  -5  -6   7   -0.10    2.70
   5   6  -7   11.10    3.00
   5   6  -7   -0.50    2.30
   5   6  -7    5.00    3.20
  -6  -6   7   29.80    5.10
  -6  -6   7   30.70    5.30
  -6  -6   7   29.00    4.30
   6   6  -7   30.20    5.00
   6   6  -7   22.40    4.10
   6   6  -7   27.50    4.60
  -7  -6   7  116.59   10.30
  -7  -6   7  117.29    9.40
  -7  -6   7  109.19   10.50
   7   6  -7  110.19    9.70
  -8  -6   7    1.30    2.60
  -8  -6   7    2.20    3.40
  -8  -6   7    1.60    3.90
   8   6  -7    4.10    2.60
  -9  -6   7  229.18   16.30
  -9  -6   7  219.48   17.50
  -9  -6   7  230.98   17.80
   9   6  -7  202.48   16.10
 -10  -6   7   18.90    4.50
 -10  -6   7   15.50    5.40
  10   6  -7   11.60    3.80
  -6   6  -8   13.20    3.90
  -6   6  -8   10.30    4.80
  -5   6  -8    3.10    3.10
  -5   6  -8    2.20    4.00
   4  -6   8   42.90    6.20
  -4   6  -8   33.10    5.00
  -4   6  -8   35.80    5.60
   3  -6   8    0.30    3.30
  -3   6  -8    1.10    2.70
  -3   6  -8    0.10    2.50
  -3   6  -8    2.50    2.80
   2  -6   8   60.49    6.30
  -2   6  -8   59.99    6.10
  -2   6  -8   48.40    6.50
  -2   6  -8   56.89    7.90
  -2   6  -8   63.99    6.40
   1  -6   8   57.99    5.80
   1  -6   8   51.19    7.20
  -1   6  -8   49.00    6.20
  -1   6  -8   51.29    7.40
  -1   6  -8   52.39    5.40
  -1   6  -8   55.39    5.50
   0  -6   8   15.00    3.70
   0  -6   8    8.60    4.00
   0   6  -8   20.80    4.70
   0   6  -8   14.00    2.90
   0   6  -8   15.00    2.90
   0   6  -8   17.30    3.50
  -1  -6   8    1.60    3.10
  -1  -6   8    6.40    3.10
   1   6  -8    2.20    3.00
   1   6  -8    1.30    3.00
   1   6  -8    2.80    1.80
   1   6  -8   -3.90    1.90
  -2  -6   8  149.49   10.60
   2   6  -8  130.69   10.60
   2   6  -8  142.99   11.50
   2   6  -8  129.99    9.80
  -3  -6   8   53.19    7.00
  -3  -6   8   50.89    5.40
   3   6  -8   45.20    6.10
   3   6  -8   45.40    5.20
   3   6  -8   50.99    6.10
  -4  -6   8  205.98   15.50
  -4  -6   8  244.08   17.20
   4   6  -8  215.68   15.80
   4   6  -8  233.68   16.30
  -5  -6   8   92.19    8.60
  -5  -6   8  104.79   10.00
   5   6  -8  103.59    9.00
   5   6  -8   99.59    9.00
  -6  -6   8   59.99    6.70
  -6  -6   8   44.70    6.80
  -6  -6   8   48.30    6.40
   6   6  -8   51.59    6.20
  -7  -6   8    7.50    3.20
  -7  -6   8    3.70    4.00
  -7  -6   8    4.20    3.50
   7   6  -8   13.60    4.00
  -8  -6   8   59.39    7.60
  -8  -6   8   70.29    8.70
  -8  -6   8   51.59    6.70
   8   6  -8   48.80    6.40
  -9  -6   8    9.20    3.60
  -9  -6   8    2.40    4.10
   9   6  -8    5.20    3.50
 -10  -6   8  105.49    9.80
 -10  -6   8   88.29   12.20
  10   6  -8   96.39    9.40
  -5   6  -9    1.30    3.30
  -5   6  -9   -1.80    3.40
   4  -6   9    8.80    3.40
  -4   6  -9    6.10    3.90
  -4   6  -9    4.80    3.50
   3  -6   9   -3.40    3.20
  -3   6  -9   -1.20    2.50
  -3   6  -9   -1.20    2.40
  -3   6  -9   -3.00    2.70
   2  -6   9    1.20    2.70
  -2   6  -9    2.00    2.80
  -2   6  -9    1.60    3.00
  -2   6  -9    0.40    2.60
   1  -6   9    5.80    3.00
  -1   6  -9    1.60    2.50
  -1   6  -9    5.80    3.40
  -1   6  -9    5.40    3.90
  -1   6  -9    4.40    2.50
   0  -6   9   -3.20    3.00
   0  -6   9    2.40    3.20
   0   6  -9    1.80    3.30
   0   6  -9   -0.70    1.70
   0   6  -9    3.00    2.30
   0   6  -9    0.50    3.20
  -1  -6   9   -2.00    2.70
  -1  -6   9   -1.20    1.50
   1   6  -9    6.70    3.60
   1   6  -9    2.00    2.10
   1   6  -9    3.20    3.30
  -2  -6   9   -3.20    3.00
  -2  -6   9   -2.30    2.80
   2   6  -9   -1.00    3.00
   2   6  -9    2.50    3.10
   2   6  -9   -0.10    2.30
  -3  -6   9   66.19    8.10
   3   6  -9   60.19    7.10
   3   6  -9   58.89    5.90
   3   6  -9   55.59    7.00
  -4  -6   9   55.89    7.60
   4   6  -9   62.09    7.20
  -5  -6   9    4.40    3.80
   5   6  -9    5.20    3.60
  -6  -6   9   13.70    3.80
  -6  -6   9    7.10    4.20
   6   6  -9    0.80    2.50
  -7  -6   9   16.40    4.70
  -7  -6   9   13.90    5.00
   7   6  -9   17.30    4.60
  -8  -6   9    0.20    3.10
   8   6  -9   -1.00    2.30
  -9  -6   9   39.40    6.20
   9   6  -9   28.70    5.50
   3  -6  10    0.00    3.70
  -3   6 -10   -4.10    4.00
  -3   6 -10   -1.10    3.00
   2  -6  10    4.80    3.10
  -2   6 -10    1.20    2.90
  -2   6 -10    4.70    3.60
   1  -6  10    2.50    3.80
  -1   6 -10    6.60    3.80
  -1   6 -10    3.30    3.00
   0  -6  10   13.80    4.60
   0   6 -10   21.90    4.90
   0   6 -10   17.80    3.60
  -1  -6  10    5.00    4.10
  -1  -6  10    5.40    3.10
   1   6 -10    1.10    2.70
   1   6 -10    6.10    3.00
  -2  -6  10  114.19   10.00
  -2  -6  10  110.99   10.80
   2   6 -10   96.79    8.50
   2   6 -10   97.99    9.80
  -3  -6  10   -1.70    3.60
  -3  -6  10    0.30    3.30
   3   6 -10    2.60    2.90
   3   6 -10    5.20    2.70
  -4  -6  10   46.40    7.40
   4   6 -10   45.60    6.70
  -5  -6  10   -7.50    3.30
   5   6 -10    6.30    3.80
  -6  -6  10    6.80    4.60
   6   6 -10    9.10    3.50
  -7  -6  10   -1.50    3.00
   7   6 -10    1.60    3.70
  -8  -6  10   12.10    4.40
   8   6 -10   15.50    4.40
  -9  -6  10   -2.10    3.60
   9   6 -10   -1.50    2.20
   2  -6  11    5.70    4.20
  -2   6 -11   -1.40    2.90
  -2   6 -11    7.20    3.80
   1  -6  11   -0.20    2.90
  -1   6 -11    6.20    2.90
  -1   6 -11    3.00    3.70
   0  -6  11    3.20    4.00
   0   6 -11    1.50    3.70
   0   6 -11    3.30    2.80
  -1  -6  11    5.10    3.50
   1   6 -11    7.10    3.00
   1   6 -11    6.40    3.30
  -2  -6  11   -3.20    3.50
   2   6 -11   -3.60    2.20
   2   6 -11   13.90    4.60
  -3  -6  11    3.70    4.30
  -3  -6  11   -0.20    4.00
   3   6 -11    4.20    2.70
   3   6 -11    4.20    3.10
  -4  -6  11    3.00    4.00
   4   6 -11    3.30    2.90
   4   6 -11    3.40    4.00
   5   6 -11   13.90    4.70
   6   6 -11    1.00    2.70
  -7  -6  11    6.60    4.00
   7   6 -11    9.00    4.20
  -8  -6  11    1.90    3.90
   8   6 -11    5.00    3.70
   0  -6  12    1.30    4.30
   0   6 -12   -2.60    3.60
   0   6 -12    2.00    3.00
  -1  -6  12   -2.10    4.00
   1   6 -12    4.20    4.00
   1   6 -12   -0.70    2.60
  -2  -6  12   30.20    5.70
   2   6 -12   25.90    5.80
   2   6 -12   20.60    4.10
  -3  -6  12   -3.40    4.30
   3   6 -12   -3.40    2.70
   3   6 -12    4.00    3.80
  -4  -6  12    8.80    5.10
   4   6 -12    6.90    3.10
   4   6 -12   10.50    4.50
   5   6 -12    0.30    3.70
   6   6 -12    0.00    3.70
   5  -7 -12   -0.10    4.60
   4  -7 -12    1.40    4.80
   4  -7 -12    3.40    3.20
   3  -7 -12  -11.60    3.70
   3  -7 -12    2.80    3.00
   2  -7 -12   -2.30    2.10
   2  -7 -12   -3.00    4.90
   1  -7 -12    1.70    3.40
   1  -7 -12    5.10    5.40
  -1   7  12    0.00    4.20
   7  -7 -11   -0.80    3.80
   6  -7 -11   12.80    4.90
   5  -7 -11   -1.60    2.90
   4  -7 -11   12.90    3.40
   4  -7 -11   19.70    5.80
   3  -7 -11    5.00    3.20
   3  -7 -11    5.90    4.10
   2  -7 -11   16.50    6.00
   2  -7 -11   22.70    4.50
   1  -7 -11   -2.80    3.40
   1  -7 -11    0.00    2.20
   0  -7 -11   14.30    4.10
   0  -7 -11   16.20    6.00
   0   7  11   17.20    4.80
  -1  -7 -11   -1.40    2.30
  -1  -7 -11   -2.70    4.70
   1   7  11    5.80    4.00
   1   7  11    2.90    3.60
   8  -7 -10   17.00    4.90
  -8   7  10   14.00    5.50
   7  -7 -10   47.50    7.20
   6  -7 -10    7.20    4.40
   5  -7 -10   20.30    4.90
   4  -7 -10   -0.90    3.80
   4  -7 -10   -1.70    3.00
   3  -7 -10    5.40    3.60
   3  -7 -10    3.00    2.90
   2  -7 -10    2.60    4.60
   2  -7 -10    7.60    3.20
   1  -7 -10    9.70    3.40
   1  -7 -10   12.90    4.50
   0  -7 -10    4.40    3.10
   0  -7 -10    5.70    4.70
   0   7  10    2.00    3.40
  -1  -7 -10    5.80    4.00
  -1  -7 -10    9.60    3.80
   1   7  10    8.60    4.00
   1   7  10   13.40    4.60
  -2  -7 -10    2.00    3.30
   2   7  10    4.80    3.20
   2   7  10    5.40    4.60
  -3  -7 -10   -3.20    3.30
   3   7  10    3.00    4.30
   3   7  10    5.40    3.40
   9  -7  -9    4.50    3.30
  -9   7   9    4.50    4.90
   8  -7  -9   33.50    6.00
  -8   7   9   35.30    6.60
   7  -7  -9    9.30    4.00
  -7   7   9    4.10    3.60
   6  -7  -9  141.99   12.20
   5  -7  -9   14.40    4.60
  -5   7   9   12.10    3.80
   4  -7  -9   15.60    4.10
   4  -7  -9   14.60    3.90
  -4   7   9   16.60    3.30
   3  -7  -9   16.50    4.40
   3  -7  -9   14.50    3.70
   3  -7  -9   19.70    3.70
   2  -7  -9    5.70    3.00
   2  -7  -9    8.20    3.10
   2  -7  -9    7.20    4.40
   1  -7  -9    1.40    2.80
   1  -7  -9    1.80    2.10
   1  -7  -9    2.80    3.40
   0  -7  -9   45.40    5.60
   0  -7  -9   56.09    6.60
   0  -7  -9   61.19    7.60
   0   7   9   62.39    6.80
  -1  -7  -9   -1.40    2.90
  -1  -7  -9    1.10    3.10
  -1  -7  -9   -1.00    3.00
   1   7   9    1.60    4.10
   1   7   9    4.50    2.90
  -2  -7  -9   25.80    4.70
  -2  -7  -9   27.60    5.00
   2   7   9   28.00    4.60
   2   7   9   31.50    6.10
  -3  -7  -9   -4.30    2.90
  -3  -7  -9   -0.50    2.80
   3   7   9   -0.50    2.50
   3   7   9   -5.10    3.70
  -4  -7  -9   -5.50    3.00
  -4  -7  -9    4.60    4.00
   4   7   9    0.00    3.50
   4   7   9   -0.40    2.80
 -10   7   8   -0.90    4.00
 -10   7   8   -1.40    4.10
  -9   7   8    5.40    4.00
  -9   7   8    2.30    4.10
   8  -7  -8    9.70    4.00
  -8   7   8    8.50    4.90
  -8   7   8   14.00    4.20
   7  -7  -8   44.70    6.20
  -7   7   8   39.70    6.50
  -7   7   8   37.00    5.60
   6  -7  -8   35.80    5.80
  -6   7   8   36.50    5.50
   5  -7  -8  149.79   11.20
  -5   7   8  131.19   10.10
  -5   7   8  107.59    8.40
   4  -7  -8   11.60    4.30
  -4   7   8   13.80    3.40
  -4   7   8   14.50    2.40
   3  -7  -8   26.00    4.30
   3  -7  -8   30.40    5.70
   3  -7  -8   30.00    4.50
  -3   7   8   30.20    3.60
   2  -7  -8   -0.50    2.20
   2  -7  -8   -0.90    2.50
   2  -7  -8   -1.20    2.70
  -2   7   8    0.40    2.00
   1  -7  -8   24.20    4.40
   1  -7  -8   19.60    5.00
   1  -7  -8   20.50    3.60
  -1   7   8   20.40    3.60
   0  -7  -8   14.50    3.70
   0  -7  -8   15.60    3.40
   0  -7  -8   16.80    4.70
   0   7   8   16.60    3.60
  -1  -7  -8   19.50    4.00
  -1  -7  -8   32.60    5.90
  -1  -7  -8   30.40    4.90
   1   7   8   27.90    4.10
   1   7   8   17.20    4.90
  -2  -7  -8   23.20    4.70
  -2  -7  -8   16.50    3.90
   2   7   8   22.50    5.00
[truncated: 220,158 more chars]
