# Supplementary material for: 2-Oxabicyclo[2.2.2]octane as a new bioisostere of the phenyl ring
Source: Nat Commun. 2023 Oct 2;14:5608. doi: 10.1038/s41467-023-41298-3 (PMC10545790; doi:10.1038/s41467-023-41298-3)
Supplement: Supplementary file 5 — Supplementary Data 2 [file 41467_2023_41298_MOESM5_ESM.cif]

data_v63
_audit_creation_date               2022-12-03
_audit_creation_method
;
Olex2 1.5
(compiled 2022.04.07 svn.rca3783a0 for OlexSys, GUI svn.r6498)
;
_shelx_SHELXL_version_number       '2016/6'
_audit_contact_author_address      ?
_audit_contact_author_email        ?
_audit_contact_author_name         ''
_audit_contact_author_phone        ?
_publ_contact_author_id_orcid      ?
_publ_section_references
;
Dolomanov, O.V., Bourhis, L.J., Gildea, R.J, Howard, J.A.K. & Puschmann, H.
 (2009), J. Appl. Cryst. 42, 339-341.

Sheldrick, G.M. (2015). Acta Cryst. A71, 3-8.

Sheldrick, G.M. (2015). Acta Cryst. C71, 3-8.
;
_chemical_name_common              ?
_chemical_name_systematic          ?
_chemical_formula_moiety           'C13 H22 I N O3'
_chemical_formula_sum              'C13 H22 I N O3'
_chemical_formula_weight           367.21
_chemical_melting_point            ?
loop_
  _atom_type_symbol
  _atom_type_description
  _atom_type_scat_dispersion_real
  _atom_type_scat_dispersion_imag
  _atom_type_scat_source
 'C' 'C' 0.0033 0.0016 'International Tables Vol C Tables 4.2.6.8 and 6.1.1.4'
 'H' 'H' 0.0000 0.0000 'International Tables Vol C Tables 4.2.6.8 and 6.1.1.4'
 'I' 'I' -0.4742 1.8119 'International Tables Vol C Tables 4.2.6.8 and 6.1.1.4'
 'N' 'N' 0.0061 0.0033 'International Tables Vol C Tables 4.2.6.8 and 6.1.1.4'
 'O' 'O' 0.0106 0.0060 'International Tables Vol C Tables 4.2.6.8 and 6.1.1.4'

_shelx_space_group_comment
;
The symmetry employed for this shelxl refinement is uniquely defined
by the following loop, which should always be used as a source of
symmetry information in preference to the above space-group names.
They are only intended as comments.
;
_space_group_crystal_system        'monoclinic'
_space_group_IT_number             14
_space_group_name_H-M_alt          'P 1 21/c 1'
_space_group_name_Hall             '-P 2ybc'
loop_
  _space_group_symop_operation_xyz
 'x, y, z'
 '-x, y+1/2, -z+1/2'
 '-x, -y, -z'
 'x, -y-1/2, z-1/2'

_cell_length_a                     11.113(2)
_cell_length_b                     5.9106(11)
_cell_length_c                     23.467(4)
_cell_angle_alpha                  90
_cell_angle_beta                   100.517(9)
_cell_angle_gamma                  90
_cell_volume                       1515.5(5)
_cell_formula_units_Z              4
_cell_measurement_reflns_used      4204
_cell_measurement_temperature      296.15
_cell_measurement_theta_max        24.00
_cell_measurement_theta_min        2.32
_shelx_estimated_absorpt_T_max     0.902
_shelx_estimated_absorpt_T_min     0.677
_exptl_absorpt_coefficient_mu      2.114
_exptl_absorpt_correction_T_max    ?
_exptl_absorpt_correction_T_min    ?
_exptl_absorpt_correction_type     none
_exptl_absorpt_process_details     ?
_exptl_absorpt_special_details     ?
_exptl_crystal_colour              colourless
_exptl_crystal_colour_primary      colourless
_exptl_crystal_density_diffrn      1.609
_exptl_crystal_density_meas        ?
_exptl_crystal_density_method      ?
_exptl_crystal_description         needle
_exptl_crystal_F_000               736
_exptl_crystal_size_max            0.2
_exptl_crystal_size_mid            0.05
_exptl_crystal_size_min            0.05
_exptl_transmission_factor_max     ?
_exptl_transmission_factor_min     ?
_diffrn_reflns_av_R_equivalents    0.0776
_diffrn_reflns_av_unetI/netI       0.0469
_diffrn_reflns_Laue_measured_fraction_full  0.999
_diffrn_reflns_Laue_measured_fraction_max  0.999
_diffrn_reflns_limit_h_max         13
_diffrn_reflns_limit_h_min         -13
_diffrn_reflns_limit_k_max         6
_diffrn_reflns_limit_k_min         -7
_diffrn_reflns_limit_l_max         27
_diffrn_reflns_limit_l_min         -27
_diffrn_reflns_number              19773
_diffrn_reflns_point_group_measured_fraction_full  0.999
_diffrn_reflns_point_group_measured_fraction_max  0.999
_diffrn_reflns_theta_full          25.000
_diffrn_reflns_theta_max           25.000
_diffrn_reflns_theta_min           2.322
_diffrn_ambient_temperature        296.15
_diffrn_detector_area_resol_mean   ?
_diffrn_measured_fraction_theta_full  0.999
_diffrn_measured_fraction_theta_max  0.999
_diffrn_measurement_device_type    'Bruker APEX-II CCD'
_diffrn_measurement_method         '\f and \w scans'
_diffrn_radiation_type             MoK\a
_diffrn_radiation_wavelength       0.71073
_diffrn_source                     ?
_diffrn_source_current             30.0
_diffrn_source_power               1.2
_diffrn_source_voltage             40.0
_diffrn_standards_number           0
_reflns_Friedel_coverage           0.000
_reflns_Friedel_fraction_full      .
_reflns_Friedel_fraction_max       .
_reflns_number_gt                  2178
_reflns_number_total               2651
_reflns_special_details
;
 Reflections were merged by SHELXL according to the crystal
 class for the calculation of statistics and refinement.
 
 _reflns_Friedel_fraction is defined as the number of unique
 Friedel pairs measured divided by the number that would be
 possible theoretically, ignoring centric projections and
 systematic absences.
;
_reflns_threshold_expression       'I > 2\s(I)'
_computing_cell_refinement         ?
_computing_data_collection         ?
_computing_data_reduction          ?
_computing_molecular_graphics      'Olex2 1.5 (Dolomanov et al., 2009)'
_computing_publication_material    'Olex2 1.5 (Dolomanov et al., 2009)'
_computing_structure_refinement    'SHELXL 2016/6 (Sheldrick, 2015)'
_computing_structure_solution      'SHELXT 2014/5 (Sheldrick, 2014)'
_refine_diff_density_max           0.743
_refine_diff_density_min           -0.434
_refine_diff_density_rms           0.087
_refine_ls_extinction_coef         .
_refine_ls_extinction_method       none
_refine_ls_goodness_of_fit_ref     1.050
_refine_ls_hydrogen_treatment      mixed
_refine_ls_matrix_type             full
_refine_ls_number_parameters       170
_refine_ls_number_reflns           2651
_refine_ls_number_restraints       0
_refine_ls_R_factor_all            0.0494
_refine_ls_R_factor_gt             0.0371
_refine_ls_restrained_S_all        1.050
_refine_ls_shift/su_max            0.001
_refine_ls_shift/su_mean           0.000
_refine_ls_structure_factor_coef   Fsqd
_refine_ls_weighting_details      
 'w=1/[\s^2^(Fo^2^)+(0.0321P)^2^+1.1948P] where P=(Fo^2^+2Fc^2^)/3'
_refine_ls_weighting_scheme        calc
_refine_ls_wR_factor_gt            0.0801
_refine_ls_wR_factor_ref           0.0850
_refine_special_details            ?
_olex2_refinement_description
;
1. Fixed Uiso
 At 1.2 times of:
  All C(H,H) groups
 At 1.5 times of:
  All C(H,H,H) groups
2.a Secondary CH2 refined with riding coordinates:
 C2(H2A,H2B), C3(H3A,H3B), C5(H5A,H5B), C6(H6A,H6B), C7(H7A,H7B), C13(H13A,H13B)
2.b Idealised Me refined as rotating group:
 C10(H10A,H10B,H10C), C11(H11A,H11B,H11C), C12(H12A,H12B,H12C)
;
_atom_sites_solution_hydrogens     mixed
_atom_sites_solution_primary       dual
_atom_sites_solution_secondary     ?
loop_
  _atom_site_label
  _atom_site_type_symbol
  _atom_site_fract_x
  _atom_site_fract_y
  _atom_site_fract_z
  _atom_site_U_iso_or_equiv
  _atom_site_adp_type
  _atom_site_occupancy
  _atom_site_site_symmetry_order
  _atom_site_calc_flag
  _atom_site_refinement_flags_posn
  _atom_site_refinement_flags_adp
  _atom_site_refinement_flags_occupancy
  _atom_site_disorder_assembly
  _atom_site_disorder_group
 I1 I 0.12267(3) 0.41361(5) 0.75475(2) 0.04909(14) Uani 1 1 d . . . . .
 O1 O 0.3378(2) 0.5432(4) 0.67692(12) 0.0391(7) Uani 1 1 d . . . . .
 O2 O 0.3984(3) 0.8288(6) 0.45201(14) 0.0634(10) Uani 1 1 d . . . . .
 O3 O 0.2676(3) 0.6192(5) 0.49404(12) 0.0465(8) Uani 1 1 d . . . . .
 N1 N 0.3939(4) 0.8632(7) 0.54777(17) 0.0435(10) Uani 1 1 d . . . . .
 H1 H 0.444(5) 0.935(8) 0.552(2) 0.058(18) Uiso 1 1 d . . . . .
 C1 C 0.2859(3) 0.7407(7) 0.69892(16) 0.0352(9) Uani 1 1 d . . . . .
 C2 C 0.1758(4) 0.8196(7) 0.65474(17) 0.0403(10) Uani 1 1 d . . . . .
 H2A H 0.133317 0.939069 0.671333 0.048 Uiso 1 1 calc R U . . .
 H2B H 0.119359 0.694763 0.644459 0.048 Uiso 1 1 calc R U . . .
 C3 C 0.2196(4) 0.9072(7) 0.60044(19) 0.0432(10) Uani 1 1 d . . . . .
 H3A H 0.165797 0.853017 0.565877 0.052 Uiso 1 1 calc R U . . .
 H3B H 0.218464 1.071314 0.599930 0.052 Uiso 1 1 calc R U . . .
 C4 C 0.3494(3) 0.8216(6) 0.60161(16) 0.0327(9) Uani 1 1 d . . . . .
 C5 C 0.3534(4) 0.5703(7) 0.61845(19) 0.0424(10) Uani 1 1 d . . . . .
 H5A H 0.289083 0.489496 0.592947 0.051 Uiso 1 1 calc R U . . .
 H5B H 0.431343 0.506049 0.613772 0.051 Uiso 1 1 calc R U . . .
 C6 C 0.3846(4) 0.9272(7) 0.70621(19) 0.0464(11) Uani 1 1 d . . . . .
 H6A H 0.349100 1.071096 0.714162 0.056 Uiso 1 1 calc R U . . .
 H6B H 0.449657 0.890971 0.738450 0.056 Uiso 1 1 calc R U . . .
 C7 C 0.4358(4) 0.9427(7) 0.65052(19) 0.0422(10) Uani 1 1 d . . . . .
 H7A H 0.516137 0.873191 0.656090 0.051 Uiso 1 1 calc R U . . .
 H7B H 0.444121 1.100237 0.640301 0.051 Uiso 1 1 calc R U . . .
 C8 C 0.3564(4) 0.7748(7) 0.49449(19) 0.0441(11) Uani 1 1 d . . . . .
 C9 C 0.2090(4) 0.5078(7) 0.44017(19) 0.0419(10) Uani 1 1 d . . . . .
 C10 C 0.3010(5) 0.3977(10) 0.4096(3) 0.0823(19) Uani 1 1 d . . . . .
 H10A H 0.345032 0.512070 0.392853 0.123 Uiso 1 1 calc R U . . .
 H10B H 0.259483 0.300426 0.379575 0.123 Uiso 1 1 calc R U . . .
 H10C H 0.357256 0.310175 0.436856 0.123 Uiso 1 1 calc R U . . .
 C11 C 0.1316(5) 0.6800(10) 0.4021(3) 0.0808(18) Uani 1 1 d . . . . .
 H11A H 0.076723 0.751810 0.423718 0.121 Uiso 1 1 calc R U . . .
 H11B H 0.085181 0.605311 0.368901 0.121 Uiso 1 1 calc R U . . .
 H11C H 0.183729 0.791894 0.389624 0.121 Uiso 1 1 calc R U . . .
 C12 C 0.1301(5) 0.3290(9) 0.4620(2) 0.0618(14) Uani 1 1 d . . . . .
 H12A H 0.181239 0.228932 0.488131 0.093 Uiso 1 1 calc R U . . .
 H12B H 0.087108 0.244017 0.429722 0.093 Uiso 1 1 calc R U . . .
 H12C H 0.072278 0.401051 0.481831 0.093 Uiso 1 1 calc R U . . .
 C13 C 0.2573(4) 0.6779(8) 0.75693(18) 0.0468(11) Uani 1 1 d . . . . .
 H13A H 0.228359 0.811685 0.774182 0.056 Uiso 1 1 calc R U . . .
 H13B H 0.332401 0.629766 0.781862 0.056 Uiso 1 1 calc R U . . .

loop_
  _atom_site_aniso_label
  _atom_site_aniso_U_11
  _atom_site_aniso_U_22
  _atom_site_aniso_U_33
  _atom_site_aniso_U_23
  _atom_site_aniso_U_13
  _atom_site_aniso_U_12
 I1 0.0553(2) 0.0501(2) 0.0452(2) 0.00507(13) 0.01795(15) -0.00167(14)
 O1 0.0482(16) 0.0319(16) 0.0380(17) 0.0060(12) 0.0095(13) 0.0033(12)
 O2 0.072(2) 0.082(2) 0.0401(19) -0.0039(17) 0.0218(17) -0.0431(19)
 O3 0.0499(17) 0.056(2) 0.0345(16) -0.0061(14) 0.0082(14) -0.0280(15)
 N1 0.047(2) 0.046(2) 0.039(2) 0.0000(17) 0.0111(18) -0.0210(19)
 C1 0.040(2) 0.034(2) 0.032(2) -0.0049(18) 0.0069(18) -0.0020(18)
 C2 0.037(2) 0.041(2) 0.042(3) 0.0047(19) 0.0039(19) 0.0021(18)
 C3 0.042(2) 0.046(3) 0.040(2) 0.008(2) 0.002(2) 0.000(2)
 C4 0.038(2) 0.032(2) 0.028(2) 0.0020(17) 0.0056(17) -0.0067(17)
 C5 0.054(3) 0.034(2) 0.043(3) 0.0006(19) 0.018(2) -0.001(2)
 C6 0.047(2) 0.050(3) 0.040(3) -0.006(2) 0.003(2) -0.007(2)
 C7 0.043(2) 0.036(2) 0.046(3) 0.0008(19) 0.005(2) -0.0103(19)
 C8 0.044(2) 0.047(3) 0.042(3) 0.002(2) 0.010(2) -0.011(2)
 C9 0.042(2) 0.044(2) 0.039(3) -0.006(2) 0.006(2) -0.0079(19)
 C10 0.072(4) 0.093(5) 0.089(5) -0.037(4) 0.034(3) -0.014(3)
 C11 0.082(4) 0.074(4) 0.075(4) 0.020(3) -0.016(3) -0.008(3)
 C12 0.059(3) 0.062(3) 0.063(3) -0.002(3) 0.008(3) -0.025(2)
 C13 0.049(3) 0.057(3) 0.036(2) -0.003(2) 0.010(2) -0.005(2)

_geom_special_details
;
 All esds (except the esd in the dihedral angle between two l.s. planes)
 are estimated using the full covariance matrix.  The cell esds are taken
 into account individually in the estimation of esds in distances, angles
 and torsion angles; correlations between esds in cell parameters are only
 used when they are defined by crystal symmetry.  An approximate (isotropic)
 treatment of cell esds is used for estimating esds involving l.s. planes.
;
loop_
  _geom_bond_atom_site_label_1
  _geom_bond_atom_site_label_2
  _geom_bond_distance
  _geom_bond_site_symmetry_2
  _geom_bond_publ_flag
 I1 C13 2.157(4) . ?
 O1 C1 1.438(5) . ?
 O1 C5 1.423(5) . ?
 O2 C8 1.218(5) . ?
 O3 C8 1.347(5) . ?
 O3 C9 1.468(5) . ?
 N1 H1 0.69(5) . ?
 N1 C4 1.459(5) . ?
 N1 C8 1.349(5) . ?
 C1 C2 1.525(5) . ?
 C1 C6 1.543(6) . ?
 C1 C13 1.500(6) . ?
 C2 H2A 0.9700 . ?
 C2 H2B 0.9700 . ?
 C2 C3 1.535(6) . ?
 C3 H3A 0.9700 . ?
 C3 H3B 0.9700 . ?
 C3 C4 1.524(6) . ?
 C4 C5 1.536(5) . ?
 C4 C7 1.533(5) . ?
 C5 H5A 0.9700 . ?
 C5 H5B 0.9700 . ?
 C6 H6A 0.9700 . ?
 C6 H6B 0.9700 . ?
 C6 C7 1.520(6) . ?
 C7 H7A 0.9700 . ?
 C7 H7B 0.9700 . ?
 C9 C10 1.500(7) . ?
 C9 C11 1.514(7) . ?
 C9 C12 1.520(6) . ?
 C10 H10A 0.9600 . ?
 C10 H10B 0.9600 . ?
 C10 H10C 0.9600 . ?
 C11 H11A 0.9600 . ?
 C11 H11B 0.9600 . ?
 C11 H11C 0.9600 . ?
 C12 H12A 0.9600 . ?
 C12 H12B 0.9600 . ?
 C12 H12C 0.9600 . ?
 C13 H13A 0.9700 . ?
 C13 H13B 0.9700 . ?

loop_
  _geom_angle_atom_site_label_1
  _geom_angle_atom_site_label_2
  _geom_angle_atom_site_label_3
  _geom_angle
  _geom_angle_site_symmetry_1
  _geom_angle_site_symmetry_3
  _geom_angle_publ_flag
 C5 O1 C1 112.5(3) . . ?
 C8 O3 C9 121.4(3) . . ?
 C4 N1 H1 113(5) . . ?
 C8 N1 H1 117(5) . . ?
 C8 N1 C4 129.9(4) . . ?
 O1 C1 C2 109.2(3) . . ?
 O1 C1 C6 107.2(3) . . ?
 O1 C1 C13 106.9(3) . . ?
 C2 C1 C6 108.8(3) . . ?
 C13 C1 C2 114.6(3) . . ?
 C13 C1 C6 109.9(3) . . ?
 C1 C2 H2A 109.8 . . ?
 C1 C2 H2B 109.8 . . ?
 C1 C2 C3 109.3(3) . . ?
 H2A C2 H2B 108.3 . . ?
 C3 C2 H2A 109.8 . . ?
 C3 C2 H2B 109.8 . . ?
 C2 C3 H3A 110.0 . . ?
 C2 C3 H3B 110.0 . . ?
 H3A C3 H3B 108.4 . . ?
 C4 C3 C2 108.4(3) . . ?
 C4 C3 H3A 110.0 . . ?
 C4 C3 H3B 110.0 . . ?
 N1 C4 C3 113.4(3) . . ?
 N1 C4 C5 112.8(3) . . ?
 N1 C4 C7 107.7(3) . . ?
 C3 C4 C5 108.0(3) . . ?
 C3 C4 C7 108.6(3) . . ?
 C7 C4 C5 105.9(3) . . ?
 O1 C5 C4 110.7(3) . . ?
 O1 C5 H5A 109.5 . . ?
 O1 C5 H5B 109.5 . . ?
 C4 C5 H5A 109.5 . . ?
 C4 C5 H5B 109.5 . . ?
 H5A C5 H5B 108.1 . . ?
 C1 C6 H6A 110.0 . . ?
 C1 C6 H6B 110.0 . . ?
 H6A C6 H6B 108.4 . . ?
 C7 C6 C1 108.5(3) . . ?
 C7 C6 H6A 110.0 . . ?
 C7 C6 H6B 110.0 . . ?
 C4 C7 H7A 109.8 . . ?
 C4 C7 H7B 109.8 . . ?
 C6 C7 C4 109.5(3) . . ?
 C6 C7 H7A 109.8 . . ?
 C6 C7 H7B 109.8 . . ?
 H7A C7 H7B 108.2 . . ?
 O2 C8 O3 124.2(4) . . ?
 O2 C8 N1 123.9(4) . . ?
 O3 C8 N1 111.9(4) . . ?
 O3 C9 C10 111.9(4) . . ?
 O3 C9 C11 108.8(4) . . ?
 O3 C9 C12 102.4(4) . . ?
 C10 C9 C11 111.9(5) . . ?
 C10 C9 C12 110.1(4) . . ?
 C11 C9 C12 111.4(4) . . ?
 C9 C10 H10A 109.5 . . ?
 C9 C10 H10B 109.5 . . ?
 C9 C10 H10C 109.5 . . ?
 H10A C10 H10B 109.5 . . ?
 H10A C10 H10C 109.5 . . ?
 H10B C10 H10C 109.5 . . ?
 C9 C11 H11A 109.5 . . ?
 C9 C11 H11B 109.5 . . ?
 C9 C11 H11C 109.5 . . ?
 H11A C11 H11B 109.5 . . ?
 H11A C11 H11C 109.5 . . ?
 H11B C11 H11C 109.5 . . ?
 C9 C12 H12A 109.5 . . ?
 C9 C12 H12B 109.5 . . ?
 C9 C12 H12C 109.5 . . ?
 H12A C12 H12B 109.5 . . ?
 H12A C12 H12C 109.5 . . ?
 H12B C12 H12C 109.5 . . ?
 I1 C13 H13A 108.6 . . ?
 I1 C13 H13B 108.6 . . ?
 C1 C13 I1 114.8(3) . . ?
 C1 C13 H13A 108.6 . . ?
 C1 C13 H13B 108.6 . . ?
 H13A C13 H13B 107.6 . . ?

loop_
  _geom_torsion_atom_site_label_1
  _geom_torsion_atom_site_label_2
  _geom_torsion_atom_site_label_3
  _geom_torsion_atom_site_label_4
  _geom_torsion
  _geom_torsion_site_symmetry_1
  _geom_torsion_site_symmetry_2
  _geom_torsion_site_symmetry_3
  _geom_torsion_site_symmetry_4
  _geom_torsion_publ_flag
 O1 C1 C2 C3 -67.5(4) . . . . ?
 O1 C1 C6 C7 49.3(4) . . . . ?
 O1 C1 C13 I1 -62.9(4) . . . . ?
 N1 C4 C5 O1 166.1(3) . . . . ?
 N1 C4 C7 C6 173.4(3) . . . . ?
 C1 O1 C5 C4 17.9(4) . . . . ?
 C1 C2 C3 C4 16.8(5) . . . . ?
 C1 C6 C7 C4 16.1(5) . . . . ?
 C2 C1 C6 C7 -68.7(4) . . . . ?
 C2 C1 C13 I1 58.1(4) . . . . ?
 C2 C3 C4 N1 170.7(3) . . . . ?
 C2 C3 C4 C5 44.9(4) . . . . ?
 C2 C3 C4 C7 -69.5(4) . . . . ?
 C3 C4 C5 O1 -67.8(4) . . . . ?
 C3 C4 C7 C6 50.1(4) . . . . ?
 C4 N1 C8 O2 177.4(4) . . . . ?
 C4 N1 C8 O3 -2.9(7) . . . . ?
 C5 O1 C1 C2 47.4(4) . . . . ?
 C5 O1 C1 C6 -70.4(4) . . . . ?
 C5 O1 C1 C13 171.8(3) . . . . ?
 C5 C4 C7 C6 -65.7(4) . . . . ?
 C6 C1 C2 C3 49.3(4) . . . . ?
 C6 C1 C13 I1 -179.0(3) . . . . ?
 C7 C4 C5 O1 48.4(4) . . . . ?
 C8 O3 C9 C10 54.8(6) . . . . ?
 C8 O3 C9 C11 -69.3(5) . . . . ?
 C8 O3 C9 C12 172.7(4) . . . . ?
 C8 N1 C4 C3 -67.0(6) . . . . ?
 C8 N1 C4 C5 56.1(6) . . . . ?
 C8 N1 C4 C7 172.7(4) . . . . ?
 C9 O3 C8 O2 -3.1(7) . . . . ?
 C9 O3 C8 N1 177.3(4) . . . . ?
 C13 C1 C2 C3 172.7(4) . . . . ?
 C13 C1 C6 C7 165.1(4) . . . . ?

_shelx_res_file
;
TITL v63_a.res in P2(1)/c
    v63.res
    created by SHELXL-2016/6 at 11:48:00 on 03-Dec-2022
REM Old TITL v63 in P2(1)/c
REM SHELXT solution in P2(1)/c
REM R1 0.116, Rweak 0.010, Alpha 0.058, Orientation as input
REM Formula found by SHELXT: C14 O3 I
CELL 0.71073 11.1126 5.9106 23.4673 90 100.517 90
ZERR 4 0.002 0.0011 0.0039 0 0.009 0
LATT 1
SYMM -X,0.5+Y,0.5-Z
SFAC C H I N O
UNIT 52 88 4 4 12

L.S. 4 0 0
PLAN  5
SIZE 0.2 0.05 0.05
TEMP 23
CONF
BOND $H
list 4
MORE -1
fmap 2 53
acta
OMIT -2 50
OMIT 1 0 0
REM <olex2.extras>
REM <HklSrc "%.\\v63.hkl">
REM </olex2.extras>

WGHT    0.032100    1.194800
FVAR       0.46057
I1    3    0.122670    0.413614    0.754746    11.00000    0.05530    0.05006 =
         0.04521    0.00507    0.01795   -0.00167
O1    5    0.337784    0.543199    0.676917    11.00000    0.04816    0.03188 =
         0.03800    0.00600    0.00954    0.00328
O2    5    0.398379    0.828795    0.452012    11.00000    0.07220    0.08234 =
         0.04007   -0.00393    0.02177   -0.04307
O3    5    0.267593    0.619185    0.494039    11.00000    0.04985    0.05550 =
         0.03446   -0.00605    0.00818   -0.02802
N1    4    0.393948    0.863152    0.547770    11.00000    0.04729    0.04574 =
         0.03873    0.00001    0.01113   -0.02100
H1    2    0.444242    0.935106    0.551543    11.00000    0.05800
C1    1    0.285943    0.740651    0.698925    11.00000    0.03995    0.03365 =
         0.03210   -0.00491    0.00692   -0.00201
C2    1    0.175832    0.819563    0.654742    11.00000    0.03739    0.04054 =
         0.04162    0.00469    0.00393    0.00215
AFIX  23
H2A   2    0.133317    0.939069    0.671333    11.00000   -1.20000
H2B   2    0.119359    0.694763    0.644459    11.00000   -1.20000
AFIX   0
C3    1    0.219602    0.907223    0.600437    11.00000    0.04218    0.04558 =
         0.03952    0.00838    0.00172   -0.00006
AFIX  23
H3A   2    0.165797    0.853017    0.565877    11.00000   -1.20000
H3B   2    0.218464    1.071314    0.599930    11.00000   -1.20000
AFIX   0
C4    1    0.349411    0.821604    0.601613    11.00000    0.03811    0.03173 =
         0.02807    0.00203    0.00564   -0.00665
C5    1    0.353407    0.570258    0.618454    11.00000    0.05388    0.03359 =
         0.04328    0.00062    0.01844   -0.00123
AFIX  23
H5A   2    0.289083    0.489496    0.592947    11.00000   -1.20000
H5B   2    0.431343    0.506049    0.613772    11.00000   -1.20000
AFIX   0
C6    1    0.384638    0.927220    0.706207    11.00000    0.04736    0.04992 =
         0.04002   -0.00557    0.00310   -0.00716
AFIX  23
H6A   2    0.349100    1.071096    0.714162    11.00000   -1.20000
H6B   2    0.449657    0.890971    0.738450    11.00000   -1.20000
AFIX   0
C7    1    0.435778    0.942735    0.650524    11.00000    0.04348    0.03575 =
         0.04626    0.00077    0.00520   -0.01026
AFIX  23
H7A   2    0.516137    0.873191    0.656090    11.00000   -1.20000
H7B   2    0.444121    1.100237    0.640301    11.00000   -1.20000
AFIX   0
C8    1    0.356384    0.774766    0.494486    11.00000    0.04425    0.04715 =
         0.04194    0.00225    0.01022   -0.01051
C9    1    0.209046    0.507816    0.440175    11.00000    0.04205    0.04432 =
         0.03883   -0.00557    0.00606   -0.00789
C10   1    0.300974    0.397718    0.409616    11.00000    0.07241    0.09288 =
         0.08905   -0.03704    0.03436   -0.01402
AFIX 137
H10A  2    0.345032    0.512070    0.392853    11.00000   -1.50000
H10B  2    0.259483    0.300426    0.379575    11.00000   -1.50000
H10C  2    0.357256    0.310175    0.436856    11.00000   -1.50000
AFIX   0
C11   1    0.131581    0.679961    0.402122    11.00000    0.08199    0.07419 =
         0.07492    0.02029   -0.01592   -0.00822
AFIX 137
H11A  2    0.076723    0.751810    0.423718    11.00000   -1.50000
H11B  2    0.085181    0.605311    0.368901    11.00000   -1.50000
H11C  2    0.183729    0.791894    0.389624    11.00000   -1.50000
AFIX   0
C12   1    0.130148    0.328975    0.461973    11.00000    0.05903    0.06231 =
         0.06286   -0.00244    0.00802   -0.02453
AFIX 137
H12A  2    0.181239    0.228932    0.488131    11.00000   -1.50000
H12B  2    0.087108    0.244017    0.429722    11.00000   -1.50000
H12C  2    0.072278    0.401051    0.481831    11.00000   -1.50000
AFIX   0
C13   1    0.257335    0.677862    0.756927    11.00000    0.04877    0.05653 =
         0.03600   -0.00320    0.01018   -0.00495
AFIX  23
H13A  2    0.228359    0.811685    0.774182    11.00000   -1.20000
H13B  2    0.332401    0.629766    0.781862    11.00000   -1.20000
AFIX   0
HKLF 4


REM  v63_a.res in P2(1)/c
REM R1 =  0.0371 for    2178 Fo > 4sig(Fo)  and  0.0494 for all    2651 data
REM    170 parameters refined using      0 restraints

END

WGHT      0.0321      1.1859

REM Highest difference peak  0.743,  deepest hole -0.434,  1-sigma level  0.087
Q1    1   0.2053  0.4196  0.7602  11.00000  0.05    0.74
Q2    1   0.1427  0.4438  0.8024  11.00000  0.05    0.40
Q3    1   0.3522  0.9372  0.7610  11.00000  0.05    0.31
Q4    1   0.1452  0.4088  0.7187  11.00000  0.05    0.31
Q5    1   0.0224  0.4049  0.7615  11.00000  0.05    0.30
;
_shelx_res_checksum                63341
_shelx_hkl_file
;
   0  -1   0   -3.10    3.00
   0  -1   0   -5.70    1.60
   0  -1   0   -2.40    2.10
   0  -1   0   -0.60    2.30
   0   1   0   -0.80    1.60
   0   1   0   -2.50    2.00
   0   1   0    0.00    2.40
   0   1   0    4.20    2.80
   0  -2   0  869.51   78.49
   0  -2   0  870.21   80.29
   0  -2   0  856.51   78.89
   0   2   0  875.71   78.89
   0   2   0  934.61   80.59
   0   2   0  849.52   80.09
   0   2   0  952.70   78.29
   0  -3   0    2.70    9.00
   0  -3   0   -2.70    6.00
   0  -3   0   -3.20    3.70
   0   3   0    7.30    6.70
   0   3   0    2.00    6.30
   0  -4   0  716.73   76.09
   0  -4   0  817.82   80.59
   0  -4   0  887.61   76.89
   0   4   0  919.51   78.09
   0  -5   0  -19.20    7.00
   0  -5   0   -9.20   10.40
   0  -5   0    1.20    7.30
   0   5   0  -10.50    7.80
   0  -6   0  344.97   50.09
   0  -6   0  368.46   44.40
   0   6   0  367.76   44.80
   0  -7   0   -6.70   13.80
   0  -7   0  -11.70   14.10
  -1  -7   0   58.19   26.40
  -1  -7   0   63.19   19.20
   1   6   0   78.99   18.70
  -1  -6   0  108.69   27.10
  -1  -6   0  106.19   21.10
   1   5   0   38.10   13.90
  -1  -5   0   31.30   10.70
  -1  -5   0   44.60   16.30
   1   4   0  247.88   32.80
   1   4   0  239.38   27.60
  -1  -4   0  200.18   26.10
  -1  -4   0  175.28   29.10
  -1  -4   0  239.48   27.40
   1   3   0  775.62   67.89
   1   3   0  691.53   69.69
  -1  -3   0  715.93   70.39
  -1  -3   0  758.52   67.09
   1   2   0  167.08   15.80
   1   2   0  170.38   19.10
   1   2   0  141.79   15.10
   1   2   0  132.29   18.20
   1   2   0  119.49   13.20
   1   2   0  158.28   19.40
  -1  -2   0  169.08   19.40
  -1  -2   0  174.58   15.60
  -1  -2   0  164.88   15.30
   1   1   0 1667.33  139.59
   1   1   0 1543.35  139.39
   1   1   0 1593.74  138.19
   1   1   0 1478.75  138.29
   1   1   0 1616.64  138.79
   1   1   0 1642.54  139.29
  -1  -1   0 1623.04  139.49
  -1  -1   0 1496.35  138.39
  -1  -1   0 1761.42  139.19
  -1  -1   0 1678.13  139.49
  -1  -1   0 1624.04  138.79
   1   0   0   88.69    9.10
   1  -1   0 1711.83  145.09
   1  -1   0 1717.23  145.79
   1  -1   0 1436.66  144.59
   1  -1   0 1678.43  145.49
  -1   1   0 1799.02  145.09
  -1   1   0 1643.34  144.79
  -1   1   0 1627.74  145.49
  -1   1   0 1860.51  145.99
   1  -2   0  183.78   20.20
   1  -2   0  137.89   14.80
   1  -2   0  159.18   15.90
   1  -2   0  156.38   18.40
  -1   2   0  134.89   19.20
  -1   2   0  154.98   15.10
  -1   2   0  137.19   17.90
   1  -3   0  686.43   71.99
   1  -3   0  724.63   69.59
   1  -3   0  773.62   70.79
  -1   3   0  804.62   71.09
  -1   3   0  799.32   67.49
   1  -4   0  209.38   28.30
   1  -4   0  272.57   31.30
   1  -4   0  223.88   32.70
  -1   4   0  245.98   30.50
   1  -5   0   17.70    9.30
   1  -5   0   18.60   15.40
   1  -5   0    6.90   16.00
  -1   5   0   38.70   14.20
   1  -6   0   95.69   21.20
   1  -6   0   65.09   25.50
  -1   6   0  127.79   23.70
   1  -7   0   91.29   30.10
   1  -7   0   68.49   18.90
  -2  -7   0   37.70   21.00
  -2  -7   0   -0.10   11.30
  -2  -6   0    0.90   10.90
  -2  -6   0  -10.50   10.60
   2   5   0  209.88   36.50
   2   5   0  238.38   31.10
  -2  -5   0  290.47   33.90
  -2  -5   0  327.37   42.50
   2   4   0   -5.60    6.70
   2   4   0   -4.60    6.50
  -2  -4   0    5.90   11.90
  -2  -4   0   -5.60    5.70
   2   3   0 3509.65  322.97
   2   3   0 3808.72  324.97
   2   3   0 3763.62  328.37
   2   3   0 3717.63  327.77
  -2  -3   0 3746.83  325.47
  -2  -3   0 4137.99  328.87
   2   2   0   13.90    6.40
   2   2   0   11.70    4.80
   2   2   0   21.40    9.00
   2   2   0   10.40    4.40
   2   2   0   29.50    8.60
   2   2   0   18.60    6.20
  -2  -2   0   11.30    5.10
  -2  -2   0   21.70    7.00
  -2  -2   0   23.10    6.10
   2   1   0 5503.45  525.25
   2   1   0 5993.30  525.25
   2   1   0 6171.78  526.15
   2   1   0 6025.70  525.65
  -2  -1   0 6496.95  525.25
  -2  -1   0 6361.76  525.65
  -2  -1   0 6384.96  525.55
  -2  -1   0 5924.31  525.55
  -2  -1   0 5992.10  525.95
  -2  -1   0 6331.37  525.55
   2   0   0 3892.81  313.47
   2   0   0 3281.67  312.67
   2   0   0 3780.92  312.97
   2   0   0 3633.94  313.47
   2   0   0 3785.32  312.77
  -2   0   0 3193.78  313.07
  -2   0   0 3839.82  312.87
  -2   0   0 3383.26  312.57
  -2   0   0 3699.23  313.57
  -2   0   0 3774.42  312.87
   2  -1   0 6226.98  533.35
   2  -1   0 5405.46  533.15
   2  -1   0 6776.62  533.35
   2  -1   0 6097.79  533.45
  -2   1   0 6302.37  533.65
  -2   1   0 6134.49  533.05
  -2   1   0 6752.22  533.65
  -2   1   0 5991.00  533.35
   2  -2   0   19.60    8.10
   2  -2   0   11.20    5.90
   2  -2   0   15.70    7.30
  -2   2   0    2.90    6.30
  -2   2   0   20.20    6.50
   2  -3   0 4031.10  356.96
   2  -3   0 4247.38  358.96
   2  -3   0 4182.18  361.16
   2  -3   0 4251.87  360.06
  -2   3   0 3916.41  359.86
  -2   3   0 4245.98  357.56
   2  -4   0    8.50    6.80
   2  -4   0   -1.10    7.90
   2  -4   0   -4.80    8.70
  -2   4   0    2.10    7.70
  -2   4   0    0.60    5.70
   2  -5   0  269.07   35.00
   2  -5   0  292.47   37.70
   2  -5   0  262.37   40.30
  -2   5   0  267.67   36.50
   2  -6   0  -12.50   10.90
   2  -6   0   12.20   10.40
  -2   6   0   21.50   13.80
   2  -7   0   49.60   26.20
   2  -7   0   39.20   17.30
  -3  -7   0   32.10   17.10
  -3  -7   0   28.70   21.70
   3   6   0   47.80   22.70
  -3  -6   0   73.99   24.90
  -3  -6   0   65.89   17.40
   3   5   0   39.20   11.00
   3   5   0   46.60   15.20
  -3  -5   0   30.30   15.10
   3   4   0  182.38   29.00
   3   4   0  204.18   30.00
   3   4   0  204.88   23.70
  -3  -4   0  222.38   25.90
  -3  -4   0  176.48   28.90
   3   3   0  870.61   82.79
   3   3   0  972.60   83.89
   3   3   0  854.51   79.29
   3   3   0  940.11   79.49
  -3  -3   0  840.22   79.79
  -3  -3   0  845.42   80.69
  -3  -3   0  969.40   83.49
   3   2   0  196.38   21.90
   3   2   0  169.78   22.00
   3   2   0  167.28   20.40
   3   2   0  182.28   21.70
  -3  -2   0  192.08   21.70
  -3  -2   0  134.49   20.00
  -3  -2   0  229.48   21.10
   3   1   0  473.95   44.00
   3   1   0  488.95   42.50
   3   1   0  456.75   43.60
   3   1   0  466.75   43.60
   3   1   0  484.35   43.20
   3   1   0  486.05   44.00
  -3  -1   0  520.15   44.00
  -3  -1   0  438.76   42.80
  -3  -1   0  472.75   43.60
  -3  -1   0  433.46   43.80
   3   0   0  784.32   74.59
   3   0   0  909.41   76.09
   3   0   0  791.12   75.09
   3   0   0  812.52   74.69
   3   0   0  868.51   74.89
   3   0   0  775.72   74.19
  -3   0   0  935.21   74.79
  -3   0   0  863.41   74.49
  -3   0   0  812.02   75.09
  -3   0   0  882.51   75.79
   3  -1   0  481.15   44.00
   3  -1   0  427.06   43.80
   3  -1   0  464.75   44.50
   3  -1   0  453.55   44.30
  -3   1   0  506.45   44.80
  -3   1   0  456.15   44.50
  -3   1   0  528.45   44.10
   3  -2   0  169.28   22.80
   3  -2   0  205.18   20.20
   3  -2   0  204.68   22.70
   3  -2   0  204.38   23.60
  -3   2   0  127.79   21.30
  -3   2   0  195.38   22.90
   3  -3   0  905.31   87.69
   3  -3   0  917.21   84.49
   3  -3   0  955.50   85.59
   3  -3   0  877.21   86.59
  -3   3   0  957.10   86.99
  -3   3   0 1010.70   85.29
   3  -4   0  195.18   29.30
   3  -4   0  215.28   31.80
   3  -4   0  176.28   26.30
  -3   4   0  244.58   24.20
  -3   4   0  169.08   27.30
   3  -5   0   38.40   14.10
   3  -5   0   35.30   15.70
  -3   5   0   41.10   16.00
   3  -6   0   62.79   24.50
   3  -6   0   25.70   14.80
  -3   6   0   93.69   21.30
   3  -7   0   52.99   26.30
   3  -7   0   14.20   17.40
  -4  -7   0  -22.50   17.30
  -4  -7   0  -13.90   13.20
   4   6   0  176.28   33.10
  -4  -6   0  179.18   34.90
   4   5   0    8.70   11.10
   4   5   0   26.40   15.60
   4   5   0    6.90    7.40
  -4  -5   0    9.10   14.80
  -4  -5   0   14.80    9.90
   4   4   0  346.47   37.30
   4   4   0  435.46   48.80
   4   4   0  415.46   47.70
   4   4   0  383.06   37.40
  -4  -4   0  430.36   40.30
  -4  -4   0  419.46   43.40
   4   3   0   47.30    8.30
   4   3   0   65.89   15.10
   4   3   0   40.30   10.50
   4   3   0   31.40   10.80
  -4  -3   0   56.09   12.00
  -4  -3   0   56.19   14.00
  -4  -3   0   43.10   11.00
   4   2   0  454.95   42.20
   4   2   0  497.15   45.30
   4   2   0  413.26   44.30
   4   2   0  457.35   44.60
  -4  -2   0  510.55   44.80
  -4  -2   0  498.15   45.50
  -4  -2   0  432.16   44.60
   4   1   0   53.09    7.80
   4   1   0   33.10    8.70
   4   1   0   38.90    8.60
   4   1   0   49.00    9.70
   4   1   0   30.40   10.30
   4   1   0   33.40    9.10
  -4  -1   0   44.90    8.60
  -4  -1   0   45.40    8.40
  -4  -1   0   42.30   11.00
  -4  -1   0   24.60    8.40
   4   0   0 9541.25  809.72
   4   0   0 9982.90  810.42
   4   0   0 9760.42  810.42
   4   0   0 9481.55  811.32
   4   0   0 9363.36  810.72
  -4   0   0 9503.55  811.42
  -4   0   0 9234.48  809.82
  -4   0   0 8585.74  809.52
   4  -1   0   19.00    7.30
   4  -1   0   34.10    9.30
   4  -1   0   42.80    9.50
   4  -1   0   66.19   13.00
   4  -1   0   43.60    8.90
  -4   1   0   44.70    9.10
  -4   1   0   40.80   10.90
  -4   1   0   61.79    9.70
   4  -2   0  542.75   47.70
   4  -2   0  479.35   47.50
   4  -2   0  498.85   46.80
   4  -2   0  433.56   46.90
  -4   2   0  466.45   47.70
   4  -3   0   42.90   12.40
   4  -3   0   41.60   10.80
   4  -3   0   53.39   12.70
   4  -3   0   48.40   11.70
  -4   3   0   29.20   12.50
   4  -4   0  363.86   44.40
   4  -4   0  412.36   48.90
   4  -4   0  393.16   44.00
   4  -4   0  370.66   39.70
  -4   4   0  426.46   43.60
   4  -5   0   21.20   10.50
   4  -5   0   28.30   14.80
  -4   5   0  -10.20   11.10
   4  -6   0  173.38   28.60
   4  -6   0  128.99   32.40
   4  -7   0   11.10   18.20
   4  -7   0  -12.90   14.00
   5   6   0  137.69   31.40
  -5  -6   0  180.88   35.50
   5   5   0   -6.00   14.40
   5   5   0   35.60   16.70
  -5  -5   0   30.90   16.80
  -5  -5   0   15.00    9.50
   5   4   0  105.09   17.90
   5   4   0  104.99   23.20
   5   4   0  141.39   23.30
   5   4   0  106.29   14.40
  -5  -4   0  116.89   23.00
  -5  -4   0  129.79   19.80
  -5  -4   0  137.79   21.40
   5   3   0  458.25   44.60
   5   3   0  426.46   47.10
   5   3   0  508.95   44.30
   5   3   0  497.75   49.40
   5   3   0  499.55   49.80
  -5  -3   0  480.75   48.40
  -5  -3   0  578.04   50.69
   5   2   0  160.38   21.90
   5   2   0  160.88   22.90
   5   2   0  176.98   23.70
   5   2   0  164.48   17.80
  -5  -2   0  159.28   21.70
  -5  -2   0  212.88   24.10
   5   1   0  282.67   29.00
   5   1   0  239.48   25.80
   5   1   0  258.77   24.10
   5   1   0  259.67   27.30
   5   1   0  244.18   25.60
   5   1   0  271.07   26.00
  -5  -1   0  218.88   27.50
  -5  -1   0  150.38   24.90
  -5  -1   0  244.78   25.20
   5   0   0 1296.97  106.89
   5   0   0 1031.40  106.39
   5   0   0 1101.99  107.79
   5   0   0 1243.38  106.29
   5   0   0 1247.98  107.69
  -5   0   0 1192.38  106.39
  -5   0   0 1219.78  106.49
   5  -1   0  239.48   25.80
   5  -1   0  224.28   28.40
   5  -1   0  268.07   30.50
   5  -1   0  215.48   27.90
   5  -1   0  256.47   25.90
  -5   1   0  211.38   26.30
  -5   1   0  252.37   25.10
  -5   1   0  229.38   27.90
   5  -2   0  188.38   24.60
   5  -2   0  184.28   26.50
   5  -2   0  172.58   24.90
   5  -2   0  212.08   25.50
  -5   2   0  169.98   24.50
   5  -3   0  548.35   52.19
   5  -3   0  480.05   51.89
   5  -3   0  526.25   50.69
   5  -3   0  471.45   50.59
  -5   3   0  525.05   52.89
   5  -4   0   98.89   20.90
   5  -4   0  114.09   19.80
   5  -4   0  113.99   22.40
  -5   4   0  127.89   24.90
   5  -5   0   24.90   17.40
   5  -5   0    5.50   11.50
  -5   5   0   41.90   16.50
   5  -6   0   89.79   28.60
   5  -6   0  147.99   27.40
   6   6   0   27.70   19.10
  -6  -6   0   21.70   12.80
  -6  -6   0    2.90   16.60
   6   5   0   53.59   20.50
   6   5   0   40.30   18.10
  -6  -5   0   53.99   20.00
  -6  -5   0   52.29   14.00
   6   4   0   18.70    6.50
   6   4   0   24.00   12.50
   6   4   0   17.30   14.80
   6   4   0   28.00    7.30
   6   4   0   22.80   13.20
  -6  -4   0   20.00   12.20
  -6  -4   0   20.30   13.70
   6   3   0 1755.72  140.29
   6   3   0 1436.16  134.59
   6   3   0 1524.15  139.89
   6   3   0 1456.05  139.89
  -6  -3   0 1791.82  140.69
  -6  -3   0 1381.96  138.29
   6   2   0    3.90    4.80
   6   2   0  -18.60    6.70
   6   2   0   -1.70   10.40
   6   2   0    7.80    7.50
   6   2   0   -6.50    6.50
  -6  -2   0    4.40    9.20
  -6  -2   0    4.20    7.40
   6   1   0 1228.38  104.09
   6   1   0 1163.08  104.19
   6   1   0 1240.28  106.29
   6   1   0 1029.70  101.39
   6   1   0 1174.38  103.19
   6   1   0 1224.18  104.19
  -6  -1   0  865.71  102.39
  -6  -1   0 1297.57  103.59
   6   0   0   31.90    9.60
   6   0   0   33.70   13.90
   6   0   0    9.10    9.20
   6   0   0   36.50   11.00
   6   0   0   37.50    9.50
  -6   0   0   30.50    7.50
  -6   0   0   33.10    9.30
  -6   0   0   21.00    8.20
   6  -1   0 1049.89  106.59
   6  -1   0 1169.98  105.29
   6  -1   0 1013.20  105.49
   6  -1   0 1220.18  105.89
   6  -1   0 1221.58  105.89
  -6   1   0 1221.68  104.89
  -6   1   0 1231.68  106.09
   6  -2   0   -5.80    8.00
   6  -2   0   -5.20    5.60
   6  -2   0    2.30    6.00
   6  -2   0   -2.90   11.00
   6  -2   0   13.00    8.50
  -6   2   0   -8.60    9.30
   6  -3   0 1531.55  148.09
   6  -3   0 1730.73  148.49
   6  -3   0 1627.34  148.49
   6  -3   0 1618.34  149.39
  -6   3   0 1706.03  149.88
   6  -4   0   -1.10   13.00
   6  -4   0   15.60   10.50
   6  -4   0   22.50   13.60
  -6   4   0   25.40   15.20
   6  -5   0   56.59   22.10
   6  -5   0   41.80   16.60
   6  -5   0   31.50   16.30
   6  -6   0   15.50   15.00
   6  -6   0   -5.40   19.50
   7   6   0   16.30   15.40
   7   6   0   37.90   22.00
  -7  -6   0   21.00   14.80
  -7  -6   0   30.00   21.00
   7   5   0   50.49   17.90
   7   5   0   61.59   20.20
  -7  -5   0   84.29   23.20
  -7  -5   0   46.60   17.30
   7   4   0   59.89   16.80
   7   4   0   72.09   21.10
   7   4   0   83.79   19.40
  -7  -4   0   94.49   20.50
  -7  -4   0   66.69   18.00
   7   3   0  417.26   45.00
   7   3   0  379.86   37.80
   7   3   0  446.66   49.40
   7   3   0  468.55   50.59
  -7  -3   0  418.66   43.40
  -7  -3   0  360.26   45.70
   7   2   0    5.40    9.60
   7   2   0   24.30   14.00
   7   2   0   18.60   11.50
   7   2   0   13.00    9.50
   7   2   0   10.30    6.30
  -7  -2   0   -0.10    6.90
  -7  -2   0   17.80    9.50
   7   1   0   53.19   14.30
   7   1   0   52.59   17.90
   7   1   0   47.90    9.90
   7   1   0   50.69   12.90
   7   1   0   76.09   13.70
  -7  -1   0   72.99   15.30
  -7  -1   0   72.39   14.40
   7   0   0  557.34   54.69
   7   0   0  546.25   58.69
   7   0   0  600.24   54.69
   7   0   0  512.05   55.19
   7   0   0  596.24   56.89
  -7   0   0  567.04   55.39
  -7   0   0  588.94   55.49
   7  -1   0   60.69   17.00
   7  -1   0   75.19   16.20
   7  -1   0   58.09   15.20
   7  -1   0   74.49   15.80
   7  -1   0   81.69   16.30
  -7   1   0   71.59   16.20
  -7   1   0   74.19   15.60
   7  -2   0   12.50   10.20
   7  -2   0    6.70    9.40
   7  -2   0   33.60   15.60
   7  -2   0   -2.30    7.10
   7  -2   0    2.10   10.10
  -7   2   0   -1.40    7.50
  -7   2   0   -6.50   10.10
   7  -3   0  433.26   45.00
   7  -3   0  387.16   47.30
   7  -3   0  374.06   47.80
  -7   3   0  401.06   48.60
   7  -4   0   92.29   20.90
   7  -4   0  137.89   25.70
   7  -4   0   70.59   20.90
  -7   4   0  127.89   24.70
   7  -5   0   92.69   23.80
   7  -5   0   32.50   16.40
   7  -5   0   38.80   14.50
   7  -6   0   70.39   26.80
   7  -6   0   22.00   14.50
   8   5   0    0.20   14.40
   8   5   0   21.20   14.60
  -8  -5   0   31.00   16.50
  -8  -5   0    2.00    9.00
   8   4   0  246.18   37.50
   8   4   0  232.08   35.20
  -8  -4   0  191.48   31.80
  -8  -4   0  216.98   34.10
   8   3   0   15.10   14.50
   8   3   0    5.10    8.20
   8   3   0    1.30   11.90
  -8  -3   0  -15.50    9.40
  -8  -3   0  -13.50    8.00
   8   2   0   77.09   18.20
   8   2   0   74.49   18.80
   8   2   0   73.09   19.40
   8   2   0   95.59   14.20
   8   2   0   59.89   16.50
  -8  -2   0   72.49   17.70
  -8  -2   0   62.89   15.40
   8   1   0   19.20   10.00
   8   1   0   32.40   15.10
   8   1   0   40.00   11.00
   8   1   0   17.20    6.50
   8   1   0   12.90    9.40
  -8  -1   0   19.90   10.00
  -8  -1   0   24.10   10.00
   8   0   0 1482.65  150.38
   8   0   0 1649.63  151.48
   8   0   0 1697.73  153.58
   8   0   0 1812.72  150.08
   8   0   0 1832.22  149.49
  -8   0   0 1741.63  150.68
  -8   0   0 1411.66  149.09
   8  -1   0   25.00   11.70
   8  -1   0   23.10   14.20
   8  -1   0   11.00   12.40
   8  -1   0   31.70   13.20
   8  -1   0    8.30    9.30
  -8   1   0   10.50    9.10
  -8   1   0   22.60   12.90
   8  -2   0   46.20   16.30
   8  -2   0   71.19   18.00
   8  -2   0   83.69   19.40
   8  -2   0   29.50   19.70
  -8   2   0   72.19   16.00
  -8   2   0  103.89   20.90
   8  -3   0    2.10   11.70
   8  -3   0    1.00   11.50
   8  -3   0  -11.10    7.10
   8  -3   0    6.60   16.70
  -8   3   0   14.00   11.40
   8  -4   0  162.18   31.30
   8  -4   0  220.98   34.20
   8  -4   0  244.48   36.40
   8  -5   0   18.10   17.40
   8  -5   0   -7.30    9.50
   8  -5   0    2.30   16.10
   9   5   0  -19.90   14.40
   9   5   0   25.30   15.50
  -9  -5   0   16.60   17.30
  -9  -5   0   -5.00    9.50
   9   4   0   17.10   15.60
   9   4   0   21.60   17.40
   9   4   0   21.90   19.90
  -9  -4   0   14.90   12.40
  -9  -4   0   16.10   13.70
   9   3   0  106.79   24.10
   9   3   0   54.59   21.40
   9   3   0   68.09   20.70
  -9  -3   0   97.99   21.40
  -9  -3   0   93.89   18.90
   9   2   0  230.38   25.10
   9   2   0  222.98   33.70
   9   2   0  295.57   40.10
   9   2   0  233.98   31.40
   9   2   0  295.87   37.60
  -9  -2   0  124.19   27.70
  -9  -2   0  202.18   28.10
   9   1   0    8.10   18.20
   9   1   0   27.60   13.80
   9   1   0   25.40   10.40
   9   1   0   15.10    5.50
   9   1   0   32.00   15.00
  -9  -1   0   23.90   11.40
  -9  -1   0   25.30   13.50
   9   0   0  493.15   59.59
   9   0   0  443.16   54.29
   9   0   0  449.46   47.10
   9   0   0  538.75   49.30
   9   0   0  445.66   54.39
  -9   0   0  468.45   49.60
  -9   0   0  425.96   48.00
   9  -1   0   26.90   20.50
   9  -1   0   22.40   13.60
   9  -1   0   18.30   14.30
   9  -1   0   12.40   12.00
   9  -1   0   18.70   13.20
  -9   1   0   25.30   14.00
  -9   1   0   28.70   11.60
   9  -2   0  213.98   34.00
   9  -2   0  204.08   31.60
   9  -2   0  246.58   33.90
   9  -2   0  206.18   35.60
  -9   2   0  235.68   34.10
   9  -3   0  106.09   23.30
   9  -3   0   85.29   22.90
   9  -3   0  108.79   22.80
   9  -3   0  116.59   25.10
  -9   3   0  118.19   24.00
   9  -4   0   12.60   19.30
   9  -4   0   22.00   16.60
   9  -4   0   28.00   14.20
   9  -4   0    3.60   14.00
   9  -5   0    8.00   18.50
   9  -5   0   28.20   20.00
   9  -5   0   19.50   17.00
   9  -5   0   16.10   17.60
  10   5   0   45.80   23.60
 -10  -5   0   47.80   21.20
 -10  -5   0   48.70   20.60
  10   4   0   18.40   17.70
  10   4   0   18.10   14.30
  10   4   0   -2.30   20.60
 -10  -4   0   -1.30   14.80
 -10  -4   0    4.10   14.60
  10   3   0  229.18   36.90
  10   3   0  126.19   34.20
  10   3   0  175.58   33.30
 -10  -3   0  318.97   34.90
 -10  -3   0  219.98   32.20
  10   2   0  -12.50   12.40
  10   2   0   10.40   11.60
  10   2   0   26.70   13.70
  10   2   0    8.40   19.50
 -10  -2   0   -4.30    8.30
 -10  -2   0   14.60   11.30
  10   1   0  286.47   31.60
  10   1   0  235.78   34.40
  10   1   0  256.97   36.30
  10   1   0  241.58   39.30
 -10  -1   0  251.67   32.10
 -10  -1   0  107.29   27.30
  10   0   0   -3.00   10.30
  10   0   0   -5.10   13.30
  10   0   0   -3.90   18.30
  10   0   0   -0.80    9.00
  10   0   0    0.90   11.90
 -10   0   0   32.60   15.60
 -10   0   0    8.70   13.40
  10  -1   0  232.78   36.20
  10  -1   0  297.37   38.70
  10  -1   0  281.87   44.10
  10  -1   0  223.78   33.00
 -10   1   0  255.17   36.50
  10  -2   0    3.80   13.10
  10  -2   0   -6.00   19.10
  10  -2   0    8.30   11.80
  10  -2   0   -0.70   12.00
 -10   2   0    9.20   12.30
  10  -3   0  188.68   32.60
  10  -3   0  194.18   32.40
  10  -3   0  245.58   40.60
  10  -3   0  175.48   36.30
  10  -4   0    0.90   13.80
  10  -4   0   -2.50   18.60
  10  -4   0    9.80   15.50
  10  -4   0    4.70   15.90
  10  -5   0   -6.40   21.30
  11   4   0    6.80   25.30
  11   4   0   19.60   15.30
  11   4   0    6.30   17.60
  11   3   0  106.89   30.40
  11   3   0  126.39   26.70
  11   3   0   88.59   25.40
 -11  -3   0  131.19   28.30
  11   2   0   30.90   19.20
  11   2   0   16.20   16.60
  11   2   0   49.40   19.50
 -11  -2   0   32.40   22.70
 -11  -2   0   26.80   15.90
  11   1   0   81.69   25.00
  11   1   0   47.20   19.70
  11   1   0   96.39   19.00
  11   1   0   69.49   20.00
 -11  -1   0  130.39   22.60
  11   0   0   47.40   14.50
  11   0   0   80.79   21.70
  11   0   0   37.50   15.00
  11   0   0   37.60   20.30
 -11   0   0   83.79   20.00
  11  -1   0   58.89   27.30
  11  -1   0   95.09   19.80
  11  -1   0  100.19   23.30
  11  -1   0   68.39   18.90
 -11   1   0  126.39   26.20
  11  -2   0   29.10   14.30
  11  -2   0   23.20   16.40
  11  -2   0   16.40   12.90
  11  -2   0   53.29   26.00
  11  -3   0  138.59   33.90
  11  -3   0   98.29   25.40
  11  -3   0  106.89   26.50
  11  -3   0  101.69   23.80
  11  -4   0    5.00   23.60
  11  -4   0   44.50   22.00
  11  -4   0   26.00   16.70
  11  -4   0   29.70   19.10
  12   3   0   -8.00   13.80
  12   3   0   20.50   20.70
  12   3   0   11.70   23.30
  12   2   0   55.59   27.20
  12   2   0   37.80   21.80
  12   2   0   29.90   20.00
  12   1   0   -0.50   14.30
  12   1   0   -9.10   14.40
  12   1   0   24.60   26.00
  12   0   0  217.08   42.90
  12   0   0  174.28   32.70
  12   0   0  179.88   34.30
 -12   0   0  261.37   36.20
  12  -1   0   16.30   18.60
  12  -1   0    4.50   14.50
  12  -1   0    6.10   14.80
 -12   1   0   39.20   21.50
  12  -2   0   46.30   20.10
  12  -2   0   15.80   26.80
  12  -2   0   47.60   19.10
  12  -3   0    2.80   16.90
  12  -3   0    2.50   15.80
  12  -3   0  -29.40   23.20
  13   2   0   16.60   31.30
  13   2   0   21.20   18.60
  13   2   0    4.80   20.10
  13   1   0   27.10   28.30
  13   1   0   21.50   18.80
  13   1   0    6.60   18.70
  13   0   0  135.39   30.50
  13   0   0  136.99   29.70
  13   0   0  162.68   38.90
  13  -1   0    5.20   16.80
  13  -1   0    2.30   15.60
  13  -1   0   27.10   27.50
  13  -2   0   24.90   18.40
  13  -2   0  -25.90   24.10
  13  -2   0   16.20   18.60
  13  -2   1    2.50   27.20
  13  -1   1  -20.90   15.90
  13  -1   1  -12.70    9.80
  13  -1   1    1.30   11.40
  13   0   1    2.40   17.10
  13   0   1   19.50   18.00
  13   0   1    1.50   25.90
  13   1   1   -6.80   16.70
  13   1   1   11.50   16.30
  13   1   1   12.10   28.00
  13   2   1   47.50   24.50
  12  -3   1  -24.70   23.40
  12  -3   1  -17.50   14.10
  12  -3   1   -0.90   11.40
  12  -2   1  174.68   30.30
  12  -2   1  112.69   31.90
  12  -2   1  151.68   29.00
  12  -1   1   36.10   27.00
  12  -1   1    6.90   10.90
  12  -1   1    8.80   15.20
 -12   0  -1   34.00   16.70
  12   0   1   13.90   12.70
  12   0   1    8.20   13.00
  12   0   1   -8.70   16.40
  12   1   1   21.40   20.20
  12   1   1   25.90   17.90
  12   1   1   28.60   17.40
  12   2   1  178.28   39.60
  12   2   1  154.78   34.30
  12   2   1  180.68   34.50
  12   3   1    5.90   16.70
  12   3   1   33.50   23.20
  12   3   1    6.80   25.60
  11  -4   1   23.30   18.60
  11  -4   1   -6.90   23.50
  11  -4   1    9.70   18.40
  11  -3   1   16.90   16.80
  11  -3   1   11.10   16.10
  11  -3   1    6.20   22.40
  11  -2   1   26.70   16.70
  11  -2   1   27.70   17.10
  11  -2   1   18.10   19.20
 -11   1  -1  137.39   26.80
  11  -1   1   71.39   19.00
  11  -1   1   67.89   21.60
  11  -1   1   80.89   30.10
 -11   0  -1   28.40   14.90
  11   0   1   25.30   23.50
  11   0   1    4.80   14.40
  11   0   1   -5.10   13.20
  11   1   1   65.89   20.80
  11   1   1   74.59   22.20
  11   1   1  110.89   30.30
  11   2   1   19.90   23.70
  11   2   1   34.70   16.00
  11   2   1    1.70   14.60
  11   3   1  -20.90   20.60
  11   3   1   12.60   18.50
  11   3   1   42.30   19.60
  11   4   1   19.10   15.30
  11   4   1   16.50   22.90
  11   4   1   39.80   20.20
  10  -4   1   37.80   17.40
  10  -4   1   15.90   14.30
  10  -4   1   10.30   21.30
  10  -4   1   25.60   14.90
  10  -3   1   16.30   15.00
  10  -3   1   41.30   15.40
  10  -3   1    4.90   13.90
  10  -3   1  -16.60   18.30
 -10   2  -1   52.49   19.20
  10  -2   1   17.00   15.20
  10  -2   1   22.30   21.70
  10  -2   1   12.00   14.30
  10  -2   1   19.00   11.90
 -10   1  -1  381.46   48.10
  10  -1   1  310.17   46.30
  10  -1   1  329.67   50.09
  10  -1   1  384.16   43.40
  10  -1   1  413.56   48.30
 -10   0  -1  -17.70    6.80
 -10   0  -1   -4.50   10.60
  10   0   1   10.60   10.80
  10   0   1   -4.80    7.60
  10   0   1   -0.60   12.30
  10   0   1   -1.60    9.90
  10   0   1    0.20   14.20
 -10  -1  -1  281.77   39.60
 -10  -1  -1  391.76   43.60
  10   1   1  310.07   35.90
  10   1   1  447.16   52.79
  10   1   1  306.37   43.40
  10   1   1  326.77   35.70
  10   1   1  274.07   42.40
 -10  -2  -1   19.50   11.10
 -10  -2  -1   17.60   11.40
  10   2   1    4.60   14.60
  10   2   1   31.50   13.80
  10   2   1   28.60   17.40
 -10  -3  -1   20.50   12.80
 -10  -3  -1   11.00   13.50
  10   3   1   -0.80   15.10
  10   3   1  -10.30   17.40
  10   3   1   10.40   14.50
 -10  -4  -1   43.70   17.00
 -10  -4  -1  -14.30   13.20
  10   4   1   61.19   23.00
  10   4   1    4.60   21.60
  10   4   1   17.30   16.20
   9  -5   1   56.29   18.90
   9  -5   1   59.29   23.70
   9  -5   1   72.19   24.60
   9  -5   1  129.39   27.90
   9  -4   1   76.79   21.50
   9  -4   1    8.00   18.90
   9  -4   1   35.50   15.70
   9  -4   1   62.19   19.80
  -9   3  -1   34.10   16.90
   9  -3   1   -5.90   17.20
   9  -3   1   -4.80   11.50
   9  -3   1   10.90   12.20
   9  -3   1   19.70   12.30
  -9   2  -1  196.08   30.30
   9  -2   1  154.38   31.50
   9  -2   1   99.69   23.50
   9  -2   1  138.49   26.60
   9  -2   1  142.39   25.00
  -9   1  -1  201.88   29.90
  -9   1  -1  232.88   32.50
   9  -1   1  176.18   30.50
   9  -1   1  191.78   31.00
   9  -1   1  231.48   39.20
   9  -1   1  213.68   29.30
   9  -1   1  265.17   34.50
  -9   0  -1   -0.60   10.10
  -9   0  -1   -7.80   10.80
   9   0   1    3.10   12.80
   9   0   1   10.80   10.70
   9   0   1   22.80   13.10
   9   0   1   -3.80    6.70
   9   0   1    3.90   19.90
  -9  -1  -1  252.27   31.30
  -9  -1  -1  181.68   27.90
   9   1   1  234.58   37.50
   9   1   1  243.58   27.40
   9   1   1  132.59   24.50
   9   1   1  169.18   28.30
   9   1   1  196.88   31.50
  -9  -2  -1  106.19   20.70
  -9  -2  -1  136.09   22.80
   9   2   1  190.98   32.90
   9   2   1  157.38   27.90
   9   2   1  169.88   27.40
   9   2   1  143.09   20.70
  -9  -3  -1   15.00   11.90
  -9  -3  -1    5.70   10.90
   9   3   1    7.70   12.80
   9   3   1   23.90   18.00
   9   3   1  -29.50   11.40
  -9  -4  -1   70.69   19.00
  -9  -4  -1   55.89   18.80
   9   4   1   73.69   21.00
   9   4   1   48.00   19.90
   9   4   1   36.30   22.00
  -9  -5  -1   92.99   22.90
  -9  -5  -1   57.29   18.20
   9   5   1   48.50   21.50
   9   5   1   93.69   27.10
   8  -5   1    2.00   18.00
   8  -5   1   13.60   17.60
   8  -5   1   -2.20   14.00
   8  -4   1  227.98   35.40
   8  -4   1  228.58   35.80
   8  -4   1  254.27   38.20
  -8   3  -1    0.40   10.40
   8  -3   1    0.00   12.40
   8  -3   1   -3.10   10.50
   8  -3   1   -9.10   16.30
   8  -3   1   -5.30    8.40
  -8   2  -1  575.24   57.49
  -8   2  -1  584.94   55.79
   8  -2   1  612.44   61.19
   8  -2   1  438.26   53.79
   8  -2   1  577.34   56.19
   8  -2   1  540.05   56.99
  -8   1  -1   32.90   13.50
  -8   1  -1   26.10   12.00
   8  -1   1   44.40   14.30
   8  -1   1   35.80   13.80
   8  -1   1   12.70   13.90
   8  -1   1   16.60   13.10
   8  -1   1   19.90    9.70
  -8   0  -1   12.00   10.70
  -8   0  -1   -6.30    8.40
   8   0   1   11.00   12.60
   8   0   1   -1.90    9.50
   8   0   1   13.30    8.10
   8   0   1   -7.30   11.70
   8   0   1   -0.70    8.70
  -8  -1  -1   31.50   11.60
  -8  -1  -1   -1.50   10.40
   8   1   1    3.70   10.70
   8   1   1   31.00   14.80
   8   1   1   17.50    8.80
   8   1   1   30.40    9.30
   8   1   1   10.90    9.30
  -8  -2  -1  545.55   55.09
  -8  -2  -1  588.24   54.49
   8   2   1  523.45   59.09
   8   2   1  549.05   57.19
   8   2   1  463.05   58.79
   8   2   1  563.24   52.69
  -8  -3  -1   13.50    9.50
  -8  -3  -1    0.00   10.90
   8   3   1    3.40    9.50
   8   3   1   -8.20    5.90
   8   3   1  -13.90   12.10
  -8  -4  -1  316.77   39.30
  -8  -4  -1  237.48   35.80
   8   4   1  249.18   38.40
   8   4   1  241.88   38.90
   8   4   1  258.17   38.90
  -8  -5  -1    9.40   10.40
  -8  -5  -1   -9.00   13.50
   8   5   1   -7.90   12.70
   8   5   1   39.20   16.70
   7  -6   1    8.20   15.50
   7  -6   1   21.00   21.80
   7  -5   1   63.49   20.10
   7  -5   1   72.69   21.10
   7  -5   1   79.49   23.00
  -7   4  -1  203.68   32.00
   7  -4   1  164.98   28.90
   7  -4   1  146.89   26.60
   7  -4   1  188.78   30.30
  -7   3  -1  203.18   29.60
   7  -3   1  196.88   31.40
   7  -3   1  153.18   26.00
   7  -3   1  213.38   30.10
   7  -3   1  136.99   24.70
  -7   2  -1  303.77   38.10
  -7   2  -1  392.56   38.00
   7  -2   1  297.27   39.20
   7  -2   1  294.17   37.70
   7  -2   1  246.28   36.00
   7  -2   1  310.27   37.90
   7  -2   1  289.57   35.40
  -7   1  -1  598.64   57.59
  -7   1  -1  600.94   59.29
   7  -1   1  560.64   59.09
   7  -1   1  564.74   57.69
   7  -1   1  619.24   62.09
   7  -1   1  620.64   58.89
   7  -1   1  586.54   57.29
  -7   0  -1    9.30    7.90
  -7   0  -1  -12.80    7.10
  -7   0  -1   -2.10    7.60
   7   0   1   -3.20    5.90
   7   0   1    1.60    7.20
   7   0   1   19.00   14.80
   7   0   1   -1.00    6.90
   7   0   1   -8.70    7.90
  -7  -1  -1  556.64   56.99
  -7  -1  -1  465.15   56.59
   7   1   1  664.43   56.59
   7   1   1  727.03   59.59
   7   1   1  529.95   59.29
   7   1   1  635.24   59.19
  -7  -2  -1  288.37   34.90
  -7  -2  -1  305.17   37.30
   7   2   1  296.87   37.90
   7   2   1  296.37   31.20
   7   2   1  367.16   41.90
   7   2   1  332.47   38.50
  -7  -3  -1  171.08   27.00
  -7  -3  -1  198.28   28.30
   7   3   1  170.38   22.40
   7   3   1  275.97   33.90
   7   3   1  239.48   31.30
   7   3   1  224.78   30.70
  -7  -4  -1  209.38   30.00
  -7  -4  -1  188.38   28.20
   7   4   1  189.68   30.60
   7   4   1  143.19   26.40
   7   4   1  154.78   29.40
  -7  -5  -1   81.39   22.70
  -7  -5  -1   70.79   17.50
   7   5   1  112.49   24.50
   7   5   1   93.19   24.20
  -7  -6  -1    9.10   17.80
  -7  -6  -1    0.80   12.20
   7   6   1  -32.60   13.60
   7   6   1    2.10   13.30
   6  -6   1   -3.90   17.60
   6  -6   1   11.00   11.70
   6  -5   1  214.28   32.40
   6  -5   1  212.88   36.80
   6  -5   1  237.58   31.60
  -6   4  -1  178.18   28.70
   6  -4   1  173.08   26.50
   6  -4   1  195.48   29.50
   6  -4   1   78.29   21.40
  -6   3  -1   16.20   11.40
   6  -3   1   12.00   13.10
   6  -3   1   19.70   11.90
   6  -3   1   11.50   13.30
   6  -3   1   14.40   11.90
  -6   2  -1    0.40    7.80
  -6   2  -1   11.30    9.60
   6  -2   1   15.20    8.60
   6  -2   1   17.10    8.60
   6  -2   1   21.50   10.90
   6  -2   1    4.10    9.40
   6  -2   1   19.80   10.70
  -6   1  -1 2129.09  187.68
  -6   1  -1 2264.37  189.58
   6  -1   1 1886.51  187.88
   6  -1   1 2414.96  188.38
   6  -1   1 2255.97  189.18
   6  -1   1 1821.32  188.58
   6  -1   1 2137.39  190.68
  -6   0  -1   -1.20    6.40
  -6   0  -1   -2.00    7.10
  -6   0  -1   -9.80    3.80
   6   0   1   -3.80    4.70
   6   0   1    2.60    6.60
   6   0   1   -6.00    9.70
   6   0   1   -6.90    7.30
   6   0   1   -9.50    6.00
  -6  -1  -1 1873.01  192.98
  -6  -1  -1 2019.20  192.38
  -6  -1  -1 2175.48  193.68
   6   1   1 2362.46  194.38
   6   1   1 2561.44  195.58
   6   1   1 2107.89  193.88
   6   1   1 2395.16  193.08
   6   1   1 2166.08  195.88
  -6  -2  -1   16.00    8.20
  -6  -2  -1   25.50   10.50
   6   2   1   21.40    7.10
   6   2   1   13.80    8.70
   6   2   1   15.20   11.80
   6   2   1   22.00    9.30
  -6  -3  -1   29.20   10.20
  -6  -3  -1    5.60   10.10
   6   3   1   10.10   11.00
   6   3   1   11.20    6.30
   6   3   1    4.00   11.70
   6   3   1   10.80    7.80
  -6  -4  -1  205.28   30.00
  -6  -4  -1  149.69   25.50
   6   4   1  175.38   28.70
   6   4   1  177.88   29.40
   6   4   1  175.58   20.50
   6   4   1  266.07   29.40
   6   4   1  148.89   20.50
  -6  -5  -1  202.78   35.60
  -6  -5  -1  217.88   32.50
   6   5   1  259.27   39.30
   6   5   1  254.67   38.50
  -6  -6  -1    8.40   12.20
  -6  -6  -1   -8.40   15.10
   6   6   1    1.70   17.20
   6   6   1   -8.60   17.20
   5  -6   1   24.70   20.40
   5  -6   1   13.10   11.50
  -5   5  -1  199.58   32.40
   5  -5   1  168.98   26.10
   5  -5   1  204.48   34.40
   5  -5   1  172.38   27.40
  -5   4  -1   55.99   16.10
   5  -4   1   48.10   14.50
   5  -4   1   39.40   12.60
   5  -4   1   50.79   17.70
  -5   3  -1  406.46   42.80
   5  -3   1  398.56   42.30
   5  -3   1  352.46   41.40
   5  -3   1  411.06   42.90
   5  -3   1  432.96   42.30
  -5   2  -1  742.13   75.49
   5  -2   1  856.01   75.59
   5  -2   1  775.12   75.79
   5  -2   1  794.92   74.39
   5  -2   1  841.72   74.69
  -5   1  -1  394.36   36.10
  -5   1  -1  368.06   34.80
   5  -1   1  380.06   36.50
   5  -1   1  478.15   38.50
   5  -1   1  237.18   35.60
   5  -1   1  346.77   35.70
   5  -1   1  280.57   33.50
  -5   0  -1   17.20    7.40
  -5   0  -1    0.10    4.20
  -5   0  -1    0.20    5.80
   5   0   1    2.60    5.10
   5   0   1    2.90    4.80
   5   0   1    1.60    5.50
   5   0   1    0.10    5.10
   5   0   1   -7.70    6.60
   5   0   1   -0.60    5.60
  -5  -1  -1  418.96   39.80
  -5  -1  -1  378.96   39.30
  -5  -1  -1  311.37   38.00
   5   1   1  437.76   39.90
   5   1   1  415.26   42.10
   5   1   1  550.64   41.80
   5   1   1  398.96   38.80
   5   1   1  418.36   40.10
  -5  -2  -1  788.02   72.89
  -5  -2  -1  755.12   73.09
   5   2   1  818.32   74.29
   5   2   1  827.42   74.49
   5   2   1  786.32   73.19
   5   2   1  782.52   71.39
  -5  -3  -1  502.65   41.30
  -5  -3  -1  431.06   41.50
   5   3   1  349.57   39.70
   5   3   1  397.06   42.30
   5   3   1  345.87   36.90
  -5  -4  -1   66.19   15.80
  -5  -4  -1   54.19   17.10
   5   4   1   68.29   11.70
   5   4   1   54.19   16.60
   5   4   1   41.50   14.20
   5   4   1   53.69   14.00
  -5  -5  -1  213.28   34.10
  -5  -5  -1  188.38   27.40
   5   5   1  167.18   31.60
   5   5   1  206.48   34.00
  -5  -6  -1   13.50   17.90
   5   6   1   13.20   16.50
   4  -7   1   13.70   22.40
   4  -7   1    7.90   16.00
   4  -6   1   27.00   14.80
   4  -6   1   15.70   14.40
  -4   5  -1   20.80   13.90
   4  -5   1   -3.90   10.20
   4  -5   1   -0.30   10.50
  -4   4  -1  588.64   59.89
   4  -4   1  559.14   55.59
   4  -4   1  591.94   59.49
   4  -4   1  551.84   56.59
   4  -4   1  622.04   59.99
  -4   3  -1   77.19   16.40
   4  -3   1   97.89   16.40
   4  -3   1   84.29   18.60
   4  -3   1  107.99   16.70
   4  -3   1  109.79   18.90
  -4   2  -1 3903.61  349.67
   4  -2   1 4057.49  348.77
   4  -2   1 4198.98  349.17
   4  -2   1 4004.30  349.27
   4  -2   1 3943.71  349.47
  -4   1  -1  143.99   20.20
  -4   1  -1  152.58   19.20
  -4   1  -1  142.19   17.60
   4  -1   1  124.79   18.00
   4  -1   1  189.98   19.80
   4  -1   1  161.28   18.10
   4  -1   1  135.89   18.40
   4  -1   1  102.99   18.90
  -4   0  -1   -1.70    4.90
  -4   0  -1    1.60    3.70
  -4   0  -1    2.90    4.20
  -4   0  -1   -5.00    7.20
   4   0   1   -5.50    4.60
   4   0   1   -2.60    5.70
   4   0   1   -0.50    4.70
   4   0   1  -13.10    6.90
   4   0   1   -0.40    4.80
   4   0   1    0.10    3.80
  -4  -1  -1   88.69   14.70
  -4  -1  -1  122.59   18.00
   4   1   1   92.99   13.60
   4   1   1  153.18   16.10
   4   1   1  107.89   17.10
   4   1   1  149.79   16.10
   4   1   1  179.28   17.70
   4   1   1   70.49   13.90
  -4  -2  -1 4139.59  323.97
  -4  -2  -1 3221.48  322.87
  -4  -2  -1 3989.20  324.57
   4   2   1 3510.85  321.67
   4   2   1 3775.32  323.77
   4   2   1 3711.53  323.67
   4   2   1 4023.40  324.57
   4   2   1 3533.45  323.17
  -4  -3  -1  145.69   18.30
  -4  -3  -1   85.89   16.60
  -4  -3  -1  104.19   15.90
   4   3   1   88.59   15.30
   4   3   1  103.09   18.20
   4   3   1   91.29   12.90
   4   3   1  110.49   17.60
  -4  -4  -1  562.04   52.99
  -4  -4  -1  556.64   55.79
   4   4   1  531.55   50.69
   4   4   1  531.35   50.69
   4   4   1  562.94   57.29
   4   4   1  510.85   55.39
  -4  -5  -1   -3.80    9.40
  -4  -5  -1   -8.80    8.10
   4   5   1    4.20    7.10
   4   5   1   -9.30   11.40
   4   5   1   -0.40   14.00
  -4  -6  -1   -3.40   16.50
   4   6   1   43.30   18.70
  -4  -7  -1   -7.30   16.90
  -4  -7  -1   15.50   15.40
   3  -7   1   27.10   18.30
   3  -7   1   25.40   14.60
  -3   6  -1   23.40   14.70
   3  -6   1   15.90   19.30
   3  -6   1   10.10   13.40
  -3   5  -1  160.88   26.30
   3  -5   1   98.79   21.50
   3  -5   1  154.98   28.00
  -3   4  -1  743.93   77.99
  -3   4  -1  846.92   75.39
   3  -4   1  867.11   74.39
   3  -4   1  756.92   77.79
   3  -4   1  829.52   76.79
   3  -4   1  809.82   79.79
  -3   3  -1   28.60    9.80
  -3   3  -1   34.10    9.30
   3  -3   1   36.10   11.70
   3  -3   1   45.70   10.40
   3  -3   1   18.00   11.60
   3  -3   1   36.30    9.60
  -3   2  -1 1158.58  108.89
  -3   2  -1 1268.17  108.59
   3  -2   1 1262.17  108.99
   3  -2   1 1251.27  108.09
   3  -2   1 1191.28  108.69
   3  -2   1 1163.38  107.89
  -3   1  -1  864.41   75.79
  -3   1  -1  902.21   76.39
  -3   1  -1  689.93   74.09
   3  -1   1  844.42   75.59
   3  -1   1  863.01   75.19
   3  -1   1  822.72   75.89
   3  -1   1  920.81   74.89
  -3   0  -1    4.80    4.20
  -3   0  -1   -5.10    4.80
  -3   0  -1   -4.10    2.90
  -3   0  -1   -4.80    4.00
  -3   0  -1   -0.10    4.80
  -3   0  -1    0.90    4.30
   3   0   1    4.00    4.70
   3   0   1   -1.30    4.10
   3   0   1   -3.50    3.10
   3   0   1   -5.60    4.80
   3   0   1    8.00    5.70
   3   0   1   -5.80    5.20
  -3  -1  -1  993.70   76.79
  -3  -1  -1  836.42   74.29
  -3  -1  -1  908.31   75.39
   3   1   1  693.83   74.09
   3   1   1  904.01   75.49
   3   1   1  755.62   74.79
   3   1   1  788.12   75.09
   3   1   1  880.61   74.69
   3   1   1  913.71   76.29
  -3  -2  -1 1147.99  101.59
  -3  -2  -1 1219.18  101.39
  -3  -2  -1 1121.19  101.79
   3   2   1 1012.10  100.89
   3   2   1 1222.28  102.59
   3   2   1 1122.79  101.39
  -3  -3  -1   30.10    9.40
  -3  -3  -1   12.30   10.00
  -3  -3  -1   36.20    8.40
   3   3   1   33.10    8.50
   3   3   1   38.70    9.40
   3   3   1   33.40    7.90
   3   3   1   27.50   11.80
  -3  -4  -1  684.83   76.69
  -3  -4  -1  818.72   74.79
   3   4   1  777.72   78.29
   3   4   1  854.81   73.69
   3   4   1  726.13   76.89
   3   4   1  844.62   71.09
  -3  -5  -1  135.89   27.80
   3   5   1  130.69   20.10
   3   5   1  147.29   27.40
  -3  -6  -1    0.30   16.50
  -3  -6  -1    1.10   11.60
   3   6   1   10.30   16.50
  -3  -7  -1   -4.40   17.10
  -3  -7  -1   18.10   15.30
   2  -7   1   46.70   22.40
   2  -7   1   63.29   21.00
  -2   6  -1   26.90   14.60
   2  -6   1   -2.10   13.20
   2  -6   1   21.00   14.50
  -2   5  -1  732.93   72.59
   2  -5   1  730.43   72.19
   2  -5   1  739.93   74.49
   2  -5   1  709.93   69.89
  -2   4  -1   90.39   19.20
  -2   4  -1  112.79   15.10
   2  -4   1   96.99   17.00
   2  -4   1  105.49   19.90
   2  -4   1  138.79   24.10
  -2   3  -1    3.30    6.70
  -2   3  -1  -13.80    4.80
   2  -3   1    3.30    7.20
   2  -3   1    4.90    9.00
   2  -3   1    0.30    6.60
   2  -3   1   -7.40    5.30
  -2   2  -1   27.20    8.60
  -2   2  -1   21.00    6.50
   2  -2   1   32.40    9.20
   2  -2   1   23.10    6.30
   2  -2   1   14.50    5.60
   2  -2   1   27.60    8.40
  -2   1  -1 6658.13  599.74
  -2   1  -1 6896.51  600.44
  -2   1  -1 7093.49  600.04
  -2   1  -1 6890.71  600.44
   2  -1   1 7948.30  600.14
   2  -1   1 7021.50  600.44
   2  -1   1 6623.84  599.94
   2  -1   1 6773.62  600.24
  -2   0  -1    1.20    3.50
  -2   0  -1   -9.50    2.60
  -2   0  -1   -8.50    2.40
  -2   0  -1   -5.10    3.30
  -2   0  -1   -5.90    2.60
  -2   0  -1   -6.60    1.90
   2   0   1   -6.10    3.20
   2   0   1   -6.60    2.80
   2   0   1   -4.30    2.90
   2   0   1   -6.30    3.20
   2   0   1   -4.30    3.00
   2   0   1   -3.90    2.40
  -2  -1  -1 7350.86  585.24
  -2  -1  -1 6803.12  585.34
  -2  -1  -1 6676.63  584.64
  -2  -1  -1 7296.17  584.44
  -2  -1  -1 5865.41  584.54
   2   1   1 6917.41  585.14
   2   1   1 7315.97  584.64
   2   1   1 6706.13  585.14
   2   1   1 6361.26  584.74
  -2  -2  -1   21.20    6.30
  -2  -2  -1   26.10    6.70
  -2  -2  -1   24.50    8.10
   2   2   1   28.20    5.80
   2   2   1    9.50    5.80
   2   2   1   28.20    7.00
   2   2   1    8.40    5.10
   2   2   1   21.40    6.40
   2   2   1   27.20    8.30
  -2  -3  -1   15.00    9.80
  -2  -3  -1   12.00    6.40
   2   3   1   13.50   10.40
   2   3   1    3.30    7.50
   2   3   1   -3.30    4.10
   2   3   1    0.10    6.40
  -2  -4  -1   89.69   18.30
   2   4   1   85.59   18.10
   2   4   1   75.49   17.50
   2   4   1   77.79   14.10
  -2  -5  -1  712.23   76.09
  -2  -5  -1  782.92   70.99
   2   5   1  742.13   70.79
   2   5   1  724.33   75.39
  -2  -6  -1   27.00   20.00
  -2  -6  -1   -2.80    8.10
  -2  -7  -1   70.59   23.60
  -2  -7  -1   64.89   19.50
   1  -7   1   95.49   27.70
   1  -7   1   98.59   23.20
  -1   6  -1   23.00   12.60
   1  -6   1    8.40   17.70
   1  -6   1    6.50   12.50
  -1   5  -1  381.86   41.30
   1  -5   1  398.36   50.09
   1  -5   1  296.37   40.60
   1  -5   1  423.86   45.60
  -1   4  -1  189.98   25.60
   1  -4   1  175.68   24.90
   1  -4   1  182.68   23.60
   1  -4   1  149.79   25.80
  -1   3  -1  261.07   31.00
  -1   3  -1  301.97   28.10
   1  -3   1  357.96   34.50
   1  -3   1  296.47   31.40
   1  -3   1  321.37   30.80
  -1   2  -1 3595.64  313.27
  -1   2  -1 3591.94  314.87
  -1   2  -1 3773.12  315.97
   1  -2   1 3569.14  314.17
   1  -2   1 3725.63  313.07
   1  -2   1 3429.16  314.67
   1  -2   1 3837.22  315.97
  -1   1  -1  620.94   62.39
  -1   1  -1  739.93   62.69
  -1   1  -1  719.23   62.19
  -1   1  -1  784.22   62.29
   1  -1   1  713.13   62.09
   1  -1   1  645.54   62.39
   1  -1   1  725.53   62.69
   1  -1   1  705.03   62.09
  -1   0  -1   -1.50    1.30
  -1   0  -1   -1.70    1.50
  -1   0  -1   -1.50    0.90
  -1   0  -1    0.10    2.10
  -1   0  -1   -2.60    1.10
   1   0   1   -2.50    1.40
   1   0   1    0.60    1.70
   1   0   1   -3.20    1.60
   1   0   1   -1.50    1.20
   1   0   1   -0.60    1.10
  -1  -1  -1  672.73   61.39
  -1  -1  -1  697.83   61.49
  -1  -1  -1  625.64   60.89
  -1  -1  -1  707.73   60.99
  -1  -1  -1  673.03   60.89
   1   1   1  773.92   61.19
   1   1   1  728.73   61.79
   1   1   1  692.33   60.99
  -1  -2  -1 3736.53  325.07
  -1  -2  -1 3624.64  323.17
   1   2   1 3858.51  323.37
   1   2   1 3283.27  324.47
   1   2   1 3978.90  323.47
   1   2   1 3778.22  322.17
   1   2   1 3915.91  325.17
   1   2   1 3830.52  324.67
  -1  -3  -1  297.77   32.80
   1   3   1  297.07   35.60
   1   3   1  316.07   32.90
   1   3   1  310.87   26.70
   1   3   1  283.67   30.40
  -1  -4  -1  170.28   28.50
  -1  -4  -1  216.98   24.90
   1   4   1  175.88   24.60
   1   4   1  208.28   29.40
  -1  -5  -1  392.76   45.30
  -1  -5  -1  450.65   53.69
   1   5   1  394.46   43.00
  -1  -6  -1    8.90   12.40
  -1  -6  -1    5.30    8.50
   1   6   1   12.70   11.10
  -1  -7  -1   75.19   21.10
  -1  -7  -1   61.19   25.50
   0  -7   1   33.00   16.80
   0  -7   1   -4.80   13.40
   0   6  -1   65.49   16.10
   0  -6   1   17.50   11.60
   0  -6   1   60.69   21.90
   0  -6   1   -5.90   16.90
   0   5  -1   10.70   10.70
   0  -5   1   -1.00    9.50
   0  -5   1   -1.20   13.40
   0  -5   1   -1.90   10.20
   0   4  -1 1079.39   94.49
   0  -4   1 1010.50   93.69
   0  -4   1  958.30   96.69
   0  -4   1 1046.50   93.99
   0   3  -1  176.08   22.00
   0   3  -1  197.08   25.50
   0  -3   1  195.58   22.60
   0  -3   1  198.98   25.60
   0  -3   1  166.18   21.20
   0   2  -1 5330.67  436.96
   0   2  -1 4799.12  435.06
   0   2  -1 4999.60  436.86
   0   2  -1 5113.69  434.36
   0  -2   1 4930.61  436.66
   0  -2   1 5193.38  435.26
   0   1  -1   74.69    7.40
   0   1  -1   61.59    7.80
   0   1  -1   79.79    9.70
   0   1  -1   74.09    9.60
   0  -1   1   88.59    9.90
   0  -1   1   73.89    9.60
   0  -1   1   73.49    7.30
   0  -1   1   68.09    8.40
   0  -1   1   63.89    7.00
   0   0  -1    0.20    0.30
   0   0  -1    0.20    0.30
   0   0   1    0.10    0.20
   0   0   1    0.10    0.30
   0  -1  -1   77.69    9.60
   0  -1  -1   79.49    9.60
   0  -1  -1   73.69    8.40
   0  -1  -1  113.69   10.20
   0  -1  -1   74.99    8.10
   0   1   1   73.39    9.20
   0   1   1   71.39    8.00
   0   1   1   66.39    9.30
   0   1   1   95.29   10.90
   0   1   1   62.39    9.30
   0  -2  -1 5098.39  431.36
   0  -2  -1 4761.82  433.06
   0  -2  -1 4835.42  431.56
   0   2   1 5252.97  433.26
   0   2   1 5103.99  432.96
   0   2   1 5119.59  431.16
   0   2   1 5164.38  432.06
   0   2   1 4833.42  429.66
   0  -3  -1  183.28   20.60
   0  -3  -1  177.58   21.50
   0  -3  -1  151.08   23.80
   0   3   1  186.78   21.80
   0   3   1  167.58   15.30
   0   3   1  172.58   15.40
   0  -4  -1  967.60   92.19
   0  -4  -1  958.20   95.69
   0  -4  -1 1064.09   92.29
   0   4   1 1048.80   93.29
   0  -5  -1   -8.60    8.50
   0  -5  -1   -2.50   13.20
   0  -5  -1   -1.20   12.70
   0   5   1   -0.20    9.60
   0  -6  -1   64.89   21.70
   0  -6  -1   36.30   14.80
   0   6   1   39.60   15.30
   0  -7  -1   11.00   11.20
   0  -7  -1    4.50   16.20
  -1  -7   1   50.79   16.70
  -1  -7   1   39.10   24.30
   1   6  -1   17.70   11.40
  -1  -6   1   16.50   18.80
  -1  -6   1   -2.40    8.40
   1   5  -1  140.39   22.10
  -1  -5   1  189.78   31.00
  -1  -5   1  116.09   21.20
  -1  -5   1  134.09   22.30
   1   4  -1 1022.70   96.99
   1   4  -1 1076.29  100.59
  -1  -4   1 1097.39   96.89
  -1  -4   1 1110.59  101.39
   1   3  -1  113.49   18.60
   1   3  -1  125.69   15.30
  -1  -3   1  116.19   15.00
  -1  -3   1  113.99   14.40
  -1  -3   1   73.99   16.50
   1   2  -1 1081.29   97.39
   1   2  -1 1038.40   99.29
   1   2  -1 1060.79  100.89
   1   2  -1 1089.69   99.29
   1   2  -1 1159.08   97.79
  -1  -2   1 1120.59   95.79
  -1  -2   1 1064.59   99.39
  -1  -2   1 1165.88   97.39
  -1  -2   1 1194.28   97.69
   1   1  -1 2922.21  253.57
   1   1  -1 2832.92  254.67
   1   1  -1 2996.70  254.77
   1   1  -1 2815.62  253.27
   1   1  -1 2873.01  254.07
  -1  -1   1 2998.70  255.47
  -1  -1   1 2853.31  253.97
  -1  -1   1 2518.95  254.37
  -1  -1   1 2975.90  254.97
  -1  -1   1 3322.87  253.67
  -1  -1   1 3023.20  253.27
  -1  -1   1 3325.47  254.87
   1   0  -1   -4.00    0.60
   1   0  -1   -3.40    1.10
   1   0  -1   -4.40    0.40
   1   0  -1   -4.70    0.60
   1   0  -1   -3.90    1.50
  -1   0   1   -3.00    1.10
  -1   0   1   -5.50    1.30
  -1   0   1   -3.30    1.00
  -1   0   1   -3.70    1.10
  -1   0   1   -3.90    0.80
   1  -1  -1 3175.58  271.97
   1  -1  -1 3225.38  272.77
   1  -1  -1 2978.90  272.97
   1  -1  -1 3232.98  272.27
  -1   1   1 3100.59  272.67
  -1   1   1 3140.19  272.07
  -1   1   1 3259.77  272.17
  -1   1   1 3191.98  273.07
   1  -2  -1 1044.60  100.49
   1  -2  -1 1177.18  101.89
   1  -2  -1 1109.59   99.89
  -1   2   1 1105.59  100.79
  -1   2   1 1266.37  103.99
  -1   2   1 1162.08   98.99
   1  -3  -1  117.09   19.40
   1  -3  -1  122.39   16.30
   1  -3  -1  110.99   17.30
  -1   3   1  113.39   16.80
  -1   3   1  112.89   13.00
   1  -4  -1 1037.90   91.29
   1  -4  -1 1020.30   89.99
   1  -4  -1  970.40   93.99
  -1   4   1 1021.80   91.79
  -1   4   1  938.01   85.49
   1  -5  -1  142.49   23.60
   1  -5  -1  141.49   27.10
   1  -5  -1  119.39   23.20
  -1   5   1  157.38   25.10
   1  -6  -1    3.90   11.90
   1  -6  -1   -5.70   15.70
  -1   6   1   11.50   11.80
   1  -7  -1   81.59   27.70
   1  -7  -1   38.50   17.90
  -2  -7   1   68.09   24.50
  -2  -7   1  108.79   23.40
  -2  -6   1   -0.50   15.70
  -2  -6   1    8.40   12.40
   2   5  -1  669.13   72.79
   2   5  -1  741.63   68.79
  -2  -5   1  748.53   75.89
   2   4  -1  -10.00    8.80
   2   4  -1    9.60    7.40
  -2  -4   1    8.40    5.80
  -2  -4   1   -6.50   11.30
   2   3  -1   17.90    6.70
   2   3  -1   20.90   10.30
   2   3  -1   16.30   10.60
  -2  -3   1   36.70   12.20
  -2  -3   1   23.70    6.90
   2   2  -1  567.14   52.39
   2   2  -1  521.95   50.79
   2   2  -1  596.84   53.59
   2   2  -1  559.24   51.09
   2   2  -1  585.64   53.99
  -2  -2   1  608.74   51.39
  -2  -2   1  603.94   52.29
  -2  -2   1  608.54   53.99
   2   1  -1 1526.25  146.79
   2   1  -1 1655.53  148.49
   2   1  -1 1860.71  148.59
   2   1  -1 1749.12  148.69
   2   1  -1 1727.73  149.49
  -2  -1   1 1857.01  148.79
  -2  -1   1 1609.34  148.29
  -2  -1   1 1665.93  149.19
  -2  -1   1 1715.83  148.29
  -2  -1   1 1765.52  148.39
   2   0  -1   -5.20    4.00
   2   0  -1   -6.80    1.90
   2   0  -1   -2.40    2.80
   2   0  -1   -4.80    3.00
   2   0  -1   -3.90    1.90
  -2   0   1   -7.00    2.00
  -2   0   1   -6.10    3.90
  -2   0   1   -6.20    1.90
  -2   0   1   -4.60    2.70
  -2   0   1   -2.90    2.40
  -2   0   1   -4.80    2.40
   2  -1  -1 1759.52  152.08
   2  -1  -1 1755.62  152.58
   2  -1  -1 1756.62  152.48
   2  -1  -1 1764.72  152.28
  -2   1   1 1772.72  152.28
  -2   1   1 1511.35  151.68
  -2   1   1 1936.21  152.78
  -2   1   1 1736.63  152.48
   2  -2  -1  573.54   54.09
   2  -2  -1  588.54   52.29
   2  -2  -1  596.64   51.89
   2  -2  -1  503.25   52.59
  -2   2   1  567.54   53.09
  -2   2   1  593.24   52.09
   2  -3  -1   15.20    8.10
   2  -3  -1   21.90    8.20
   2  -3  -1   23.30    9.50
  -2   3   1   15.10    9.20
  -2   3   1   -2.00    6.40
   2  -4  -1   18.10   12.40
   2  -4  -1   12.50    7.50
   2  -4  -1  -17.20   10.80
  -2   4   1   14.80    6.70
  -2   4   1    8.60   10.80
   2  -5  -1  611.64   65.59
   2  -5  -1  687.23   71.69
   2  -5  -1  708.83   68.59
  -2   5   1  704.13   68.59
   2  -6  -1  -13.30   11.10
   2  -6  -1    8.20   14.80
  -2   6   1   29.50   14.70
   2  -7  -1   46.80   20.20
   2  -7  -1  120.39   31.40
  -3  -7   1   38.60   24.90
  -3  -7   1   63.99   17.70
   3   6  -1    1.20   16.10
  -3  -6   1   28.70   20.90
  -3  -6   1    1.60    8.60
   3   5  -1  563.04   64.19
   3   5  -1  536.45   51.59
  -3  -5   1  509.75   63.19
   3   4  -1  406.56   46.60
   3   4  -1  493.35   48.50
   3   4  -1  347.17   35.30
  -3  -4   1  317.87   36.80
  -3  -4   1  400.06   46.10
   3   3  -1   78.99   16.30
   3   3  -1   98.09   11.70
   3   3  -1   90.99   12.50
   3   3  -1   81.79   15.50
  -3  -3   1  125.29   19.70
  -3  -3   1   70.29   12.10
  -3  -3   1  115.39   14.90
   3   2  -1 5159.88  419.86
   3   2  -1 4891.41  417.76
   3   2  -1 5206.48  415.96
   3   2  -1 4311.77  418.56
   3   2  -1 4873.41  418.46
  -3  -2   1 5083.69  418.06
  -3  -2   1 4749.32  419.36
  -3  -2   1 4442.56  418.06
   3   1  -1 2453.05  203.38
   3   1  -1 2410.46  202.38
   3   1  -1 2257.27  202.28
   3   1  -1 2305.17  202.48
   3   1  -1 2314.67  200.68
   3   1  -1 2440.56  202.98
  -3  -1   1 2025.90  202.18
  -3  -1   1 2384.16  202.28
  -3  -1   1 2420.36  202.88
  -3  -1   1 2327.97  202.98
   3   0  -1    2.00    4.40
   3   0  -1    6.40    7.50
   3   0  -1    2.00    5.30
   3   0  -1    3.50    4.10
   3   0  -1   -0.10    3.30
  -3   0   1    3.70    5.30
  -3   0   1   -1.60    2.80
  -3   0   1   -8.70    4.60
  -3   0   1    6.70    5.00
  -3   0   1   -5.50    3.40
  -3   0   1    1.20    4.20
   3  -1  -1 2037.70  201.78
   3  -1  -1 2370.56  202.08
   3  -1  -1 2292.87  201.78
   3  -1  -1 2529.25  202.28
  -3   1   1 2381.46  202.38
  -3   1   1 2411.36  202.18
  -3   1   1 2233.18  201.68
   3  -2  -1 4950.30  428.46
   3  -2  -1 4996.70  428.86
   3  -2  -1 5083.79  427.56
   3  -2  -1 4467.95  427.26
  -3   2   1 5069.29  427.86
  -3   2   1 5159.58  428.86
   3  -3  -1   97.49   14.50
   3  -3  -1   98.69   17.90
   3  -3  -1   80.79   14.40
   3  -3  -1   91.09   17.90
  -3   3   1   82.19   13.90
  -3   3   1   87.49   15.80
   3  -4  -1  443.86   48.80
   3  -4  -1  395.46   40.30
   3  -4  -1  344.67   40.60
  -3   4   1  365.56   37.90
  -3   4   1  411.46   42.80
   3  -5  -1  583.74   64.09
   3  -5  -1  569.34   58.19
  -3   5   1  604.94   61.79
   3  -6  -1    8.90   10.80
   3  -6  -1   13.70   18.90
  -3   6   1   22.50   13.00
   3  -7  -1   54.69   27.20
   3  -7  -1   20.10   16.60
   4   7  -1    7.80   16.10
  -4  -7   1   -1.90   14.40
  -4  -7   1   15.80   22.00
   4   6  -1   25.60   19.40
  -4  -6   1   11.70   14.10
   4   5  -1    4.70    7.70
   4   5  -1  -16.80   12.10
  -4  -5   1    6.50    7.10
  -4  -5   1    1.50   10.50
   4   4  -1  451.55   37.60
   4   4  -1  418.36   48.90
   4   4  -1  410.96   48.20
   4   4  -1  339.07   37.20
  -4  -4   1  388.46   40.60
  -4  -4   1  375.16   37.90
  -4  -4   1  447.36   49.20
   4   3  -1   14.40    8.00
   4   3  -1   20.10    5.40
   4   3  -1   37.80   11.10
   4   3  -1    4.20   10.00
  -4  -3   1   19.20    8.10
  -4  -3   1   28.50    8.30
  -4  -3   1   30.10   11.90
   4   2  -1 1542.45  161.28
   4   2  -1 2024.70  162.88
   4   2  -1 2188.18  163.78
   4   2  -1 1664.13  158.98
  -4  -2   1 1917.71  162.18
  -4  -2   1 1872.01  162.08
  -4  -2   1 1907.31  162.98
   4   1  -1 1016.20   89.89
   4   1  -1 1040.90   92.79
   4   1  -1 1058.49   92.59
   4   1  -1  963.00   91.79
   4   1  -1 1009.80   91.49
   4   1  -1 1149.19   91.99
  -4  -1   1 1114.09   92.19
  -4  -1   1  987.20   91.89
  -4  -1   1  870.61   92.09
  -4  -1   1 1086.19   90.69
   4   0  -1    3.60    5.50
   4   0  -1    8.50    6.00
   4   0  -1    0.60    7.80
   4   0  -1    4.70    5.30
   4   0  -1   -3.50    4.80
  -4   0   1   -0.90    4.60
  -4   0   1   -3.60    3.70
  -4   0   1   -5.60    7.70
  -4   0   1    6.60    4.80
  -4   0   1    0.50    4.10
   4  -1  -1  976.80   94.79
   4  -1  -1 1142.49   94.99
   4  -1  -1  993.60   95.69
   4  -1  -1  999.10   94.69
   4  -1  -1 1121.39   95.39
  -4   1   1 1071.59   95.79
  -4   1   1 1069.09   95.19
  -4   1   1 1124.99   94.89
   4  -2  -1 1929.41  171.78
   4  -2  -1 1834.22  172.08
   4  -2  -1 1915.41  172.28
   4  -2  -1 1992.90  171.68
  -4   2   1 1987.70  174.28
  -4   2   1 2038.10  172.68
   4  -3  -1    6.10    6.60
   4  -3  -1   32.40    9.70
   4  -3  -1    8.70   10.90
   4  -3  -1   10.20   10.90
  -4   3   1   18.70   11.20
   4  -4  -1  436.86   49.30
   4  -4  -1  351.66   44.30
   4  -4  -1  468.95   51.99
  -4   4   1  384.26   47.30
   4  -5  -1   18.80   12.00
   4  -5  -1  -11.10   14.00
  -4   5   1    9.20   13.00
   4  -6  -1   31.90   22.50
   4  -6  -1    0.70    9.30
   4  -7  -1    1.40   14.10
   4  -7  -1    1.40   10.30
   5   6  -1   -7.00   11.00
  -5  -6   1   -5.20   10.40
  -5  -6   1   12.40   19.50
   5   5  -1  231.18   40.50
   5   5  -1  324.57   45.30
  -5  -5   1  369.66   39.80
  -5  -5   1  333.87   45.00
   5   4  -1  532.45   63.59
   5   4  -1  652.33   56.29
   5   4  -1  655.33   64.39
   5   4  -1  617.54   58.79
  -5  -4   1  585.94   61.09
  -5  -4   1  604.64   63.99
  -5  -4   1  678.43   60.49
   5   3  -1   31.60   11.20
   5   3  -1   19.90    9.70
   5   3  -1   24.40    5.50
   5   3  -1   25.30    5.60
   5   3  -1   29.20   13.00
  -5  -3   1   57.19   14.20
  -5  -3   1   13.60    9.30
   5   2  -1  264.37   28.60
   5   2  -1  256.37   25.20
   5   2  -1  290.67   33.60
   5   2  -1  301.77   32.80
   5   2  -1  293.87   32.60
  -5  -2   1  279.37   32.10
  -5  -2   1  253.57   30.60
   5   1  -1 2909.41  263.47
   5   1  -1 3034.00  266.77
   5   1  -1 3172.58  266.17
   5   1  -1 2970.00  265.27
   5   1  -1 3428.66  266.37
   5   1  -1 3266.97  265.87
  -5  -1   1 3046.70  265.87
  -5  -1   1 2871.31  264.17
  -5  -1   1 2881.41  265.37
   5   0  -1   -1.30    5.60
   5   0  -1    9.10    6.50
   5   0  -1    4.80    5.60
   5   0  -1   -7.70    8.60
   5   0  -1   -8.70    5.30
  -5   0   1    0.20    4.90
  -5   0   1   -4.80    4.10
  -5   0   1    1.40    5.20
   5  -1  -1 3199.78  273.17
   5  -1  -1 3281.27  273.17
   5  -1  -1 2946.61  272.77
   5  -1  -1 3037.60  272.67
   5  -1  -1 3006.90  273.87
  -5   1   1 3328.77  273.27
   5  -2  -1  248.78   32.10
   5  -2  -1  250.57   31.00
   5  -2  -1  256.47   30.90
   5  -2  -1  224.38   31.10
  -5   2   1  291.47   29.50
   5  -3  -1   38.80   11.10
   5  -3  -1   35.60   12.30
   5  -3  -1   16.60   12.10
   5  -3  -1   23.70   12.60
  -5   3   1   24.20   12.50
   5  -4  -1  632.74   58.99
   5  -4  -1  543.35   60.59
   5  -4  -1  520.95   56.29
  -5   4   1  655.13   61.89
   5  -5  -1  317.07   42.00
   5  -5  -1  364.86   48.90
  -5   5   1  349.87   45.80
   5  -6  -1    0.60   10.10
   5  -6  -1    1.10   19.80
   6   6  -1   12.80   17.50
  -6  -6   1   -1.10   12.70
  -6  -6   1   15.50   12.50
   6   5  -1  181.88   33.60
   6   5  -1  258.17   38.20
  -6  -5   1  225.58   30.90
  -6  -5   1  195.18   34.00
   6   4  -1   82.79    9.20
   6   4  -1   96.39   11.60
   6   4  -1  111.79   23.00
   6   4  -1   44.50   15.80
   6   4  -1   85.19   18.10
  -6  -4   1   61.09   16.30
  -6  -4   1   79.89   20.00
   6   3  -1   60.39   14.90
   6   3  -1   44.60    6.90
   6   3  -1   40.90   12.90
   6   3  -1   95.69   18.70
   6   3  -1   30.20    6.30
  -6  -3   1   37.10   12.70
  -6  -3   1   59.09   15.10
   6   2  -1  171.38   18.30
   6   2  -1  179.18   24.30
   6   2  -1  163.68   25.30
   6   2  -1  211.48   26.30
   6   2  -1  162.28   25.50
  -6  -2   1  223.28   25.80
   6   1  -1 1493.95  141.69
   6   1  -1 1687.63  140.29
   6   1  -1 1505.55  139.99
   6   1  -1 1563.44  137.99
   6   1  -1 1680.83  140.69
  -6  -1   1 1609.34  138.99
  -6  -1   1 1459.85  139.79
   6   0  -1   -7.70    6.50
   6   0  -1   -3.30    6.80
   6   0  -1   -6.30    4.80
   6   0  -1   -0.30   11.00
   6   0  -1   -2.00    6.10
  -6   0   1    4.60    6.30
  -6   0   1  -10.40    6.50
   6  -1  -1 1571.34  132.09
   6  -1  -1 1270.97  131.09
   6  -1  -1 1519.95  131.59
   6  -1  -1 1520.35  131.99
   6  -1  -1 1532.55  133.29
  -6   1   1 1259.17  130.29
  -6   1   1 1610.94  132.09
   6  -2  -1  177.58   25.10
   6  -2  -1  192.58   26.30
   6  -2  -1  150.28   23.10
   6  -2  -1  199.68   27.50
   6  -2  -1  172.68   24.50
  -6   2   1  163.98   25.40
   6  -3  -1   31.20   11.70
   6  -3  -1   41.40   14.80
   6  -3  -1   35.80   14.50
   6  -3  -1   38.00   13.50
  -6   3   1   66.59   17.70
   6  -4  -1   71.89   18.00
   6  -4  -1   59.69   19.60
   6  -4  -1   59.49   15.30
  -6   4   1   70.19   20.20
   6  -5  -1  141.99   26.90
   6  -5  -1  173.18   32.00
   6  -6  -1   -5.40    9.80
   6  -6  -1    0.10   13.90
   7   6  -1   -9.20   11.60
   7   6  -1  -17.00   15.80
  -7  -6   1   -4.00    8.60
  -7  -6   1    2.70   18.30
   7   5  -1   63.79   22.00
   7   5  -1   83.89   23.50
  -7  -5   1   81.39   22.10
  -7  -5   1   41.00   17.40
   7   4  -1  283.57   34.70
   7   4  -1  216.58   36.50
   7   4  -1  255.37   36.80
  -7  -4   1  244.68   34.10
  -7  -4   1  270.07   37.20
   7   3  -1   11.60    4.80
   7   3  -1    7.70   13.00
   7   3  -1   -4.70   11.00
   7   3  -1   20.10   12.90
  -7  -3   1    7.00   10.60
  -7  -3   1    1.00   10.00
   7   2  -1  375.76   38.80
   7   2  -1  406.76   43.10
   7   2  -1  509.05   45.40
   7   2  -1  372.46   47.30
   7   2  -1  467.95   44.60
  -7  -2   1  429.56   44.00
   7   1  -1  515.15   51.09
   7   1  -1  506.85   52.79
   7   1  -1  611.54   54.99
   7   1  -1  590.94   53.89
   7   1  -1  531.95   56.49
  -7  -1   1  563.44   52.29
  -7  -1   1  517.35   52.89
   7   0  -1    5.70    6.80
   7   0  -1   -7.90    5.70
   7   0  -1   -1.00    8.30
   7   0  -1   -0.30    9.30
   7   0  -1    1.70    8.10
  -7   0   1   -8.80    7.50
  -7   0   1   -2.70    8.10
   7  -1  -1  439.86   52.29
   7  -1  -1  497.05   50.39
   7  -1  -1  605.74   51.69
   7  -1  -1  512.55   50.49
   7  -1  -1  511.35   49.30
  -7   1   1  499.85   50.19
  -7   1   1  401.76   48.60
   7  -2  -1  423.06   49.90
   7  -2  -1  429.36   46.20
   7  -2  -1  464.45   47.80
   7  -2  -1  446.56   47.90
   7  -2  -1  488.55   47.90
  -7   2   1  431.66   47.80
   7  -3  -1   32.50   14.00
   7  -3  -1   19.50   16.00
   7  -3  -1   20.10   13.40
  -7   3   1    6.80   10.20
   7  -4  -1  271.37   37.90
   7  -4  -1  249.08   34.20
   7  -4  -1  223.58   33.10
  -7   4   1  197.38   33.70
   7  -5  -1   57.99   18.40
   7  -5  -1   45.90   21.00
   7  -6  -1   31.90   19.10
   7  -6  -1  -11.00   13.10
   8   6  -1   19.40   20.60
   8   5  -1   16.00   16.60
   8   5  -1    4.10   12.50
  -8  -5   1    1.90   12.80
  -8  -5   1   18.90   16.50
   8   4  -1  272.67   41.90
   8   4  -1  256.87   41.70
  -8  -4   1  362.76   42.00
  -8  -4   1  311.57   42.10
   8   3  -1   28.80   15.40
   8   3  -1   30.40   12.80
   8   3  -1   15.90   17.20
  -8  -3   1   24.00   13.30
  -8  -3   1   51.99   15.10
   8   2  -1  592.14   56.39
   8   2  -1  553.24   51.59
   8   2  -1  587.64   59.69
   8   2  -1  539.95   55.69
   8   2  -1  560.14   56.49
  -8  -2   1  487.45   54.69
   8   1  -1   71.29   14.70
   8   1  -1   54.69   12.10
   8   1  -1   53.59   17.00
   8   1  -1   49.30   13.50
   8   1  -1   71.99   17.40
  -8  -1   1   42.10   14.50
  -8  -1   1   50.79   13.10
   8   0  -1   11.40    8.30
   8   0  -1    8.30    7.40
   8   0  -1   10.20   12.80
   8   0  -1   26.40   11.60
   8   0  -1    4.70    7.50
  -8   0   1   19.70   11.00
  -8   0   1   -2.00    7.00
   8  -1  -1   54.69   14.80
   8  -1  -1   57.79   16.00
   8  -1  -1   64.59   21.00
   8  -1  -1   53.49   15.90
   8  -1  -1   49.40   15.90
  -8   1   1   53.69   13.50
  -8   1   1   45.50   13.10
   8  -2  -1  476.15   55.49
   8  -2  -1  592.44   60.69
   8  -2  -1  571.34   56.99
   8  -2  -1  564.84   56.89
   8  -2  -1  609.84   61.89
  -8   2   1  584.44   58.59
  -8   2   1  502.05   54.99
   8  -3  -1   15.80   14.60
   8  -3  -1   34.90   15.30
   8  -3  -1   27.70   14.10
   8  -3  -1   17.20   17.50
  -8   3   1   18.20   12.30
   8  -4  -1  267.67   38.10
   8  -4  -1  271.97   37.10
   8  -4  -1  177.38   33.60
   8  -5  -1   21.80   16.80
   8  -5  -1   45.20   19.80
   8  -5  -1   -6.90   15.40
   9   5  -1   38.40   21.30
   9   5  -1   16.00   13.90
  -9  -5   1   52.49   18.80
  -9  -5   1   45.80   19.20
   9   4  -1  105.19   26.50
   9   4  -1  115.99   25.80
   9   4  -1  100.19   25.20
  -9  -4   1  104.19   25.20
  -9  -4   1   96.19   21.00
   9   3  -1    8.10   15.90
   9   3  -1    0.00   12.90
   9   3  -1   -7.90   11.10
  -9  -3   1   15.90   12.10
  -9  -3   1   23.00   11.90
   9   2  -1  319.67   48.20
   9   2  -1  387.66   45.00
   9   2  -1  469.15   50.29
   9   2  -1  381.06   37.00
   9   2  -1  309.57   44.50
  -9  -2   1  338.67   43.20
   9   1  -1  358.46   42.50
   9   1  -1  340.87   43.10
   9   1  -1  277.77   33.30
   9   1  -1  322.07   38.30
   9   1  -1  390.86   48.00
  -9  -1   1  310.07   37.70
  -9  -1   1  323.27   40.10
   9   0  -1    4.60   11.50
   9   0  -1    0.40   12.40
   9   0  -1   -8.00    8.30
   9   0  -1  -20.70    9.10
   9   0  -1    3.30    8.30
  -9   0   1    6.20   12.30
  -9   0   1    6.60   10.90
   9  -1  -1  344.27   41.70
   9  -1  -1  338.27   42.10
   9  -1  -1  315.47   41.70
   9  -1  -1  370.36   46.80
   9  -1  -1  294.97   39.80
  -9   1   1  266.57   37.70
  -9   1   1  346.67   42.30
   9  -2  -1  393.76   50.99
   9  -2  -1  318.07   46.40
   9  -2  -1  404.36   48.60
   9  -2  -1  405.76   48.00
  -9   2   1  425.36   47.50
  -9   2   1  396.36   48.10
   9  -3  -1   15.80   17.90
   9  -3  -1    3.40   11.90
   9  -3  -1    8.00   13.20
   9  -3  -1    4.80   12.90
  -9   3   1    6.60   13.70
   9  -4  -1   91.59   26.10
   9  -4  -1   90.49   24.00
   9  -4  -1   80.19   20.80
   9  -4  -1   86.99   23.20
   9  -5  -1   31.20   19.30
   9  -5  -1   44.20   16.60
   9  -5  -1    3.00   17.80
  10   5  -1   75.19   25.20
 -10  -5   1   46.60   21.00
 -10  -5   1   54.89   21.20
  10   4  -1   -4.50   19.60
  10   4  -1   33.90   19.50
  10   4  -1    5.10   12.30
 -10  -4   1   -9.60   14.70
 -10  -4   1   27.30   16.50
  10   3  -1    5.70    9.10
  10   3  -1   15.50   20.90
  10   3  -1   16.00   16.20
 -10  -3   1   -6.60   12.30
 -10  -3   1   -7.90    7.80
  10   2  -1    6.50   14.20
  10   2  -1   14.40   14.70
  10   2  -1    3.30   19.20
  10   2  -1   19.90   12.00
 -10  -2   1   10.50   12.90
  10   1  -1  287.07   44.70
  10   1  -1  316.77   38.20
  10   1  -1  364.76   42.40
  10   1  -1  257.77   40.00
  10   1  -1  262.57   34.90
 -10  -1   1  352.96   40.70
 -10  -1   1  282.47   37.20
  10   0  -1    6.40   19.70
  10   0  -1    4.70    9.80
  10   0  -1  -15.90   10.50
  10   0  -1   -8.90    7.80
  10   0  -1   12.00   12.30
 -10   0   1    1.70   12.10
 -10   0   1   -6.70    8.00
  10  -1  -1  265.77   38.00
  10  -1  -1  276.97   38.50
  10  -1  -1  369.06   40.80
  10  -1  -1  278.17   42.20
 -10   1   1  199.68   34.60
 -10   1   1  302.37   39.70
  10  -2  -1   -1.60   11.60
  10  -2  -1   26.90   15.50
  10  -2  -1   -3.30   13.40
  10  -2  -1   20.60   14.90
 -10   2   1   21.80   15.80
  10  -3  -1   17.90   13.90
  10  -3  -1   -7.50   18.70
  10  -3  -1    6.00   12.40
  10  -3  -1   -0.50   13.20
  10  -4  -1    6.60   16.10
  10  -4  -1   14.80   16.40
  10  -4  -1   29.60   14.80
  10  -4  -1    3.60   20.50
  10  -5  -1   35.20   17.40
  10  -5  -1   57.69   28.50
  10  -5  -1   69.19   25.30
  10  -5  -1   46.60   21.20
  11   4  -1   74.59   24.90
  11   4  -1   22.60   22.40
  11   4  -1   22.00   19.50
 -11  -4   1   33.30   19.20
  11   3  -1   18.00   17.00
  11   3  -1  -10.00   19.90
  11   3  -1   13.70   13.80
 -11  -3   1    8.50   12.40
 -11  -3   1   -8.20   12.90
  11   2  -1  102.29   24.70
  11   2  -1   68.19   27.00
  11   2  -1  134.29   22.60
  11   2  -1   70.59   23.20
 -11  -2   1   68.49   19.30
  11   1  -1   97.09   30.50
  11   1  -1   91.29   23.10
  11   1  -1  102.29   24.70
  11   1  -1  115.49   21.00
 -11  -1   1  145.89   24.10
 -11  -1   1   89.49   20.20
  11   0  -1   15.10   14.70
  11   0  -1  -13.30    8.60
  11   0  -1  -23.80   19.10
  11   0  -1   -2.10    9.30
 -11   0   1   -0.10   14.10
  11  -1  -1  128.69   23.40
  11  -1  -1  103.69   24.50
  11  -1  -1  122.39   27.10
  11  -1  -1   90.89   30.60
 -11   1   1  142.99   27.20
  11  -2  -1   55.89   20.80
  11  -2  -1   89.79   22.20
  11  -2  -1   65.49   27.80
  11  -2  -1   25.80   16.50
  11  -3  -1   21.60   18.10
  11  -3  -1   14.80   18.00
  11  -3  -1    2.10   15.00
  11  -3  -1   -6.00   14.30
  11  -4  -1   28.50   25.00
  11  -4  -1   54.59   21.10
  11  -4  -1   53.09   22.10
  11  -4  -1   62.49   22.40
  12   3  -1    3.50   17.90
  12   3  -1   22.80   18.80
  12   3  -1  -18.70   22.50
  12   2  -1   88.39   25.20
  12   2  -1  106.69   32.80
  12   2  -1   93.59   27.20
  12   1  -1   18.90   15.90
  12   1  -1   11.90   23.80
  12   1  -1   29.10   18.00
  12   0  -1   16.40   16.00
  12   0  -1   13.50   17.10
  12   0  -1   -1.80   22.00
 -12   0   1   66.49   19.20
  12  -1  -1   18.00   15.80
  12  -1  -1   14.00   15.70
  12  -1  -1  -18.10   21.60
 -12   1   1   36.80   20.40
  12  -2  -1   47.90   28.50
  12  -2  -1   83.39   23.90
  12  -2  -1  119.59   25.90
  12  -3  -1   -8.60   17.10
  12  -3  -1   17.20   14.70
  12  -3  -1  -16.00   13.40
  13   2  -1   53.59   22.90
  13   2  -1    8.90   21.70
  13   2  -1   30.10   21.20
  13   1  -1   11.40   22.00
  13   1  -1   23.80   18.50
  13   1  -1    9.10   18.10
  13   0  -1   15.40   16.70
  13   0  -1  -28.20   12.30
  13   0  -1    8.90   16.60
  13  -1  -1   10.90   17.60
  13  -1  -1   73.59   22.80
  13  -1  -1   30.70   29.10
  13  -2  -1   26.40   18.50
  13  -2  -1   33.80   24.90
  13  -2  -1   52.09   18.80
  13  -1   2   45.20   20.00
  13  -1   2   17.70   17.70
  13  -1   2   27.90   23.60
  13   0   2   59.09   32.20
  13   0   2   39.70   21.90
  13   0   2   59.79   22.30
  13   1   2    0.50   15.20
  13   1   2   59.59   34.00
  13   1   2    7.50   15.30
  12  -3   2   -7.20   15.60
  12  -3   2  -20.50   12.90
  12  -3   2    6.40   19.60
  12  -2   2   42.10   19.40
  12  -2   2   16.60   20.30
  12  -2   2   28.50   14.60
  12  -1   2  -25.50   10.00
  12  -1   2   33.90   26.90
  12  -1   2    6.10   13.70
 -12   0  -2   72.69   21.60
  12   0   2   78.79   22.10
  12   0   2   32.20   28.30
  12   0   2   62.69   23.00
  12   1   2   -7.30   24.90
  12   1   2  -31.30   12.60
  12   1   2   15.70   16.70
  12   2   2    6.80   13.70
  12   2   2   55.19   28.80
  12   2   2   19.40   17.20
  12   3   2   21.90   22.30
  12   3   2    4.20   15.40
  12   3   2    4.80   25.50
  11  -4   2  -25.30   19.60
  11  -4   2   18.20   18.80
  11  -4   2   -4.40   16.80
  11  -3   2  101.29   31.70
  11  -3   2   47.20   21.40
  11  -3   2   66.39   22.00
  11  -2   2   55.39   19.50
  11  -2   2   23.10   24.90
  11  -2   2   66.09   20.50
 -11   1  -2  115.59   25.90
  11  -1   2   43.60   19.50
  11  -1   2   64.39   20.10
  11  -1   2   53.19   22.70
 -11   0  -2  116.49   26.10
  11   0   2  126.99   29.90
  11   0   2  113.39   23.60
  11   0   2  127.69   25.80
  11   1   2   56.19   21.50
  11   1   2   82.79   21.80
  11   1   2   89.09   25.50
  11   2   2   38.10   18.40
  11   2   2   35.00   20.50
  11   2   2   36.60   19.80
  11   3   2  119.29   29.40
  11   3   2   81.89   23.40
  11   3   2   97.69   30.60
  11   4   2   34.10   23.10
  11   4   2   28.60   23.40
  11   4   2    9.60   17.10
  10  -4   2   22.70   17.50
  10  -4   2   -5.40   15.50
  10  -4   2   10.90   14.80
  10  -4   2  -13.70   18.70
  10  -3   2   52.99   20.60
  10  -3   2   81.69   27.70
  10  -3   2  134.29   24.40
  10  -3   2   83.79   23.40
 -10   2  -2   31.80   18.00
  10  -2   2   -1.70   13.70
  10  -2   2    2.40   15.00
  10  -2   2   -1.40    9.80
  10  -2   2   12.70   12.40
 -10   1  -2   69.79   18.90
  10  -1   2   65.39   27.10
  10  -1   2   64.69   15.70
  10  -1   2   78.99   20.30
  10  -1   2   77.79   19.70
 -10   0  -2   17.40   13.30
  10   0   2   -8.80   12.70
  10   0   2    8.60   13.00
  10   0   2   -6.50   10.80
  10   0   2  -11.80    6.50
  10   0   2   24.20   22.20
 -10  -1  -2   60.49   18.60
  10   1   2  107.39   28.80
  10   1   2   93.79   16.90
  10   1   2   69.19   21.20
  10   1   2   81.69   21.30
  10   1   2  128.09   21.80
 -10  -2  -2    0.80   10.00
 -10  -2  -2    1.00   12.30
  10   2   2   -1.50   10.00
  10   2   2   15.60   22.30
  10   2   2   -1.70    8.80
 -10  -3  -2  157.18   32.30
 -10  -3  -2  158.88   26.20
  10   3   2   82.09   23.20
  10   3   2   94.59   26.10
  10   3   2  125.69   30.90
  10   4   2  -16.70   15.30
  10   4   2  -13.50   12.80
  10   4   2  -28.70   16.50
   9  -5   2    5.60   11.30
   9  -5   2   16.00   22.80
   9  -5   2   17.90   14.50
   9  -5   2   41.40   20.90
   9  -4   2  114.89   24.80
   9  -4   2   43.30   20.90
   9  -4   2   75.69   24.70
   9  -4   2   63.59   20.30
  -9   3  -2  283.07   40.40
   9  -3   2  246.78   34.30
   9  -3   2  214.18   34.80
   9  -3   2  229.68   38.90
   9  -3   2  180.28   33.00
  -9   2  -2  125.49   25.20
   9  -2   2  101.89   21.50
   9  -2   2  156.78   31.80
   9  -2   2   99.09   24.30
   9  -2   2  196.58   26.70
  -9   1  -2   81.99   18.80
  -9   1  -2  113.59   22.30
   9  -1   2  108.39   18.80
   9  -1   2   70.69   19.10
   9  -1   2   83.49   21.70
   9  -1   2   88.69   26.50
  -9   0  -2  444.76   50.49
  -9   0  -2  455.35   49.00
   9   0   2  456.25   54.99
   9   0   2  477.95   58.69
   9   0   2  428.16   52.19
   9   0   2  418.06   43.80
   9   0   2  478.45   47.90
  -9  -1  -2   73.99   16.60
   9   1   2  112.29   22.50
   9   1   2   84.69   15.40
   9   1   2   79.39   19.20
   9   1   2   77.49   16.60
   9   1   2   83.39   25.80
  -9  -2  -2  171.48   26.20
  -9  -2  -2  146.49   21.40
   9   2   2  127.29   29.50
   9   2   2  114.29   25.20
   9   2   2  132.99   20.60
   9   2   2  149.49   25.70
  -9  -3  -2  212.68   34.00
  -9  -3  -2  264.87   33.40
   9   3   2  260.47   39.00
   9   3   2  239.38   37.80
   9   3   2  278.07   41.30
  -9  -4  -2  106.29   23.40
  -9  -4  -2   57.49   18.70
   9   4   2   52.49   24.50
   9   4   2   67.69   21.70
   9   4   2   95.69   23.10
  -9  -5  -2   14.30   16.10
  -9  -5  -2   44.50   18.80
   9   5   2   28.40   20.10
   9   5   2   27.90   20.20
   8  -5   2  -47.50   15.40
   8  -5   2   26.40   17.30
   8  -5   2    9.80   12.00
   8  -4   2   25.20   18.50
   8  -4   2   45.50   18.30
   8  -4   2   10.80   15.00
   8  -4   2   32.70   15.70
  -8   3  -2   20.30   15.00
   8  -3   2   15.90   11.40
   8  -3   2    8.00   13.20
   8  -3   2   13.90   18.90
   8  -3   2   -3.30   12.70
  -8   2  -2  167.98   27.00
  -8   2  -2  147.49   23.20
   8  -2   2  209.08   26.90
   8  -2   2  148.29   25.90
   8  -2   2  151.08   30.70
   8  -2   2  123.99   25.90
  -8   1  -2   19.70   10.00
  -8   1  -2    8.20   11.80
   8  -1   2   15.00    9.60
   8  -1   2    6.20   13.00
   8  -1   2   35.50   14.50
   8  -1   2   12.90    9.30
   8  -1   2   30.50   11.30
  -8   0  -2  428.46   48.30
  -8   0  -2  432.26   47.00
   8   0   2  469.95   47.50
   8   0   2  434.36   47.90
   8   0   2  470.15   56.19
   8   0   2  484.35   44.50
   8   0   2  472.15   49.00
  -8  -1  -2   10.80   10.20
  -8  -1  -2    1.40   10.00
   8   1   2    7.40   12.70
   8   1   2   -5.10    9.90
   8   1   2   31.50    9.70
   8   1   2   18.10   13.10
   8   1   2    4.00    8.60
  -8  -2  -2  145.19   24.90
  -8  -2  -2  166.08   23.70
   8   2   2  181.78   29.50
   8   2   2  182.68   27.70
   8   2   2  224.58   25.40
   8   2   2  123.29   28.80
  -8  -3  -2   19.50   10.70
  -8  -3  -2    6.20    9.10
   8   3   2   -2.60   10.40
   8   3   2   -4.70    9.50
   8   3   2    6.00   14.40
  -8  -4  -2   54.69   17.70
  -8  -4  -2   75.79   19.80
   8   4   2   51.49   17.40
   8   4   2   57.99   20.60
   8   4   2   37.70   17.90
  -8  -5  -2    6.20   14.90
  -8  -5  -2   24.00   15.50
   8   5   2   12.90   15.00
   8   5   2   27.50   18.50
   7  -6   2   59.39   22.10
   7  -6   2   57.69   22.90
   7  -5   2   12.80   16.40
   7  -5   2   34.80   14.20
   7  -5   2    3.50   15.30
  -7   4  -2   40.00   16.60
   7  -4   2   20.80   16.10
   7  -4   2   28.70   17.00
   7  -4   2   12.20   13.60
  -7   3  -2  486.95   63.39
  -7   3  -2  544.75   59.19
   7  -3   2  526.85   57.89
   7  -3   2  562.94   60.49
   7  -3   2  622.04   59.99
   7  -3   2  624.54   58.29
  -7   2  -2   39.70   12.70
  -7   2  -2   27.10   11.90
   7  -2   2   17.80   10.80
   7  -2   2   22.80   10.80
   7  -2   2   27.70   11.00
   7  -2   2   22.00   10.30
   7  -2   2   16.70   11.50
  -7   1  -2  504.65   48.30
  -7   1  -2  400.76   44.20
   7  -1   2  463.75   54.09
   7  -1   2  473.95   45.00
   7  -1   2  459.15   48.00
   7  -1   2  410.36   46.30
   7  -1   2  459.75   45.90
  -7   0  -2  952.00   99.79
  -7   0  -2 1127.99   97.99
  -7   0  -2 1142.69  102.09
   7   0   2 1141.69  101.19
   7   0   2 1186.28   98.89
   7   0   2  836.02   99.99
   7   0   2 1150.68  104.29
   7   0   2 1306.47  104.49
  -7  -1  -2  414.16   42.40
  -7  -1  -2  413.76   44.60
  -7  -1  -2  488.45   45.70
   7   1   2  345.97   46.30
   7   1   2  389.56   43.30
   7   1   2  434.66   53.59
   7   1   2  495.15   42.80
   7   1   2  536.85   47.90
   7   1   2  419.76   47.10
  -7  -2  -2    9.70    8.30
  -7  -2  -2   55.19   11.60
   7   2   2   46.80   13.20
   7   2   2   22.70   11.90
   7   2   2   27.60    9.30
   7   2   2   28.80   11.50
  -7  -3  -2  661.33   63.59
  -7  -3  -2  725.53   63.99
   7   3   2  591.74   59.79
   7   3   2  637.04   64.09
   7   3   2  660.03   65.69
   7   3   2  625.84   64.69
  -7  -4  -2    6.60   12.50
  -7  -4  -2   15.90   12.80
   7   4   2   19.50   10.50
   7   4   2    5.20   14.10
   7   4   2   15.30   13.40
  -7  -5  -2   22.30   11.90
  -7  -5  -2    1.70   15.00
   7   5   2   30.70   17.70
   7   5   2   26.00   15.80
  -7  -6  -2   31.90   16.10
  -7  -6  -2   26.40   19.90
   7   6   2    7.60   18.70
   7   6   2   31.10   19.00
   6  -6   2   17.10   16.30
   6  -6   2    4.60   17.80
   6  -5   2   82.39   23.60
   6  -5   2   65.39   20.30
   6  -5   2  110.79   22.20
  -6   4  -2   60.09   18.00
   6  -4   2   58.19   18.50
   6  -4   2   57.89   15.20
   6  -4   2   47.40   17.40
  -6   3  -2 1350.36  120.09
   6  -3   2 1248.28  117.39
   6  -3   2 1211.88  117.19
   6  -3   2 1343.07  118.99
   6  -3   2 1252.97  118.79
  -6   2  -2   -8.40    9.30
  -6   2  -2    4.30    9.00
   6  -2   2    9.90    9.40
   6  -2   2   11.20   12.50
   6  -2   2    6.70    7.40
   6  -2   2    3.60    7.30
   6  -2   2  -11.90    7.90
  -6   1  -2   38.20   12.60
  -6   1  -2   79.49   12.00
  -6   1  -2   40.70   11.30
   6  -1   2   62.49   13.10
   6  -1   2   48.90   12.00
   6  -1   2   33.40   13.20
   6  -1   2   35.20   15.30
   6  -1   2   48.50   11.10
  -6   0  -2  176.78   23.20
  -6   0  -2  191.38   25.20
  -6   0  -2  189.28   19.90
   6   0   2  167.88   24.10
   6   0   2  137.29   25.40
   6   0   2  195.18   26.50
   6   0   2  190.48   25.60
   6   0   2  225.48   26.30
   6   0   2  219.88   20.80
  -6  -1  -2   58.49   10.00
  -6  -1  -2   36.70   11.20
   6   1   2   42.30   12.90
   6   1   2   48.80   12.00
   6   1   2   24.00   14.00
   6   1   2   33.60    9.30
   6   1   2   37.60    9.00
   6   1   2   21.90    9.60
  -6  -2  -2    4.10    6.60
  -6  -2  -2    7.00    7.10
   6   2   2   -1.40    6.20
   6   2   2    4.70   10.40
   6   2   2   -2.70    6.20
   6   2   2    2.00    5.70
  -6  -3  -2 1525.55  122.89
  -6  -3  -2 1230.98  121.79
   6   3   2 1376.46  122.69
   6   3   2 1259.57  122.29
   6   3   2 1324.67  123.69
   6   3   2 1335.27  119.39
  -6  -4  -2   55.49   15.40
  -6  -4  -2   49.60   16.90
   6   4   2   66.29   16.10
   6   4   2   38.30   15.40
   6   4   2   58.59   11.40
   6   4   2   55.19   16.60
   6   4   2   49.70   10.50
  -6  -5  -2   92.39   20.30
  -6  -5  -2   50.99   20.00
   6   5   2   59.69   20.90
   6   5   2   92.39   23.10
  -6  -6  -2   -3.90   14.30
  -6  -6  -2   -2.10   12.70
   6   6   2  -19.30   14.00
   6   6   2   -6.00   16.80
   5  -6   2   29.50   16.80
   5  -6   2   49.20   22.60
  -5   5  -2   82.39   21.80
   5  -5   2   57.69   21.50
   5  -5   2   43.00   15.70
   5  -5   2   38.00   16.10
  -5   4  -2   40.40   14.00
   5  -4   2   40.80   17.50
   5  -4   2   37.50   11.90
   5  -4   2   48.30   14.40
  -5   3  -2  197.88   32.10
   5  -3   2  293.97   34.00
   5  -3   2  271.97   33.40
   5  -3   2  248.28   32.00
   5  -3   2  265.67   34.10
  -5   2  -2  186.28   25.60
   5  -2   2  240.58   25.20
   5  -2   2  128.29   21.50
   5  -2   2  168.98   24.70
   5  -2   2  194.38   26.80
  -5   1  -2  465.45   46.70
  -5   1  -2  512.95   44.60
  -5   1  -2  399.76   44.80
   5  -1   2  477.15   46.90
   5  -1   2  501.35   46.60
   5  -1   2  447.76   48.50
   5  -1   2  511.85   47.40
   5  -1   2  489.15   45.00
  -5   0  -2 3209.78  280.77
  -5   0  -2 3115.49  277.87
   5   0   2 2985.10  281.87
   5   0   2 3232.38  280.37
   5   0   2 3220.38  281.87
   5   0   2 3497.45  278.67
   5   0   2 3053.69  280.07
   5   0   2 3426.16  280.57
  -5  -1  -2  389.06   42.30
  -5  -1  -2  467.15   41.20
   5   1   2  445.36   42.70
   5   1   2  456.65   42.30
   5   1   2  467.15   45.40
   5   1   2  585.44   44.70
   5   1   2  336.07   40.40
  -5  -2  -2  190.48   22.40
  -5  -2  -2  151.78   22.90
   5   2   2  162.58   24.10
   5   2   2  193.38   20.40
   5   2   2  160.48   24.70
   5   2   2  188.48   23.50
  -5  -3  -2  264.87   31.40
  -5  -3  -2  251.57   30.40
   5   3   2  207.68   29.60
   5   3   2  246.98   32.40
  -5  -4  -2   41.80   14.10
  -5  -4  -2   54.89   17.00
   5   4   2   64.39   16.30
   5   4   2   51.19   14.50
   5   4   2   43.50   15.40
   5   4   2   48.80   10.70
  -5  -5  -2   61.29   19.60
  -5  -5  -2   53.69   14.70
   5   5   2   33.10   19.00
   5   5   2   22.60   15.60
  -5  -6  -2   65.69   20.70
   5   6   2   56.99   20.70
   4  -6   2  272.97   40.60
   4  -6   2  342.87   47.90
  -4   5  -2   19.60   13.80
   4  -5   2  -10.60    6.80
   4  -5   2  -12.70    8.50
   4  -5   2  -17.30    8.60
  -4   4  -2  593.24   61.29
   4  -4   2  670.53   61.59
   4  -4   2  638.54   62.09
   4  -4   2  470.55   56.79
   4  -4   2  628.24   57.49
  -4   3  -2   17.30   11.10
   4  -3   2   20.30    9.10
   4  -3   2   20.50    8.60
   4  -3   2    7.70    9.10
   4  -3   2   22.10   11.80
  -4   2  -2 2375.86  213.38
   4  -2   2 2561.24  212.48
   4  -2   2 2393.96  212.88
   4  -2   2 2360.46  211.98
   4  -2   2 2418.86  213.18
  -4   1  -2   70.69   10.40
  -4   1  -2   72.09   10.50
  -4   1  -2   63.39   12.50
   4  -1   2   68.19   11.50
   4  -1   2   72.19   10.70
   4  -1   2   62.49   12.30
   4  -1   2   58.19   12.30
   4  -1   2   48.70   13.10
  -4   0  -2 3408.16  281.17
  -4   0  -2 3580.64  285.37
  -4   0  -2 3609.74  284.07
  -4   0  -2 2834.62  282.17
   4   0   2 3057.89  284.37
   4   0   2 3337.57  282.97
   4   0   2 3135.29  282.77
   4   0   2 3374.26  281.57
   4   0   2 3274.67  283.27
   4   0   2 2988.20  284.07
  -4  -1  -2   75.19   12.20
  -4  -1  -2   70.79   13.00
  -4  -1  -2   43.00    8.70
   4   1   2   71.89   10.50
   4   1   2   62.89   11.30
   4   1   2   72.99   10.30
   4   1   2   48.80   11.30
   4   1   2   90.29   14.90
  -4  -2  -2 2520.55  195.18
  -4  -2  -2 2274.07  195.88
   4   2   2 1873.31  194.08
   4   2   2 2318.87  194.38
   4   2   2 2169.18  193.38
   4   2   2 2248.18  195.48
   4   2   2 2183.68  195.18
  -4  -3  -2   37.90   11.40
  -4  -3  -2   22.70    7.70
  -4  -3  -2   23.20    9.40
   4   3   2   30.00   12.20
   4   3   2   22.40    8.90
   4   3   2   19.70    7.10
   4   3   2   28.50   10.40
  -4  -4  -2  510.25   57.19
  -4  -4  -2  594.14   55.59
   4   4   2  583.94   53.79
   4   4   2  585.94   58.19
   4   4   2  567.84   58.39
   4   4   2  563.24   53.69
  -4  -5  -2  -12.70   12.40
  -4  -5  -2   -1.50    6.80
   4   5   2   13.00   13.20
   4   5   2    9.10    8.80
   4   5   2  -12.10   12.10
  -4  -6  -2  271.67   35.90
  -4  -6  -2  266.47   41.80
   4   6   2  280.17   43.00
   3  -7   2   29.30   17.80
   3  -7   2   20.40   23.10
  -3   6  -2   90.39   22.60
   3  -6   2   81.69   19.50
   3  -6   2  127.99   29.00
  -3   5  -2   97.59   19.60
   3  -5   2   94.39   17.90
   3  -5   2   71.09   19.60
  -3   4  -2  335.27   34.90
  -3   4  -2  354.46   37.60
   3  -4   2  342.87   42.00
   3  -4   2  345.67   40.70
   3  -4   2  326.77   33.80
   3  -4   2  304.97   37.70
  -3   3  -2  608.24   55.99
  -3   3  -2  556.04   56.59
   3  -3   2  601.14   56.69
   3  -3   2  568.64   55.29
   3  -3   2  606.54   57.79
   3  -3   2  578.44   54.99
  -3   2  -2    5.20    5.90
  -3   2  -2   10.60    7.30
   3  -2   2   -1.20    7.00
   3  -2   2   -3.40    6.70
   3  -2   2    9.20    6.80
   3  -2   2   14.10    7.40
  -3   1  -2 2305.87  203.68
  -3   1  -2 2270.87  205.18
  -3   1  -2 2452.45  205.88
   3  -1   2 2379.96  205.28
   3  -1   2 2188.48  205.38
   3  -1   2 2688.83  204.18
   3  -1   2 2170.88  204.08
  -3   0  -2 2078.19  185.18
  -3   0  -2 2216.38  184.58
  -3   0  -2 2207.88  182.18
  -3   0  -2 2121.49  183.48
  -3   0  -2 2093.29  183.18
   3   0   2 2233.78  183.78
   3   0   2 2211.08  182.48
   3   0   2 1938.01  183.38
   3   0   2 2119.39  184.98
   3   0   2 2031.00  185.08
   3   0   2 1969.90  183.98
  -3  -1  -2 2483.25  195.38
  -3  -1  -2 2279.07  195.08
  -3  -1  -2 2356.86  197.58
  -3  -1  -2 1934.71  195.68
   3   1   2 2063.29  196.08
   3   1   2 2126.99  196.98
   3   1   2 2252.27  196.18
   3   1   2 2515.35  195.58
  -3  -2  -2    6.00    5.80
  -3  -2  -2   -0.60    5.80
  -3  -2  -2    4.50    4.80
  -3  -2  -2   -1.20    6.40
   3   2   2   12.70    5.70
   3   2   2   16.50    8.20
   3   2   2    6.50    5.10
   3   2   2    3.10    2.90
  -3  -3  -2  614.34   57.99
  -3  -3  -2  601.04   55.29
  -3  -3  -2  648.94   56.09
   3   3   2  576.74   54.49
   3   3   2  545.25   56.69
   3   3   2  579.74   58.29
   3   3   2  598.74   54.99
  -3  -4  -2  365.26   36.70
  -3  -4  -2  443.86   46.60
   3   4   2  324.97   33.40
   3   4   2  351.86   42.10
   3   4   2  343.57   43.20
   3   4   2  342.37   35.60
  -3  -5  -2   26.70   13.70
   3   5   2   63.89   19.00
   3   5   2   57.69   18.40
   3   5   2   81.49   15.10
  -3  -6  -2  150.48   25.70
  -3  -6  -2  152.48   30.60
  -3  -7  -2   24.20   15.30
  -3  -7  -2   30.00   18.00
   2  -7   2   56.79   22.80
   2  -7   2   36.20   18.80
  -2   6  -2   15.50   13.30
   2  -6   2    3.20    8.90
   2  -6   2    1.60   13.50
  -2   5  -2  280.07   36.60
   2  -5   2  264.87   38.70
   2  -5   2  212.08   32.70
   2  -5   2  319.17   38.30
  -2   4  -2   32.30    7.90
  -2   4  -2   20.20   11.70
   2  -4   2   25.60   12.40
   2  -4   2   16.10    7.00
   2  -4   2   30.80   12.20
   2  -4   2   35.90   11.10
  -2   3  -2 3240.88  285.97
  -2   3  -2 3302.57  284.07
   2  -3   2 3085.89  285.37
   2  -3   2 3585.14  287.27
   2  -3   2 3177.08  284.57
   2  -3   2 3295.67  283.17
  -2   2  -2    1.10    4.30
  -2   2  -2    2.30    5.30
   2  -2   2   -1.50    4.50
   2  -2   2   -5.40    5.30
   2  -2   2   -0.70    5.20
   2  -2   2    1.00    4.80
  -2   1  -2   17.20    5.70
  -2   1  -2   20.00    7.20
  -2   1  -2   25.90    6.00
  -2   1  -2   14.00    4.90
   2  -1   2   12.70    7.40
   2  -1   2   14.10    5.60
   2  -1   2   17.10    6.80
   2  -1   2    8.60    5.50
  -2   0  -2 1483.25  126.19
  -2   0  -2 1564.24  129.19
  -2   0  -2 1381.26  127.29
  -2   0  -2 1703.53  127.49
  -2   0  -2 1433.56  128.59
  -2   0  -2 1570.24  128.59
   2   0   2 1364.26  128.49
   2   0   2 1413.36  128.09
   2   0   2 1481.25  126.39
   2   0   2 1383.06  127.39
   2   0   2 1425.86  128.89
   2   0   2 1368.36  127.29
  -2  -1  -2   21.80    7.60
  -2  -1  -2   18.90    6.20
  -2  -1  -2   31.80    5.80
  -2  -1  -2   21.00    4.30
  -2  -1  -2   26.60    5.60
   2   1   2   21.10    7.30
   2   1   2   19.70    5.50
   2   1   2   19.90    4.60
   2   1   2   25.80    6.60
   2   1   2   22.40    5.80
  -2  -2  -2    2.20    3.60
  -2  -2  -2   10.60    6.60
  -2  -2  -2   -1.40    4.60
   2   2   2   -2.70    5.10
   2   2   2   -4.50    4.50
   2   2   2   10.00    5.80
   2   2   2    9.60    6.50
   2   2   2    0.70    4.40
  -2  -3  -2 3308.77  292.57
  -2  -3  -2 3400.86  295.07
   2   3   2 3581.64  291.27
   2   3   2 3171.68  293.97
   2   3   2 3405.36  292.37
   2   3   2 3302.97  295.07
  -2  -4  -2   37.60   13.00
   2   4   2   14.30   11.60
   2   4   2   44.10   11.80
   2   4   2   32.00    5.90
   2   4   2   17.80   14.40
  -2  -5  -2  326.27   35.70
  -2  -5  -2  261.97   40.40
   2   5   2  254.47   39.70
   2   5   2  276.67   33.80
  -2  -6  -2   -4.20   16.20
  -2  -6  -2    2.00   11.40
   2   6   2   35.20   21.50
  -2  -7  -2   53.99   18.10
  -2  -7  -2   66.69   26.40
   1  -7   2   48.80   22.00
   1  -7   2   20.40   13.30
  -1   6  -2  183.58   28.90
   1  -6   2  148.59   33.70
   1  -6   2  177.18   28.10
  -1   5  -2    7.20    9.90
   1  -5   2   -9.60   10.20
   1  -5   2   -9.00   10.90
   1  -5   2   -1.80    9.90
  -1   4  -2  321.17   33.90
   1  -4   2  299.67   35.10
   1  -4   2  290.07   33.60
   1  -4   2  300.37   39.20
  -1   3  -2 1087.79  100.79
  -1   3  -2 1079.69   97.79
   1  -3   2 1191.68  100.79
   1  -3   2 1139.49  102.89
   1  -3   2 1172.98   97.49
   1  -3   2 1032.40   99.79
  -1   2  -2  368.86   34.50
  -1   2  -2  329.07   33.00
  -1   2  -2  392.56   35.70
   1  -2   2  355.86   34.30
   1  -2   2  362.56   33.50
   1  -2   2  349.87   34.90
   1  -2   2  353.46   32.70
  -1   1  -2  314.97   29.80
  -1   1  -2  322.97   30.50
  -1   1  -2  282.87   30.00
  -1   1  -2  326.57   30.40
   1  -1   2  341.87   30.50
   1  -1   2  350.16   29.90
   1  -1   2  326.07   30.20
   1  -1   2  343.07   30.40
  -1   0  -2 5150.68  524.55
  -1   0  -2 5899.91  525.95
  -1   0  -2 5230.78  525.45
  -1   0  -2 6715.43  525.95
   1   0   2 6241.78  525.85
   1   0   2 6557.34  526.15
   1   0   2 6027.90  524.75
   1   0   2 6837.02  524.75
   1   0   2 6501.55  525.85
  -1  -1  -2  357.76   29.90
  -1  -1  -2  307.07   30.20
  -1  -1  -2  310.27   30.20
   1   1   2  338.47   30.50
   1   1   2  335.57   29.70
   1   1   2  317.67   30.20
   1   1   2  330.87   29.80
  -1  -2  -2  322.17   33.10
  -1  -2  -2  373.26   34.10
  -1  -2  -2  322.47   34.90
   1   2   2  367.96   33.70
   1   2   2  366.66   34.20
   1   2   2  380.26   33.40
   1   2   2  303.07   34.60
   1   2   2  461.75   36.00
   1   2   2  338.77   32.80
  -1  -3  -2 1197.38  107.59
   1   3   2 1213.48  107.39
   1   3   2 1270.17  107.09
   1   3   2 1165.18  105.19
   1   3   2 1113.79  102.39
  -1  -4  -2  317.17   40.20
  -1  -4  -2  295.77   31.70
   1   4   2  306.17   38.10
   1   4   2  305.87   33.20
  -1  -5  -2   11.40   13.90
  -1  -5  -2    1.20    9.70
   1   5   2   -1.80    8.50
  -1  -6  -2  225.98   37.60
  -1  -6  -2  213.38   31.50
   1   6   2  237.88   32.90
  -1  -7  -2   68.49   28.90
  -1  -7  -2   81.79   19.50
   0  -7   2   -8.50   12.10
   0  -7   2    9.30   15.60
   0   6  -2  464.05   49.30
   0  -6   2  471.25   50.59
   0  -6   2  509.05   62.09
   0  -6   2  397.36   51.39
   0   5  -2   46.50   14.30
   0  -5   2   35.60   18.80
   0  -5   2   19.90   12.60
   0  -5   2   46.40   14.10
   0   4  -2  267.47   28.50
   0  -4   2  168.98   29.80
   0  -4   2  168.68   24.60
   0  -4   2  226.98   27.10
   0   3  -2  421.56   45.30
   0   3  -2  459.65   43.10
   0  -3   2  415.66   44.70
   0  -3   2  454.05   43.10
   0  -3   2  464.85   42.50
   0   2  -2 2145.39  180.78
   0   2  -2 2162.38  183.58
   0   2  -2 2007.60  181.78
   0  -2   2 2138.89  183.48
   0  -2   2 2151.68  181.88
   0  -2   2 1996.70  179.78
   0   1  -2 1657.23  143.59
   0   1  -2 1598.44  144.39
   0   1  -2 1709.53  145.19
   0   1  -2 1613.44  145.19
   0  -1   2 1636.84  145.09
   0  -1   2 1735.53  143.59
   0  -1   2 1607.34  144.39
   0  -1   2 1703.83  144.09
   0  -1   2 1787.02  145.39
   0  -1  -2 1668.23  148.69
   0  -1  -2 1695.13  147.59
   0  -1  -2 1719.43  148.39
   0   1   2 1759.72  148.49
   0   1   2 1791.42  148.89
   0   1   2 1654.83  148.29
   0  -2  -2 1998.70  186.78
   0  -2  -2 2232.68  188.48
   0  -2  -2 2354.66  189.48
   0  -2  -2 2153.18  186.38
   0   2   2 2136.69  188.48
   0   2   2 2105.89  187.78
   0   2   2 2216.28  187.38
   0   2   2 2082.39  186.38
   0  -3  -2  494.85   45.40
   0  -3  -2  450.75   42.80
   0  -3  -2  468.55   42.20
   0   3   2  393.86   42.90
   0   3   2  440.26   39.50
   0  -4  -2  203.18   27.40
   0  -4  -2  237.28   27.20
   0  -4  -2  220.08   31.90
   0   4   2  210.68   27.80
   0  -5  -2   50.29   17.00
   0  -5  -2   36.00   13.00
   0   5   2   58.69   16.80
   0  -6  -2  422.36   49.99
   0  -6  -2  469.85   59.29
   0   6   2  436.36   48.30
   0  -7  -2   -1.30   14.00
   0  -7  -2    0.70   14.70
  -1  -7   2   26.20   16.70
  -1  -7   2   61.49   26.10
   1   6  -2   99.89   18.40
  -1  -6   2   74.89   24.90
  -1  -6   2   75.29   19.30
   1   5  -2   40.60   15.00
   1   5  -2   45.20   12.10
  -1  -5   2   36.60   11.60
  -1  -5   2   42.30   16.50
  -1  -5   2   26.40   13.40
   1   4  -2  385.66   43.40
   1   4  -2  315.37   33.70
  -1  -4   2  330.87   41.60
  -1  -4   2  318.57   33.80
   1   3  -2 2559.84  223.68
   1   3  -2 2550.54  220.68
  -1  -3   2 2661.13  224.08
  -1  -3   2 2474.85  220.38
  -1  -3   2 2487.55  220.18
   1   2  -2   22.90    5.30
   1   2  -2   27.60    7.50
   1   2  -2   24.90    5.70
  -1  -2   2   25.70    5.50
  -1  -2   2   26.80    3.70
  -1  -2   2   28.00    5.80
  -1  -2   2   22.80    7.50
   1   1  -2 1506.75  133.89
   1   1  -2 1663.53  134.49
   1   1  -2 1535.85  136.19
   1   1  -2 1527.95  135.39
   1   1  -2 1606.84  135.29
  -1  -1   2 1659.33  135.49
  -1  -1   2 1525.95  135.09
  -1  -1   2 1526.25  134.39
  -1  -1   2 1475.65  133.79
  -1  -1   2 1568.44  136.19
  -1  -1   2 1562.84  134.19
   1   0  -2 1451.05  134.59
  -1   0   2 1511.45  135.59
  -1   0   2 1726.23  134.79
   1  -1  -2 1758.72  143.09
   1  -1  -2 1568.64  143.49
   1  -1  -2 1695.83  144.19
  -1   1   2 1564.74  142.89
  -1   1   2 1713.53  144.09
  -1   1   2 1621.84  143.59
  -1   1   2 1666.13  142.89
   1  -2  -2   49.60   10.50
   1  -2  -2   41.30    7.60
   1  -2  -2   26.00    7.90
  -1   2   2   28.10    6.20
  -1   2   2   27.50    8.10
   1  -3  -2 2556.64  231.88
   1  -3  -2 2730.73  231.18
   1  -3  -2 2708.93  233.98
  -1   3   2 2616.54  232.48
  -1   3   2 2672.73  229.28
   1  -4  -2  304.87   35.10
   1  -4  -2  371.96   34.40
   1  -4  -2  327.37   40.80
  -1   4   2  311.17   29.50
  -1   4   2  316.67   37.80
   1  -5  -2   37.00   19.60
   1  -5  -2   29.80   15.50
   1  -5  -2   35.20   13.50
  -1   5   2   47.80   15.40
   1  -6  -2   68.89   19.30
   1  -6  -2   58.89   21.50
  -1   6   2  124.29   22.80
   1  -7  -2   31.60   16.30
   1  -7  -2  -19.20   17.00
  -2  -7   2   70.19   18.10
  -2  -7   2   25.00   18.20
  -2  -6   2   -9.50   10.60
  -2  -6   2  -11.10   15.60
   2   5  -2  270.87   42.70
   2   5  -2  360.66   35.30
  -2  -5   2  301.37   44.40
   2   4  -2   17.00    9.70
   2   4  -2   18.00    7.50
  -2  -4   2    6.40    6.60
  -2  -4   2   26.50   11.80
   2   3  -2 3369.96  295.07
   2   3  -2 3642.84  299.37
  -2  -3   2 3589.44  296.07
  -2  -3   2 3414.66  299.17
  -2  -3   2 3436.76  293.47
  -2  -3   2 3160.68  294.57
   2   2  -2  857.81   72.99
   2   2  -2  754.62   72.19
   2   2  -2  783.22   70.99
   2   2  -2  737.43   69.29
  -2  -2   2  848.02   71.09
  -2  -2   2  826.32   69.99
  -2  -2   2  798.62   72.79
   2   1  -2 1387.96  128.49
   2   1  -2 1387.26  127.09
   2   1  -2 1580.14  127.79
   2   1  -2 1476.65  127.69
  -2  -1   2 1753.52  127.79
  -2  -1   2 1510.15  127.39
  -2  -1   2 1395.36  128.49
  -2  -1   2 1275.07  126.99
  -2  -1   2 1401.56  127.39
   2   0  -2 2981.60  238.68
   2   0  -2 2515.85  239.58
   2   0  -2 2935.11  239.48
  -2   0   2 2882.51  239.28
  -2   0   2 2882.01  239.88
  -2   0   2 2667.03  238.78
  -2   0   2 2527.65  240.08
   2  -1  -2 1322.77  124.89
   2  -1  -2 1396.06  124.69
   2  -1  -2 1382.16  125.49
   2  -1  -2 1438.46  124.99
  -2   1   2 1489.75  125.49
  -2   1   2 1546.45  124.89
  -2   1   2 1424.06  125.09
  -2   1   2 1440.76  124.89
   2  -2  -2  910.61   75.29
   2  -2  -2  823.72   76.19
   2  -2  -2  850.61   76.89
  -2   2   2  833.32   74.79
  -2   2   2  780.32   75.99
   2  -3  -2 3646.14  324.67
   2  -3  -2 3834.82  327.57
   2  -3  -2 3731.33  325.87
  -2   3   2 3661.93  326.07
  -2   3   2 3846.52  323.67
   2  -4  -2   19.90    9.90
   2  -4  -2   21.50    8.40
   2  -4  -2   26.10   14.60
  -2   4   2   22.30    7.50
  -2   4   2   -2.80    9.90
   2  -5  -2  320.17   44.50
   2  -5  -2  409.06   48.80
   2  -5  -2  285.67   38.40
  -2   5   2  316.47   41.20
   2  -6  -2   24.30   16.90
   2  -6  -2  -16.10   10.70
  -2   6   2   21.20   14.30
   2  -7  -2   38.90   15.70
   2  -7  -2   55.49   26.50
  -3  -7   2    2.70   20.10
  -3  -7   2   48.90   18.10
   3   6  -2  117.19   28.60
  -3  -6   2   91.19   20.80
  -3  -6   2   82.19   24.20
   3   5  -2   15.20    8.20
   3   5  -2   51.49   17.00
  -3  -5   2   21.10   13.60
  -3  -5   2    5.30    8.50
   3   4  -2  371.16   33.80
   3   4  -2  345.37   43.40
  -3  -4   2  322.97   34.80
  -3  -4   2  319.77   43.00
   3   3  -2  414.06   33.20
   3   3  -2  339.17   40.40
   3   3  -2  381.46   38.10
  -3  -3   2  298.27   33.60
  -3  -3   2  350.36   38.40
  -3  -3   2  348.47   35.30
   3   2  -2  644.34   58.79
   3   2  -2  576.74   57.59
   3   2  -2  596.94   56.49
   3   2  -2  649.34   53.99
   3   2  -2  708.73   58.99
  -3  -2   2  629.34   57.19
  -3  -2   2  562.94   56.29
  -3  -2   2  627.44   58.79
   3   1  -2 1279.97  109.99
   3   1  -2 1230.78  111.99
   3   1  -2 1291.47  112.69
   3   1  -2 1330.37  112.29
   3   1  -2 1268.57  113.39
   3   1  -2 1249.88  112.19
  -3  -1   2 1272.97  112.19
  -3  -1   2 1351.06  111.99
  -3  -1   2 1219.88  113.09
  -3  -1   2 1376.86  112.69
  -3  -1   2 1204.98  110.29
   3   0  -2 3112.19  258.47
   3   0  -2 2973.40  258.97
   3   0  -2 2741.13  259.27
   3   0  -2 3507.65  258.07
  -3   0   2 2992.00  259.07
  -3   0   2 2661.23  257.87
  -3   0   2 2679.13  257.77
  -3   0   2 3259.77  259.37
   3  -1  -2 1269.97  112.79
   3  -1  -2 1171.38  112.19
   3  -1  -2 1281.17  112.79
   3  -1  -2 1239.68  112.19
  -3   1   2 1158.18  112.19
  -3   1   2 1363.56  113.09
  -3   1   2 1466.85  113.19
   3  -2  -2  683.63   57.39
   3  -2  -2  593.94   57.59
   3  -2  -2  548.25   58.09
   3  -2  -2  640.64   57.09
  -3   2   2  622.94   57.89
  -3   2   2  613.24   57.19
   3  -3  -2  394.36   41.10
   3  -3  -2  403.96   40.10
   3  -3  -2  396.46   39.00
  -3   3   2  391.36   39.90
  -3   3   2  361.36   37.80
   3  -4  -2  282.97   42.40
   3  -4  -2  368.16   42.30
   3  -4  -2  348.97   39.30
  -3   4   2  328.97   34.70
  -3   4   2  366.86   38.40
   3  -5  -2   28.90   18.30
   3  -5  -2   16.50    9.70
  -3   5   2   38.00   15.80
   3  -6  -2  117.49   24.70
   3  -6  -2  120.69   30.50
  -3   6   2  130.69   25.80
   3  -7  -2   44.50   18.80
   3  -7  -2   28.40   25.30
   4   7  -2   -3.80   19.80
  -4  -7   2    1.80   18.50
  -4  -7   2   -3.20   14.50
   4   6  -2  247.18   40.10
  -4  -6   2  243.28   42.20
   4   5  -2   14.40   12.30
  -4  -5   2   -4.70    8.60
  -4  -5   2   21.70   16.90
   4   4  -2  169.68   28.10
   4   4  -2  180.28   18.90
   4   4  -2  194.58   28.60
  -4  -4   2  149.99   27.70
  -4  -4   2  190.38   21.70
  -4  -4   2  186.88   24.20
   4   3  -2  121.19   19.80
   4   3  -2   99.49   15.20
   4   3  -2  107.59   11.30
   4   3  -2  119.79   20.40
  -4  -3   2  124.39   16.70
  -4  -3   2  112.99   20.00
  -4  -3   2  144.09   18.20
   4   2  -2 2224.08  203.58
   4   2  -2 2264.47  207.98
   4   2  -2 2563.84  210.18
   4   2  -2 2409.86  203.48
   4   2  -2 2266.17  207.68
  -4  -2   2 2516.05  207.48
  -4  -2   2 2456.85  207.58
   4   1  -2    8.00    6.80
   4   1  -2    2.50    2.90
   4   1  -2   -0.70    4.70
   4   1  -2    2.20    5.40
   4   1  -2    1.50    5.30
   4   1  -2    8.60    4.50
  -4  -1   2    5.50    7.30
  -4  -1   2   -0.20    4.10
  -4  -1   2    0.70    4.50
  -4  -1   2    2.80    3.60
   4   0  -2 2545.55  224.78
   4   0  -2 2805.12  223.78
   4   0  -2 2941.51  223.48
   4   0  -2 2540.85  225.08
   4   0  -2 2560.14  224.08
  -4   0   2 2683.63  225.08
  -4   0   2 2392.76  223.38
  -4   0   2 2117.99  223.18
  -4   0   2 2492.35  224.18
  -4   0   2 2628.14  223.18
   4  -1  -2    4.90    5.00
   4  -1  -2    1.30    4.70
   4  -1  -2    4.70    5.00
   4  -1  -2   12.10    6.80
   4  -1  -2    3.00    4.50
  -4   1   2   -0.70    6.00
  -4   1   2    2.90    6.20
  -4   1   2    5.30    8.10
   4  -2  -2 2488.25  215.88
   4  -2  -2 2386.46  215.78
   4  -2  -2 2415.16  216.68
   4  -2  -2 2507.35  216.48
  -4   2   2 2525.55  216.58
   4  -3  -2  140.79   21.30
   4  -3  -2  145.19   21.20
   4  -3  -2  134.29   18.80
   4  -3  -2   71.29   15.90
  -4   3   2  114.19   19.10
   4  -4  -2  180.48   28.50
   4  -4  -2  201.28   29.50
   4  -4  -2  151.88   24.60
  -4   4   2  159.88   26.80
   4  -5  -2  -18.60   13.10
   4  -5  -2   10.70   11.90
  -4   5   2   12.30   13.50
   4  -6  -2  272.97   44.50
   4  -6  -2  236.58   36.10
   4  -7  -2   11.20   23.60
   4  -7  -2   10.20   16.30
   5   6  -2  155.58   32.40
  -5  -6   2  104.99   21.60
  -5  -6   2  105.99   29.40
   5   5  -2   59.89   17.80
   5   5  -2   18.90   12.90
  -5  -5   2    1.70    9.80
  -5  -5   2   21.10   16.50
   5   4  -2  134.19   17.70
   5   4  -2  116.69   22.40
   5   4  -2   97.19   10.80
   5   4  -2  100.29   21.60
  -5  -4   2  129.39   18.20
  -5  -4   2   77.09   17.20
  -5  -4   2   90.79   20.20
   5   3  -2  351.46   47.70
   5   3  -2  458.15   38.50
   5   3  -2  418.46   38.60
   5   3  -2  484.25   46.60
   5   3  -2  467.15   44.50
  -5  -3   2  465.15   44.40
  -5  -3   2  486.65   47.00
   5   2  -2  165.38   23.20
   5   2  -2  149.88   21.00
   5   2  -2  144.29   14.20
   5   2  -2  138.49   21.10
   5   2  -2  149.69   21.20
  -5  -2   2  153.48   21.00
   5   1  -2  450.05   41.10
   5   1  -2  454.65   42.60
   5   1  -2  386.56   42.70
   5   1  -2  412.76   41.30
   5   1  -2  470.35   41.70
   5   1  -2  354.06   38.80
  -5  -1   2  489.95   40.00
  -5  -1   2  445.56   41.50
   5   0  -2 2627.14  206.78
   5   0  -2 2122.19  207.18
   5   0  -2 2460.55  207.18
   5   0  -2 2456.15  208.68
   5   0  -2 2333.27  208.68
  -5   0   2 2156.68  206.58
  -5   0   2 2538.95  206.78
  -5   0   2 2224.18  207.18
   5  -1  -2  461.35   43.30
   5  -1  -2  438.06   42.20
   5  -1  -2  466.55   43.90
   5  -1  -2  337.27   42.20
   5  -1  -2  466.45   42.50
  -5   1   2  446.86   42.90
   5  -2  -2  186.48   24.10
   5  -2  -2  182.68   23.30
   5  -2  -2  165.88   23.20
   5  -2  -2  122.79   21.10
  -5   2   2  146.69   21.80
   5  -3  -2  400.36   45.20
   5  -3  -2  536.75   48.60
   5  -3  -2  388.96   44.60
   5  -3  -2  507.15   48.60
  -5   3   2  447.26   46.60
   5  -4  -2   60.19   15.50
   5  -4  -2   94.79   22.30
   5  -4  -2   86.19   17.70
  -5   4   2  104.59   21.80
   5  -5  -2   12.60    9.70
   5  -5  -2   23.60   18.50
  -5   5   2   21.40   12.80
   5  -6  -2  156.88   34.50
   5  -6  -2  129.39   27.70
   6   6  -2   -7.80   17.00
  -6  -6   2    1.90   17.30
  -6  -6   2   11.60   12.40
   6   5  -2   62.89   21.70
   6   5  -2   85.69   22.10
  -6  -5   2   63.59   20.10
  -6  -5   2   71.09   17.20
   6   4  -2   12.40   11.10
   6   4  -2   27.20   14.80
   6   4  -2    8.80   10.40
  -6  -4   2   24.60   12.20
  -6  -4   2    2.30   12.80
   6   3  -2 1350.76  131.19
   6   3  -2 1468.05  131.89
  -6  -3   2 1517.35  130.89
  -6  -3   2 1435.56  131.69
   6   2  -2    2.80    5.70
   6   2  -2    6.30    4.00
   6   2  -2   -1.30    7.00
   6   2  -2    3.00   10.20
   6   2  -2   -5.40    5.40
  -6  -2   2  -12.00    4.10
   6   1  -2  441.66   47.60
   6   1  -2  503.05   45.30
   6   1  -2  466.35   49.90
   6   1  -2  489.15   48.30
   6   1  -2  562.74   47.90
  -6  -1   2  429.06   47.40
  -6  -1   2  501.85   46.20
   6   0  -2  123.19   19.40
   6   0  -2  127.49   18.50
   6   0  -2  121.19   19.50
   6   0  -2  149.09   18.00
   6   0  -2   86.69   20.20
  -6   0   2  165.18   18.90
  -6   0   2   80.39   16.80
   6  -1  -2  495.65   46.00
   6  -1  -2  357.16   44.30
   6  -1  -2  518.85   47.00
   6  -1  -2  493.05   48.20
   6  -1  -2  409.06   45.00
  -6   1   2  512.75   46.30
   6  -2  -2   10.50    8.30
   6  -2  -2    2.60    7.90
   6  -2  -2   -2.50    6.00
   6  -2  -2    3.60   10.00
   6  -2  -2    0.10   11.00
  -6   2   2   -6.80    6.70
   6  -3  -2 1507.15  136.39
   6  -3  -2 1482.65  136.89
   6  -3  -2 1540.55  137.79
   6  -3  -2 1380.66  135.69
  -6   3   2 1592.94  138.29
   6  -4  -2    2.40   11.10
   6  -4  -2    0.10   12.50
   6  -4  -2   -0.70   13.10
  -6   4   2   -3.90    8.60
   6  -5  -2   31.70   20.70
   6  -5  -2   76.99   17.70
   6  -6  -2   20.70   16.50
   6  -6  -2   28.60   16.60
   7   6  -2   77.29   27.00
  -7  -6   2   38.00   17.00
  -7  -6   2   71.39   24.10
   7   5  -2   77.79   22.70
   7   5  -2   41.60   19.90
  -7  -5   2   18.90   11.40
  -7  -5   2   26.00   16.90
   7   4  -2   48.30   17.40
   7   4  -2   30.20   14.00
   7   4  -2   18.60   15.00
  -7  -4   2   22.70   14.00
  -7  -4   2   42.80   16.50
   7   3  -2  564.74   56.79
   7   3  -2  515.95   48.00
   7   3  -2  626.04   48.20
   7   3  -2  540.85   56.69
   7   3  -2  503.15   60.79
  -7  -3   2  471.65   54.69
  -7  -3   2  522.75   56.69
   7   2  -2   61.39   15.30
   7   2  -2   37.30   13.70
   7   2  -2   51.49   17.20
   7   2  -2   84.39   10.80
   7   2  -2   81.49   17.60
  -7  -2   2   64.99   15.20
   7   1  -2  377.36   40.20
   7   1  -2  430.36   38.00
   7   1  -2  330.87   39.20
   7   1  -2  341.87   44.20
   7   1  -2  447.06   41.60
  -7  -1   2  401.76   40.00
  -7  -1   2  367.96   38.30
   7   0  -2  413.16   42.30
   7   0  -2  363.86   43.20
   7   0  -2  474.95   42.80
   7   0  -2  407.96   40.90
   7   0  -2  388.36   46.10
  -7   0   2  435.56   41.80
  -7   0   2  361.66   41.50
   7  -1  -2  404.66   41.10
   7  -1  -2  333.47   43.70
   7  -1  -2  379.16   39.90
   7  -1  -2  378.56   39.80
   7  -1  -2  371.96   43.60
  -7   1   2  399.96   40.50
  -7   1   2  345.77   41.30
   7  -2  -2   54.39   16.40
   7  -2  -2   89.59   17.30
   7  -2  -2   91.29   18.40
   7  -2  -2   67.09   15.40
   7  -2  -2   70.79   19.50
  -7   2   2   81.39   16.80
   7  -3  -2  453.95   51.59
   7  -3  -2  460.75   55.09
   7  -3  -2  517.95   50.89
  -7   3   2  496.15   51.79
   7  -4  -2    2.60   12.90
   7  -4  -2   54.59   18.90
   7  -4  -2   17.30   11.30
  -7   4   2   20.80   12.60
   7  -5  -2   27.90   13.00
   7  -5  -2   -3.00   16.50
   7  -6  -2   58.39   21.10
   7  -6  -2   85.09   29.10
   8   6  -2   97.79   28.80
  -8  -6   2   91.29   21.70
  -8  -6   2  123.29   30.50
   8   5  -2   29.50   19.00
   8   5  -2   11.50   13.60
  -8  -5   2   18.10   14.30
  -8  -5   2   21.30   16.20
   8   4  -2  128.19   26.60
   8   4  -2  127.19   26.60
  -8  -4   2  121.09   24.40
  -8  -4   2  115.39   24.50
   8   3  -2   10.40   12.50
   8   3  -2  -20.90   12.10
   8   3  -2    5.20    9.00
  -8  -3   2   -7.50   10.00
  -8  -3   2    7.00   12.20
   8   2  -2  439.06   47.50
   8   2  -2  365.26   34.80
   8   2  -2  351.36   45.60
   8   2  -2  333.47   42.80
   8   2  -2  336.07   42.90
  -8  -2   2  340.37   42.70
   8   1  -2    5.20    7.20
   8   1  -2   10.90   14.90
   8   1  -2   -3.50    8.80
   8   1  -2   -3.90    5.60
   8   1  -2   -6.90    6.70
  -8  -1   2   -0.80    6.60
  -8  -1   2  -12.70    6.10
   8   0  -2 1244.58  115.79
   8   0  -2 1357.36  113.09
   8   0  -2  967.30  110.69
   8   0  -2 1372.16  111.89
   8   0  -2 1057.99  112.39
  -8   0   2 1255.57  112.09
  -8   0   2 1311.37  112.09
   8  -1  -2   10.50   10.60
   8  -1  -2  -15.20   14.80
   8  -1  -2    5.50   10.10
   8  -1  -2   -3.50   10.80
   8  -1  -2   11.30   10.20
  -8   1   2    3.20    8.50
  -8   1   2   -1.00   10.00
   8  -2  -2  340.47   42.70
   8  -2  -2  367.86   44.60
   8  -2  -2  329.57   43.10
   8  -2  -2  385.26   47.70
   8  -2  -2  384.66   45.10
  -8   2   2  375.46   45.00
  -8   2   2  320.97   40.90
   8  -3  -2  -13.10    6.50
   8  -3  -2   -5.70   15.50
   8  -3  -2   -1.50    8.70
   8  -3  -2   13.80   12.10
  -8   3   2  -23.40   10.60
   8  -4  -2  117.59   24.00
   8  -4  -2  123.89   26.80
   8  -4  -2  167.38   29.50
   8  -5  -2    9.00   18.60
   8  -5  -2    5.50   11.20
   8  -6  -2  114.69   31.00
   9   5  -2   20.30   18.40
   9   5  -2  -13.00    9.80
  -9  -5   2   -9.10   13.70
  -9  -5   2    2.50   15.00
   9   4  -2  110.39   25.50
   9   4  -2   63.29   23.30
   9   4  -2   73.29   23.20
  -9  -4   2  137.29   25.90
  -9  -4   2   85.19   19.70
   9   3  -2   44.30   17.30
   9   3  -2   35.40   19.10
   9   3  -2   36.40   16.50
  -9  -3   2   39.00   14.50
  -9  -3   2   51.89   15.30
   9   2  -2  112.99   21.30
   9   2  -2   84.59   14.00
   9   2  -2  108.09   22.60
   9   2  -2   83.69   24.00
   9   2  -2  103.59   20.60
  -9  -2   2   66.09   17.20
   9   1  -2   55.69   21.10
   9   1  -2   80.79   18.40
   9   1  -2   53.69   15.90
   9   1  -2   53.89   16.50
   9   1  -2   89.99   15.50
  -9  -1   2   46.90   16.50
  -9  -1   2  116.89   18.10
   9   0  -2  499.45   53.59
   9   0  -2  483.45   55.99
   9   0  -2  507.75   53.79
   9   0  -2  611.44   54.39
   9   0  -2  518.35   52.39
  -9   0   2  442.26   51.79
  -9   0   2  549.35   53.69
   9  -1  -2   68.09   17.90
   9  -1  -2  118.39   24.60
   9  -1  -2   86.89   20.20
   9  -1  -2   87.49   20.40
   9  -1  -2   76.09   18.30
  -9   1   2  101.19   20.40
  -9   1   2   55.99   17.80
   9  -2  -2   73.09   20.10
   9  -2  -2  130.19   23.60
   9  -2  -2   68.59   21.20
   9  -2  -2   99.49   21.50
  -9   2   2  119.49   22.60
  -9   2   2   82.39   19.00
   9  -3  -2   -1.80   17.20
   9  -3  -2   46.40   17.20
   9  -3  -2   41.20   15.40
   9  -3  -2   38.40   14.70
  -9   3   2   33.70   17.30
   9  -4  -2   89.19   23.80
   9  -4  -2  139.69   27.10
   9  -4  -2  101.69   26.10
   9  -4  -2  106.89   24.70
   9  -5  -2   19.50   19.40
   9  -5  -2   21.60   17.70
  10   5  -2   40.20   20.90
  10   5  -2   40.00   19.50
 -10  -5   2   33.60   21.20
 -10  -5   2   30.50   15.20
  10   4  -2   15.50   15.90
  10   4  -2    5.10   19.80
  10   4  -2    2.00   11.80
 -10  -4   2   27.90   17.00
 -10  -4   2   -2.60   13.40
  10   3  -2  171.58   31.30
  10   3  -2  260.67   36.40
  10   3  -2  161.98   34.40
 -10  -3   2  240.48   33.60
 -10  -3   2  145.99   27.70
  10   2  -2   12.00   11.40
  10   2  -2   62.19   18.30
  10   2  -2   13.80   14.30
  10   2  -2   32.10   20.00
 -10  -2   2   25.20   15.00
  10   1  -2  169.38   27.60
  10   1  -2  145.79   21.80
  10   1  -2  132.59   30.40
  10   1  -2  168.28   25.60
  10   1  -2  104.49   24.90
 -10  -1   2  170.88   24.90
 -10  -1   2  120.09   25.00
  10   0  -2   11.90   15.50
  10   0  -2   18.20   11.40
  10   0  -2   10.90   11.20
  10   0  -2   32.60   15.30
  10   0  -2   24.40   12.50
 -10   0   2   31.20   15.10
 -10   0   2   37.40   14.30
  10  -1  -2   88.99   25.50
  10  -1  -2  110.99   23.50
  10  -1  -2  155.18   25.60
  10  -1  -2  113.79   24.10
 -10   1   2  162.88   26.30
 -10   1   2  135.79   24.90
  10  -2  -2   23.80   20.50
  10  -2  -2   19.90   12.30
  10  -2  -2    5.10   12.30
  10  -2  -2    5.70   12.70
 -10   2   2   28.70   16.30
  10  -3  -2  260.47   39.60
  10  -3  -2  224.78   36.30
  10  -3  -2  173.98   33.80
  10  -3  -2  207.48   33.70
  10  -4  -2   -4.90   12.80
  10  -4  -2    1.30   15.50
  10  -4  -2  -16.10   18.70
  10  -4  -2   -5.40   14.30
  10  -5  -2   50.09   22.00
  10  -5  -2   -6.70   20.50
  10  -5  -2   20.40   19.70
  10  -5  -2   61.39   21.20
  11   4  -2   35.90   20.10
  11   4  -2   -3.70   20.10
  11   4  -2   28.60   20.80
 -11  -4   2   32.20   18.50
 -11  -4   2   26.10   18.00
  11   3  -2  190.08   32.70
  11   3  -2  186.28   38.10
  11   3  -2  162.98   33.30
 -11  -3   2  212.28   32.90
 -11  -3   2  144.59   27.50
  11   2  -2    1.40   13.40
  11   2  -2    9.60   11.60
  11   2  -2   23.60   16.80
  11   2  -2  -12.50   18.60
 -11  -2   2    3.80   11.10
  11   1  -2   42.30   15.00
  11   1  -2   33.70   17.60
  11   1  -2   21.70   15.70
  11   1  -2   24.40   22.90
 -11  -1   2   26.30   12.80
 -11  -1   2   31.00   14.50
  11   0  -2   16.80   17.20
  11   0  -2  -11.30   11.10
  11   0  -2    8.80   12.30
  11   0  -2   -9.70   13.20
  11   0  -2   30.30   13.90
 -11   0   2   11.70   12.10
 -11   0   2   27.70   13.30
  11  -1  -2   39.40   15.80
  11  -1  -2   10.30   12.80
  11  -1  -2   17.20   15.10
  11  -1  -2   11.80   22.80
 -11   1   2   54.39   17.40
  11  -2  -2    4.70   15.40
  11  -2  -2   23.60   23.40
  11  -2  -2    9.80   12.30
  11  -2  -2    9.80   13.60
 -11   2   2    7.20   16.50
  11  -3  -2  214.78   33.90
  11  -3  -2  190.28   31.60
  11  -3  -2  140.99   33.80
  11  -3  -2  120.59   27.90
  11  -4  -2  -17.10   13.30
  11  -4  -2   13.30   19.40
  11  -4  -2   -0.30   11.30
  11  -4  -2    8.80   23.20
  12   3  -2  -41.40   18.50
  12   3  -2   25.00   19.20
  12   3  -2   27.70   19.60
  12   2  -2   36.60   18.80
  12   2  -2  -11.20   14.70
  12   2  -2   -1.00   22.00
  12   1  -2   -5.10   14.80
  12   1  -2   -8.60   22.60
  12   1  -2   -3.70   10.70
  12   0  -2  211.38   37.00
  12   0  -2  236.68   41.30
  12   0  -2  209.98   36.40
  12   0  -2  249.08   37.50
 -12   0   2  228.18   35.50
  12  -1  -2    9.80   16.20
  12  -1  -2    4.10   13.80
  12  -1  -2   10.70   11.40
  12  -1  -2  -19.90   20.30
 -12   1   2   17.60   15.30
  12  -2  -2    9.50   14.20
  12  -2  -2    9.80   14.50
  12  -2  -2    2.10   17.40
  12  -2  -2   10.70   12.00
  12  -3  -2  -13.30   12.70
  12  -3  -2   12.60   21.60
  12  -3  -2   -2.30   16.40
  12  -3  -2  -26.90   21.70
  13   2  -2   -0.80   27.70
  13   2  -2   15.70   19.30
  13   2  -2   11.10   19.10
  13   1  -2   13.50   18.00
  13   1  -2  -31.40   26.40
  13   1  -2  -12.60   10.00
  13   0  -2   78.99   23.60
  13   0  -2  139.59   36.60
  13   0  -2   96.09   23.90
  13  -1  -2   26.70   18.50
  13  -1  -2   27.20   18.70
  13  -1  -2   -3.50   18.10
  13  -2  -2   12.10   20.60
  13  -2  -2   62.39   23.30
  13  -2  -2   18.40   16.70
  13  -1   3    7.70   26.10
  13  -1   3   -2.60   17.00
  13  -1   3   59.59   22.30
  13   0   3   -5.20   17.30
  13   0   3    7.50   15.50
  13   0   3   12.80   20.60
  13   1   3   28.50   29.10
  13   1   3   62.29   21.90
  13   1   3   15.70   21.50
  12  -3   3   -9.80   16.70
  12  -3   3    9.70   17.00
  12  -3   3   12.70   26.80
  12  -2   3  100.39   24.50
  12  -2   3   50.69   18.30
  12  -2   3   33.00   27.60
  12  -1   3   13.50   14.50
  12  -1   3   15.90   20.20
  12  -1   3   -6.00   12.20
 -12   0  -3   38.60   20.00
  12   0   3   -2.80   15.20
  12   0   3  -12.10   24.40
  12   0   3    7.10   14.80
  12   1   3  -16.50   11.60
  12   1   3  -27.70   23.00
  12   1   3  -18.50   13.70
  12   2   3   87.59   24.30
  12   2   3   62.29   25.20
  12   2   3   60.59   29.30
  12   3   3    7.60   15.90
  12   3   3   33.70   18.50
  12   3   3   16.60   25.20
  11  -4   3  -13.90   22.80
  11  -4   3  -28.00   15.80
  11  -4   3  -14.90   11.10
  11  -3   3   11.40   16.50
  11  -3   3    6.20   11.80
  11  -3   3   -5.40   22.00
  11  -2   3   97.79   24.10
  11  -2   3   44.70   16.80
  11  -2   3   49.20   21.90
 -11   1  -3  174.08   30.80
  11  -1   3  147.09   37.20
  11  -1   3  165.18   29.20
  11  -1   3  143.09   29.90
 -11   0  -3   41.00   16.90
  11   0   3   -9.80   20.70
  11   0   3   -2.50   13.70
  11   0   3   -4.70    8.00
  11   1   3  157.38   34.90
  11   1   3  170.78   29.30
  11   1   3   69.39   24.20
  11   2   3   84.69   23.20
  11   2   3   76.89   24.90
  11   2   3   85.19   30.30
  11   3   3   27.40   16.70
  11   3   3    2.30   17.70
  11   3   3    4.30   21.50
  11   4   3  -15.40   23.80
  11   4   3   23.10   19.40
  11   4   3   -5.00   19.90
  10  -4   3   -4.50   13.70
  10  -4   3    3.40   13.30
  10  -4   3   10.80   16.60
  10  -4   3  -22.40   19.60
  10  -3   3    8.30   16.60
  10  -3   3    3.70   14.30
  10  -3   3   35.20   23.00
  10  -3   3    6.10   13.90
 -10   2  -3   -0.30   11.80
  10  -2   3  -16.10   11.50
  10  -2   3    8.60   11.80
  10  -2   3    1.40   19.80
  10  -2   3   33.70   16.20
 -10   1  -3  383.56   49.90
  10  -1   3  286.87   48.60
  10  -1   3  401.76   47.50
  10  -1   3  381.36   48.20
 -10   0  -3    8.90   13.20
  10   0   3   -6.60   13.80
  10   0   3   -6.00    9.80
  10   0   3   -4.00   11.40
  10   1   3  439.96   59.89
  10   1   3  476.05   49.80
  10   1   3  511.05   59.99
  10   1   3  420.56   55.19
 -10  -2  -3  -25.40   10.40
  10   2   3   28.70   17.30
  10   2   3    8.40   12.60
  10   2   3   -2.10   19.90
  10   3   3   29.10   19.60
  10   3   3   -7.00   19.60
  10   3   3   29.40   16.20
  10   4   3   13.40   21.30
  10   4   3   37.80   18.20
  10   4   3  -22.70   15.70
   9  -5   3   -2.20   16.50
   9  -5   3   41.90   20.20
   9  -5   3    1.70   19.40
   9  -5   3   16.00   19.00
   9  -4   3   22.50   16.00
   9  -4   3   47.60   18.70
   9  -4   3   22.20   20.60
   9  -4   3   41.60   19.10
   9  -3   3   50.39   18.10
   9  -3   3   42.90   17.90
   9  -3   3   30.40   14.40
   9  -3   3   13.00   15.80
  -9   2  -3  167.58   28.80
   9  -2   3  171.08   24.00
   9  -2   3  120.49   28.10
   9  -2   3   85.79   22.10
   9  -2   3   94.39   22.80
  -9   1  -3  103.99   23.40
  -9   1  -3   90.29   22.20
   9  -1   3   47.00   17.60
   9  -1   3  100.29   19.60
   9  -1   3   60.09   20.80
   9  -1   3   84.89   15.40
  -9   0  -3   11.20   11.40
  -9   0  -3    8.60   11.60
   9   0   3   14.10   15.10
   9   0   3    5.30    9.80
   9   0   3   20.60   12.20
   9   0   3    1.00    6.20
   9   0   3   13.20   13.60
  -9  -1  -3   52.89   17.20
   9   1   3   79.89   19.40
   9   1   3   85.09   23.20
   9   1   3   73.79   21.10
   9   1   3  141.49   21.30
   9   1   3   78.49   14.40
  -9  -2  -3   97.29   17.70
  -9  -2  -3  148.99   24.40
   9   2   3   88.59   26.30
   9   2   3  131.99   26.00
   9   2   3  119.89   23.50
   9   2   3  155.58   22.00
  -9  -3  -3   19.40   12.30
  -9  -3  -3    6.30    9.80
   9   3   3    9.50   18.30
   9   3   3   39.90   16.10
   9   3   3   43.20   15.00
  -9  -4  -3   18.50   15.50
  -9  -4  -3   26.20   16.30
   9   4   3   25.80   15.60
   9   4   3   17.10   14.60
   9   4   3    8.00   20.40
  -9  -5  -3   30.70   17.60
   9   5   3   22.60   20.60
   9   5   3   23.20   17.40
   8  -5   3   -1.70   14.30
   8  -5   3    2.10   16.10
   8  -5   3  -19.80   16.70
   8  -4   3  426.96   54.59
   8  -4   3  418.36   51.69
   8  -4   3  446.76   52.39
   8  -4   3  402.66   53.89
  -8   3  -3    8.00   14.50
   8  -3   3   15.00   11.30
   8  -3   3   -2.90   16.20
   8  -3   3    2.00   11.90
   8  -3   3   -0.30    8.90
  -8   2  -3  648.44   63.29
  -8   2  -3  660.83   66.39
   8  -2   3  684.43   62.89
   8  -2   3  538.95   69.49
   8  -2   3  648.04   64.69
   8  -2   3  629.74   69.19
  -8   1  -3   14.30    8.40
  -8   1  -3   18.50   13.60
   8  -1   3   -8.20   10.30
   8  -1   3   -3.90   16.40
   8  -1   3   12.80   11.80
   8  -1   3   11.80    8.20
   8  -1   3   31.50   13.10
  -8   0  -3   21.50   11.60
  -8   0  -3    8.40    6.40
  -8   0  -3   14.40   11.30
   8   0   3   15.40   12.60
   8   0   3    2.80   13.10
   8   0   3    5.40    9.30
   8   0   3    7.70    6.20
   8   0   3   -0.60    6.80
  -8  -1  -3   18.10   11.10
  -8  -1  -3   23.00    9.20
   8   1   3   22.20   11.50
   8   1   3   18.70   10.20
   8   1   3    5.00   12.20
   8   1   3   21.30   14.80
   8   1   3   23.70    8.70
  -8  -2  -3  710.23   63.99
  -8  -2  -3  603.64   60.39
   8   2   3  733.53   65.19
   8   2   3  580.24   61.19
   8   2   3  723.33   69.39
   8   2   3  605.24   64.89
  -8  -3  -3   -6.30   10.30
  -8  -3  -3    8.10   10.40
   8   3   3   13.90   10.80
   8   3   3   16.00   11.90
   8   3   3    0.20   12.10
   8   3   3   -7.20   12.20
  -8  -4  -3  408.16   50.59
  -8  -4  -3  474.95   48.50
   8   4   3  423.66   52.79
   8   4   3  393.26   53.89
   8   4   3  393.36   52.19
  -8  -5  -3   15.20   15.10
  -8  -5  -3   10.10   14.00
   8   5   3   27.90   16.90
   8   5   3   -6.60   16.20
   7  -6   3    8.80   12.20
   7  -6   3   10.60   19.20
   7  -5   3   80.69   22.80
   7  -5   3   61.89   20.00
   7  -5   3   44.90   20.20
  -7   4  -3   62.39   17.30
   7  -4   3   35.70   13.50
   7  -4   3   15.30   15.70
   7  -4   3   38.30   15.90
  -7   3  -3   26.50   13.60
   7  -3   3   30.30   17.70
   7  -3   3   28.70   14.80
   7  -3   3   16.70   14.10
   7  -3   3   24.00   13.90
  -7   2  -3  523.25   49.60
  -7   2  -3  549.54   54.09
   7  -2   3  451.25   55.59
   7  -2   3  449.46   50.79
   7  -2   3  427.06   51.89
   7  -2   3  526.45   49.40
   7  -2   3  531.25   51.49
  -7   1  -3  123.19   24.30
  -7   1  -3  265.57   24.60
  -7   1  -3  234.08   31.30
   7  -1   3  276.87   28.20
   7  -1   3  173.98   27.70
   7  -1   3  224.78   34.10
   7  -1   3  172.08   29.60
   7  -1   3  241.48   31.00
  -7   0  -3   13.40   10.10
  -7   0  -3   -4.40    5.90
  -7   0  -3   -0.50    5.40
   7   0   3    0.50    8.50
   7   0   3  -16.90    9.40
   7   0   3    2.70    5.20
   7   0   3    2.80    7.90
   7   0   3  -16.80    6.70
   7   0   3   -1.50    6.00
  -7  -1  -3  197.28   27.20
  -7  -1  -3  156.88   22.70
   7   1   3  266.67   35.40
   7   1   3  223.18   27.50
   7   1   3  214.38   29.30
   7   1   3  235.78   23.10
   7   1   3  166.88   26.80
   7   1   3  252.87   31.70
  -7  -2  -3  490.25   49.30
  -7  -2  -3  505.95   46.70
   7   2   3  466.45   52.49
   7   2   3  453.15   48.40
   7   2   3  482.65   47.20
   7   2   3  453.35   49.60
  -7  -3  -3   12.50   11.00
  -7  -3  -3   14.10   12.20
   7   3   3   22.50   11.80
   7   3   3   10.80    7.80
   7   3   3   30.70   17.30
   7   3   3   25.70   13.20
  -7  -4  -3   36.90   15.00
  -7  -4  -3   46.80   15.30
   7   4   3   51.59   16.70
   7   4   3    7.60    9.50
   7   4   3   62.09   18.90
  -7  -5  -3   58.79   19.30
  -7  -5  -3   23.80   15.20
   7   5   3   72.09   22.00
   7   5   3   43.70   18.40
  -7  -6  -3   -5.00   13.40
  -7  -6  -3   -6.60   14.20
   7   6   3   18.60   20.80
   7   6   3   18.60   18.30
   6  -6   3   12.00   18.30
   6  -6   3   12.30   12.60
   6  -5   3  307.47   43.60
   6  -5   3  287.97   40.60
   6  -5   3  352.26   41.30
  -6   4  -3  -24.00   10.50
   6  -4   3   17.30   13.40
   6  -4   3    6.70   12.70
   6  -4   3   -6.40   11.90
  -6   3  -3   16.00   13.20
  -6   3  -3   -4.80    9.10
   6  -3   3    2.50    8.30
   6  -3   3    1.40   10.10
   6  -3   3    6.70   13.70
  -6   2  -3   -8.60    6.90
  -6   2  -3    1.80    7.40
   6  -2   3   -0.40    6.50
   6  -2   3   13.40   10.40
   6  -2   3   -3.60    6.00
   6  -2   3    9.10    8.40
   6  -2   3    6.00   12.50
  -6   1  -3 2115.79  203.08
  -6   1  -3 2486.05  206.58
  -6   1  -3 2453.65  202.28
   6  -1   3 2374.66  205.78
   6  -1   3 2409.46  207.78
   6  -1   3 2215.98  204.38
   6  -1   3 2213.88  202.58
  -6   0  -3   -2.70    7.40
  -6   0  -3    4.30    4.30
  -6   0  -3   -8.50    6.50
   6   0   3    1.50    7.10
   6   0   3   -2.90    9.10
   6   0   3    0.80    4.20
   6   0   3   -4.00    6.70
   6   0   3   -1.90   12.00
   6   0   3    5.90    7.90
  -6  -1  -3 1989.10  181.28
  -6  -1  -3 2102.39  183.48
   6   1   3 1980.40  183.88
   6   1   3 2280.27  187.38
   6   1   3 2301.37  185.98
   6   1   3 2174.78  183.58
   6   1   3 1879.61  182.98
   6   1   3 2019.90  181.28
  -6  -2  -3    9.90    9.40
  -6  -2  -3   -3.90    6.20
   6   2   3    6.70    7.00
   6   2   3    0.80    6.20
   6   2   3    2.00   11.00
   6   2   3   -7.80    5.20
  -6  -3  -3    1.40    9.90
  -6  -3  -3   -5.50    6.50
   6   3   3    2.40    8.80
   6   3   3    9.70    6.90
   6   3   3    0.90   11.30
   6   3   3   11.40   10.10
  -6  -4  -3   -2.50   11.80
  -6  -4  -3   18.60   11.80
   6   4   3    8.30    8.00
   6   4   3   -2.90    9.30
   6   4   3    6.60    7.40
   6   4   3    8.70   11.90
   6   4   3   27.90   13.10
  -6  -5  -3  362.76   45.90
  -6  -5  -3  321.97   41.00
   6   5   3  309.37   44.40
   6   5   3  269.57   42.40
  -6  -6  -3   15.20   11.40
  -6  -6  -3   -8.70   14.40
   6   6   3  -19.40    9.10
   6   6   3   30.50   19.00
   5  -6   3    8.40   10.70
   5  -6   3   20.70   20.20
  -5   5  -3  201.68   31.40
   5  -5   3  152.88   25.70
   5  -5   3  147.89   23.60
   5  -5   3  123.49   28.70
  -5   4  -3  147.99   26.40
   5  -4   3  175.18   26.40
   5  -4   3  170.38   28.20
   5  -4   3  153.18   24.80
  -5   3  -3  151.18   23.80
   5  -3   3  136.89   23.60
   5  -3   3  169.38   26.30
   5  -3   3  169.08   24.80
   5  -3   3  142.89   22.30
  -5   2  -3  334.17   32.10
  -5   2  -3  324.67   35.40
   5  -2   3  298.87   32.10
   5  -2   3  324.67   38.20
   5  -2   3  312.57   37.20
   5  -2   3  272.47   34.70
  -5   1  -3  454.45   50.39
  -5   1  -3  547.05   53.09
   5  -1   3  491.85   52.99
   5  -1   3  573.24   52.19
   5  -1   3  573.34   54.49
   5  -1   3  627.84   53.49
   5  -1   3  554.24   50.19
  -5   0  -3    2.70    3.70
  -5   0  -3    2.60    7.10
  -5   0  -3    6.90    6.70
   5   0   3    0.50    5.70
   5   0   3   -0.30    6.20
   5   0   3    0.50    3.50
   5   0   3   -4.00    7.10
   5   0   3    3.00    4.60
   5   0   3   -2.30    7.70
  -5  -1  -3  496.35   52.49
  -5  -1  -3  645.74   55.09
  -5  -1  -3  563.04   52.49
   5   1   3  611.44   55.09
   5   1   3  616.04   54.59
   5   1   3  598.34   56.09
   5   1   3  594.14   55.19
   5   1   3  599.24   57.79
  -5  -2  -3  302.47   33.70
  -5  -2  -3  247.98   29.10
   5   2   3  333.37   32.30
   5   2   3  277.17   29.80
   5   2   3  337.57   36.90
   5   2   3  309.27   30.50
   5   2   3  276.67   33.80
  -5  -3  -3  190.48   23.50
  -5  -3  -3  183.38   22.90
   5   3   3  113.59   21.90
   5   3   3  156.18   22.60
   5   3   3  101.99   20.50
  -5  -4  -3  150.28   26.30
  -5  -4  -3  149.49   24.20
   5   4   3  186.08   21.60
   5   4   3  140.19   22.90
   5   4   3  195.88   28.70
   5   4   3  128.49   25.20
  -5  -5  -3   76.29   18.30
  -5  -5  -3  144.99   26.50
   5   5   3  104.69   24.50
   5   5   3   67.79   20.90
  -5  -6  -3    7.40   17.50
   5   6   3   24.30   19.50
   5   6   3    7.20   17.00
   4  -6   3   13.00   12.20
   4  -6   3   30.30   19.40
  -4   5  -3   -1.60   10.70
   4  -5   3   -4.30   10.80
   4  -5   3  -20.70    9.00
   4  -5   3    5.70   11.40
  -4   4  -3  997.10   96.89
   4  -4   3  949.71   94.09
   4  -4   3 1004.40   93.19
   4  -4   3 1132.19   97.89
   4  -4   3 1017.50   96.39
  -4   3  -3   31.20   12.40
   4  -3   3   69.49   14.10
   4  -3   3   46.90   14.10
   4  -3   3   65.79   14.30
   4  -3   3   62.99   13.90
  -4   2  -3 3201.18  276.37
   4  -2   3 3138.69  274.67
   4  -2   3 3122.19  275.87
   4  -2   3 3065.69  274.57
   4  -2   3 3256.27  276.27
  -4   1  -3   52.39   11.40
  -4   1  -3   65.59   10.00
  -4   1  -3   76.99   11.10
   4  -1   3   68.79    9.90
   4  -1   3   70.69   13.50
   4  -1   3   57.29   13.10
   4  -1   3   65.69   11.60
   4  -1   3   40.00   11.20
  -4   0  -3   -0.80    2.80
  -4   0  -3    2.50    4.20
  -4   0  -3    0.30    4.70
   4   0   3   -0.40    6.00
   4   0   3   -5.00    2.70
   4   0   3   -1.90    6.50
   4   0   3    2.40    4.60
   4   0   3   -5.90    4.50
   4   0   3   -1.20    8.80
  -4  -1  -3   83.99    9.70
  -4  -1  -3   64.09    9.20
  -4  -1  -3   46.80    9.70
   4   1   3   55.19   13.70
   4   1   3   67.59   12.50
   4   1   3   55.89   11.10
   4   1   3   61.39   10.20
   4   1   3   48.50   11.80
  -4  -2  -3 3196.68  266.17
  -4  -2  -3 2505.75  266.57
  -4  -2  -3 2809.22  265.07
   4   2   3 3318.87  265.77
   4   2   3 3348.17  267.67
   4   2   3 3209.68  267.17
  -4  -3  -3   88.19   15.80
  -4  -3  -3   70.19   13.70
  -4  -3  -3   45.00   12.10
   4   3   3   60.69   12.90
   4   3   3   55.09   13.20
   4   3   3   26.90   10.50
  -4  -4  -3 1047.20   91.29
  -4  -4  -3 1067.09   88.39
   4   4   3  973.80   86.29
   4   4   3  899.41   85.69
   4   4   3  807.72   88.59
   4   4   3  894.11   90.09
  -4  -5  -3   -8.00   12.90
  -4  -5  -3    3.40    7.40
   4   5   3    0.00    8.50
   4   5   3   -1.70   15.50
   4   5   3  -24.40   10.00
  -4  -6  -3   18.80   13.60
  -4  -6  -3   18.50   18.40
   4   6   3   13.60   16.50
   3  -7   3   11.40   21.50
   3  -7   3   32.80   15.10
  -3   6  -3   45.80   16.50
   3  -6   3   39.40   21.90
   3  -6   3   23.00   14.70
  -3   5  -3  306.07   39.70
   3  -5   3  300.07   42.10
   3  -5   3  241.98   35.00
  -3   4  -3  114.09   21.10
  -3   4  -3  106.89   18.20
   3  -4   3  111.59   22.90
   3  -4   3  114.09   17.20
   3  -4   3  117.49   21.00
   3  -4   3  104.89   19.10
  -3   3  -3    7.10    7.40
  -3   3  -3    8.90    9.10
   3  -3   3    5.10    7.60
   3  -3   3   17.90    9.90
   3  -3   3    4.50    9.20
   3  -3   3   -0.30    7.20
  -3   2  -3 2468.85  222.78
  -3   2  -3 2494.95  222.98
   3  -2   3 2532.05  222.38
   3  -2   3 2490.15  222.78
   3  -2   3 2585.34  221.68
   3  -2   3 2690.53  222.28
  -3   1  -3   38.90    9.40
  -3   1  -3   39.10    7.50
  -3   1  -3   31.50   10.00
  -3   1  -3   42.50    7.50
   3  -1   3   32.90    7.10
   3  -1   3   48.90   11.20
   3  -1   3   31.90    9.00
   3  -1   3   39.30    8.20
   3  -1   3   37.60    9.20
  -3   0  -3    2.10    5.60
  -3   0  -3   -0.80    5.50
  -3   0  -3   -2.20    1.90
  -3   0  -3    1.20    4.40
  -3   0  -3    1.40    3.80
   3   0   3   -3.80    3.70
   3   0   3    1.60    5.40
   3   0   3    2.30    6.70
   3   0   3    0.00    4.90
   3   0   3   -0.50    1.80
   3   0   3   -6.40    4.50
  -3  -1  -3   35.70    5.80
  -3  -1  -3   25.30    6.10
  -3  -1  -3   46.10   10.70
  -3  -1  -3   44.70    8.60
  -3  -1  -3   32.70    6.30
   3   1   3   33.00    7.30
   3   1   3   34.00   10.00
   3   1   3   57.29    7.40
   3   1   3   36.50    8.20
   3   1   3   31.70    7.50
  -3  -2  -3 2705.53  224.88
  -3  -2  -3 2745.63  226.18
  -3  -2  -3 2326.07  224.48
  -3  -2  -3 2739.83  225.98
   3   2   3 2591.64  224.38
   3   2   3 2698.03  225.08
   3   2   3 2279.97  224.98
   3   2   3 2611.14  225.78
   3   2   3 2595.34  224.68
  -3  -3  -3    3.30    5.20
  -3  -3  -3    3.90    8.70
   3   3   3   15.10    8.00
   3   3   3    3.50    7.00
   3   3   3    6.70    6.80
   3   3   3    4.50    7.70
  -3  -4  -3   87.19   19.10
  -3  -4  -3   99.79   17.30
   3   4   3  120.19   23.00
   3   4   3  120.39   21.00
   3   4   3  109.89   16.20
   3   4   3   82.29   13.80
  -3  -5  -3  311.67   43.00
   3   5   3  322.07   34.70
   3   5   3  325.87   43.00
   3   5   3  263.67   41.30
  -3  -6  -3   33.90   14.10
  -3  -6  -3    5.00   16.50
  -3  -7  -3   10.70   18.90
  -3  -7  -3    9.10   15.20
   2  -7   3  231.48   41.20
   2  -7   3  111.39   26.60
  -2   6  -3   10.50   12.00
   2  -6   3   15.80   13.00
   2  -6   3   10.10   13.00
  -2   5  -3  536.95   54.29
   2  -5   3  503.25   60.79
   2  -5   3  509.55   51.39
   2  -5   3  480.95   53.39
  -2   4  -3   26.30   12.40
   2  -4   3   46.70    9.30
   2  -4   3   38.10   13.40
   2  -4   3   29.00   14.20
   2  -4   3   41.70   11.00
  -2   3  -3   44.50   11.50
  -2   3  -3   47.60   10.90
   2  -3   3   59.29   11.20
   2  -3   3   60.09   12.90
   2  -3   3   33.20    8.70
   2  -3   3   27.00   10.80
  -2   2  -3  167.88   21.40
  -2   2  -3  137.89   18.90
  -2   2  -3  148.39   19.20
   2  -2   3  109.99   17.00
   2  -2   3  124.39   17.50
   2  -2   3  168.18   19.70
   2  -2   3  214.18   21.50
  -2   1  -3 5635.74  459.85
  -2   1  -3 4840.62  459.55
  -2   1  -3 5614.24  458.45
  -2   1  -3 5358.86  457.55
   2  -1   3 5601.24  458.45
   2  -1   3 5608.14  459.65
   2  -1   3 5103.99  459.65
   2  -1   3 4907.41  457.95
  -2   0  -3   -4.20    4.20
  -2   0  -3  -10.20    4.60
  -2   0  -3   -0.70    3.60
  -2   0  -3   -3.30    6.80
  -2   0  -3   -1.00    2.30
   2   0   3   -3.80    2.90
   2   0   3   -6.70    4.70
   2   0   3   -5.10    6.00
   2   0   3   -8.00    4.60
   2   0   3   -1.70    3.00
  -2  -1  -3 5992.90  496.55
  -2  -1  -3 5567.64  496.95
  -2  -1  -3 5547.94  498.35
   2   1   3 5746.62  496.15
   2   1   3 5558.04  498.35
   2   1   3 6225.08  496.55
   2   1   3 5804.32  497.55
  -2  -2  -3  125.79   14.90
  -2  -2  -3  135.39   15.70
  -2  -2  -3   94.89   15.80
   2   2   3  102.19   15.70
   2   2   3  129.59   16.00
   2   2   3  140.79   16.60
   2   2   3  148.59   17.30
   2   2   3  140.99   17.80
  -2  -3  -3   59.29   13.60
  -2  -3  -3   38.20    9.20
   2   3   3   61.09   12.50
   2   3   3   35.90    8.80
   2   3   3   32.00    8.80
   2   3   3   13.50    8.60
  -2  -4  -3   29.50   12.40
   2   4   3   46.30   14.00
   2   4   3   38.60    8.10
   2   4   3   71.09   16.20
   2   4   3   51.09   11.90
  -2  -5  -3  497.35   50.59
  -2  -5  -3  528.95   56.59
   2   5   3  528.85   51.69
   2   5   3  440.76   57.29
  -2  -6  -3    5.70   12.50
  -2  -6  -3    7.80   12.60
   2   6   3   19.50   14.70
  -2  -7  -3  126.19   33.70
  -2  -7  -3  134.49   26.80
   1  -7   3   13.20   16.60
   1  -7   3   46.60   22.20
  -1   6  -3   59.59   17.10
   1  -6   3   58.19   22.40
   1  -6   3   10.90   10.50
  -1   5  -3  140.19   23.60
   1  -5   3  164.98   29.00
   1  -5   3  158.38   25.40
   1  -5   3  152.98   23.10
  -1   4  -3  350.56   36.70
   1  -4   3  311.57   36.10
   1  -4   3  389.76   43.60
   1  -4   3  332.77   34.90
  -1   3  -3  331.97   33.40
   1  -3   3  328.47   32.10
   1  -3   3  340.27   38.60
   1  -3   3  307.87   33.00
   1  -3   3  317.67   30.00
  -1   2  -3 1550.54  134.59
  -1   2  -3 1381.26  132.09
  -1   2  -3 1536.85  130.09
  -1   2  -3 1554.54  131.49
   1  -2   3 1578.54  131.69
   1  -2   3 1452.85  131.99
   1  -2   3 1507.45  131.19
   1  -2   3 1463.65  132.79
  -1   1  -3 8564.54  679.93
  -1   1  -3 6648.43  679.93
  -1   1  -3 8003.80  679.53
  -1   1  -3 8298.97  680.53
   1  -1   3 8012.20  680.33
   1  -1   3 7173.98  680.13
   1  -1   3 8276.57  679.83
   1  -1   3 8542.65  679.53
   1  -1   3 7805.52  680.43
  -1   0  -3   -0.50    1.60
  -1   0  -3   -0.70    1.40
  -1   0  -3   -0.60    1.00
  -1   0  -3    1.20    3.60
  -1   0  -3   -1.90    2.50
   1   0   3   -0.80    1.30
   1   0   3    1.40    1.70
   1   0   3    0.20    1.70
   1   0   3    1.30    3.20
   1   0   3    1.40    2.70
   1   0   3   -5.90    3.20
  -1  -1  -3 8984.80  681.23
  -1  -1  -3 8434.56  680.53
  -1  -1  -3 6827.42  680.43
  -1  -1  -3 8333.17  679.83
   1   1   3 8496.25  681.13
   1   1   3 6958.00  680.43
   1   1   3 7184.28  679.83
   1   1   3 7970.80  681.33
   1   1   3 8331.47  680.53
  -1  -2  -3 1455.55  126.99
  -1  -2  -3 1488.25  128.39
  -1  -2  -3 1522.45  126.89
   1   2   3 1430.26  126.79
   1   2   3 1461.75  128.29
   1   2   3 1435.06  126.79
   1   2   3 1523.05  127.59
   1   2   3 1275.17  127.69
   1   2   3 1463.85  127.09
  -1  -3  -3  293.87   32.90
   1   3   3  332.57   32.00
   1   3   3  317.87   29.90
   1   3   3  269.77   35.30
   1   3   3  312.07   32.90
  -1  -4  -3  305.47   34.60
  -1  -4  -3  361.06   43.20
   1   4   3  386.36   37.00
   1   4   3  341.27   31.30
  -1  -5  -3  187.98   25.10
  -1  -5  -3  190.98   31.50
   1   5   3  139.29   24.30
  -1  -6  -3   27.30   13.60
  -1  -6  -3   45.30   20.20
   1   6   3   54.49   16.00
  -1  -7  -3   32.30   16.50
  -1  -7  -3   15.70   23.20
   0  -7   3    2.30   18.80
   0  -7   3   15.10   12.40
   0   6  -3   48.60   15.30
   0  -6   3   26.90   11.40
   0  -6   3    2.30   17.90
   0   5  -3   14.70   10.80
   0  -5   3    9.50   12.80
   0  -5   3   14.10    8.90
   0  -5   3   16.20   17.30
   0   4  -3 1375.76  128.99
   0  -4   3 1686.43  130.09
   0  -4   3 1478.15  132.79
   0  -4   3 1301.27  128.59
   0   3  -3    7.70    6.40
   0   3  -3   15.50   10.30
   0  -3   3   17.60    3.00
   0  -3   3   29.00    8.50
   0  -3   3   51.79   12.00
   0  -3   3   16.70    8.30
   0   2  -3 2947.31  257.27
   0   2  -3 2915.91  254.17
   0   2  -3 2897.41  255.47
   0  -2   3 2922.01  255.37
   0  -2   3 3040.80  257.17
   0  -2   3 3007.30  254.37
   0   1  -3  301.07   29.50
   0   1  -3  312.07   27.80
   0   1  -3  290.77   30.00
   0  -1   3  362.06   30.30
   0  -1   3  306.07   29.40
   0  -1   3  314.07   30.10
   0  -1   3  338.07   28.00
   0  -1   3  323.37   30.30
   0   0  -3   -9.70    1.10
   0   0  -3   -8.30    1.30
   0   0  -3   -9.10    1.70
   0   0   3   -9.30    1.00
   0   0   3   -5.40    2.20
   0   0   3   -7.70    2.00
   0  -1  -3  347.87   31.80
   0  -1  -3  365.26   32.50
   0  -1  -3  346.97   30.70
   0   1   3  329.07   32.00
   0   1   3  344.07   31.90
   0  -2  -3 3351.46  274.87
   0  -2  -3 3235.18  275.87
   0  -2  -3 3217.08  273.57
   0   2   3 3163.98  273.77
   0   2   3 3202.68  275.17
   0   2   3 3127.79  274.67
   0   2   3 2875.51  276.77
   0  -3  -3   27.20    7.50
   0  -3  -3   27.90   11.00
   0  -3  -3    7.30    7.40
   0   3   3   36.00   10.00
   0  -4  -3 1632.54  138.09
   0  -4  -3 1567.44  133.79
   0   4   3 1389.66  134.69
   0   4   3 1529.45  129.79
   0   4   3 1441.46  129.99
   0  -5  -3    5.30   10.20
   0  -5  -3   17.10   16.80
   0   5   3   21.50   12.60
   0  -6  -3    0.60   12.20
   0  -6  -3   11.80    9.40
   0   6   3   32.80   15.50
   0  -7  -3  -22.00   12.00
   0  -7  -3   -4.10   20.40
  -1  -7   3   56.09   24.90
  -1  -7   3   25.10   15.10
   1   6  -3   15.20   10.20
  -1  -6   3   -9.30   15.70
  -1  -6   3    0.70    8.80
   1   5  -3  246.48   31.10
   1   5  -3  229.88   37.30
  -1  -5   3  260.67   38.60
  -1  -5   3  313.27   34.90
  -1  -5   3  235.08   30.80
   1   4  -3  565.44   56.59
   1   4  -3  572.64   52.89
  -1  -4   3  576.44   56.89
  -1  -4   3  513.65   52.09
   1   3  -3   53.99   10.40
   1   3  -3   55.19   14.00
  -1  -3   3   76.19   11.60
  -1  -3   3   90.79   15.60
  -1  -3   3   58.39    9.50
   1   2  -3 1667.73  146.79
   1   2  -3 1688.43  146.79
   1   2  -3 1710.23  149.49
  -1  -2   3 1628.04  146.59
  -1  -2   3 1826.62  146.89
  -1  -2   3 1617.24  149.09
   1   1  -3 4155.48  392.06
   1   1  -3 4946.81  391.76
   1   1  -3 3943.51  390.16
   1   1  -3 4341.87  389.96
  -1  -1   3 4522.45  392.26
  -1  -1   3 4850.21  390.16
  -1  -1   3 4924.61  391.56
  -1  -1   3 4766.42  390.26
   1   0  -3   -3.80    2.20
   1   0  -3   -0.40    1.40
  -1   0   3    0.20    1.50
  -1   0   3   -2.50    2.60
   1  -1  -3 4681.33  403.86
   1  -1  -3 4501.15  405.06
   1  -1  -3 4677.73  404.66
  -1   1   3 4881.71  404.86
  -1   1   3 4590.64  403.76
  -1   1   3 4906.71  405.26
   1  -2  -3 1865.51  153.48
   1  -2  -3 1656.63  151.78
   1  -2  -3 1837.12  151.08
  -1   2   3 1605.34  151.98
   1  -3  -3   80.69   15.70
   1  -3  -3   99.69   14.00
   1  -3  -3   79.39   14.60
  -1   3   3   82.29   11.50
  -1   3   3   69.49   14.70
   1  -4  -3  580.04   53.89
   1  -4  -3  541.05   54.49
   1  -4  -3  599.34   57.89
  -1   4   3  525.55   50.39
  -1   4   3  612.54   56.59
   1  -5  -3  259.07   32.90
   1  -5  -3  281.47   35.40
   1  -5  -3  256.97   39.20
  -1   5   3  225.28   33.70
   1  -6  -3    0.40   13.30
   1  -6  -3    4.50    9.50
  -1   6   3   -2.70   11.20
   1  -7  -3   39.30   17.50
   1  -7  -3   19.90   24.90
  -2  -7   3   92.19   23.40
  -2  -7   3   57.79   22.20
   2   6  -3   -0.80   13.40
  -2  -6   3    1.40    9.30
  -2  -6   3   10.30   17.50
   2   5  -3  521.45   52.59
   2   5  -3  574.94   64.39
  -2  -5   3  583.64   61.19
   2   4  -3    3.50    6.10
   2   4  -3    0.60   10.50
  -2  -4   3    1.20    5.80
  -2  -4   3   12.80    7.50
  -2  -4   3   -5.40   10.70
   2   3  -3  130.89   20.30
   2   3  -3  141.99   15.40
  -2  -3   3  116.69   12.70
  -2  -3   3  119.79   14.80
  -2  -3   3  125.09   15.90
  -2  -3   3  161.08   22.50
   2   2  -3   44.00    9.30
   2   2  -3   50.69    9.80
   2   2  -3   54.19    6.50
   2   2  -3   47.30    8.20
  -2  -2   3   45.50    7.90
  -2  -2   3   51.69   11.50
  -2  -2   3   46.40    6.20
  -2  -2   3   43.10    7.60
   2   1  -3 6337.07  608.34
   2   1  -3 7833.62  606.84
   2   1  -3 6961.20  607.54
   2   1  -3 7565.64  607.34
  -2  -1   3 7389.86  607.14
  -2  -1   3 6644.14  608.34
  -2  -1   3 6710.43  606.74
  -2  -1   3 7093.49  607.34
   2   0  -3   -8.70    1.50
   2   0  -3   -1.60    4.90
   2   0  -3  -10.20    2.60
   2   0  -3   -9.40    3.10
   2   0  -3   -9.00    2.30
  -2   0   3   -4.90    2.90
  -2   0   3   -7.20    3.30
  -2   0   3   -4.20    3.20
  -2   0   3   -6.00    1.90
  -2   0   3   -4.40    3.60
   2  -1  -3 7219.88  613.74
   2  -1  -3 7321.97  614.34
   2  -1  -3 6657.73  613.14
  -2   1   3 7458.55  613.84
  -2   1   3 7184.78  613.44
  -2   1   3 7013.50  613.14
  -2   1   3 7149.78  614.24
   2  -2  -3   48.50    8.60
   2  -2  -3   54.89   11.10
   2  -2  -3   48.60   10.50
  -2   2   3   32.60    9.90
  -2   2   3   44.60    9.20
   2  -3  -3  153.18   20.60
   2  -3  -3  156.78   19.50
   2  -3  -3  147.49   22.20
  -2   3   3  135.89   20.30
  -2   3   3  125.39   17.60
   2  -4  -3   -0.30    9.10
   2  -4  -3   -1.10    5.80
   2  -4  -3    7.30   11.50
  -2   4   3    4.30   10.50
  -2   4   3   -4.90    7.00
   2  -5  -3  553.84   55.89
   2  -5  -3  554.44   60.19
  -2   5   3  556.84   58.39
   2  -6  -3   -7.20   11.00
   2  -6  -3  -10.00   10.90
  -2   6   3  -10.50   11.40
   2  -7  -3   79.19   28.10
   2  -7  -3   34.40   17.30
  -3  -7   3   54.29   26.30
  -3  -7   3   32.30   17.30
   3   6  -3  -21.80   15.20
  -3  -6   3   -4.90    7.30
  -3  -6   3  -13.60   10.20
   3   5  -3  222.18   23.60
   3   5  -3  225.48   35.80
  -3  -5   3  150.88   30.30
  -3  -5   3  210.98   26.70
   3   4  -3  371.96   42.30
   3   4  -3  309.67   30.60
  -3  -4   3  288.87   32.20
  -3  -4   3  339.77   41.60
   3   3  -3    2.10    3.40
   3   3  -3    5.10    8.70
   3   3  -3    1.00    8.70
  -3  -3   3    4.40    5.90
  -3  -3   3   -2.20    5.00
  -3  -3   3    3.80    7.00
   3   2  -3  107.29   14.90
   3   2  -3   83.29   12.50
   3   2  -3   83.69   15.80
   3   2  -3   88.89   14.40
  -3  -2   3   87.69   14.70
  -3  -2   3   90.39   12.60
  -3  -2   3   77.89   12.20
   3   1  -3 3500.65  291.87
   3   1  -3 3257.97  291.47
   3   1  -3 3471.15  291.17
   3   1  -3 3420.06  289.07
   3   1  -3 3272.07  292.97
   3   1  -3 3147.49  291.07
  -3  -1   3 3690.83  289.07
  -3  -1   3 3260.47  290.87
  -3  -1   3 3122.39  292.47
  -3  -1   3 3480.75  291.87
   3   0  -3   -2.00    4.90
   3   0  -3    1.80    3.60
   3   0  -3    1.80    4.50
   3   0  -3    0.50    4.20
   3   0  -3    0.00    3.00
  -3   0   3    1.80    3.40
  -3   0   3   -3.40    4.70
  -3   0   3    1.60    5.30
  -3   0   3    7.80    4.70
  -3   0   3   -6.10    3.40
   3  -1  -3 3332.47  293.07
   3  -1  -3 3277.97  292.87
   3  -1  -3 3389.86  293.67
   3  -1  -3 3473.55  292.87
  -3   1   3 3446.06  293.17
  -3   1   3 3288.57  292.77
  -3   1   3 3498.55  293.57
   3  -2  -3   94.69   15.70
   3  -2  -3   80.89   13.20
   3  -2  -3   79.89   12.40
   3  -2  -3   68.99   13.90
  -3   2   3   77.59   14.20
  -3   2   3   84.79   13.80
   3  -3  -3    1.30    7.00
   3  -3  -3    9.60    7.70
   3  -3  -3   -1.80    7.10
  -3   3   3   12.10    9.10
  -3   3   3   13.20    8.00
   3  -4  -3  388.76   43.90
   3  -4  -3  364.76   41.00
   3  -4  -3  371.16   45.60
  -3   4   3  302.97   41.80
  -3   4   3  366.06   36.90
   3  -5  -3  175.18   34.30
   3  -5  -3  193.98   28.60
  -3   5   3  230.98   33.10
   3  -6  -3   10.20   13.40
   3  -6  -3   12.10   20.40
  -3   6   3   41.70   17.10
   3  -7  -3   61.79   29.30
   3  -7  -3   63.49   20.30
   4   7  -3   -7.80   19.60
  -4  -7   3   19.80   23.50
  -4  -7   3    0.10   11.50
   4   6  -3   18.30   17.70
  -4  -6   3   39.80   21.10
   4   5  -3   -2.20   13.50
  -4  -5   3    1.50    6.10
  -4  -5   3   12.20   15.60
   4   4  -3  542.85   52.79
   4   4  -3  551.94   60.79
   4   4  -3  585.64   60.99
  -4  -4   3  667.83   57.69
  -4  -4   3  684.13   61.89
  -4  -4   3  607.24   54.69
   4   3  -3    3.70    6.50
   4   3  -3    2.70    1.60
   4   3  -3   11.30   10.70
  -4  -3   3    7.50    9.90
  -4  -3   3    8.00    7.00
  -4  -3   3    0.40    6.30
   4   2  -3 2676.23  222.98
   4   2  -3 2478.45  220.68
   4   2  -3 2375.76  220.58
  -4  -2   3 2687.43  220.08
  -4  -2   3 2389.76  219.78
   4   1  -3   91.99   12.70
   4   1  -3  115.29   15.20
   4   1  -3   99.99   13.60
   4   1  -3  110.29   14.20
   4   1  -3   90.59   15.40
   4   1  -3   79.09   10.10
  -4  -1   3   93.49   10.10
  -4  -1   3   85.59   14.10
  -4  -1   3  109.19   17.40
  -4  -1   3  116.59   14.50
   4   0  -3    7.60    8.00
   4   0  -3    1.30    4.90
   4   0  -3   -1.80    4.00
   4   0  -3    2.80    4.10
   4   0  -3   -2.70    5.50
  -4   0   3  -10.10    7.80
  -4   0   3   -2.60    5.10
  -4   0   3   -3.80    4.00
  -4   0   3   -3.10    3.80
   4  -1  -3   92.49   16.00
   4  -1  -3   98.69   15.20
   4  -1  -3   92.89   13.50
   4  -1  -3  165.38   17.30
   4  -1  -3   90.59   15.90
  -4   1   3  102.09   14.90
  -4   1   3   92.59   16.20
   4  -2  -3 2938.91  239.58
   4  -2  -3 2712.13  237.88
   4  -2  -3 2705.73  237.68
   4  -2  -3 2685.83  238.28
  -4   2   3 2590.04  238.18
   4  -3  -3  -12.40    8.80
   4  -3  -3   12.30    8.80
   4  -3  -3    1.60    7.60
   4  -3  -3    2.90   10.40
  -4   3   3    5.10   10.50
   4  -4  -3  606.94   61.19
   4  -4  -3  637.74   63.19
   4  -4  -3  512.15   57.89
  -4   4   3  639.04   61.59
   4  -5  -3   19.60   17.80
   4  -5  -3    8.10   11.50
  -4   5   3   -6.90   11.90
   4  -6  -3   59.49   24.50
   4  -6  -3   42.00   16.40
   4  -7  -3    9.20   16.10
   4  -7  -3   17.40   25.10
   5   6  -3   -8.40   15.90
  -5  -6   3    4.70   10.00
  -5  -6   3    3.10   18.20
   5   5  -3   49.20   19.40
  -5  -5   3   33.40   16.00
  -5  -5   3   31.30   12.50
   5   4  -3  738.43   75.29
   5   4  -3  780.22   75.29
  -5  -4   3  643.84   74.19
  -5  -4   3  801.72   70.19
  -5  -4   3  761.12   71.69
   5   3  -3    1.40    8.80
   5   3  -3   15.20    9.00
   5   3  -3    9.20    9.70
  -5  -3   3   -0.50    9.40
  -5  -3   3   -9.10    6.40
   5   2  -3 2570.44  234.88
   5   2  -3 2787.12  235.58
   5   2  -3 2806.82  237.48
   5   2  -3 2708.03  235.48
  -5  -2   3 2576.54  234.78
   5   1  -3  727.83   60.99
   5   1  -3  691.73   64.89
   5   1  -3  599.54   62.09
   5   1  -3  636.94   63.19
   5   1  -3  681.63   64.79
  -5  -1   3  754.92   63.89
  -5  -1   3  689.73   61.09
   5   0  -3   -2.20    6.60
   5   0  -3    1.40    5.10
   5   0  -3   -7.50    4.70
   5   0  -3    2.00    4.60
   5   0  -3   -2.60    4.10
  -5   0   3   -6.30    5.50
  -5   0   3    5.20    7.00
   5  -1  -3  730.43   70.59
   5  -1  -3  812.32   72.29
   5  -1  -3  717.33   69.69
   5  -1  -3  725.73   71.79
   5  -1  -3  816.52   70.89
  -5   1   3  789.22   70.59
   5  -2  -3 2463.75  228.08
   5  -2  -3 2681.93  229.58
   5  -2  -3 2493.95  228.48
   5  -2  -3 2661.13  228.98
  -5   2   3 2701.03  229.08
   5  -3  -3    3.60    9.00
   5  -3  -3    6.50   10.40
   5  -3  -3   -2.70    8.60
   5  -3  -3   -4.80   10.00
  -5   3   3   -2.50   10.20
   5  -4  -3  792.42   73.19
   5  -4  -3  740.43   76.39
  -5   4   3  726.63   75.19
   5  -5  -3   62.39   22.40
   5  -5  -3   51.89   17.30
  -5   5   3   49.99   18.50
   5  -6  -3   18.00   20.60
   5  -6  -3   33.00   17.10
   6   6  -3   17.80   16.30
  -6  -6   3    5.30   11.00
  -6  -6   3    9.70   18.60
   6   5  -3  165.08   34.10
   6   5  -3  227.58   36.30
  -6  -5   3  233.58   35.90
  -6  -5   3  208.58   29.30
   6   4  -3   -0.50   11.60
   6   4  -3   30.40   16.30
  -6  -4   3   16.40   14.20
  -6  -4   3    8.60   11.00
   6   3  -3  152.68   25.90
   6   3  -3  188.38   27.60
  -6  -3   3  182.58   27.70
  -6  -3   3  165.38   24.30
   6   2  -3   -5.40    6.80
   6   2  -3   -4.80    7.10
   6   2  -3    0.50    7.80
   6   2  -3   -6.20    9.60
   6   2  -3   -0.10    3.10
  -6  -2   3   -8.30    7.50
   6   1  -3 1194.38   99.49
   6   1  -3  939.41   97.09
   6   1  -3 1118.89  100.49
   6   1  -3 1162.98   96.09
   6   1  -3 1174.38  100.39
  -6  -1   3  990.80   98.09
  -6  -1   3 1051.39   96.19
   6   0  -3    0.40    7.40
   6   0  -3    0.80    5.70
   6   0  -3    2.00    6.50
   6   0  -3   -4.80    6.10
   6   0  -3  -17.10    9.40
  -6   0   3   -5.20    5.60
  -6   0   3   -2.40    5.30
   6  -1  -3 1045.10   97.49
   6  -1  -3 1071.29   99.79
   6  -1  -3 1013.70   97.39
   6  -1  -3 1067.49   98.39
   6  -1  -3 1117.79   99.69
  -6   1   3 1144.89   98.49
   6  -2  -3  -16.80    8.40
   6  -2  -3   -4.30    6.70
   6  -2  -3    3.50   11.30
   6  -2  -3   -7.90    8.30
   6  -2  -3   -6.10    5.00
  -6   2   3   -5.30    9.90
   6  -3  -3  155.48   23.80
   6  -3  -3  193.28   26.20
   6  -3  -3  168.88   26.60
   6  -3  -3  127.59   23.30
  -6   3   3   98.49   22.80
   6  -4  -3    9.40   12.70
   6  -4  -3  -18.30    7.40
  -6   4   3    3.80    9.70
   6  -5  -3  187.28   31.50
   6  -5  -3  265.37   40.60
   6  -6  -3   -0.70   14.80
   6  -6  -3   30.70   22.40
   7   6  -3    3.30   13.70
  -7  -6   3    2.20    9.80
  -7  -6   3   14.60   14.70
   7   5  -3  187.98   34.20
   7   5  -3  187.08   33.70
  -7  -5   3  161.68   27.40
  -7  -5   3  152.28   30.70
   7   4  -3  166.78   24.50
   7   4  -3  163.68   28.80
   7   4  -3  166.68   29.30
  -7  -4   3  124.79   26.30
  -7  -4   3  115.19   23.00
   7   3  -3   -8.80   11.60
   7   3  -3   14.80   12.70
   7   3  -3    6.20   11.50
  -7  -3   3   -1.90   11.70
  -7  -3   3    9.80    9.00
   7   2  -3  400.46   36.30
   7   2  -3  413.46   46.50
   7   2  -3  361.36   40.30
   7   2  -3  388.56   43.40
   7   2  -3  467.35   44.00
  -7  -2   3  332.07   43.00
   7   1  -3 1303.77  111.99
   7   1  -3 1299.57  115.09
   7   1  -3 1199.98  113.29
   7   1  -3 1302.57  109.89
   7   1  -3 1062.49  112.19
  -7  -1   3 1284.87  110.39
  -7  -1   3 1145.79  111.79
   7   0  -3   -7.10   11.30
   7   0  -3    8.90    6.90
   7   0  -3   -5.10    6.20
   7   0  -3   -2.20    7.10
   7   0  -3    0.00    8.90
  -7   0   3   -3.80    6.50
  -7   0   3  -15.50    7.40
   7  -1  -3 1228.98  111.69
   7  -1  -3 1213.68  111.59
   7  -1  -3 1225.98  114.19
   7  -1  -3 1192.98  112.49
   7  -1  -3 1239.88  113.59
  -7   1   3 1343.57  112.59
  -7   1   3 1125.79  111.39
   7  -2  -3  347.17   38.00
   7  -2  -3  388.86   39.40
   7  -2  -3  307.87   40.80
   7  -2  -3  382.96   44.30
   7  -2  -3  402.06   46.00
  -7   2   3  328.07   42.00
   7  -3  -3    5.30    9.50
   7  -3  -3   17.50   11.90
   7  -3  -3   11.00   12.90
  -7   3   3    4.70   10.10
   7  -4  -3  152.48   26.40
   7  -4  -3  205.88   28.90
   7  -4  -3  116.89   26.50
  -7   4   3  120.09   25.50
   7  -5  -3  164.08   32.50
   7  -5  -3  131.89   25.50
   7  -6  -3    7.50   19.80
   7  -6  -3   -1.20   10.80
  -8  -6   3   10.90   20.30
  -8  -6   3    2.10   14.40
   8   5  -3   27.40   17.70
   8   5  -3   25.20   18.40
  -8  -5   3    1.00   15.30
  -8  -5   3   22.30   14.10
   8   4  -3  218.28   31.80
   8   4  -3  168.68   30.00
   8   4  -3   73.69   20.50
  -8  -4   3  108.69   23.30
  -8  -4   3  195.88   29.50
   8   3  -3   -0.10    8.70
   8   3  -3    9.80    9.80
   8   3  -3   -7.30   15.20
  -8  -3   3    4.20   11.00
  -8  -3   3   -1.70   10.80
   8   2  -3  512.45   54.19
   8   2  -3  459.75   45.50
   8   2  -3  509.85   52.69
   8   2  -3  510.45   52.19
   8   2  -3  542.05   51.69
  -8  -2   3  498.15   51.49
   8   1  -3   73.59   17.60
   8   1  -3   70.69   17.80
   8   1  -3   84.79   17.10
   8   1  -3   67.09   12.70
   8   1  -3   46.70   14.10
  -8  -1   3   72.69   15.10
  -8  -1   3   74.99   14.10
   8   0  -3    7.00    8.40
   8   0  -3    7.90   16.20
   8   0  -3   -4.10    7.90
   8   0  -3   14.50   10.00
   8   0  -3   -8.40    8.90
  -8   0   3    4.50   10.80
  -8   0   3   -1.10    8.30
   8  -1  -3   97.39   19.80
   8  -1  -3   49.30   15.90
   8  -1  -3   60.09   16.10
   8  -1  -3   43.80   14.10
   8  -1  -3   37.90   19.00
  -8   1   3   44.80   14.60
  -8   1   3   41.10   15.10
   8  -2  -3  397.16   54.79
   8  -2  -3  516.45   52.59
   8  -2  -3  545.85   55.09
   8  -2  -3  523.25   56.49
   8  -2  -3  593.14   54.19
  -8   2   3  484.05   53.99
   8  -3  -3   12.70   16.10
   8  -3  -3    0.30   13.10
   8  -3  -3    0.30    9.20
   8  -3  -3   17.20   12.40
  -8   3   3   18.60   15.60
   8  -4  -3  229.28   34.50
   8  -4  -3  178.78   31.90
   8  -4  -3  208.28   35.10
   8  -5  -3   30.90   16.90
   8  -5  -3   -0.70   17.80
   8  -6  -3   15.10   20.30
   8  -6  -3   44.70   21.30
   9   5  -3   43.10   20.20
   9   5  -3   24.70   17.00
  -9  -5   3   10.60   16.00
  -9  -5   3   26.30   14.50
   9   4  -3  188.28   33.30
   9   4  -3   94.89   27.70
   9   4  -3  154.48   28.30
  -9  -4   3  129.99   24.40
  -9  -4   3  164.58   28.80
   9   3  -3   31.20   13.90
   9   3  -3   48.00   15.30
   9   3  -3   -2.20   15.90
  -9  -3   3   15.50   11.10
  -9  -3   3   26.80   14.30
   9   2  -3  332.17   47.70
   9   2  -3  433.96   49.20
   9   2  -3  343.17   49.30
   9   2  -3  342.67   46.20
   9   2  -3  469.25   39.10
  -9  -2   3  315.67   45.90
   9   1  -3  188.28   27.30
   9   1  -3  169.98   22.00
   9   1  -3  135.09   26.00
   9   1  -3  153.18   29.60
   9   1  -3  113.29   23.10
  -9  -1   3  174.68   23.50
  -9  -1   3  137.09   24.70
   9   0  -3    3.50   10.10
   9   0  -3   -9.10   10.70
   9   0  -3    4.00   11.50
   9   0  -3   19.80   14.80
   9   0  -3    1.50   10.50
  -9   0   3   12.40   10.30
  -9   0   3   -5.90   10.60
   9  -1  -3  185.98   28.80
   9  -1  -3  142.69   27.10
   9  -1  -3  125.19   24.30
   9  -1  -3  144.09   24.70
   9  -1  -3  201.98   26.90
  -9   1   3  160.18   25.60
  -9   1   3   91.79   21.10
   9  -2  -3  259.37   40.10
   9  -2  -3  329.37   44.90
   9  -2  -3  305.57   41.70
   9  -2  -3  387.76   46.40
  -9   2   3  343.17   43.10
  -9   2   3  399.36   45.50
   9  -3  -3   34.00   14.40
   9  -3  -3   29.30   17.30
   9  -3  -3   32.00   16.10
   9  -3  -3   56.29   21.30
  -9   3   3   20.70   13.20
   9  -4  -3  164.58   27.70
   9  -4  -3   75.29   23.40
   9  -4  -3  136.59   27.30
   9  -4  -3  150.08   29.40
   9  -5  -3   29.40   18.80
   9  -5  -3   44.80   21.50
  10   5  -3   82.59   26.60
  10   5  -3   83.79   26.90
 -10  -5   3   86.39   25.10
 -10  -5   3   62.79   21.40
  10   4  -3   -4.70   15.40
  10   4  -3  -39.40   17.40
  10   4  -3   -3.10   13.60
 -10  -4   3    4.60   14.90
 -10  -4   3   15.70   14.70
  10   3  -3   30.40   21.20
  10   3  -3   33.70   18.20
  10   3  -3   25.10   16.00
 -10  -3   3   42.80   16.50
 -10  -3   3   27.10   12.40
  10   2  -3  120.19   22.90
  10   2  -3   90.79   23.20
  10   2  -3   38.80   22.10
  10   2  -3   96.99   22.30
 -10  -2   3   98.39   19.90
  10   1  -3  444.36   53.29
  10   1  -3  534.25   60.49
  10   1  -3  417.76   46.40
  10   1  -3  439.66   49.30
  10   1  -3  403.06   54.19
 -10  -1   3  589.64   49.90
 -10  -1   3  433.06   53.19
  10   0  -3   21.10   14.70
  10   0  -3   -0.40   11.00
  10   0  -3   -5.00   10.70
  10   0  -3  -11.30   10.30
  10   0  -3   -4.20   12.80
 -10   0   3   -3.50    8.40
 -10   0   3    9.50   11.70
  10  -1  -3  506.25   52.09
  10  -1  -3  486.75   58.09
  10  -1  -3  401.06   55.39
  10  -1  -3  398.86   58.49
 -10   1   3  522.85   56.89
 -10   1   3  559.74   53.99
  10  -2  -3   45.00   18.70
  10  -2  -3   82.89   21.90
  10  -2  -3   49.10   17.90
  10  -2  -3   84.49   26.10
 -10   2   3  139.49   25.10
  10  -3  -3   24.20   14.00
  10  -3  -3   20.10   14.00
  10  -3  -3   18.60   19.20
  10  -3  -3   53.59   19.20
  10  -4  -3  -15.30   11.90
  10  -4  -3   21.10   18.60
  10  -4  -3  -13.70   10.90
  10  -4  -3    0.30   10.60
  10  -5  -3   94.89   25.00
  10  -5  -3  116.09   30.10
  10  -5  -3   76.99   23.60
  11   4  -3   29.30   21.40
  11   4  -3   35.90   22.20
  11   4  -3   16.20   22.00
 -11  -4   3   46.00   18.60
 -11  -4   3    8.30   16.20
  11   3  -3   20.00   18.10
  11   3  -3   19.00   17.20
  11   3  -3    8.90   15.20
 -11  -3   3    4.20   14.20
 -11  -3   3   12.00   15.70
  11   2  -3   57.89   21.40
  11   2  -3   47.50   18.20
  11   2  -3   36.90   17.50
  11   2  -3   19.90   17.50
 -11  -2   3   41.60   15.60
  11   1  -3  134.69   31.50
  11   1  -3  169.18   29.10
  11   1  -3  217.08   32.70
  11   1  -3  148.09   30.50
 -11  -1   3  199.68   29.10
 -11  -1   3  187.58   30.20
  11   0  -3    9.80   12.90
  11   0  -3  -10.50    8.50
  11   0  -3    2.10   20.10
  11   0  -3  -18.40   10.10
  11   0  -3    4.30   10.00
 -11   0   3   -1.90   13.10
 -11   0   3    7.70   11.50
  11  -1  -3  193.28   29.00
  11  -1  -3  101.99   26.40
  11  -1  -3  145.19   34.90
  11  -1  -3  151.38   28.90
 -11   1   3  181.48   29.30
  11  -2  -3   68.09   21.70
  11  -2  -3   56.19   18.80
  11  -2  -3   33.60   19.40
  11  -2  -3   47.30   18.30
 -11   2   3   48.00   19.10
  11  -3  -3   -3.30   15.30
  11  -3  -3    5.20   15.40
  11  -3  -3   21.30   16.50
  11  -3  -3    0.50   13.70
  11  -4  -3  -18.60   20.50
  11  -4  -3   38.30   19.90
  11  -4  -3   14.10   15.00
  11  -4  -3   13.30   18.80
  12   3  -3  -15.40   22.60
  12   3  -3   14.10   18.30
  12   3  -3  -10.20   16.00
 -12  -3   3   35.00   18.70
  12   2  -3  280.87   44.30
  12   2  -3   82.89   26.20
  12   2  -3  228.48   36.30
  12   2  -3  257.07   35.00
 -12  -2   3  152.38   29.90
  12   1  -3  -19.90   22.10
  12   1  -3   18.90   15.70
  12   1  -3   15.50   17.00
  12   1  -3   34.40   16.20
  12   0  -3   14.60   22.60
  12   0  -3    3.10   11.70
  12   0  -3    6.60   13.60
  12   0  -3    7.20   12.50
 -12   0   3   39.20   17.70
  12  -1  -3    9.60   23.90
  12  -1  -3   11.20   14.60
  12  -1  -3    7.40   15.30
  12  -1  -3   33.50   19.80
 -12   1   3   22.90   15.40
  12  -2  -3  178.68   34.40
  12  -2  -3  246.48   38.10
  12  -2  -3  236.88   35.00
  12  -2  -3  109.89   36.10
  12  -3  -3   10.30   19.10
  12  -3  -3  -29.30   20.60
  12  -3  -3  -10.80   13.60
  12  -3  -3   49.20   21.60
  13   2  -3   60.89   24.80
  13   2  -3   43.70   32.50
  13   2  -3   86.29   24.60
  13   1  -3   32.40   21.20
  13   1  -3   43.00   18.90
  13   1  -3   -4.80   27.90
  13   0  -3   22.50   16.20
  13   0  -3    8.30   17.50
  13   0  -3   55.69   30.00
  13  -1  -3    5.90   20.40
  13  -1  -3   28.70   17.10
  13  -1  -3    1.30   17.40
  13  -2  -3   36.10   30.90
  13  -2  -3   54.79   22.80
  13  -2  -3   40.50   18.30
  13  -1   4    1.40   17.50
  13   0   4   67.59   25.90
  13   0   4   49.50   25.60
  13   0   4   73.89   23.00
  13   1   4   -2.80   18.10
  12  -2   4    7.70   12.40
  12  -2   4   19.50   26.30
  12  -2   4   25.50   16.20
  12  -1   4   -1.70   14.60
  12  -1   4  -13.20   16.70
  12  -1   4    7.10   14.40
 -12   0  -4  127.39   29.70
  12   0   4   60.29   32.00
  12   0   4  121.69   27.60
  12   0   4   88.69   23.50
  12   1   4   -5.60   13.70
  12   1   4    0.40   11.30
  12   1   4    0.30   25.20
  12   2   4   13.80   19.40
  12   2   4   18.90   19.70
  12   2   4   18.90   16.40
  11  -3   4   67.39   22.10
  11  -3   4   79.39   30.10
  11  -3   4   24.40   19.00
  11  -2   4   22.90   15.90
  11  -2   4   15.20   15.50
  11  -2   4   18.10   18.00
 -11   1  -4   68.49   21.70
  11  -1   4   38.30   27.00
  11  -1   4   56.79   18.00
  11  -1   4   41.70   16.80
 -11   0  -4   50.89   18.60
  11   0   4   36.80   17.70
  11   0   4   78.99   30.30
  11   0   4   43.90   19.20
  11   1   4   35.40   19.60
  11   1   4   53.59   18.50
  11   1   4   31.50   24.60
  11   2   4   15.80   15.90
  11   2   4   22.80   15.80
  11   2   4   21.60   19.50
  11   3   4   49.30   19.80
  11   3   4   48.00   23.20
  11   3   4   95.29   32.00
  10  -4   4    3.70   12.60
  10  -4   4   -6.90   11.20
  10  -4   4  -13.70   20.70
  10  -3   4  188.48   30.70
  10  -3   4  143.29   30.90
  10  -3   4  165.08   36.60
 -10   2  -4   26.60   20.70
  10  -2   4   26.20   15.50
  10  -2   4   14.50   13.30
  10  -2   4   12.90   20.10
 -10   1  -4  220.68   34.30
  10  -1   4  172.58   37.60
  10  -1   4  165.78   28.70
  10  -1   4  189.58   31.40
 -10   0  -4   12.30   14.30
  10   0   4   38.00   22.40
  10   0   4    8.30   14.80
  10   0   4    5.40    9.70
  10   1   4  201.38   38.90
  10   1   4  200.18   31.90
  10   1   4  176.18   28.10
  10   1   4  193.38   34.80
  10   2   4    6.90   19.90
  10   2   4   16.70   18.30
  10   2   4   13.20   13.80
  10   3   4  171.48   33.50
  10   3   4  176.78   31.70
  10   3   4  222.28   39.70
  10   4   4   10.70   20.40
  10   4   4    6.40   15.50
  10   4   4  -20.70   10.10
   9  -5   4   28.50   19.30
   9  -5   4   -3.60   21.10
   9  -5   4   17.10   14.60
   9  -5   4   20.80   15.30
   9  -4   4   15.60   14.00
   9  -4   4   31.40   17.50
   9  -4   4   19.10   13.60
   9  -4   4   51.19   23.20
   9  -3   4  122.29   28.90
   9  -3   4  179.68   35.60
   9  -3   4  191.78   27.90
   9  -3   4  184.98   29.30
  -9   2  -4   56.49   19.40
   9  -2   4   30.30   15.60
   9  -2   4   23.40   12.80
   9  -2   4   34.30   12.90
   9  -2   4    3.50   19.10
  -9   1  -4   20.50   13.50
   9  -1   4   28.50   13.60
   9  -1   4   12.30   21.00
   9  -1   4   15.10    8.60
   9  -1   4   34.80   15.60
  -9   0  -4   35.50   12.20
  -9   0  -4   27.10   15.70
   9   0   4   29.00   14.00
   9   0   4   49.20   23.10
   9   0   4   63.09   10.60
   9   0   4   19.30   13.30
   9   0   4   49.10   15.90
  -9  -1  -4   19.10   10.70
  -9  -1  -4   23.30    8.50
   9   1   4    4.40   14.20
   9   1   4   16.80   13.10
   9   1   4   32.40   12.60
   9   1   4   35.80   21.40
  -9  -2  -4   26.70   11.50
  -9  -2  -4   28.40   10.50
   9   2   4    8.00   11.70
   9   2   4   21.40    9.20
   9   2   4   -3.20   16.20
   9   2   4   18.20   15.80
  -9  -3  -4  217.88   28.00
  -9  -3  -4  167.08   28.20
   9   3   4  193.58   31.70
   9   3   4  191.18   33.50
   9   3   4  229.78   37.10
  -9  -4  -4   19.30   13.80
   9   4   4   16.20   18.30
   9   4   4   -3.80   13.60
   9   4   4   55.29   21.50
   9   5   4   20.60   17.50
   9   5   4   21.40   15.80
   8  -5   4    1.50   10.80
   8  -5   4   -4.80   15.40
   8  -5   4  -15.10   14.00
   8  -4   4  199.28   29.60
   8  -4   4  131.59   26.10
   8  -4   4  132.49   29.10
   8  -4   4  135.89   29.50
  -8   3  -4   38.60   18.30
   8  -3   4   42.80   13.80
   8  -3   4   12.00   14.80
   8  -3   4   19.30   14.10
   8  -3   4   27.50   14.50
  -8   2  -4   40.30   17.10
   8  -2   4   25.70   10.80
   8  -2   4    8.20   17.50
   8  -2   4   23.90   13.50
   8  -2   4   22.70   12.50
  -8   1  -4   45.10   12.90
  -8   1  -4   57.19   12.20
  -8   1  -4   23.80   15.10
   8  -1   4    4.70   12.80
   8  -1   4   40.10   10.30
   8  -1   4   25.40   13.50
   8  -1   4   38.00   13.80
   8  -1   4   16.00   18.80
  -8   0  -4 1770.72  145.59
  -8   0  -4 1476.85  137.89
  -8   0  -4 1301.77  141.09
   8   0   4 1557.24  145.59
   8   0   4 1771.02  144.49
   8   0   4 1655.43  138.49
   8   0   4 1641.14  148.39
   8   0   4 1515.95  142.99
  -8  -1  -4   26.70   10.90
  -8  -1  -4   46.00   11.70
  -8  -1  -4   49.30    9.80
   8   1   4   29.90   11.70
   8   1   4   36.50   13.80
   8   1   4   16.70   14.80
   8   1   4   34.70   14.20
  -8  -2  -4   30.70   10.20
  -8  -2  -4   45.20   14.10
   8   2   4   33.10   12.30
   8   2   4   19.50   12.60
   8   2   4   14.30   14.40
   8   2   4   15.30    6.30
  -8  -3  -4   30.60   13.60
  -8  -3  -4   33.90   12.60
   8   3   4   48.10   19.60
   8   3   4   36.40   18.00
   8   3   4   54.99   19.10
   8   3   4   42.90   14.70
  -8  -4  -4  111.49   22.40
  -8  -4  -4  152.98   25.30
   8   4   4  113.19   25.40
   8   4   4  153.88   29.30
   8   4   4  118.19   25.90
  -8  -5  -4    2.00   14.20
  -8  -5  -4   13.20   14.40
   8   5   4   -4.80   13.20
   8   5   4    3.50   17.00
   7  -6   4   76.49   24.90
   7  -6   4   27.10   18.40
   7  -5   4   21.50   13.20
   7  -5   4    7.40   17.40
   7  -5   4   20.20   18.70
  -7   4  -4  110.29   24.30
   7  -4   4  126.79   25.50
   7  -4   4   64.79   20.00
   7  -4   4  113.09   22.50
  -7   3  -4  313.37   43.10
   7  -3   4  341.87   40.30
   7  -3   4  307.47   40.60
   7  -3   4  392.36   47.00
   7  -3   4  309.97   42.50
  -7   2  -4   89.79   18.70
  -7   2  -4  182.98   27.30
   7  -2   4  188.68   28.60
   7  -2   4  162.58   21.80
   7  -2   4  139.99   22.20
   7  -2   4  131.89   23.40
   7  -2   4  109.99   23.40
  -7   1  -4    7.80    6.80
  -7   1  -4    9.20    7.20
  -7   1  -4   -4.50   10.20
   7  -1   4   -0.30   14.30
   7  -1   4    1.10    6.30
   7  -1   4   -7.30   10.30
   7  -1   4   -4.10    6.00
   7  -1   4   -1.90    9.70
  -7   0  -4 1123.99   94.89
  -7   0  -4 1116.59   97.69
   7   0   4 1092.09   98.09
   7   0   4 1074.99   95.69
   7   0   4  832.22   94.39
   7   0   4  960.30   90.99
   7   0   4  970.80   98.49
   7   0   4 1173.78   96.99
  -7  -1  -4    6.60    5.60
  -7  -1  -4   10.60    6.40
  -7  -1  -4   -2.00    9.20
   7   1   4    1.60    8.80
   7   1   4  -12.50   10.70
   7   1   4  -14.00   13.40
   7   1   4   19.20   10.10
   7   1   4   10.90   11.80
  -7  -2  -4  119.69   21.90
  -7  -2  -4  182.58   21.90
   7   2   4  145.49   28.90
   7   2   4  202.08   29.40
   7   2   4  177.88   25.30
  -7  -3  -4  301.37   40.30
  -7  -3  -4  330.97   39.60
   7   3   4  395.16   46.30
   7   3   4  311.07   40.90
   7   3   4  355.66   45.50
   7   3   4  367.16   36.50
  -7  -4  -4  149.39   22.40
  -7  -4  -4   90.59   20.00
   7   4   4   64.39   18.20
   7   4   4  111.99   23.30
   7   4   4   56.69   18.00
  -7  -5  -4   13.20   15.70
  -7  -5  -4   11.00   14.20
   7   5   4   32.20   19.40
   7   5   4   62.19   20.90
  -7  -6  -4   54.69   23.00
  -7  -6  -4   40.40   16.60
   7   6   4   53.09   24.00
   7   6   4   81.29   23.90
   6  -6   4   -2.40   17.20
   6  -6   4  -19.30   13.90
   6  -5   4   18.00   15.20
   6  -5   4   35.50   14.10
   6  -5   4   42.80   19.10
  -6   4  -4   53.29   17.70
   6  -4   4   22.00   14.60
   6  -4   4   60.29   18.30
   6  -4   4   11.90   10.50
  -6   3  -4  496.45   57.09
  -6   3  -4  575.54   52.99
   6  -3   4  562.24   56.39
   6  -3   4  622.24   55.39
   6  -3   4  452.65   53.99
  -6   2  -4  143.79   22.70
  -6   2  -4  113.09   17.90
   6  -2   4  108.99   21.40
   6  -2   4  127.89   22.30
   6  -2   4  111.39   17.60
   6  -2   4  101.69   18.30
   6  -2   4  128.89   21.70
  -6   1  -4  476.85   41.50
  -6   1  -4  411.06   42.80
  -6   1  -4  481.35   46.90
   6  -1   4  460.55   47.50
   6  -1   4  391.96   45.00
   6  -1   4  448.86   45.70
   6  -1   4  446.86   41.80
   6  -1   4  371.86   43.30
  -6   0  -4  327.87   34.80
  -6   0  -4  332.67   32.70
  -6   0  -4  290.77   29.40
   6   0   4  310.37   33.50
   6   0   4  300.67   29.60
   6   0   4  356.86   37.30
   6   0   4  399.16   42.10
   6   0   4  344.57   41.60
   6   0   4  343.27   34.80
  -6  -1  -4  416.16   40.40
  -6  -1  -4  344.97   39.50
  -6  -1  -4  513.85   43.90
   6   1   4  445.76   44.00
   6   1   4  391.36   46.00
   6   1   4  498.05   46.20
   6   1   4  491.05   43.80
   6   1   4  527.75   44.70
  -6  -2  -4  135.19   16.60
  -6  -2  -4  107.89   18.30
   6   2   4   52.69   15.50
   6   2   4   98.59   16.80
   6   2   4  116.09   22.20
  -6  -3  -4  590.24   53.49
  -6  -3  -4  503.25   52.49
   6   3   4  550.54   51.49
   6   3   4  457.75   52.09
   6   3   4  561.54   55.19
   6   3   4  519.35   55.29
  -6  -4  -4   13.60   11.90
  -6  -4  -4   22.00   13.10
   6   4   4   42.40   11.20
   6   4   4   22.00   12.60
   6   4   4   26.90   10.50
   6   4   4   28.80   13.40
   6   4   4   13.20   11.80
  -6  -5  -4   33.50   17.20
  -6  -5  -4   45.60   15.50
   6   5   4   59.09   18.60
   6   5   4   70.19   19.90
  -6  -6  -4  -15.10   13.50
   6   6   4   -3.00   19.00
   6   6   4    4.30   14.20
   5  -6   4   58.19   23.30
   5  -6   4   75.69   19.70
  -5   5  -4   25.30   15.30
   5  -5   4   10.40   12.50
   5  -5   4    0.20   15.50
   5  -5   4    2.30   12.20
  -5   4  -4  163.78   27.40
   5  -4   4  138.19   24.10
   5  -4   4  106.69   21.40
   5  -4   4  163.58   27.00
  -5   3  -4  635.74   61.79
   5  -3   4  603.34   59.29
   5  -3   4  543.05   59.49
   5  -3   4  606.54   58.89
   5  -3   4  623.64   60.29
  -5   2  -4  322.57   31.80
  -5   2  -4  280.47   36.30
   5  -2   4  305.47   37.10
   5  -2   4  310.07   35.20
   5  -2   4  288.37   33.40
   5  -2   4  329.57   39.00
   5  -2   4  316.47   32.20
  -5   1  -4 1102.79   93.89
  -5   1  -4 1212.68   92.99
  -5   1  -4  987.20   96.09
   5  -1   4  891.71   94.09
   5  -1   4  931.01   95.79
   5  -1   4  971.90   95.89
   5  -1   4 1108.99   92.89
   5  -1   4 1086.49   98.19
  -5   0  -4 1991.00  180.08
  -5   0  -4 2103.49  182.58
   5   0   4 2208.68  183.68
   5   0   4 1958.40  177.38
   5   0   4 2149.98  183.98
   5   0   4 2199.38  181.98
   5   0   4 2029.60  180.58
   5   0   4 1904.41  180.58
  -5  -1  -4 1126.79   89.99
  -5  -1  -4  914.71   86.79
  -5  -1  -4 1005.60   86.59
   5   1   4 1046.10   90.09
   5   1   4  967.80   92.39
   5   1   4  967.50   89.79
   5   1   4 1239.98   92.59
   5   1   4  770.42   87.79
  -5  -2  -4  288.87   30.10
  -5  -2  -4  294.37   31.20
   5   2   4  306.17   30.90
   5   2   4  294.77   33.90
   5   2   4  301.37   35.70
   5   2   4  288.77   36.50
  -5  -3  -4  460.55   53.49
  -5  -3  -4  686.73   55.49
   5   3   4  502.45   54.99
   5   3   4  566.64   56.49
   5   3   4  559.74   54.09
  -5  -4  -4  150.98   22.80
  -5  -4  -4   87.49   20.90
   5   4   4  107.19   20.60
   5   4   4  126.69   22.10
   5   4   4  103.59   24.10
   5   4   4  148.79   19.10
  -5  -5  -4   31.30   13.90
  -5  -5  -4   24.00   12.20
   5   5   4   26.60   15.10
   5   5   4   11.20   15.40
  -5  -6  -4   62.19   21.90
   5   6   4   40.40   22.50
   5   6   4   55.39   21.50
   4  -6   4  137.19   31.60
   4  -6   4  159.18   28.20
  -4   5  -4   32.90   14.80
   4  -5   4   26.80   12.10
   4  -5   4   37.20   15.40
   4  -5   4   12.50    9.80
  -4   4  -4  226.28   32.20
   4  -4   4  246.48   37.00
   4  -4   4  212.38   32.30
   4  -4   4  247.98   29.80
   4  -4   4  213.28   29.60
  -4   3  -4   63.09   14.30
   4  -3   4   60.49   14.30
   4  -3   4   64.79   15.40
   4  -3   4   70.19   16.90
   4  -3   4   66.39   15.30
  -4   2  -4  582.44   55.69
  -4   2  -4  556.54   52.29
   4  -2   4  483.15   53.19
   4  -2   4  606.34   53.89
   4  -2   4  607.94   56.29
   4  -2   4  590.74   55.89
  -4   1  -4  108.19   12.40
  -4   1  -4   86.39   12.30
  -4   1  -4   99.59   16.60
   4  -1   4   88.29   16.40
   4  -1   4   72.99   13.20
   4  -1   4   80.09   15.10
   4  -1   4   90.39   11.80
   4  -1   4   86.59   15.10
  -4   0  -4 2415.46  201.08
  -4   0  -4 2305.67  202.98
   4   0   4 2236.18  203.98
   4   0   4 2332.27  201.08
   4   0   4 2520.45  204.08
   4   0   4 2180.58  201.18
   4   0   4 2151.98  202.28
   4   0   4 2333.97  198.38
  -4  -1  -4   76.39   10.10
  -4  -1  -4   80.59    9.90
  -4  -1  -4   71.99   12.50
   4   1   4   50.89   13.00
   4   1   4   72.19   12.30
   4   1   4  100.39   12.40
   4   1   4   67.39   15.30
   4   1   4   92.29   14.00
  -4  -2  -4  644.34   54.59
  -4  -2  -4  634.24   53.99
   4   2   4  425.16   53.59
   4   2   4  549.05   53.19
   4   2   4  622.24   56.69
   4   2   4  593.44   55.69
  -4  -3  -4   64.79   13.10
  -4  -3  -4   84.49   15.90
   4   3   4   64.79   14.90
   4   3   4   65.89   14.30
  -4  -4  -4  263.67   31.00
  -4  -4  -4  255.37   34.40
   4   4   4  201.88   32.80
   4   4   4  217.78   29.30
   4   4   4  259.37   33.70
   4   4   4  257.27   29.10
  -4  -5  -4   15.20   14.30
   4   5   4   10.50   12.70
   4   5   4   13.80   16.80
   4   5   4   24.50   11.00
  -4  -6  -4  187.58   28.30
  -4  -6  -4  173.48   33.70
   4   6   4  177.48   32.90
   3  -7   4  -16.80   14.50
   3  -7   4   24.80   24.90
  -3   6  -4  148.29   26.10
   3  -6   4   69.29   20.70
   3  -6   4   96.29   27.30
  -3   5  -4  110.29   21.50
   3  -5   4   58.89   12.90
   3  -5   4  109.89   25.40
   3  -5   4   74.09   16.50
  -3   4  -4  125.49   21.40
  -3   4  -4  127.69   20.40
   3  -4   4  101.89   22.20
   3  -4   4  116.49   18.00
   3  -4   4  142.39   20.30
   3  -4   4  125.59   22.20
  -3   3  -4 1052.99  102.19
  -3   3  -4 1186.48  102.29
   3  -3   4 1129.79  101.09
   3  -3   4 1045.10  101.99
   3  -3   4 1145.09  100.99
   3  -3   4 1132.69  102.19
  -3   2  -4  732.93   66.49
  -3   2  -4  649.04   65.39
   3  -2   4  741.43   66.19
   3  -2   4  663.83   64.09
   3  -2   4  747.53   64.89
   3  -2   4  676.83   65.49
  -3   1  -4 1219.58  107.49
  -3   1  -4 1141.99  107.69
  -3   1  -4 1225.28  104.49
  -3   1  -4 1073.49  104.39
   3  -1   4 1367.86  107.39
   3  -1   4 1219.58  104.59
   3  -1   4 1178.08  107.09
   3  -1   4 1215.38  107.99
   3  -1   4 1154.48  105.19
  -3   0  -4 1065.99   92.79
  -3   0  -4 1132.09   90.59
  -3   0  -4 1004.80   93.09
   3   0   4 1164.68   93.49
   3   0   4 1097.89   93.89
   3   0   4 1048.00   92.29
   3   0   4  787.92   89.69
   3   0   4 1006.90   90.59
  -3  -1  -4 1183.38  109.59
  -3  -1  -4 1179.98  106.09
  -3  -1  -4 1190.78  107.29
  -3  -1  -4 1423.16  106.19
   3   1   4 1217.08  109.69
   3   1   4 1048.70  106.89
   3   1   4 1286.67  108.49
   3   1   4 1137.79  107.89
   3   1   4 1227.28  106.19
  -3  -2  -4  556.44   62.79
  -3  -2  -4  712.03   65.09
  -3  -2  -4  834.92   64.09
   3   2   4  747.73   63.79
   3   2   4  653.93   64.89
   3   2   4  779.12   63.29
   3   2   4  687.43   64.39
   3   2   4  637.14   62.89
  -3  -3  -4 1174.28  104.69
  -3  -3  -4 1192.98  103.29
   3   3   4 1143.09  103.29
   3   3   4  963.80  104.29
   3   3   4 1208.18  102.29
   3   3   4 1156.38  103.69
  -3  -4  -4  116.29   20.80
  -3  -4  -4   77.39   15.60
   3   4   4  121.69   17.50
   3   4   4   96.99   20.20
   3   4   4  120.89   17.50
   3   4   4  103.69   22.30
  -3  -5  -4   86.69   17.20
  -3  -5  -4  111.39   24.00
   3   5   4   71.39   20.00
   3   5   4  108.69   18.60
   3   5   4   82.49   21.20
  -3  -6  -4  118.39   21.90
  -3  -6  -4  106.29   24.80
  -3  -7  -4   14.90   22.90
  -3  -7  -4   12.70   14.60
   2  -7   4   96.89   30.00
   2  -7   4   88.09   21.40
  -2   6  -4   52.99   17.50
   2  -6   4   23.30   11.70
   2  -6   4   40.20   17.10
  -2   5  -4   57.09   16.50
   2  -5   4   26.00   16.90
   2  -5   4   47.50   16.50
   2  -5   4   34.70   13.50
  -2   4  -4  -12.60    7.00
   2  -4   4   -3.10    6.50
   2  -4   4   -9.70    9.10
   2  -4   4    7.60   13.50
   2  -4   4   -8.50    8.00
  -2   3  -4 2360.86  206.08
  -2   3  -4 2390.66  207.78
   2  -3   4 2446.76  208.48
   2  -3   4 2280.57  207.08
   2  -3   4 2277.67  205.98
   2  -3   4 2380.06  205.38
  -2   2  -4   97.89   15.50
  -2   2  -4   87.19   14.40
   2  -2   4   95.79   13.70
   2  -2   4   94.99   14.90
   2  -2   4  100.69   14.70
   2  -2   4   97.79   14.90
  -2   1  -4 4037.00  350.86
  -2   1  -4 4055.09  353.56
  -2   1  -4 3799.12  353.66
  -2   1  -4 4446.56  352.16
   2  -1   4 4124.29  353.46
   2  -1   4 4082.29  351.76
   2  -1   4 3818.52  353.56
   2  -1   4 4286.37  351.76
  -2   0  -4  380.66   32.20
  -2   0  -4  336.67   35.10
  -2   0  -4  330.97   34.00
  -2   0  -4  353.96   34.20
   2   0   4  347.47   34.70
   2   0   4  365.26   32.10
   2   0   4  329.97   32.10
   2   0   4  342.27   34.10
   2   0   4  356.56   35.00
  -2  -1  -4 4240.48  368.96
  -2  -1  -4 4947.31  366.86
  -2  -1  -4 4325.37  365.96
  -2  -1  -4 4874.51  367.46
   2   1   4 3965.60  366.96
   2   1   4 3913.41  366.26
   2   1   4 3776.92  367.56
   2   1   4 4115.89  368.96
   2   1   4 4216.88  366.06
  -2  -2  -4  132.59   16.20
  -2  -2  -4   90.29   12.90
   2   2   4   92.89   14.50
   2   2   4  100.69   14.10
   2   2   4  108.99   13.90
   2   2   4   96.49   15.00
  -2  -3  -4 2402.46  202.38
  -2  -3  -4 2301.97  204.18
   2   3   4 2187.18  201.98
   2   3   4 2491.65  202.38
   2   3   4 2380.96  203.38
   2   3   4 2093.49  203.88
  -2  -4  -4   -7.90    6.70
   2   4   4   -3.00    7.90
   2   4   4   -3.90    5.70
   2   4   4    3.70   12.00
   2   4   4    0.70    9.20
  -2  -5  -4   25.70   13.40
  -2  -5  -4   37.70   12.70
   2   5   4   41.30   13.80
  -2  -6  -4   32.50   14.00
  -2  -6  -4   24.40   19.40
   2   6   4   59.09   15.20
  -2  -7  -4   67.99   19.20
  -2  -7  -4   48.20   25.50
   1  -7   4   25.80   23.30
   1  -7   4   15.00   16.50
  -1   6  -4  165.18   25.90
   1  -6   4  128.99   31.00
   1  -6   4   90.29   20.10
  -1   5  -4   40.10   12.50
   1  -5   4   32.20   17.90
   1  -5   4   42.20   15.10
   1  -5   4   18.10   11.80
  -1   4  -4   41.90   12.50
   1  -4   4   22.20   10.00
   1  -4   4   32.40    6.50
   1  -4   4   40.80   12.60
   1  -4   4   30.90   15.00
  -1   3  -4 1486.55  131.89
   1  -3   4 1545.75  131.79
   1  -3   4 1519.45  129.29
   1  -3   4 1376.06  130.69
   1  -3   4 1448.26  133.39
  -1   2  -4 1218.48   99.29
  -1   2  -4 1145.39  102.09
   1  -2   4 1089.39  101.09
   1  -2   4 1113.79  101.69
   1  -2   4 1161.88  102.39
   1  -2   4 1117.39  100.99
  -1   1  -4  474.95   43.90
  -1   1  -4  476.95   42.90
  -1   1  -4  451.35   44.00
   1  -1   4  460.65   42.40
   1  -1   4  436.26   43.10
   1  -1   4  468.55   43.90
   1  -1   4  480.85   43.60
   1  -1   4  477.95   44.10
   1  -1   4  519.45   43.10
  -1   0  -4 8666.83  757.32
  -1   0  -4 8336.27  759.02
  -1   0  -4 9313.67  757.32
  -1   0  -4 8176.98  757.02
   1   0   4 9635.54  757.52
   1   0   4 7752.62  758.92
   1   0   4 9999.00  757.22
   1   0   4 8842.52  759.52
   1   0   4 8067.39  757.32
   1   0   4 9626.44  759.62
  -1  -1  -4  455.25   41.40
  -1  -1  -4  477.65   42.90
  -1  -1  -4  505.15   43.30
  -1  -1  -4  512.55   42.60
   1   1   4  428.36   42.60
   1   1   4  462.75   43.90
   1   1   4  474.75   43.00
   1   1   4  484.25   42.50
  -1  -2  -4 1116.29   98.19
   1   2   4  901.01   96.59
   1   2   4 1078.69   96.79
   1   2   4 1214.28   98.69
   1   2   4 1109.89   98.09
   1   2   4 1230.18   97.49
  -1  -3  -4 1704.73  138.99
  -1  -3  -4 1881.71  143.19
   1   3   4 1480.25  141.59
   1   3   4 1398.46  138.59
   1   3   4 1482.35  139.89
   1   3   4 1670.73  141.29
  -1  -4  -4   20.80    9.10
  -1  -4  -4   19.70   13.40
   1   4   4   55.49   13.60
   1   4   4   18.20   13.70
   1   4   4   44.60    8.70
  -1  -5  -4   26.40   14.90
  -1  -5  -4   24.90   11.30
   1   5   4   44.50   13.90
  -1  -6  -4  130.19   30.80
  -1  -6  -4  116.39   22.70
   1   6   4  153.28   25.10
  -1  -7  -4  -10.80   19.10
  -1  -7  -4   17.70   15.20
   0  -7   4    8.50   15.50
   0  -7   4   32.10   22.90
   0   6  -4  286.57   36.90
   0  -6   4  260.07   43.90
   0  -6   4  293.47   38.00
   0   5  -4  136.39   21.00
   0  -5   4   85.59   18.70
   0  -5   4   82.89   22.20
   0  -5   4  111.99   19.50
   0   4  -4  445.16   54.49
   0   4  -4  511.95   48.80
   0  -4   4  481.55   47.60
   0  -4   4  488.45   48.10
   0  -4   4  487.15   52.59
   0   3  -4   32.70    8.10
   0   3  -4   29.90   10.00
   0  -3   4   15.60    6.40
   0  -3   4   16.00    4.80
   0  -3   4   34.10    9.20
   0  -3   4   14.40    8.40
   0   2  -4  165.18   18.50
   0   2  -4  190.98   22.40
   0   2  -4  175.18   16.60
   0  -2   4  209.78   22.70
   0  -2   4  165.68   18.60
   0  -2   4  170.58   17.80
   0   1  -4  220.78   21.70
   0   1  -4  201.18   21.90
   0   1  -4  214.98   21.50
   0  -1   4  225.48   21.40
   0  -1   4  195.18   21.40
   0  -1   4  245.88   22.00
   0  -1   4  214.98   18.90
   0  -1   4  202.98   21.80
   0   0  -4 5772.72  442.06
   0   0  -4 4594.24  441.26
   0   0   4 5179.08  441.56
   0   0   4 5021.50  441.86
   0  -1  -4  234.38   23.40
   0  -1  -4  246.68   21.40
   0  -1  -4  258.37   22.70
   0  -1  -4  193.68   21.50
   0   1   4  233.28   22.60
   0   1   4  252.37   21.30
   0   1   4  244.08   23.50
   0  -2  -4  215.18   20.50
   0  -2  -4  193.88   19.20
   0  -2  -4  197.68   23.40
   0   2   4  211.18   21.70
   0   2   4  175.98   20.90
   0   2   4  184.78   19.80
   0  -3  -4   23.40    9.10
   0  -3  -4   15.30    6.50
   0   3   4   28.80   10.00
   0   3   4   15.00    9.60
   0  -4  -4  482.25   53.29
   0  -4  -4  510.55   49.80
   0   4   4  481.65   46.80
   0   4   4  572.24   52.59
   0   4   4  556.04   47.60
   0  -5  -4   96.99   19.00
   0  -5  -4  100.69   22.80
   0   5   4  125.09   22.30
   0  -6  -4  368.56   49.10
   0  -6  -4  288.07   37.90
   0   6   4  257.37   38.60
   0  -7  -4    3.90   14.00
   0  -7  -4    8.00   20.80
  -1  -7   4   -2.60   17.90
  -1  -7   4   36.20   16.90
  -1  -6   4  247.58   41.10
  -1  -6   4  198.58   31.50
   1   5  -4  119.69   26.70
   1   5  -4  155.38   22.40
  -1  -5   4  173.58   31.60
  -1  -5   4  111.09   20.80
  -1  -5   4  147.89   22.70
   1   4  -4  357.96   55.49
   1   4  -4  521.45   50.99
  -1  -4   4  504.85   55.49
  -1  -4   4  657.73   52.19
   1   3  -4 1421.76  126.89
   1   3  -4 1456.95  123.59
  -1  -3   4 1541.85  127.49
  -1  -3   4 1277.67  122.39
  -1  -3   4 1452.95  120.79
  -1  -3   4 1369.26  120.99
  -1  -3   4 1341.87  123.19
   1   2  -4 1337.47  125.99
   1   2  -4 1397.06  123.79
   1   2  -4 1433.86  123.19
  -1  -2   4 1443.86  126.29
  -1  -2   4 1463.05  123.19
  -1  -2   4 1417.76  123.49
   1   1  -4  649.14   56.89
   1   1  -4  602.34   57.59
  -1  -1   4  634.64   55.79
  -1  -1   4  611.44   57.49
  -1  -1   4  640.24   55.09
  -1  -1   4  636.64   56.69
   1   0  -4  179.58   21.20
   1   0  -4  225.48   19.60
  -1   0   4  242.48   19.80
  -1   0   4  184.28   21.30
   1  -1  -4  601.04   57.69
   1  -1  -4  631.64   56.09
  -1   1   4  688.03   56.29
  -1   1   4  626.44   57.29
  -1   1   4  631.74   55.89
  -1   1   4  621.34   57.69
   1  -2  -4 1431.66  132.29
   1  -2  -4 1516.25  131.29
   1  -2  -4 1580.84  133.89
  -1   2   4 1503.35  132.79
   1  -3  -4 1483.35  132.99
   1  -3  -4 1562.24  129.79
   1  -3  -4 1329.77  130.39
  -1   3   4 1477.45  131.29
  -1   3   4 1491.15  128.49
   1  -4  -4  519.25   59.49
   1  -4  -4  584.74   57.29
   1  -4  -4  586.54   55.59
  -1   4   4  613.74   53.19
  -1   4   4  557.54   56.99
   1  -5  -4   92.89   23.20
   1  -5  -4  146.19   23.00
  -1   5   4  157.38   25.10
   1  -6  -4  199.18   29.80
   1  -6  -4  202.48   37.90
  -1   6   4  226.28   33.60
   1  -7  -4    4.80   15.40
   1  -7  -4   12.60   12.10
  -2  -7   4   77.99   22.30
  -2  -7   4   72.29   24.50
   2   6  -4   53.49   23.00
  -2  -6   4   49.60   17.50
  -2  -6   4   51.29   23.20
   2   5  -4   86.99   22.70
   2   5  -4  100.39   16.60
  -2  -5   4   89.79   23.90
  -2  -5   4   90.59   16.90
   2   4  -4   -1.20    8.00
   2   4  -4    7.00    6.10
  -2  -4   4    5.60    6.80
  -2  -4   4    3.60    6.10
  -2  -4   4    7.50    9.60
   2   3  -4 1890.81  154.68
   2   3  -4 1846.32  159.28
  -2  -3   4 1817.32  155.18
  -2  -3   4 1653.93  158.58
  -2  -3   4 1716.53  154.28
  -2  -3   4 1731.53  153.38
   2   2  -4  540.65   50.29
   2   2  -4  519.15   48.30
   2   2  -4  501.85   46.90
   2   2  -4  514.95   45.10
  -2  -2   4  511.95   45.80
  -2  -2   4  484.35   48.80
  -2  -2   4  548.35   46.40
  -2  -2   4  471.75   44.70
   2   1  -4 3907.51  375.86
   2   1  -4 4444.86  376.86
   2   1  -4 4165.88  377.96
  -2  -1   4 4735.73  375.86
  -2  -1   4 4467.55  377.86
  -2  -1   4 4396.16  377.96
  -2  -1   4 4496.05  376.36
   2   0  -4  134.39   13.60
   2   0  -4  136.89   17.70
   2   0  -4  103.49   11.80
  -2   0   4  139.59   11.90
  -2   0   4  145.89   13.80
  -2   0   4  144.19   13.60
  -2   0   4  139.89   17.50
   2  -1  -4 4831.02  413.56
   2  -1  -4 4647.23  414.76
   2  -1  -4 5006.20  414.16
  -2   1   4 4917.21  414.16
  -2   1   4 4817.72  413.46
  -2   1   4 4587.84  413.76
  -2   1   4 4834.82  414.86
   2  -2  -4  544.25   49.10
   2  -2  -4  547.35   50.49
   2  -2  -4  474.45   50.79
  -2   2   4  525.95   50.19
  -2   2   4  556.24   49.20
   2  -3  -4 1820.92  165.28
   2  -3  -4 1842.22  163.48
   2  -3  -4 1805.52  162.18
  -2   3   4 1899.61  161.58
  -2   3   4 1840.22  163.98
   2  -4  -4   -6.90    7.70
   2  -4  -4  -16.10   10.10
   2  -4  -4   -9.00   10.40
  -2   4   4    6.50    7.90
  -2   4   4    3.70   10.80
   2  -5  -4  120.79   26.30
   2  -5  -4   91.09   19.40
  -2   5   4  117.99   23.10
   2  -6  -4   20.10   20.20
   2  -6  -4   75.89   18.50
  -2   6   4   61.09   19.00
   2  -7  -4   80.29   23.40
   2  -7  -4  108.19   32.30
  -3  -7   4    6.20   11.40
  -3  -7   4    6.80   20.80
   3   6  -4   82.99   24.70
  -3  -6   4  111.39   26.10
   3   5  -4   34.00    8.60
   3   5  -4   11.70   16.60
  -3  -5   4   23.60   16.60
  -3  -5   4   11.80    8.80
   3   4  -4  213.48   21.70
   3   4  -4  255.27   32.70
  -3  -4   4  166.98   29.70
  -3  -4   4  197.68   19.30
  -3  -4   4  242.38   25.90
   3   3  -4 1683.83  154.98
   3   3  -4 1662.13  149.49
  -3  -3   4 1724.73  155.28
  -3  -3   4 1768.72  150.58
  -3  -3   4 1816.82  152.18
   3   2  -4  508.95   53.59
   3   2  -4  561.54   52.49
   3   2  -4  552.94   52.59
  -3  -2   4  551.64   51.09
  -3  -2   4  579.14   50.99
   3   1  -4 2254.97  186.38
   3   1  -4 2031.00  187.68
   3   1  -4 2175.68  186.18
   3   1  -4 1901.21  185.28
  -3  -1   4 2210.78  185.68
  -3  -1   4 2036.10  187.28
  -3  -1   4 2158.28  186.08
  -3  -1   4 2314.67  185.48
   3   0  -4 1948.80  174.48
   3   0  -4 1659.33  176.48
   3   0  -4 2189.38  176.38
   3   0  -4 1880.21  178.08
  -3   0   4 2098.39  177.08
  -3   0   4 2053.99  174.98
  -3   0   4 2276.37  175.78
  -3   0   4 2095.49  178.08
   3  -1  -4 2162.18  192.88
   3  -1  -4 2304.07  191.88
   3  -1  -4 2115.29  191.98
   3  -1  -4 2129.09  191.78
  -3   1   4 2126.59  191.88
  -3   1   4 2304.37  191.98
  -3   1   4 2278.37  192.98
   3  -2  -4  562.44   53.29
   3  -2  -4  586.44   54.39
   3  -2  -4  606.74   52.59
  -3   2   4  529.45   52.49
  -3   2   4  537.75   53.09
   3  -3  -4 1731.33  160.68
   3  -3  -4 1883.91  164.08
   3  -3  -4 1848.52  162.38
  -3   3   4 1859.31  160.58
  -3   3   4 1782.92  162.48
   3  -4  -4  196.28   27.90
   3  -4  -4  247.28   31.10
   3  -4  -4  214.28   33.20
  -3   4   4  221.38   27.00
  -3   4   4  196.68   30.00
   3  -5  -4   18.90   10.40
   3  -5  -4   12.50   14.30
  -3   5   4    8.70   13.60
   3  -6  -4   54.79   25.90
   3  -6  -4   73.99   20.00
  -3   6   4  129.59   25.10
   3  -7  -4    6.10   22.40
   3  -7  -4   17.60   17.30
  -4  -7   4  -23.10   18.00
  -4  -7   4   -4.70   14.10
   4   6  -4  341.47   51.99
  -4  -6   4  374.26   53.39
   4   5  -4    5.80   15.50
  -4  -5   4   11.50   13.00
  -4  -5   4   -1.40    8.30
   4   4  -4  286.27   39.50
   4   4  -4  299.57   28.10
  -4  -4   4  307.67   30.30
  -4  -4   4  298.47   41.00
  -4  -4   4  317.77   35.10
   4   3  -4   94.19   19.90
   4   3  -4  147.19   22.30
  -4  -3   4  151.28   18.20
  -4  -3   4  122.29   17.40
  -4  -3   4  116.49   20.50
   4   2  -4  560.04   64.99
   4   2  -4  716.83   66.59
   4   2  -4  756.02   66.89
   4   2  -4  812.42   69.69
  -4  -2   4  732.63   65.69
  -4  -2   4  785.92   66.09
   4   1  -4   11.30    5.10
   4   1  -4   10.00    5.70
   4   1  -4   13.70    7.70
   4   1  -4   11.90    3.50
   4   1  -4   13.60    5.70
  -4  -1   4    4.10    7.60
  -4  -1   4    4.50    2.90
  -4  -1   4    7.70    5.90
   4   0  -4 3581.74  306.07
   4   0  -4 3930.51  305.07
   4   0  -4 3350.56  303.47
  -4   0   4 3619.84  305.17
  -4   0   4 3095.79  302.27
  -4   0   4 3117.29  302.37
  -4   0   4 4006.90  305.07
   4  -1  -4   -0.40    5.10
   4  -1  -4    1.30    8.00
   4  -1  -4   12.90    5.30
   4  -1  -4    2.00    4.80
   4  -1  -4   18.90    6.80
  -4   1   4    2.60    8.80
  -4   1   4   -1.00    5.90
   4  -2  -4  760.12   69.09
   4  -2  -4  759.92   69.69
   4  -2  -4  730.73   68.59
   4  -2  -4  749.03   69.89
  -4   2   4  697.53   69.09
   4  -3  -4  117.79   21.30
   4  -3  -4   98.09   21.00
   4  -3  -4  165.28   21.20
  -4   3   4  117.99   19.90
   4  -4  -4  333.87   39.10
   4  -4  -4  299.07   42.10
   4  -4  -4  322.97   40.80
  -4   4   4  307.47   40.00
   4  -5  -4   62.19   21.70
   4  -5  -4    0.00   11.40
  -4   5   4    6.50   13.90
   4  -6  -4  421.36   56.89
   4  -6  -4  347.27   47.30
   4  -7  -4   -7.90   10.30
   4  -7  -4   14.90   23.90
   5   6  -4  118.79   26.80
  -5  -6   4  111.69   21.80
  -5  -6   4  131.19   31.70
   5   5  -4   19.30   16.30
  -5  -5   4  -12.40    7.60
  -5  -5   4  -13.30   13.50
   5   4  -4  239.18   33.70
   5   4  -4  150.58   29.90
  -5  -4   4  182.38   26.40
  -5  -4   4  170.78   29.60
  -5  -4   4  241.98   26.20
   5   3  -4  605.44   67.69
   5   3  -4  709.63   68.29
  -5  -3   4  802.52   69.99
  -5  -3   4  717.83   66.99
   5   2  -4  344.87   35.70
   5   2  -4  315.47   36.00
   5   2  -4  304.27   33.20
   5   2  -4  310.37   32.50
  -5  -2   4  290.47   34.20
   5   1  -4 1320.37  113.29
   5   1  -4 1096.79  111.39
   5   1  -4 1445.06  114.89
   5   1  -4 1221.58  110.79
  -5  -1   4 1213.68  109.09
  -5  -1   4 1292.87  111.89
   5   0  -4 1829.42  155.68
   5   0  -4 1716.43  153.58
   5   0  -4 1823.52  156.58
   5   0  -4 1902.71  154.38
   5   0  -4 1731.13  157.38
  -5   0   4 1887.11  154.28
  -5   0   4 1462.95  153.78
  -5   0   4 1736.73  154.78
   5  -1  -4 1278.67  112.29
   5  -1  -4 1227.48  111.19
   5  -1  -4 1166.48  113.59
   5  -1  -4 1265.27  112.69
   5  -1  -4 1303.97  113.49
  -5   1   4 1263.27  112.19
   5  -2  -4  313.87   35.10
   5  -2  -4  329.87   34.40
   5  -2  -4  337.47   38.60
   5  -2  -4  300.87   37.30
  -5   2   4  322.77   34.90
   5  -3  -4  760.52   70.89
   5  -3  -4  705.63   68.39
   5  -3  -4  663.03   69.69
   5  -3  -4  691.43   68.59
  -5   3   4  771.52   70.59
   5  -4  -4  219.78   33.40
   5  -4  -4  153.98   26.90
  -5   4   4  187.28   30.10
   5  -5  -4    8.00   12.80
   5  -5  -4   20.60   17.80
  -5   5   4    8.40   14.90
   5  -6  -4  156.68   31.80
   5  -6  -4  106.99   25.30
   6   6  -4   14.70   19.60
  -6  -6   4   -1.80    9.80
  -6  -6   4    6.10   18.90
   6   5  -4   42.50   16.00
  -6  -5   4   58.19   20.90
  -6  -5   4   58.39   15.50
   6   4  -4   42.10   16.70
   6   4  -4   23.40   12.90
  -6  -4   4    7.20   10.80
  -6  -4   4   14.40   10.90
   6   3  -4 1017.10   90.49
   6   3  -4  974.80   90.39
  -6  -3   4  726.43   87.29
  -6  -3   4 1172.18   92.29
   6   2  -4   68.99   14.00
   6   2  -4   96.79   19.00
   6   2  -4   70.19   14.60
   6   2  -4   76.79   16.60
  -6  -2   4   81.89   14.60
   6   1  -4  519.15   50.59
   6   1  -4  534.75   48.10
   6   1  -4  473.55   50.49
   6   1  -4  509.95   49.10
   6   1  -4  526.25   46.50
  -6  -1   4  470.15   46.20
  -6  -1   4  496.55   49.10
   6   0  -4  361.46   34.20
   6   0  -4  309.47   33.80
   6   0  -4  357.46   38.40
   6   0  -4  367.36   38.00
   6   0  -4  371.76   35.90
  -6   0   4  297.17   33.80
  -6   0   4  411.46   35.90
   6  -1  -4  462.15   47.20
   6  -1  -4  436.36   45.50
   6  -1  -4  469.25   48.70
   6  -1  -4  497.45   49.10
   6  -1  -4  524.25   47.30
  -6   1   4  447.46   46.50
   6  -2  -4   91.29   18.30
   6  -2  -4   74.49   16.40
   6  -2  -4   93.09   17.60
   6  -2  -4   89.19   15.20
   6  -2  -4  109.89   18.50
  -6   2   4   65.99   15.30
   6  -3  -4 1188.98  103.49
   6  -3  -4 1047.80  103.09
   6  -3  -4 1132.49  101.79
   6  -3  -4 1044.80  100.89
  -6   3   4 1031.10  101.69
   6  -4  -4    4.10   13.00
   6  -4  -4   36.60   15.10
  -6   4   4   13.10   11.70
   6  -5  -4   73.99   20.90
   6  -5  -4   62.59   22.40
   6  -6  -4   29.80   24.00
   6  -6  -4   12.50   12.90
   7   6  -4   65.99   26.20
  -7  -6   4   45.10   22.10
  -7  -6   4   14.00   13.90
   7   5  -4   87.39   22.90
   7   5  -4   46.50   18.70
  -7  -5   4   86.89   20.00
  -7  -5   4   64.79   22.90
   7   4  -4  128.39   26.30
   7   4  -4  113.79   23.70
  -7  -4   4  114.79   20.80
  -7  -4   4  127.29   25.50
   7   3  -4  515.45   57.79
   7   3  -4  455.55   48.80
   7   3  -4  431.16   53.29
   7   3  -4  439.36   49.00
  -7  -3   4  475.95   51.89
  -7  -3   4  458.05   53.59
   7   2  -4   30.70   10.40
   7   2  -4   32.50   12.00
   7   2  -4   42.30   13.30
   7   2  -4   40.60   13.60
   7   2  -4   15.60    5.50
  -7  -2   4   38.40   12.90
   7   1  -4  126.19   19.20
   7   1  -4  176.48   25.50
   7   1  -4  219.68   28.00
   7   1  -4  217.58   24.70
   7   1  -4  177.18   27.50
  -7  -1   4  143.49   23.10
  -7  -1   4  197.88   21.40
   7   0  -4  760.52   68.79
   7   0  -4  754.22   68.49
   7   0  -4  731.73   71.69
   7   0  -4  823.92   71.59
   7   0  -4  681.93   71.29
  -7   0   4  679.23   69.49
  -7   0   4  735.73   68.69
   7  -1  -4  222.98   30.10
   7  -1  -4  157.88   26.60
   7  -1  -4  171.88   26.30
   7  -1  -4  144.89   23.80
   7  -1  -4  182.78   24.40
  -7   1   4  196.38   25.50
   7  -2  -4   18.30    9.80
   7  -2  -4   26.50   13.80
   7  -2  -4   39.40   15.00
   7  -2  -4   37.50   16.20
   7  -2  -4   58.49   12.60
  -7   2   4   37.20   14.60
   7  -3  -4  432.06   47.90
   7  -3  -4  439.96   52.19
   7  -3  -4  438.26   46.10
  -7   3   4  410.56   46.50
   7  -4  -4  126.69   27.30
   7  -4  -4   99.89   22.80
  -7   4   4  149.79   26.00
   7  -5  -4   75.69   21.30
   7  -5  -4   52.09   19.80
   7  -6  -4   34.70   19.40
   7  -6  -4   71.09   26.50
  -8  -6   4   31.10   23.00
  -8  -6   4   74.39   19.30
   8   5  -4   -2.70   15.70
   8   5  -4    5.20   15.90
  -8  -5   4   15.70   17.00
  -8  -5   4   15.30   14.00
   8   4  -4   97.49   23.30
   8   4  -4  162.08   31.10
   8   4  -4  149.49   28.70
  -8  -4   4  161.08   28.40
  -8  -4   4  167.38   25.70
   8   3  -4  127.99   27.20
   8   3  -4  227.98   31.90
   8   3  -4  221.38   31.80
   8   3  -4  268.47   36.10
  -8  -3   4  189.08   28.00
  -8  -3   4  170.68   29.40
   8   2  -4  414.26   49.50
   8   2  -4  420.46   37.40
   8   2  -4  409.56   48.80
   8   2  -4  296.87   43.30
   8   2  -4  442.56   49.10
  -8  -2   4  386.16   45.10
   8   1  -4   62.39   11.70
   8   1  -4   44.80   17.90
   8   1  -4   69.49   14.40
   8   1  -4   40.50   13.90
   8   1  -4   37.10   12.40
  -8  -1   4   38.70   13.70
  -8  -1   4   62.19   12.20
   8   0  -4 1778.02  167.28
   8   0  -4 1874.21  167.18
   8   0  -4 1929.81  171.28
   8   0  -4 2082.89  171.28
   8   0  -4 1698.63  168.98
  -8   0   4 1788.82  168.38
  -8   0   4 2046.40  168.18
   8  -1  -4   46.50   13.20
   8  -1  -4   31.10   12.40
   8  -1  -4   66.79   15.30
   8  -1  -4   47.70   16.00
   8  -1  -4   29.50   14.40
  -8   1   4   29.80   12.70
  -8   1   4   25.00   14.40
   8  -2  -4  363.76   44.20
   8  -2  -4  333.87   45.00
   8  -2  -4  459.45   50.59
   8  -2  -4  345.97   41.50
   8  -2  -4  468.55   50.59
  -8   2   4  394.36   43.80
   8  -3  -4  170.18   30.20
   8  -3  -4  137.39   25.70
   8  -3  -4  231.68   33.30
   8  -3  -4  132.99   24.40
  -8   3   4  159.48   28.10
   8  -4  -4   69.89   23.60
   8  -4  -4  124.69   25.10
   8  -4  -4  118.49   25.30
   8  -5  -4    3.70   13.70
   8  -5  -4   12.10   16.70
   8  -6  -4   69.29   27.30
   9   5  -4   -4.90   16.20
   9   5  -4    7.60   18.30
  -9  -5   4  -11.10   14.30
  -9  -5   4   11.30   14.20
   9   4  -4   25.80   17.00
   9   4  -4   18.80   16.60
   9   4  -4   -7.10   14.10
  -9  -4   4   22.90   16.20
  -9  -4   4   24.10   15.30
   9   3  -4   70.79   21.00
   9   3  -4   99.39   21.40
   9   3  -4  105.19   21.60
   9   3  -4   81.99   23.30
  -9  -3   4   72.89   19.90
  -9  -3   4   84.09   18.80
   9   2  -4   35.00   20.10
   9   2  -4   58.79   18.70
   9   2  -4   65.59   11.00
   9   2  -4   30.50   15.10
   9   2  -4   59.89   18.20
  -9  -2   4   25.90   14.80
   9   1  -4   62.79   22.40
   9   1  -4  123.09   22.40
   9   1  -4  142.99   22.20
   9   1  -4  102.09   16.80
   9   1  -4  115.19   21.50
  -9  -1   4   87.69   18.50
  -9  -1   4   92.59   17.00
   9   0  -4  438.36   51.99
   9   0  -4  365.86   40.70
   9   0  -4  360.56   46.50
   9   0  -4  433.06   44.00
   9   0  -4  394.26   41.30
  -9   0   4  349.87   41.10
  -9   0   4  352.46   44.70
   9  -1  -4   93.39   22.40
   9  -1  -4  103.89   21.10
   9  -1  -4  122.09   24.70
   9  -1  -4  106.49   20.10
   9  -1  -4  115.09   20.90
  -9   1   4   90.79   21.40
  -9   1   4   92.89   19.90
   9  -2  -4   38.80   15.10
   9  -2  -4   57.29   21.20
   9  -2  -4   76.49   19.80
   9  -2  -4   43.00   15.50
  -9   2   4   61.19   17.20
  -9   2   4   65.59   18.50
   9  -3  -4   57.29   22.70
   9  -3  -4  128.69   23.00
   9  -3  -4   88.89   22.00
   9  -3  -4   72.49   22.10
  -9   3   4  128.89   24.90
   9  -4  -4   23.90   17.40
   9  -4  -4   16.80   13.50
   9  -4  -4   -2.30   16.20
   9  -4  -4   24.20   14.30
   9  -5  -4   14.00   14.70
   9  -5  -4   -3.90   10.50
  10   5  -4    8.10   17.90
  10   5  -4    8.20   18.60
 -10  -5   4   35.40   18.30
 -10  -5   4   44.70   19.70
  10   4  -4   25.60   17.30
  10   4  -4   24.20   17.90
  10   4  -4  -21.30   17.40
 -10  -4   4   25.40   16.50
 -10  -4   4   11.20   11.90
  10   3  -4  514.35   62.59
  10   3  -4  494.95   63.29
  10   3  -4  440.76   58.49
  10   3  -4  570.34   63.59
 -10  -3   4  507.45   55.09
 -10  -3   4  510.05   58.39
  10   2  -4   35.60   15.50
  10   2  -4   18.10   13.50
  10   2  -4   10.20   11.60
  10   2  -4    5.80   17.60
 -10  -2   4    0.40    8.80
  10   1  -4  198.68   32.00
  10   1  -4  215.98   34.10
  10   1  -4  169.78   28.20
  10   1  -4  144.99   23.20
  10   1  -4  199.58   29.90
 -10  -1   4  253.97   28.40
 -10  -1   4  141.29   25.90
  10   0  -4   46.20   15.40
  10   0  -4   49.20   14.10
  10   0  -4   55.69   17.10
  10   0  -4   44.90   16.60
  10   0  -4   25.80   21.10
 -10   0   4   61.59   18.50
 -10   0   4   65.79   16.70
  10  -1  -4  234.28   34.10
  10  -1  -4  129.89   28.30
  10  -1  -4  212.18   31.00
  10  -1  -4  210.78   37.00
 -10   1   4  189.28   29.90
 -10   1   4  201.58   30.00
  10  -2  -4   21.30   13.10
  10  -2  -4   -2.80    9.80
  10  -2  -4    8.30   13.30
  10  -2  -4  -11.40   11.60
 -10   2   4   24.40   12.10
  10  -3  -4  460.55   56.79
  10  -3  -4  436.76   55.59
  10  -3  -4  417.46   58.09
  10  -3  -4  565.64   61.89
  10  -4  -4    1.30   14.20
  10  -4  -4   25.10   19.30
  10  -4  -4  -13.40   14.50
  10  -4  -4  -33.40   16.10
  10  -5  -4   40.90   23.10
  10  -5  -4   69.29   22.30
  10  -5  -4   49.80   22.60
  11   4  -4   -2.30   23.50
  11   4  -4   25.70   18.90
  11   4  -4   13.10   18.70
 -11  -4   4   30.70   18.90
 -11  -4   4    8.00   15.40
  11   3  -4   84.49   28.40
  11   3  -4   99.89   24.10
  11   3  -4   89.99   24.00
 -11  -3   4   89.89   21.70
 -11  -3   4   62.09   19.80
  11   2  -4  -19.90    7.70
  11   2  -4   -2.80   12.60
  11   2  -4    6.90   13.70
  11   2  -4  -14.10   19.30
 -11  -2   4   14.40   11.30
  11   1  -4   29.30   15.70
  11   1  -4   26.60   23.40
  11   1  -4   25.30   14.80
  11   1  -4   23.10   13.50
 -11  -1   4   64.49   25.30
 -11  -1   4   37.30   17.90
  11   0  -4   71.29   18.60
  11   0  -4   47.10   20.80
  11   0  -4  119.39   22.10
  11   0  -4   59.09   25.50
  11   0  -4   67.39   17.30
 -11   0   4   65.89   20.10
 -11   0   4   85.69   18.80
  11  -1  -4   46.20   15.60
  11  -1  -4   31.00   16.60
  11  -1  -4   45.80   19.10
  11  -1  -4   35.50   20.30
 -11   1   4   72.39   19.10
  11  -2  -4   -7.40   14.60
  11  -2  -4  -34.70   17.60
  11  -2  -4   12.60   12.30
  11  -2  -4    3.60   14.30
 -11   2   4   31.20   16.10
  11  -3  -4   70.19   20.10
  11  -3  -4   94.49   28.30
  11  -3  -4   83.99   26.10
  11  -3  -4   69.99   21.50
  11  -4  -4   18.00   13.80
  11  -4  -4   -6.10   22.10
  11  -4  -4    7.30   14.80
  11  -4  -4    1.70   17.30
  12   3  -4   36.00   20.60
  12   3  -4   17.00   19.10
  12   3  -4  -11.40   23.50
 -12  -3   4  -19.20   14.20
 -12  -3   4    9.20   14.70
  12   2  -4   45.40   17.60
  12   2  -4   55.49   20.10
  12   2  -4   54.39   23.30
  12   2  -4   61.49   28.90
 -12  -2   4   28.00   17.80
  12   1  -4  -11.80   13.90
  12   1  -4   28.80   14.50
  12   1  -4   -2.00   11.80
  12   1  -4  -54.39   18.20
 -12  -1   4   -2.20   10.50
  12   0  -4  267.97   43.20
  12   0  -4  233.18   37.20
  12   0  -4  243.98   36.30
  12   0  -4  294.27   43.10
 -12   0   4  235.28   35.70
  12  -1  -4    1.20   12.90
  12  -1  -4   -5.80   11.40
  12  -1  -4   -9.20   22.80
  12  -1  -4   12.20   12.30
 -12   1   4   27.90   15.80
  12  -2  -4   21.40   19.90
  12  -2  -4   33.10   21.20
  12  -2  -4   59.09   19.00
  12  -2  -4   39.90   18.00
  12  -3  -4   27.40   22.40
  12  -3  -4  -15.50   15.20
  12  -3  -4  -22.40   14.70
  12  -3  -4    6.50   16.70
  13   2  -4    0.20   18.10
  13   2  -4   -8.20   26.90
  13   2  -4    9.50   17.00
  13   1  -4   14.90   27.90
  13   1  -4   -8.70   16.50
  13   1  -4   27.80   17.80
  13   0  -4   96.29   23.90
  13   0  -4   64.49   24.70
  13   0  -4   46.50   24.90
  13  -1  -4   -4.40   15.90
  13  -1  -4    3.60   17.00
  13  -1  -4  -20.80   23.00
  13  -2  -4   -9.60   26.40
  13  -2  -4   18.60   15.20
  13  -2  -4   32.80   17.30
  12  -2   5   70.49   21.30
  12  -2   5   94.79   23.90
  12  -2   5   52.59   30.20
  12  -1   5   15.60   20.90
  12  -1   5   -0.10   11.70
  12  -1   5  -24.40   10.50
  12   0   5   52.59   20.90
  12   0   5   14.30   21.10
  12   0   5   30.20   16.80
  12   1   5    2.00   20.50
  12   1   5   14.50   18.40
  12   1   5   -3.00   12.70
  12   2   5  104.29   36.10
  12   2   5   84.19   30.00
  12   2   5  118.99   26.20
  11  -3   5    1.60   11.10
  11  -3   5    7.30   17.70
  11  -3   5   -6.80   15.20
  11  -2   5   54.19   19.90
  11  -2   5   39.80   20.60
  11  -2   5   50.29   28.00
  11  -1   5   26.80   13.60
  11  -1   5   33.50   21.50
  11  -1   5   30.80   12.60
 -11   0  -5   29.30   16.70
  11   0   5   21.60   19.40
  11   0   5  -17.70    8.50
  11   0   5    8.90   13.90
  11   1   5   57.09   18.90
  11   1   5   55.89   22.80
  11   1   5   25.90   18.50
  11   2   5   55.19   19.70
  11   2   5   85.79   28.40
  11   2   5   45.70   27.10
  11   3   5   21.60   23.30
  11   3   5   24.00   20.60
  11   3   5   21.20   18.20
  10  -4   5   -5.60   16.00
  10  -4   5   20.40   21.80
  10  -4   5   17.00   17.90
  10  -3   5   24.50   17.60
  10  -3   5    7.60   14.80
  10  -3   5   35.60   24.20
  10  -2   5   15.60   12.60
  10  -2   5  -11.00    7.90
  10  -2   5   10.20   17.30
 -10   1  -5  209.18   33.80
  10  -1   5  228.28   35.10
  10  -1   5  214.18   32.30
  10  -1   5  159.48   35.30
 -10   0  -5   13.40   15.20
  10   0   5    5.30   15.70
  10   0   5    9.50   12.60
  10   0   5   -5.90   13.00
  10   1   5  218.38   32.50
  10   1   5  254.87   38.40
  10   1   5  144.69   33.30
  10   2   5  -10.10   11.20
  10   2   5   -7.80   19.70
  10   2   5    1.90   12.30
  10   3   5   -3.40   11.90
  10   3   5    0.90   15.70
  10   3   5    6.00   21.30
  10   4   5   -1.50   15.40
  10   4   5   26.50   21.70
  10   4   5   31.30   22.60
   9  -5   5   24.40   15.30
   9  -5   5   59.79   24.00
   9  -5   5    8.00   19.00
   9  -5   5   58.39   21.60
   9  -4   5   32.70   17.80
   9  -4   5   48.70   20.50
   9  -4   5   31.70   16.30
   9  -4   5   31.30   21.80
   9  -3   5   16.70   16.50
   9  -3   5    8.00   14.00
   9  -3   5    9.40   15.00
   9  -3   5    4.90   11.40
  -9   2  -5  193.78   32.20
   9  -2   5  214.08   26.10
   9  -2   5  145.69   25.80
   9  -2   5  150.68   30.90
   9  -2   5  156.08   30.00
  -9   1  -5   84.59   22.00
   9  -1   5  101.49   20.60
   9  -1   5   79.79   21.00
   9  -1   5  109.49   15.60
   9  -1   5   53.29   21.10
  -9   0  -5   -5.40   12.00
   9   0   5    7.90   10.60
   9   0   5   14.10   11.60
   9   0   5   12.90   16.20
  -9  -1  -5   66.49   17.00
   9   1   5   52.49   19.90
   9   1   5  133.69   22.90
   9   1   5   76.09   22.90
   9   1   5   93.99   18.40
  -9  -2  -5  147.59   24.50
   9   2   5  135.39   24.40
   9   2   5  111.59   20.70
   9   2   5  149.88   29.30
   9   2   5  168.48   33.30
   9   3   5   -9.10    9.40
   9   3   5   -0.60   18.50
   9   3   5   27.70   17.90
   9   4   5   49.90   22.20
   9   4   5   44.10   21.90
   9   4   5   39.60   19.30
   9   5   5   31.10   20.70
   9   5   5   25.70   21.50
   8  -5   5   -9.00   15.40
   8  -5   5   -0.30   17.10
   8  -5   5   -1.30   11.40
   8  -4   5  222.18   31.20
   8  -4   5  163.08   32.90
   8  -4   5  201.58   33.70
   8  -4   5  147.09   30.00
  -8   3  -5   37.40   17.50
   8  -3   5   18.40   12.70
   8  -3   5    7.50   17.20
   8  -3   5    3.10    9.40
   8  -3   5   27.30   14.40
  -8   2  -5  585.74   62.49
   8  -2   5  598.44   55.49
   8  -2   5  576.44   57.59
   8  -2   5  487.05   63.59
   8  -2   5  555.74   61.69
  -8   1  -5   17.00   14.30
  -8   1  -5   15.60   11.80
   8  -1   5   28.30   16.70
   8  -1   5   42.40   17.70
   8  -1   5   15.50   14.50
   8  -1   5   27.20    8.80
   8  -1   5   35.10   13.50
  -8   0  -5    9.30    6.50
  -8   0  -5   12.50   12.50
  -8   0  -5   17.80   10.80
   8   0   5   10.30   12.80
   8   0   5    4.10   18.70
   8   0   5    3.80    9.90
   8   0   5   24.40   12.00
   8   0   5   -2.00    9.20
   8   0   5    5.80    5.00
  -8  -1  -5    4.60   10.80
  -8  -1  -5   37.60    7.90
   8   1   5   15.40   14.70
   8   1   5   17.30   16.00
   8   1   5   34.50   13.50
   8   1   5    9.20   19.40
   8   1   5   43.40   12.90
  -8  -2  -5  545.05   54.89
  -8  -2  -5  647.64   52.09
   8   2   5  449.16   53.19
   8   2   5  595.24   67.09
   8   2   5  569.64   59.89
   8   2   5  453.25   57.89
  -8  -3  -5   23.80   10.80
  -8  -3  -5   35.70   12.70
   8   3   5   -0.80    9.40
   8   3   5   22.30   16.20
   8   3   5   22.40   16.90
   8   3   5   20.40   13.10
  -8  -4  -5  210.68   30.50
  -8  -4  -5  199.18   31.50
   8   4   5  225.78   35.10
   8   4   5  125.09   29.00
   8   4   5  217.68   33.40
  -8  -5  -5   -6.10   10.80
   8   5   5    3.80   13.80
   8   5   5    4.40   14.10
   7  -6   5   40.80   22.00
   7  -6   5   13.10   16.20
   7  -5   5   48.40   20.70
   7  -5   5   46.00   18.20
   7  -5   5   61.49   20.10
  -7   4  -5  120.59   25.20
   7  -4   5   46.70   16.00
   7  -4   5   73.49   19.20
   7  -4   5   63.19   21.50
  -7   3  -5   -0.20    9.70
   7  -3   5   10.00   15.90
   7  -3   5    9.20    9.70
   7  -3   5   11.30   14.10
   7  -3   5   15.10   11.00
  -7   2  -5  168.08   22.80
  -7   2  -5  137.89   26.90
   7  -2   5  126.99   25.80
   7  -2   5  191.98   30.00
   7  -2   5  161.68   21.60
   7  -2   5  132.49   23.90
  -7   1  -5  309.67   31.60
  -7   1  -5  318.47   41.80
  -7   1  -5  271.27   35.40
   7  -1   5  341.87   32.40
   7  -1   5  392.16   40.50
   7  -1   5  378.56   46.40
   7  -1   5  372.76   42.50
   7  -1   5  263.57   39.30
  -7   0  -5    2.10    4.20
  -7   0  -5    8.10   10.90
  -7   0  -5   -9.80    8.20
   7   0   5   11.80    9.20
   7   0   5   -1.20   11.50
   7   0   5   -2.30   10.30
   7   0   5    1.50    3.70
   7   0   5   13.40   10.10
   7   0   5  -14.40   10.40
  -7  -1  -5  290.87   27.30
  -7  -1  -5  362.26   32.50
  -7  -1  -5  237.48   26.80
   7   1   5  295.97   36.60
   7   1   5  286.07   38.30
   7   1   5  287.57   35.00
   7   1   5  294.47   40.30
   7   1   5  319.17   35.90
  -7  -2  -5  134.39   18.70
  -7  -2  -5   94.79   20.40
   7   2   5  177.68   23.50
   7   2   5  175.18   30.00
   7   2   5  162.28   23.20
   7   2   5  170.58   28.00
  -7  -3  -5   -1.20    7.80
  -7  -3  -5   -5.60    9.60
   7   3   5    5.90    9.20
   7   3   5   16.20   13.90
   7   3   5    2.80   13.70
   7   3   5    7.10    9.80
  -7  -4  -5   60.49   16.50
  -7  -4  -5   62.99   16.00
   7   4   5   64.99   19.60
   7   4   5   58.39   17.40
   7   4   5   43.20   16.20
  -7  -5  -5   49.40   18.10
  -7  -5  -5   43.70   16.90
   7   5   5   31.90   16.80
   7   5   5   65.99   20.30
  -7  -6  -5  -12.20   13.20
   7   6   5   19.70   16.10
   6  -6   5    1.70   14.50
   6  -6   5    5.80   17.60
   6  -5   5  138.29   29.30
   6  -5   5  205.48   30.00
   6  -5   5  138.09   27.40
  -6   4  -5   66.19   19.70
   6  -4   5   53.49   16.60
   6  -4   5   31.90   15.70
   6  -4   5   45.50   17.80
  -6   3  -5   65.49   13.00
  -6   3  -5   87.39   19.80
   6  -3   5   30.20   13.00
   6  -3   5   28.30   16.60
   6  -3   5   48.90   13.50
  -6   2  -5   22.80   12.90
  -6   2  -5   19.90    8.90
   6  -2   5   26.10   11.00
   6  -2   5   34.70   13.70
   6  -2   5   -0.80   13.20
   6  -2   5   27.90   11.40
   6  -2   5   35.10   10.00
  -6   1  -5 1324.17  116.89
  -6   1  -5 1299.07  118.79
  -6   1  -5 1316.17  122.39
   6  -1   5 1269.07  121.69
   6  -1   5 1400.46  124.19
   6  -1   5 1258.67  119.59
   6  -1   5 1497.65  117.69
   6  -1   5 1222.98  121.79
  -6   0  -5   -1.20    8.90
  -6   0  -5    2.90    3.20
  -6   0  -5    2.80    7.40
   6   0   5    1.70    2.80
   6   0   5    2.20    7.70
   6   0   5   -4.30    4.50
   6   0   5   -1.30    6.50
   6   0   5   -4.80    7.60
   6   0   5   -3.60   11.90
  -6  -1  -5 1162.08  107.79
  -6  -1  -5 1302.97  108.49
  -6  -1  -5 1213.28  111.39
   6   1   5 1391.06  112.99
   6   1   5 1132.09  110.99
   6   1   5 1262.17  115.59
   6   1   5 1248.28  112.59
  -6  -2  -5   30.40    9.80
  -6  -2  -5   12.10    7.30
  -6  -2  -5    6.40    7.70
   6   2   5   27.60    9.40
   6   2   5   44.90   16.30
   6   2   5   16.80    8.50
   6   2   5   16.70   10.10
  -6  -3  -5   48.00   14.10
  -6  -3  -5   47.90   14.10
   6   3   5   28.50   10.30
   6   3   5   30.70   15.60
   6   3   5   24.80   10.50
   6   3   5   11.40   16.20
  -6  -4  -5   68.59   17.40
  -6  -4  -5   91.79   19.30
   6   4   5   49.80   14.90
   6   4   5   83.29   19.70
   6   4   5   93.79   16.20
   6   4   5   71.89   17.30
  -6  -5  -5  151.88   24.50
  -6  -5  -5  191.08   29.80
   6   5   5  126.09   26.00
   6   5   5   99.29   25.20
  -6  -6  -5    3.40   17.30
   6   6   5   10.20   18.60
   6   6   5   20.20   18.70
   5  -6   5   -5.70    8.70
   5  -6   5   21.80   18.50
  -5   5  -5  219.28   34.00
   5  -5   5  146.89   26.00
   5  -5   5  177.38   31.50
   5  -5   5  154.28   26.00
  -5   4  -5  153.58   28.20
   5  -4   5  203.08   29.70
   5  -4   5  169.28   27.20
   5  -4   5  179.18   27.90
  -5   3  -5   17.30   12.70
  -5   3  -5   15.70    8.60
   5  -3   5   25.70   10.00
   5  -3   5   10.90   11.40
   5  -3   5   19.00   10.70
   5  -3   5   17.90   12.70
  -5   2  -5  862.61   83.09
  -5   2  -5  844.32   78.59
   5  -2   5  843.82   79.99
   5  -2   5  858.91   82.09
   5  -2   5  893.91   83.69
   5  -2   5  838.52   79.09
   5  -2   5  997.60   83.39
  -5   1  -5  357.06   40.80
  -5   1  -5  428.36   37.70
   5  -1   5  390.56   38.40
   5  -1   5  374.36   35.80
   5  -1   5  377.36   45.20
   5  -1   5  379.16   44.30
   5  -1   5  375.96   40.30
  -5   0  -5   -3.60    8.20
  -5   0  -5   -0.40    6.00
  -5   0  -5   -0.10    2.20
   5   0   5    0.20    8.20
   5   0   5   -5.80    5.00
   5   0   5    2.40    2.00
   5   0   5    6.70    5.80
   5   0   5    4.60    9.00
   5   0   5    5.50    6.00
  -5  -1  -5  405.06   33.70
  -5  -1  -5  331.67   33.70
  -5  -1  -5  379.86   37.10
   5   1   5  362.66   39.40
   5   1   5  365.06   36.00
   5   1   5  328.47   37.60
   5   1   5  396.86   37.50
   5   1   5  383.26   44.60
  -5  -2  -5  822.82   77.69
  -5  -2  -5  929.91   79.39
  -5  -2  -5 1070.29   78.39
   5   2   5  759.92   78.69
   5   2   5  833.42   77.89
   5   2   5  741.73   79.59
   5   2   5  877.81   79.39
   5   2   5  795.62   81.59
  -5  -3  -5   11.70    9.30
  -5  -3  -5   12.70    9.50
   5   3   5    8.30   12.20
   5   3   5   16.60    8.20
   5   3   5   -9.70    9.80
  -5  -4  -5  161.78   25.20
  -5  -4  -5  169.18   26.90
   5   4   5  143.79   27.50
   5   4   5  189.48   24.00
   5   4   5  143.89   25.80
   5   4   5  234.48   29.20
  -5  -5  -5  123.59   21.90
  -5  -5  -5  162.78   28.30
   5   5   5  122.19   25.20
   5   5   5  115.89   27.80
  -5  -6  -5   -8.20   14.10
   5   6   5    8.70   17.20
   5   6   5   -7.30   12.90
   4  -6   5    4.40   17.60
   4  -6   5    6.90   10.10
  -4   5  -5   55.49   18.00
   4  -5   5   14.30   16.00
   4  -5   5   10.70   14.20
   4  -5   5   35.30   13.10
  -4   4  -5  783.22   79.39
   4  -4   5  789.32   78.69
   4  -4   5  854.61   76.79
   4  -4   5  782.22   76.79
  -4   3  -5    6.60   10.70
   4  -3   5    0.90   11.60
   4  -3   5   23.20   11.00
   4  -3   5   34.60   12.40
   4  -3   5   13.20    7.80
  -4   2  -5 2557.04  226.88
  -4   2  -5 2395.86  222.58
   4  -2   5 2712.73  227.08
   4  -2   5 2596.54  224.38
   4  -2   5 2545.35  226.28
   4  -2   5 2630.44  224.08
  -4   1  -5  539.25   40.90
  -4   1  -5  453.85   44.20
  -4   1  -5  328.67   38.70
   4  -1   5  410.66   42.60
   4  -1   5  376.36   40.60
   4  -1   5  488.45   45.70
   4  -1   5  476.35   43.40
   4  -1   5  476.05   39.50
  -4   0  -5   -5.00    3.10
  -4   0  -5   -6.70    6.70
   4   0   5    0.50    4.70
   4   0   5   -0.90    6.00
   4   0   5    0.60    4.20
   4   0   5   -8.00    4.20
   4   0   5   -3.20    6.40
  -4  -1  -5  497.65   41.80
  -4  -1  -5  473.65   44.10
  -4  -1  -5  384.16   41.20
   4   1   5  469.65   47.00
   4   1   5  497.75   46.30
   4   1   5  484.85   45.30
   4   1   5  493.05   44.40
   4   1   5  468.65   42.90
  -4  -2  -5 2643.24  212.08
  -4  -2  -5 2325.77  210.48
  -4  -2  -5 2574.74  211.68
   4   2   5 2584.54  212.28
   4   2   5 2406.36  213.98
   4   2   5 2247.18  212.58
   4   2   5 2194.68  210.28
  -4  -3  -5   41.30   11.00
  -4  -3  -5   13.40    9.80
   4   3   5   21.20    9.50
   4   3   5   12.50   11.30
   4   3   5   28.20    9.70
  -4  -4  -5  712.83   72.19
  -4  -4  -5  775.52   74.89
   4   4   5  770.42   75.69
   4   4   5  819.72   72.99
   4   4   5  781.22   74.19
   4   4   5  741.33   71.39
  -4  -5  -5   30.40   13.30
   4   5   5   35.80   18.50
   4   5   5   23.30   11.70
   4   5   5   38.80   16.60
  -4  -6  -5   21.00   17.50
  -4  -6  -5   -0.90   12.40
   4   6   5  -23.10   15.00
   3  -7   5   28.80   18.10
   3  -7   5   31.40   19.00
  -3   6  -5   38.70   15.80
   3  -6   5   24.00   13.20
   3  -6   5   44.00   21.30
  -3   5  -5  340.37   39.70
   3  -5   5  246.98   38.30
   3  -5   5  184.38   31.00
   3  -5   5  272.77   31.60
  -3   4  -5  300.87   35.00
  -3   4  -5  177.28   31.70
   3  -4   5  286.37   35.80
   3  -4   5  262.87   34.50
   3  -4   5  249.28   30.40
   3  -4   5  298.37   33.50
  -3   3  -5   31.70   10.20
   3  -3   5   29.90   11.30
   3  -3   5   33.00   11.70
   3  -3   5   18.60    7.50
   3  -3   5   26.80   10.00
  -3   2  -5   97.29   16.50
  -3   2  -5   84.49   17.80
  -3   2  -5   95.79   12.30
   3  -2   5   92.89   14.50
   3  -2   5  112.39   14.70
   3  -2   5   87.99   15.70
   3  -2   5  104.89   17.50
  -3   1  -5 1395.46  122.69
  -3   1  -5 1273.07  118.99
  -3   1  -5 1434.46  119.09
  -3   1  -5 1457.45  123.59
   3  -1   5 1516.55  120.29
   3  -1   5 1163.48  118.69
   3  -1   5 1441.46  122.09
   3  -1   5 1348.57  123.09
   3  -1   5 1392.26  119.79
   3  -1   5 1340.77  122.19
  -3   0  -5   -2.50    6.10
  -3   0  -5    2.10    6.50
  -3   0  -5    1.80    4.30
  -3   0  -5    3.20    2.20
   3   0   5    1.30    4.40
   3   0   5   -6.70    7.70
   3   0   5   -3.90    5.10
   3   0   5   -2.80    4.30
   3   0   5   -0.90    4.70
  -3  -1  -5 1434.46  122.39
  -3  -1  -5 1326.47  121.99
  -3  -1  -5 1502.45  123.89
  -3  -1  -5 1489.75  126.99
   3   1   5 1477.45  125.39
   3   1   5 1302.27  126.19
   3   1   5 1396.56  123.69
   3   1   5 1306.67  124.69
   3   1   5 1452.05  122.49
  -3  -2  -5  119.59   19.00
  -3  -2  -5  113.89   16.40
  -3  -2  -5  182.58   18.40
  -3  -2  -5  129.39   15.80
   3   2   5   95.19   15.00
   3   2   5  116.69   16.60
   3   2   5   69.09   16.60
   3   2   5  114.29   17.40
   3   2   5  141.89   16.00
  -3  -3  -5   41.40   11.70
  -3  -3  -5   31.70    8.70
   3   3   5   24.40   10.10
   3   3   5   16.10   10.90
   3   3   5   46.80   11.50
  -3  -4  -5  332.27   38.50
  -3  -4  -5  248.98   31.60
   3   4   5  261.17   31.80
   3   4   5  273.67   37.80
   3   4   5  271.57   32.10
   3   4   5  272.97   35.00
  -3  -5  -5  253.67   38.90
  -3  -5  -5  304.77   34.60
   3   5   5  264.47   39.00
   3   5   5  247.88   33.40
   3   5   5  306.87   39.50
  -3  -6  -5    4.40   12.10
  -3  -6  -5   37.80   20.10
  -3  -7  -5   15.30   22.70
   2  -7   5   64.19   21.50
   2  -7   5   49.50   25.30
  -2   6  -5   27.90   13.80
   2  -6   5  -11.20   10.60
   2  -6   5   -6.60   11.70
  -2   5  -5  759.12   71.79
   2  -5   5  694.63   73.79
   2  -5   5  651.03   68.39
   2  -5   5  767.02   74.89
  -2   4  -5  219.28   29.20
   2  -4   5  249.58   30.20
   2  -4   5  214.58   30.80
   2  -4   5  179.78   26.10
   2  -4   5  205.98   24.10
  -2   3  -5   38.20    9.50
  -2   3  -5   12.60    9.70
   2  -3   5   16.70    8.70
   2  -3   5   23.00   10.00
   2  -3   5   41.80   12.30
   2  -3   5   17.40    8.50
  -2   2  -5    4.50    3.80
  -2   2  -5    1.30    6.30
  -2   2  -5   -9.90    4.90
   2  -2   5   -1.10    6.00
   2  -2   5    2.60    6.90
   2  -2   5   -6.00    5.60
   2  -2   5   -2.30    3.50
  -2   1  -5 5607.24  469.65
  -2   1  -5 5520.65  472.45
  -2   1  -5 4798.12  471.55
  -2   1  -5 5586.84  468.65
   2  -1   5 6183.38  469.75
   2  -1   5 5403.36  472.25
   2  -1   5 5388.56  471.75
   2  -1   5 5823.92  469.35
   2  -1   5 4817.22  469.65
  -2   0  -5   -0.70    3.00
  -2   0  -5   -5.00    3.00
  -2   0  -5  -13.60    6.20
   2   0   5   -1.70    5.50
   2   0   5   -4.10    6.60
   2   0   5   -7.60    4.50
   2   0   5   -2.70    2.80
   2   0   5    4.80    4.00
  -2  -1  -5 4669.63  458.75
  -2  -1  -5 5503.15  462.05
  -2  -1  -5 5279.77  459.55
  -2  -1  -5 5064.99  458.05
   2   1   5 5774.42  458.45
   2   1   5 5521.95  462.15
   2   1   5 4523.45  458.55
   2   1   5 5819.92  459.85
   2   1   5 6160.78  461.15
  -2  -2  -5    2.60    3.80
  -2  -2  -5    4.80    6.70
  -2  -2  -5    4.40    3.90
   2   2   5   -0.30    4.10
   2   2   5    0.30    4.80
   2   2   5    3.90    5.50
   2   2   5   -0.80    5.90
   2   2   5    3.50    4.50
  -2  -3  -5   42.50   12.00
  -2  -3  -5   16.70    6.60
   2   3   5   17.60    8.40
   2   3   5   22.70    9.50
   2   3   5   26.50   11.80
   2   3   5   17.40    8.90
  -2  -4  -5  201.18   25.20
  -2  -4  -5  241.08   31.70
   2   4   5  200.18   24.90
   2   4   5  191.98   30.90
   2   4   5  196.68   28.40
   2   4   5  231.08   27.60
  -2  -5  -5  700.43   71.69
  -2  -5  -5  795.32   77.89
   2   5   5  754.62   73.69
   2   5   5  852.81   79.09
  -2  -6  -5   11.20   11.70
  -2  -6  -5   12.00   18.70
   2   6   5    4.40   10.30
  -2  -7  -5   55.79   26.70
  -2  -7  -5   56.09   18.60
   1  -7   5   71.79   27.20
   1  -7   5   14.30   12.90
  -1   6  -5   29.60   14.10
   1  -6   5   -1.00   11.20
   1  -6   5   16.70   19.20
  -1   5  -5  193.68   29.20
   1  -5   5  175.28   28.10
   1  -5   5  249.88   36.10
   1  -5   5  226.68   30.20
  -1   4  -5  172.38   26.60
   1  -4   5  201.18   20.60
   1  -4   5  205.18   31.60
   1  -4   5  221.38   27.90
   1  -4   5  252.97   28.60
  -1   3  -5  122.29   19.80
   1  -3   5  149.29   22.60
   1  -3   5  157.28   18.70
   1  -3   5  157.98   20.20
   1  -3   5  170.88   21.10
  -1   2  -5  325.07   29.60
  -1   2  -5  322.17   33.30
   1  -2   5  339.07   32.80
   1  -2   5  332.67   33.00
   1  -2   5  356.96   32.00
   1  -2   5  333.57   33.00
  -1   1  -5 1077.99   99.29
   1  -1   5 1131.19   97.79
   1  -1   5 1110.69   96.19
   1  -1   5 1091.49   99.09
   1  -1   5 1124.29   99.19
   1  -1   5 1140.59   98.29
  -1   0  -5    0.50    2.10
  -1   0  -5   -2.80    3.40
  -1   0  -5    2.50    2.00
  -1   0  -5   -1.10    2.00
   1   0   5   -1.10    1.90
   1   0   5  -11.30    5.00
   1   0   5   -0.60    2.50
   1   0   5    0.50    2.90
   1   0   5    5.60    2.90
   1   0   5    3.60    6.10
  -1  -1  -5 1187.18   96.99
  -1  -1  -5 1102.79   95.39
  -1  -1  -5 1051.89   97.09
  -1  -1  -5 1107.99   97.49
   1   1   5 1043.70   96.89
   1   1   5 1095.19   96.79
   1   1   5 1188.18   98.79
   1   1   5 1110.59   97.49
  -1  -2  -5  339.87   30.20
  -1  -2  -5  356.76   32.50
   1   2   5  285.87   30.50
   1   2   5  304.67   31.60
   1   2   5  323.67   32.20
   1   2   5  308.77   30.50
  -1  -3  -5  179.68   23.30
  -1  -3  -5  157.08   18.00
   1   3   5  134.29   18.40
   1   3   5  154.18   20.10
   1   3   5  115.09   19.60
  -1  -4  -5  248.88   26.40
  -1  -4  -5  188.38   30.20
   1   4   5  193.18   29.50
   1   4   5  207.38   27.70
   1   4   5  200.88   22.70
  -1  -5  -5  219.18   27.70
  -1  -5  -5  177.68   32.20
   1   5   5  197.58   29.10
  -1  -6  -5   12.10   10.90
  -1  -6  -5    6.10   17.60
   1   6   5   16.90   13.30
  -1  -7  -5   22.90   15.40
  -1  -7  -5   34.40   20.20
   0  -7   5   18.60   22.20
   0  -7   5   -0.60    9.90
   0   6  -5   52.79   15.40
   0  -6   5    7.20   11.30
   0  -6   5   32.10   21.20
   0   5  -5   18.50   11.10
   0  -5   5   13.10   10.90
   0  -5   5   -3.80    9.60
   0  -5   5    0.40   11.70
   0   4  -5 1500.15  148.49
   0   4  -5 1625.84  152.38
   0  -4   5 1749.22  149.29
   0  -4   5 1811.32  152.98
   0  -4   5 1657.93  143.19
   0  -4   5 1738.13  148.89
   0   3  -5   16.60    7.20
   0   3  -5   22.30    9.30
   0  -3   5    8.10   10.20
   0  -3   5   21.30    6.10
   0  -3   5   15.90    7.10
   0   2  -5 1969.40  210.68
   0   2  -5 2465.65  210.38
   0   2  -5 2529.35  207.48
   0  -2   5 2437.06  209.38
   0  -2   5 2485.35  209.88
   0  -2   5 2523.95  211.38
   0   1  -5  199.88   18.40
   0   1  -5  161.98   18.80
   0   1  -5  166.78   18.20
   0  -1   5  145.79   17.50
   0  -1   5  175.98   17.90
   0  -1   5  158.58   17.90
   0   0  -5  -10.60    2.30
   0   0  -5   -3.00    2.10
   0   0  -5   -5.70    2.90
   0   0   5   -1.80    4.00
   0   0   5   -4.40    1.70
   0   0   5   -1.70    3.60
   0  -1  -5  205.28   18.10
   0  -1  -5  151.98   19.50
   0  -1  -5  168.58   16.40
   0   1   5  166.58   18.80
   0   1   5  210.18   18.30
   0  -2  -5 2907.61  227.28
   0  -2  -5 2418.76  229.38
   0   2   5 2640.94  227.88
   0   2   5 2609.74  228.98
   0   2   5 2536.35  228.88
   0  -3  -5   28.10   11.20
   0  -3  -5   18.00    6.10
   0   3   5   13.20    9.10
   0   3   5   12.80    7.30
   0  -4  -5 1711.73  158.38
   0  -4  -5 1871.41  154.68
   0   4   5 1585.94  156.08
   0   4   5 1793.92  152.98
   0  -5  -5  -20.50   12.60
   0  -5  -5   -0.50    8.90
   0   5   5  -23.50    8.80
   0  -6  -5    6.70   18.30
   0  -6  -5   29.70   13.20
   0   6   5   15.50   13.60
   0  -7  -5   18.90   14.30
   0  -7  -5   12.60   23.60
  -1  -7   5   35.30   17.60
  -1  -7   5   27.30   19.70
  -1  -6   5  -26.00   15.00
  -1  -6   5   18.30   10.70
   1   5  -5  270.67   30.00
   1   5  -5  243.08   35.40
  -1  -5   5  210.68   28.20
  -1  -5   5  199.88   28.70
  -1  -5   5  153.48   33.00
   1   4  -5  804.22   75.59
   1   4  -5  916.01   81.39
  -1  -4   5  713.83   78.59
  -1  -4   5  861.91   75.69
   1   3  -5   89.29   17.50
   1   3  -5  117.19   15.20
  -1  -3   5   80.69   17.90
  -1  -3   5   92.29   12.70
  -1  -3   5  114.19   12.60
  -1  -3   5  112.39   14.90
   1   2  -5 2732.03  256.97
   1   2  -5 2982.90  255.27
   1   2  -5 3017.60  253.77
  -1  -2   5 2905.01  254.67
  -1  -2   5 3003.60  257.47
  -1  -2   5 3019.70  253.97
   1   1  -5  905.21   85.39
   1   1  -5  985.60   86.79
  -1  -1   5 1030.30   86.89
  -1  -1   5 1030.90   85.49
  -1  -1   5  905.31   84.89
   1   0  -5   -4.30    1.90
   1   0  -5  -11.90    3.70
  -1   0   5   -4.40    2.10
  -1   0   5   -3.10    2.10
  -1   0   5   -7.00    4.20
   1  -1  -5 1057.49   93.39
   1  -1  -5 1046.10   91.39
  -1   1   5 1081.19   91.59
  -1   1   5 1056.09   92.89
  -1   1   5 1109.89   93.49
  -1   1   5  968.90   91.09
   1  -2  -5 3076.89  270.37
   1  -2  -5 3220.18  273.07
  -1   2   5 3103.29  270.17
  -1   2   5 3228.58  271.57
  -1   2   5 3047.20  272.07
   1  -3  -5   99.89   18.90
   1  -3  -5   97.29   14.70
  -1   3   5  113.89   18.10
   1  -4  -5  790.72   70.89
   1  -4  -5  756.32   75.49
  -1   4   5  709.03   72.79
  -1   4   5  770.82   68.79
   1  -5  -5  240.58   38.50
   1  -5  -5  235.68   31.60
  -1   5   5  269.57   36.00
   1  -6  -5   17.00   12.40
   1  -6  -5    4.00   17.20
  -1   6   5   22.90   14.80
   1  -7  -5   37.30   21.00
   1  -7  -5   69.89   20.70
  -2  -7   5   77.39   27.10
  -2  -7   5   58.49   17.20
   2   6  -5  -12.60   17.60
  -2  -6   5  -22.50   15.40
  -2  -6   5    1.50   11.60
   2   5  -5  514.75   52.69
  -2  -5   5  581.94   53.29
  -2  -5   5  545.65   65.19
   2   4  -5   30.10   12.50
   2   4  -5   19.50    7.60
  -2  -4   5   23.50   13.80
  -2  -4   5    2.50    6.00
  -2  -4   5   21.30    8.10
   2   3  -5   20.30   10.40
   2   3  -5   16.20    5.60
  -2  -3   5   10.20    6.00
  -2  -3   5   15.90   10.30
  -2  -3   5   12.30    5.20
  -2  -3   5   12.00    5.50
   2   2  -5   11.20    6.10
   2   2  -5   12.70    4.30
   2   2  -5   27.50   10.00
  -2  -2   5   16.20    5.70
  -2  -2   5   20.20    5.30
  -2  -2   5   14.10    8.30
  -2  -2   5   14.20    4.10
   2   1  -5 3342.07  300.77
   2   1  -5 3649.23  299.47
  -2  -1   5 3979.20  298.77
  -2  -1   5 3148.49  297.77
  -2  -1   5 3192.48  300.37
   2   0  -5   -7.10    2.80
   2   0  -5   -8.40    3.50
  -2   0   5   -3.00    3.20
  -2   0   5   -5.10    3.90
  -2   0   5   -0.40    4.40
   2  -1  -5 3842.72  312.37
   2  -1  -5 3054.49  310.07
   2  -1  -5 3646.34  311.37
   2  -1  -5 3638.64  313.27
  -2   1   5 3691.83  311.47
  -2   1   5 3606.84  313.07
  -2   1   5 3891.31  312.37
   2  -2  -5   16.90    6.90
   2  -2  -5   10.20    4.80
   2  -2  -5   20.10    7.70
  -2   2   5   16.00    7.00
  -2   2   5   19.50    8.40
   2  -3  -5   11.30    8.70
   2  -3  -5   11.00    7.60
   2  -3  -5   11.70    5.80
  -2   3   5   13.60    9.60
  -2   3   5   16.90    7.90
   2  -4  -5   34.60   15.20
   2  -4  -5   20.80   10.20
   2  -4  -5   14.20   12.60
  -2   4   5   13.00   12.00
  -2   4   5   12.40    8.70
   2  -5  -5  540.55   55.89
   2  -5  -5  607.44   61.19
  -2   5   5  531.65   58.29
   2  -6  -5    4.90   18.00
   2  -6  -5   -7.00   12.00
  -2   6   5   16.60   14.10
   2  -7  -5   91.09   23.30
   2  -7  -5  102.69   32.40
  -3  -7   5   33.50   19.30
  -3  -7   5   56.59   20.00
   3   6  -5   37.50   21.70
  -3  -6   5   -2.80   13.20
   3   5  -5  156.58   30.20
   3   5  -5  210.28   22.20
  -3  -5   5  137.29   31.20
  -3  -5   5  199.98   25.00
   3   4  -5  267.17   36.40
   3   4  -5  253.07   26.40
  -3  -4   5  272.47   36.80
  -3  -4   5  268.17   24.90
  -3  -4   5  275.87   28.30
   3   3  -5   19.00    5.10
   3   3  -5   25.00   11.10
  -3  -3   5   37.00   12.90
  -3  -3   5   32.80    8.20
  -3  -3   5   17.80    5.00
  -3  -3   5   28.20    7.60
   3   2  -5 1805.52  157.98
   3   2  -5 1756.12  158.48
   3   2  -5 1785.92  160.58
  -3  -2   5 1952.50  157.08
  -3  -2   5 1651.53  156.58
   3   1  -5 2348.76  214.18
   3   1  -5 2264.17  211.18
   3   1  -5 2037.80  211.68
  -3  -1   5 2823.72  211.48
  -3  -1   5 2592.44  211.58
  -3  -1   5 2730.93  212.58
  -3  -1   5 2315.67  209.68
   3   0  -5   -1.50    6.60
   3   0  -5    0.30    3.20
   3   0  -5   -0.80    2.30
   3   0  -5    6.70    5.00
  -3   0   5   -1.10    4.50
  -3   0   5   -3.30    5.90
  -3   0   5    0.10    2.60
  -3   0   5    0.80    5.40
   3  -1  -5 2754.22  226.38
   3  -1  -5 2742.93  226.68
   3  -1  -5 2644.84  227.98
  -3   1   5 2372.06  226.18
  -3   1   5 2532.35  226.48
   3  -2  -5 1985.50  170.88
   3  -2  -5 1994.50  172.08
   3  -2  -5 1937.71  169.88
  -3   2   5 1900.51  169.88
  -3   2   5 1874.51  170.58
   3  -3  -5   55.09   14.30
   3  -3  -5   47.70   14.50
   3  -3  -5   24.40    8.10
  -3   3   5   29.20   10.30
  -3   3   5   28.30   10.70
   3  -4  -5  295.47   39.60
   3  -4  -5  289.87   34.00
   3  -4  -5  263.17   35.90
  -3   4   5  303.47   35.70
  -3   4   5  260.47   36.20
   3  -5  -5  209.08   35.10
   3  -5  -5  168.98   25.90
  -3   5   5  162.58   29.20
   3  -6  -5   27.80   21.40
   3  -6  -5   18.60   14.70
  -3   6   5   21.20   17.60
   3  -7  -5   29.10   18.50
   3  -7  -5   28.40   24.90
  -4  -7   5   11.80   22.40
   4   6  -5   39.50   18.10
  -4  -6   5   41.10   22.10
   4   5  -5   19.10   13.70
  -4  -5   5   43.70   17.20
  -4  -5   5   32.50   10.90
   4   4  -5  788.22   81.59
   4   4  -5  769.02   72.89
  -4  -4   5  820.82   82.39
  -4  -4   5  919.71   75.29
  -4  -4   5  903.51   77.59
   4   3  -5   -6.10    8.30
   4   3  -5   12.30   10.30
  -4  -3   5  -10.70    9.10
  -4  -3   5    1.40    6.40
  -4  -3   5    1.00    7.50
   4   2  -5 1958.10  161.28
   4   2  -5 1638.54  160.78
   4   2  -5 1853.01  163.68
  -4  -2   5 1944.91  160.38
  -4  -2   5 1732.43  159.98
   4   1  -5  263.27   28.20
   4   1  -5  286.87   28.00
   4   1  -5  265.17   29.60
   4   1  -5  273.87   33.50
  -4  -1   5  281.77   29.10
  -4  -1   5  329.57   26.10
  -4  -1   5  246.38   27.00
  -4  -1   5  275.67   28.30
   4   0  -5   -0.60    5.30
   4   0  -5    6.20    5.30
   4   0  -5    0.00    7.80
   4   0  -5    3.10    3.00
   4   0  -5   -8.20    6.20
  -4   0   5   -4.40    3.30
  -4   0   5   -6.40    3.90
  -4   0   5   -2.40    7.80
   4  -1  -5  281.77   36.10
   4  -1  -5  309.17   33.30
   4  -1  -5  326.67   32.60
   4  -1  -5  332.37   32.00
   4  -1  -5  339.37   30.30
  -4   1   5  309.17   32.10
   4  -2  -5 1798.62  160.48
   4  -2  -5 1790.52  159.48
   4  -2  -5 1790.52  158.78
  -4   2   5 1799.82  159.48
   4  -3  -5    4.90    8.70
   4  -3  -5   -2.40    5.50
   4  -3  -5    5.40    8.90
  -4   3   5    2.70   10.20
   4  -4  -5 1014.80   87.69
   4  -4  -5  863.51   84.49
   4  -4  -5  767.32   81.79
  -4   4   5  917.71   85.09
   4  -5  -5   52.49   18.60
   4  -5  -5   41.20   15.00
  -4   5   5   47.10   15.20
   4  -6  -5   31.90   16.60
   4  -6  -5   46.60   23.50
   5   6  -5   22.30   20.10
  -5  -6   5   20.10   20.50
  -5  -6   5   20.10   10.80
   5   5  -5   70.09   23.10
  -5  -5   5  133.89   27.00
  -5  -5   5   80.19   16.00
   5   4  -5  369.96   47.30
   5   4  -5  439.26   48.90
  -5  -4   5  336.97   37.80
  -5  -4   5  380.26   41.90
  -5  -4   5  399.56   48.60
   5   3  -5   -7.70    5.30
   5   3  -5   -5.00    6.90
   5   3  -5   -2.30   10.10
  -5  -3   5    0.90    5.80
  -5  -3   5    3.40   10.70
   5   2  -5  745.83   66.89
   5   2  -5  680.23   68.99
   5   2  -5  693.83   66.69
   5   2  -5  750.72   66.99
  -5  -2   5  664.63   65.89
   5   1  -5  407.66   38.40
   5   1  -5  335.77   38.40
   5   1  -5  345.67   35.10
   5   1  -5  423.56   37.10
   5   1  -5  444.26   41.40
  -5  -1   5  385.26   35.20
  -5  -1   5  416.16   37.80
   5   0  -5    1.70    9.60
   5   0  -5    7.90    8.40
   5   0  -5   -9.50    4.70
   5   0  -5   -1.00    3.90
   5   0  -5   -2.30    4.20
  -5   0   5   -1.50    5.00
  -5   0   5   -0.70    4.80
   5  -1  -5  372.86   38.20
   5  -1  -5  309.97   37.90
   5  -1  -5  378.96   40.70
   5  -1  -5  392.26   36.80
   5  -1  -5  491.65   41.80
  -5   1   5  403.96   38.20
   5  -2  -5  755.02   68.29
   5  -2  -5  632.74   66.89
   5  -2  -5  726.93   69.59
   5  -2  -5  749.13   68.79
  -5   2   5  725.33   67.89
   5  -3  -5    0.90   11.00
   5  -3  -5    2.50    6.30
   5  -3  -5   -2.70    8.10
  -5   3   5   -6.20    6.70
   5  -4  -5  357.26   44.50
   5  -4  -5  411.76   50.59
  -5   4   5  361.16   46.40
   5  -5  -5   72.39   18.90
   5  -5  -5   65.99   23.50
  -5   5   5   86.99   20.50
   5  -6  -5   13.40   12.80
   5  -6  -5    7.90   16.30
   6   6  -5   -6.80   17.80
  -6  -6   5   -3.50   10.20
  -6  -6   5   20.40   20.40
   6   5  -5  300.47   47.10
  -6  -5   5  374.66   43.60
  -6  -5   5  428.36   53.39
   6   4  -5   44.50   17.50
   6   4  -5   36.50   17.50
  -6  -4   5   45.40   14.00
  -6  -4   5   14.20   14.00
   6   3  -5   -0.90    8.20
   6   3  -5   12.30   11.80
   6   3  -5    3.50    7.50
  -6  -3   5    4.10    9.70
  -6  -3   5   23.80   14.20
   6   2  -5   50.99   16.00
   6   2  -5  123.49   18.80
   6   2  -5   91.79   17.90
   6   2  -5   66.59   14.60
  -6  -2   5   78.09   15.30
   6   1  -5 2223.08  206.28
   6   1  -5 2357.96  207.88
   6   1  -5 2405.56  210.68
   6   1  -5 2463.35  212.18
   6   1  -5 2374.26  209.58
  -6  -1   5 2500.05  206.58
   6   0  -5    5.30    7.30
   6   0  -5    1.40    5.20
   6   0  -5   12.40    9.50
   6   0  -5    4.30    5.60
   6   0  -5   -1.10   10.50
  -6   0   5    1.30    5.80
  -6   0   5  -10.00    4.30
   6  -1  -5 2308.47  210.78
   6  -1  -5 2322.77  212.98
   6  -1  -5 2485.75  212.48
   6  -1  -5 2109.29  208.78
   6  -1  -5 2600.84  210.98
  -6   1   5 2542.65  210.68
   6  -2  -5   96.39   18.70
   6  -2  -5   76.89   16.10
   6  -2  -5   76.29   16.20
   6  -2  -5   57.19   16.30
  -6   2   5   59.19   15.00
   6  -3  -5   21.90   14.60
   6  -3  -5    0.40    7.40
   6  -3  -5   21.30   13.50
  -6   3   5   -2.70    8.90
   6  -4  -5   40.90   15.40
   6  -4  -5   30.50   15.20
  -6   4   5   23.00   15.60
   6  -5  -5  334.97   47.10
   6  -5  -5  447.16   56.19
   6  -6  -5  -14.90   13.40
   6  -6  -5   24.20   22.10
   7   6  -5  -18.00   16.70
  -7  -6   5   16.70   10.90
  -7  -6   5   11.00   17.60
   7   5  -5  152.98   29.10
  -7  -5   5   49.80   22.40
  -7  -5   5   97.99   20.40
   7   4  -5   46.40   19.10
   7   4  -5  101.29   23.10
  -7  -4   5  104.69   23.60
  -7  -4   5   63.99   15.90
   7   3  -5   13.10   10.10
   7   3  -5    4.60   12.50
   7   3  -5   15.40   13.50
   7   3  -5   -7.20    7.70
  -7  -3   5   16.20   14.10
  -7  -3   5   15.40   11.60
   7   2  -5  223.98   28.40
   7   2  -5  298.27   36.10
   7   2  -5  267.57   33.20
   7   2  -5  172.68   28.40
  -7  -2   5  172.48   27.40
   7   1  -5  983.90   98.19
   7   1  -5 1175.18  102.29
   7   1  -5 1134.89  103.29
   7   1  -5 1241.08  104.79
   7   1  -5 1337.37  100.99
  -7  -1   5 1097.89  101.09
  -7  -1   5  981.20   98.09
   7   0  -5   -4.40    5.70
   7   0  -5   -1.20    7.00
   7   0  -5   -6.10    5.40
   7   0  -5   -0.80    9.00
   7   0  -5   12.40    9.30
  -7   0   5    6.60    9.70
  -7   0   5    6.80    8.40
   7  -1  -5 1175.98  107.69
   7  -1  -5 1064.39  105.59
   7  -1  -5 1071.29  103.69
   7  -1  -5 1092.19  104.89
   7  -1  -5 1280.57  109.19
  -7   1   5 1250.87  105.69
   7  -2  -5  190.18   30.60
   7  -2  -5  193.78   31.30
   7  -2  -5  220.38   30.40
   7  -2  -5  216.18   29.60
   7  -2  -5  230.88   27.90
  -7   2   5  197.18   29.40
   7  -3  -5   -5.60    7.10
   7  -3  -5   16.70   14.70
   7  -3  -5   11.50   11.00
  -7   3   5   -7.10    9.00
   7  -4  -5   46.20   17.80
   7  -4  -5   60.19   18.30
  -7   4   5   66.59   17.50
   7  -5  -5  135.19   26.70
   7  -5  -5   94.49   25.20
   7  -6  -5   14.30   16.70
   7  -6  -5   10.90   17.30
  -8  -6   5    5.30   20.20
   8   5  -5   39.80   20.50
   8   5  -5    3.20   15.40
  -8  -5   5   38.20   16.90
  -8  -5   5   40.30   21.70
   8   4  -5  282.67   41.10
   8   4  -5  288.67   44.00
  -8  -4   5  272.87   37.80
  -8  -4   5  350.16   44.80
   8   3  -5    2.00   12.20
   8   3  -5  -10.10   12.70
   8   3  -5   10.60   12.80
   8   3  -5    0.90   12.10
  -8  -3   5   16.70   13.50
  -8  -3   5   -1.90    8.00
   8   2  -5  765.52   73.79
   8   2  -5  774.82   72.09
   8   2  -5  758.72   74.79
   8   2  -5  712.13   65.99
   8   2  -5  841.42   75.69
  -8  -2   5  695.33   72.09
   8   1  -5   19.20   15.20
   8   1  -5    9.50   11.90
   8   1  -5    6.20    7.60
   8   1  -5   12.70   11.80
   8   1  -5    4.60    8.80
  -8  -1   5   22.70    8.10
  -8  -1   5    8.30    8.10
   8   0  -5   17.50    9.70
   8   0  -5    1.70   10.40
   8   0  -5   -5.90   14.20
   8   0  -5   22.60   11.90
   8   0  -5    5.00    7.80
  -8   0   5    2.90    9.50
  -8   0   5   10.50    8.50
   8  -1  -5    9.50    9.40
   8  -1  -5   12.50   11.40
   8  -1  -5    3.60   11.50
   8  -1  -5   14.00   12.80
   8  -1  -5   17.50   10.10
  -8   1   5   12.50   10.00
  -8   1   5   26.60   12.70
   8  -2  -5  685.83   69.69
   8  -2  -5  694.53   68.39
   8  -2  -5  595.74   65.09
   8  -2  -5  797.42   70.19
   8  -2  -5  651.53   67.79
  -8   2   5  682.23   67.99
   8  -3  -5   -5.10   14.60
   8  -3  -5   -8.70   12.10
   8  -3  -5    0.80   11.20
   8  -3  -5    5.20   10.50
  -8   3   5  -16.70   11.40
   8  -4  -5  292.97   43.10
   8  -4  -5  368.76   49.10
   8  -5  -5   12.40   12.50
   8  -5  -5   23.30   18.30
   9   5  -5    5.00   19.60
   9   5  -5   31.90   21.00
  -9  -5   5   70.19   20.30
  -9  -5   5   54.49   19.60
   9   4  -5   90.69   25.00
   9   4  -5   75.39   22.70
  -9  -4   5   88.39   22.80
  -9  -4   5   77.19   20.70
   9   3  -5  -17.60   11.40
   9   3  -5   -5.90   15.50
   9   3  -5    5.60   12.80
   9   3  -5   -5.70    8.60
  -9  -3   5  -12.10    6.90
  -9  -3   5    9.70   13.20
   9   2  -5  415.76   47.70
   9   2  -5  424.56   48.10
   9   2  -5  313.67   37.80
   9   2  -5  353.76   45.20
   9   2  -5  256.37   39.80
  -9  -2   5  380.36   43.50
   9   1  -5  160.78   25.60
   9   1  -5  211.18   30.80
   9   1  -5  157.58   23.00
   9   1  -5  141.79   28.00
   9   1  -5  148.89   30.90
  -9  -1   5  200.08   28.60
  -9  -1   5  232.08   25.30
   9   0  -5   15.00   12.80
   9   0  -5    7.40   11.90
   9   0  -5   -3.40    8.40
   9   0  -5   12.70   18.60
   9   0  -5    3.90    9.20
  -9   0   5   12.30   12.70
  -9   0   5   -1.30    8.60
   9  -1  -5  143.89   28.80
   9  -1  -5  134.49   26.80
   9  -1  -5  167.98   25.60
   9  -1  -5  231.98   29.70
   9  -1  -5  224.98   33.20
  -9   1   5  199.98   28.30
  -9   1   5  169.08   27.20
   9  -2  -5  331.37   43.90
   9  -2  -5  365.56   47.50
   9  -2  -5  469.75   51.49
   9  -2  -5  268.97   39.80
  -9   2   5  358.06   44.00
   9  -3  -5  -31.50   12.80
   9  -3  -5    4.40    9.80
   9  -3  -5    0.60   14.40
   9  -3  -5    7.40   12.80
  -9   3   5   22.00   15.50
   9  -4  -5   61.79   18.50
   9  -4  -5   78.69   20.30
   9  -4  -5  104.09   26.00
   9  -5  -5   46.80   19.80
   9  -5  -5   26.30   21.20
  10   5  -5  131.69   31.90
  10   5  -5  103.99   33.40
 -10  -5   5  107.09   24.30
 -10  -5   5  115.79   29.00
  10   4  -5   37.00   21.20
  10   4  -5   48.50   20.40
 -10  -4   5   28.30   18.30
 -10  -4   5   47.90   16.10
  10   3  -5  -12.80   16.30
  10   3  -5   28.10   15.70
  10   3  -5   32.20   17.50
  10   3  -5   12.80   14.80
 -10  -3   5   -4.10    9.20
 -10  -3   5    3.10   12.70
  10   2  -5   48.80   18.50
  10   2  -5   59.49   17.30
  10   2  -5   38.00   15.20
  10   2  -5   25.30   16.60
 -10  -2   5   25.50   13.10
  10   1  -5  280.77   39.40
  10   1  -5  195.48   31.00
  10   1  -5  238.68   35.50
  10   1  -5  287.07   38.20
  10   1  -5  213.38   28.80
 -10  -1   5  259.57   34.40
 -10  -1   5  247.28   30.30
  10   0  -5   10.40   10.90
  10   0  -5   -0.10   18.70
  10   0  -5   11.30   10.60
  10   0  -5   -5.50    8.10
  10   0  -5   11.20   11.80
 -10   0   5    3.90   11.20
 -10   0   5  -16.40   11.50
  10  -1  -5  266.37   39.50
  10  -1  -5  225.68   37.10
  10  -1  -5  320.07   37.70
  10  -1  -5  254.37   41.30
 -10   1   5  255.97   35.60
 -10   1   5  221.68   35.20
  10  -2  -5   46.00   19.20
  10  -2  -5   65.69   23.70
  10  -2  -5   33.30   14.90
  10  -2  -5   49.00   15.20
 -10   2   5   62.89   19.10
 -10   2   5   11.40   16.80
  10  -3  -5   45.50   20.40
  10  -3  -5    4.60   13.00
  10  -3  -5  -17.10    9.10
  10  -3  -5    9.50   14.10
  10  -4  -5   15.90   16.30
  10  -4  -5   17.80   19.90
  10  -4  -5   12.70   16.10
  10  -5  -5  124.69   27.70
  10  -5  -5   80.39   24.10
  10  -5  -5  153.38   32.90
  11   4  -5   51.79   24.10
  11   4  -5    3.40   17.60
 -11  -4   5  -11.10   14.20
 -11  -4   5   -5.70   10.00
  11   3  -5  -29.20   17.50
  11   3  -5    7.70   16.00
  11   3  -5    8.00   14.90
  11   3  -5   13.20   12.90
 -11  -3   5   25.60   15.50
 -11  -3   5   -5.70   13.70
  11   2  -5   78.09   27.50
  11   2  -5   80.89   24.30
  11   2  -5   73.99   21.00
  11   2  -5   91.89   21.30
 -11  -2   5   28.80   16.90
  11   1  -5  139.89   29.00
  11   1  -5  102.59   22.90
  11   1  -5  108.59   30.80
  11   1  -5  202.08   30.10
 -11  -1   5  165.68   28.40
  11   0  -5   -2.10   10.20
  11   0  -5   -8.50   12.80
  11   0  -5   -0.30    9.60
  11   0  -5    6.70   12.70
  11   0  -5    3.10   14.10
 -11   0   5    7.50   14.50
 -11   0   5   14.70   12.80
  11  -1  -5   46.30   25.50
  11  -1  -5  120.69   25.90
  11  -1  -5  114.69   22.50
  11  -1  -5  157.88   27.40
 -11   1   5  156.68   26.20
 -11   1   5   75.39   21.00
  11  -2  -5   55.49   18.00
  11  -2  -5   68.49   18.20
  11  -2  -5  110.69   26.60
  11  -2  -5   41.20   19.90
 -11   2   5   72.69   18.40
  11  -3  -5   23.50   20.80
  11  -3  -5   34.90   17.50
  11  -3  -5   -4.90   15.60
  11  -3  -5   -5.40   13.50
  11  -4  -5   12.10   17.60
  11  -4  -5   15.90   21.50
  11  -4  -5   11.40   18.00
  12   3  -5    0.80   11.80
  12   3  -5   14.40   17.20
  12   3  -5   -9.20   15.10
  12   3  -5  -26.80   20.30
 -12  -3   5    3.10   16.30
 -12  -3   5   -6.10   11.20
  12   2  -5  124.39   26.70
  12   2  -5  102.79   28.40
  12   2  -5  108.39   25.60
  12   2  -5   76.79   26.80
 -12  -2   5  123.69   26.30
  12   1  -5   62.99   20.20
  12   1  -5   60.49   20.20
  12   1  -5   46.30   23.00
  12   1  -5   56.69   19.00
 -12  -1   5   58.89   21.90
  12   0  -5   -0.70   20.80
  12   0  -5   -3.20   10.60
  12   0  -5    6.60   15.00
  12   0  -5   21.90   16.20
 -12   0   5   26.90   14.30
  12  -1  -5   53.79   27.60
  12  -1  -5   82.59   23.10
  12  -1  -5   42.90   18.30
  12  -1  -5   53.39   21.80
 -12   1   5   73.29   19.70
  12  -2  -5   80.99   25.40
  12  -2  -5   56.69   29.20
  12  -2  -5  121.79   23.40
  12  -2  -5  123.79   28.20
  12  -3  -5    0.10   11.80
  12  -3  -5    0.40   13.50
  12  -3  -5  -10.60   19.00
  12  -3  -5  -46.70   18.50
  13   2  -5   41.70   30.60
  13   2  -5   41.30   23.50
  13   2  -5  100.09   27.50
  13   1  -5   20.00   29.50
  13   1  -5    8.60   23.20
  13   1  -5   11.90   14.30
  13   1  -5   35.00   20.70
  13   0  -5   -2.70   11.70
  13   0  -5  -22.70   22.10
  13   0  -5   19.70   15.60
  13   0  -5    3.00   14.00
  13  -1  -5   29.00   22.40
  13  -1  -5   31.40   20.00
  13  -1  -5   27.00   15.30
  13  -1  -5   44.50   17.80
  13  -2  -5   96.39   27.40
  13  -2  -5   67.19   23.40
  13  -2  -5  101.79   31.30
  12  -2   6   54.89   17.70
  12  -2   6   -1.00   26.40
  12  -2   6   27.10   18.30
  12  -1   6   -6.00   18.70
  12  -1   6   -1.50   13.40
  12  -1   6   -2.70   10.90
  12   0   6  189.78   37.50
  12   0   6  258.37   37.20
  12   0   6  216.78   43.00
  12   1   6   11.40   13.40
  12   1   6    2.20   17.80
  12   1   6   -2.70   18.90
  12   2   6   53.49   30.90
  12   2   6   24.50   19.00
  12   2   6   83.29   22.50
  11  -3   6   68.29   28.30
  11  -3   6   24.10   17.60
  11  -3   6   -3.90   16.70
  11  -2   6   21.10   16.30
  11  -2   6    2.70   24.10
  11  -2   6   23.60   18.70
  11  -1   6   25.30   13.70
  11  -1   6   10.50   11.00
  11  -1   6   17.90   18.50
 -11   0  -6  130.49   27.20
  11   0   6   49.60   19.70
  11   0   6   83.89   27.10
  11   0   6   94.49   22.30
  11   1   6    8.40   13.40
  11   1   6   24.60   18.40
  11   1   6    6.80   12.00
  11   2   6    7.30   19.30
  11   2   6   28.40   17.20
  11   2   6   20.10   25.20
  11   3   6   38.50   20.00
  11   3   6   25.40   17.30
  11   3   6   35.60   24.40
  10  -4   6  -14.00    8.10
  10  -4   6  -21.10   18.80
  10  -4   6  -11.80   13.60
  10  -3   6  121.09   29.30
  10  -3   6  160.78   29.50
  10  -3   6  113.59   32.90
  10  -2   6   18.80   16.80
  10  -2   6    0.00   20.10
  10  -2   6  -19.40   10.60
 -10   1  -6   71.69   22.30
  10  -1   6   51.09   18.20
  10  -1   6   60.59   18.50
  10  -1   6   57.49   22.00
 -10   0  -6    5.10   13.60
  10   0   6   30.50   18.90
  10   0   6   -4.20   10.70
  10   0   6   16.40   15.70
  10   1   6   88.79   22.70
  10   1   6   66.09   26.60
  10   1   6   59.09   18.50
  10   2   6   -7.20   15.50
  10   2   6   -7.90   10.10
  10   2   6    2.60   19.60
  10   3   6  252.37   42.70
  10   3   6  180.88   34.50
  10   3   6  181.08   32.50
  10   4   6   26.80   17.00
  10   4   6   -0.50   21.90
   9  -5   6   26.50   20.20
   9  -5   6   23.50   18.80
   9  -5   6  -18.90   22.40
   9  -4   6   35.80   22.00
   9  -4   6    7.50   11.40
   9  -4   6    8.20   16.00
   9  -3   6   68.89   19.70
   9  -3   6   54.69   20.50
   9  -3   6   68.19   25.20
  -9   2  -6   57.79   21.70
   9  -2   6   36.10   15.70
   9  -2   6   30.00   22.80
   9  -2   6   38.90   17.50
  -9   1  -6   39.80   18.30
   9  -1   6   10.80    9.80
   9  -1   6    8.60   12.70
   9  -1   6   17.00   20.60
  -9   0  -6  162.88   31.10
   9   0   6  307.47   40.00
   9   0   6  206.98   30.10
   9   0   6  207.98   38.30
   9   1   6   26.00   21.20
   9   1   6    1.70   11.20
   9   1   6    6.50   11.80
   9   1   6   12.40   11.20
   9   2   6   58.39   23.60
   9   2   6   43.90   13.40
   9   2   6   32.90   17.70
   9   2   6   53.19   15.80
   9   3   6   86.69   20.60
   9   3   6   88.59   23.60
   9   3   6  106.09   28.90
   9   4   6   42.30   17.60
   9   4   6   26.30   22.30
   9   4   6   49.00   19.70
   9   5   6    4.00   19.20
   8  -5   6   -8.80   16.70
   8  -5   6    1.40   15.20
   8  -5   6   -5.80   19.30
   8  -5   6  -14.10    9.40
   8  -4   6   73.79   21.10
   8  -4   6   61.99   21.40
   8  -4   6   80.59   20.50
   8  -4   6   53.19   23.00
  -8   3  -6   30.30   15.50
   8  -3   6   38.70   19.70
   8  -3   6   12.20   10.60
   8  -3   6   13.60   14.40
   8  -3   6   31.90   13.00
  -8   2  -6  146.39   27.30
   8  -2   6   98.69   15.90
   8  -2   6   59.19   18.40
   8  -2   6   97.39   26.20
   8  -2   6   57.99   17.40
  -8   1  -6   11.20   14.40
  -8   1  -6    2.50   10.50
   8  -1   6   28.70   12.30
   8  -1   6   22.00    7.00
   8  -1   6   29.80   21.40
   8  -1   6   21.10   15.10
  -8   0  -6 1099.29  111.59
  -8   0  -6 1252.67  116.39
   8   0   6 1317.97  115.19
   8   0   6 1206.98  115.99
   8   0   6 1211.68  112.69
   8   0   6 1296.67  118.89
  -8  -1  -6   12.50    5.10
  -8  -1  -6   29.20   12.70
   8   1   6   16.50   10.70
   8   1   6   25.40   13.80
   8   1   6    6.90   13.70
   8   1   6   11.80   11.10
  -8  -2  -6  113.89   15.70
  -8  -2  -6  119.29   21.80
   8   2   6  115.29   19.80
   8   2   6   89.89   27.20
   8   2   6   94.09   22.50
   8   2   6   64.19   17.40
  -8  -3  -6   27.40   11.10
  -8  -3  -6   32.80   14.40
   8   3   6    8.60   12.50
   8   3   6   49.70   15.70
   8   3   6   51.59   20.20
   8   3   6   44.50   16.00
  -8  -4  -6  102.89   22.50
  -8  -4  -6   91.59   19.50
   8   4   6   55.99   18.80
   8   4   6   83.49   24.30
   8   4   6  112.19   25.40
   8   5   6    7.20   15.50
   8   5   6   13.90   19.20
   7  -5   6   12.50   16.60
   7  -5   6    2.70   13.60
   7  -5   6    2.80   15.10
   7  -4   6   19.40   17.60
   7  -4   6   27.50   13.00
   7  -4   6   21.80   15.70
  -7   3  -6  272.17   40.40
   7  -3   6  229.08   37.10
   7  -3   6  320.27   36.00
   7  -3   6  303.47   42.50
   7  -3   6  256.17   36.40
  -7   2  -6   40.80   12.20
  -7   2  -6   20.00   15.80
   7  -2   6   13.00   11.10
   7  -2   6   24.50    9.30
   7  -2   6   21.90   10.10
   7  -2   6   13.80   18.30
  -7   1  -6   -5.70    7.30
  -7   1  -6   -2.20    7.40
  -7   1  -6    2.30    5.60
   7  -1   6   -5.80   10.60
   7  -1   6    7.90    7.50
   7  -1   6   -5.20    6.90
   7  -1   6    0.60    7.40
   7  -1   6    5.00    5.80
  -7   0  -6  268.27   27.50
  -7   0  -6  348.87   34.40
  -7   0  -6  395.26   39.40
   7   0   6  338.17   38.90
   7   0   6  305.27   44.20
   7   0   6  460.15   36.60
   7   0   6  373.36   43.80
   7   0   6  348.37   36.70
  -7  -1  -6   -2.30    3.60
  -7  -1  -6   -3.00    3.60
  -7  -1  -6    6.00    7.10
   7   1   6    6.60   12.30
   7   1   6    4.20   12.80
   7   1   6    3.60    8.20
   7   1   6   -8.60    6.80
   7   1   6    3.50    9.00
  -7  -2  -6   27.80   12.60
  -7  -2  -6   25.40    9.00
   7   2   6   44.80   12.50
   7   2   6   24.20   10.10
   7   2   6   22.70   12.50
   7   2   6   33.10   18.80
  -7  -3  -6  220.08   28.80
  -7  -3  -6  318.77   34.70
   7   3   6  283.97   38.70
   7   3   6  148.99   27.50
   7   3   6  288.07   34.00
   7   3   6  298.37   39.70
  -7  -4  -6   42.50   13.20
  -7  -4  -6   17.90   13.90
   7   4   6   29.70   17.30
   7   4   6   14.40   16.20
   7   4   6   22.30   12.40
  -7  -5  -6   22.00   14.90
  -7  -5  -6   28.10   14.10
   7   5   6   20.00   16.40
   7   5   6    8.70   17.50
   6  -6   6    1.50   10.80
   6  -6   6    1.50   18.20
   6  -5   6   17.60   17.10
   6  -5   6   15.80   17.10
   6  -5   6   37.60   14.20
  -6   4  -6   67.19   19.00
   6  -4   6   17.60   17.50
   6  -4   6   49.99   14.50
   6  -4   6   32.50   15.40
  -6   3  -6 1299.87  115.89
   6  -3   6 1123.49  113.29
   6  -3   6 1216.08  111.79
   6  -3   6 1209.48  114.59
   6  -3   6 1208.68  110.79
  -6   2  -6   27.90   14.50
  -6   2  -6   20.10    8.80
   6  -2   6   33.80   10.10
   6  -2   6   11.80   10.00
   6  -2   6   41.20   14.90
   6  -2   6   16.90   12.40
   6  -2   6   18.60    9.20
  -6   1  -6  553.24   49.80
  -6   1  -6  565.84   54.99
  -6   1  -6  538.45   47.00
   6  -1   6  485.85   54.29
   6  -1   6  568.24   47.60
   6  -1   6  421.56   49.70
   6  -1   6  471.75   53.29
   6  -1   6  466.95   51.89
  -6   0  -6   22.80   12.70
  -6   0  -6   48.60   11.20
   6   0   6   35.20   12.20
   6   0   6   38.30   10.80
   6   0   6   44.80   12.90
   6   0   6   35.30   12.30
   6   0   6   28.40   16.80
  -6  -1  -6  469.25   42.00
  -6  -1  -6  538.75   47.40
  -6  -1  -6  481.15   42.30
   6   1   6  393.06   45.50
   6   1   6  498.35   48.10
   6   1   6  415.86   49.90
   6   1   6  434.26   47.40
   6   1   6  547.35   50.59
  -6  -2  -6   20.10    7.90
  -6  -2  -6   13.50    7.30
  -6  -2  -6   14.60    8.30
   6   2   6   11.20    9.60
   6   2   6   27.40   11.30
   6   2   6    4.50   14.30
   6   2   6   36.10   10.20
   6   2   6    7.00   12.30
  -6  -3  -6 1336.47  106.59
  -6  -3  -6 1069.99  103.79
   6   3   6 1051.29  107.69
   6   3   6 1087.39  104.59
   6   3   6 1226.88  109.19
  -6  -4  -6   45.20   15.40
  -6  -4  -6   32.20   14.10
   6   4   6   47.20   12.30
   6   4   6   48.90   19.20
   6   4   6   11.50   10.10
   6   4   6   52.89   14.40
  -6  -5  -6   51.89   15.50
  -6  -5  -6   36.70   16.20
   6   5   6  101.69   23.20
   6   5   6   28.40   19.70
  -6  -6  -6    5.40   15.10
   6   6   6    3.30   20.70
   6   6   6   35.90   21.50
   5  -6   6   67.59   21.40
   5  -6   6   42.30   15.80
  -5   5  -6   82.89   21.00
   5  -5   6   72.59   18.90
   5  -5   6  110.89   23.70
   5  -5   6   86.29   20.60
  -5   4  -6   89.29   21.20
   5  -4   6   68.49   17.50
   5  -4   6   76.89   18.70
   5  -4   6   67.59   19.20
  -5   3  -6  299.37   31.70
  -5   3  -6  315.37   40.20
   5  -3   6  284.87   39.10
   5  -3   6  252.77   35.20
   5  -3   6  416.86   43.40
   5  -3   6  328.37   34.80
  -5   2  -6  147.69   19.70
  -5   2  -6  162.58   25.80
   5  -2   6  202.08   22.70
   5  -2   6  195.78   27.40
   5  -2   6  186.88   26.70
   5  -2   6  163.18   26.10
   5  -2   6  153.78   22.70
  -5   1  -6  645.64   53.49
  -5   1  -6  585.44   57.19
  -5   1  -6  498.95   50.99
   5  -1   6  605.44   57.09
   5  -1   6  603.84   54.09
   5  -1   6  591.14   51.39
   5  -1   6  475.85   55.49
   5  -1   6  630.04   58.79
  -5   0  -6  635.14   54.99
  -5   0  -6  639.64   58.99
   5   0   6  519.65   57.89
   5   0   6  497.85   56.29
   5   0   6  658.33   55.39
   5   0   6  550.84   58.69
   5   0   6  591.24   55.79
  -5  -1  -6  609.24   54.99
  -5  -1  -6  650.83   58.39
  -5  -1  -6  645.64   54.79
   5   1   6  626.04   60.09
   5   1   6  671.93   59.69
   5   1   6  626.04   61.09
   5   1   6  576.34   57.39
   5   1   6  562.34   61.69
  -5  -2  -6  192.68   24.00
  -5  -2  -6  220.28   21.00
  -5  -2  -6  150.58   20.60
   5   2   6  175.58   22.60
   5   2   6  166.78   23.60
   5   2   6  140.39   24.50
   5   2   6  166.48   27.00
   5   2   6  213.18   25.90
  -5  -3  -6  338.17   41.00
  -5  -3  -6  516.25   40.80
   5   3   6  401.26   46.00
   5   3   6  248.78   41.70
   5   3   6  351.86   37.90
  -5  -4  -6   62.49   16.60
  -5  -4  -6   51.29   15.00
   5   4   6   84.29   18.20
   5   4   6   73.49   15.10
   5   4   6   52.29   16.50
   5   4   6   52.29   15.60
  -5  -5  -6  107.79   22.40
  -5  -5  -6   42.20   13.90
   5   5   6   56.89   18.10
   5   5   6   85.39   21.20
  -5  -6  -6   32.20   19.20
  -5  -6  -6   45.50   15.20
   5   6   6   89.79   25.20
   5   6   6   82.79   22.60
   4  -6   6  131.99   27.80
   4  -6   6   96.99   21.70
  -4   5  -6   14.20   13.00
   4  -5   6    7.30    9.70
   4  -5   6  -10.60   13.80
   4  -5   6    5.50   11.40
  -4   4  -6  607.94   65.19
   4  -4   6  661.33   62.19
   4  -4   6  661.53   62.89
   4  -4   6  597.34   63.89
  -4   3  -6   30.20    9.00
  -4   3  -6   63.09   14.30
   4  -3   6   23.20   12.30
   4  -3   6   33.80   11.60
   4  -3   6   49.60   12.90
   4  -3   6   48.20   14.10
  -4   2  -6  243.98   25.10
  -4   2  -6  255.87   32.50
   4  -2   6  249.18   28.90
   4  -2   6  283.37   27.30
   4  -2   6  214.78   32.10
   4  -2   6  242.58   31.70
  -4   1  -6   -2.10    6.00
  -4   1  -6   -0.80    3.70
  -4   1  -6   -6.50    4.00
   4  -1   6   -5.80    4.70
   4  -1   6   -0.10    5.90
   4  -1   6   -1.00    3.90
   4  -1   6    0.80    8.10
   4  -1   6   -0.60    5.30
   4  -1   6   -3.10    7.50
  -4   0  -6 1684.13  139.39
  -4   0  -6 1244.88  134.79
   4   0   6 1477.45  139.69
   4   0   6 1678.43  139.39
   4   0   6 1507.95  135.99
   4   0   6 1568.44  138.29
   4   0   6 1718.63  135.89
  -4  -1  -6    0.00    2.80
  -4  -1  -6    2.10    6.30
  -4  -1  -6   -2.70    2.90
  -4  -1  -6   -2.70    3.40
   4   1   6   -4.40    5.00
   4   1   6   -6.20    8.40
   4   1   6   -6.60    3.70
   4   1   6    7.10    7.20
   4   1   6    5.70    6.60
  -4  -2  -6  196.38   25.70
  -4  -2  -6  247.18   27.70
  -4  -2  -6  255.17   24.80
   4   2   6  225.48   29.50
   4   2   6  255.77   28.00
   4   2   6  207.08   30.80
   4   2   6  229.18   24.00
  -4  -3  -6   43.30   12.10
  -4  -3  -6   34.50   11.50
   4   3   6   49.30   11.00
   4   3   6   58.19   15.90
   4   3   6   54.79   15.80
  -4  -4  -6  581.14   57.89
  -4  -4  -6  533.35   55.49
   4   4   6  562.34   58.89
   4   4   6  589.24   57.19
   4   4   6  542.95   55.19
   4   4   6  613.34   57.99
  -4  -5  -6   28.10   14.50
   4   5   6   31.00   11.80
   4   5   6   17.70   13.60
   4   5   6   -6.80   10.70
  -4  -6  -6   89.69   24.00
  -4  -6  -6  129.39   21.90
   4   6   6   85.49   24.70
  -3   6  -6  306.37   40.40
   3  -6   6  247.68   35.90
   3  -6   6  179.58   35.40
  -3   5  -6  115.79   23.40
   3  -5   6  117.49   24.20
   3  -5   6  112.99   22.40
   3  -5   6  128.99   20.90
  -3   4  -6   23.00   11.00
   3  -4   6    6.10    7.90
   3  -4   6   38.50   14.00
   3  -4   6    8.50    9.90
   3  -4   6   28.70   11.80
  -3   3  -6  554.44   56.49
   3  -3   6  591.04   55.69
   3  -3   6  573.94   56.09
   3  -3   6  560.74   54.89
   3  -3   6  538.65   53.99
  -3   2  -6  237.08   23.60
  -3   2  -6  236.18   30.30
   3  -2   6  263.47   25.60
   3  -2   6  282.27   31.80
   3  -2   6  210.88   26.90
   3  -2   6  268.87   31.20
  -3   1  -6   97.59   11.50
  -3   1  -6   87.59   15.10
  -3   1  -6  104.09   11.40
   3  -1   6   71.59   10.90
   3  -1   6   75.99   15.40
   3  -1   6   85.79   11.10
   3  -1   6   60.99   13.00
   3  -1   6   90.79   15.40
   3  -1   6   92.19   12.30
   3  -1   6  105.39   12.90
  -3   0  -6 2886.91  254.37
   3   0   6 2893.51  257.37
   3   0   6 2854.81  254.87
   3   0   6 3194.28  259.07
  -3  -1  -6   85.69   10.70
  -3  -1  -6   77.29   12.00
  -3  -1  -6   74.39   10.50
   3   1   6   98.19   15.20
   3   1   6  105.29   10.40
   3   1   6  112.09   10.60
   3   1   6  100.29   16.70
   3   1   6   82.09   13.10
  -3  -2  -6  225.38   24.70
  -3  -2  -6  173.58   22.20
  -3  -2  -6  269.97   25.50
   3   2   6  229.28   23.50
   3   2   6  270.27   25.80
   3   2   6  259.77   24.70
   3   2   6  266.67   31.00
   3   2   6  293.27   27.50
  -3  -3  -6  486.95   52.29
  -3  -3  -6  557.64   51.79
   3   3   6  635.04   52.39
   3   3   6  485.55   52.99
  -3  -4  -6   10.90   12.50
   3   4   6   19.80   11.00
   3   4   6   39.70   12.60
   3   4   6   29.30   15.30
   3   4   6   21.00   10.60
  -3  -5  -6  140.89   25.70
  -3  -5  -6  116.09   19.10
   3   5   6  141.49   25.10
   3   5   6   70.39   17.80
   3   5   6  133.29   25.50
  -3  -6  -6  206.18   31.20
  -3  -6  -6  274.87   41.20
   2  -7   6   41.50   19.90
   2  -7   6   65.49   23.40
  -2   6  -6   40.70   15.10
   2  -6   6   29.90   19.20
   2  -6   6    1.80   13.30
  -2   5  -6   11.80   11.90
   2  -5   6   12.80   11.50
   2  -5   6    0.30   15.80
  -2   4  -6    4.20   10.00
   2  -4   6   11.80   10.00
   2  -4   6    2.80    9.80
   2  -4   6   -3.90    8.40
   2  -4   6   -1.90    7.60
  -2   3  -6 2186.28  196.68
   2  -3   6 2277.17  195.08
   2  -3   6 2145.39  194.48
   2  -3   6 2107.59  196.08
   2  -3   6 2367.76  196.48
  -2   2  -6  219.98   28.20
  -2   2  -6  258.07   26.50
   2  -2   6  235.88   25.00
   2  -2   6  219.08   27.50
   2  -2   6  225.38   28.50
   2  -2   6  226.78   23.50
  -2   1  -6  772.52   72.09
  -2   1  -6  821.72   72.59
   2  -1   6  809.92   71.99
   2  -1   6  838.22   72.69
   2  -1   6  839.72   69.59
   2  -1   6  785.22   68.49
   2  -1   6  824.72   69.19
   2  -1   6  616.94   68.39
  -2   0  -6  564.44   52.69
  -2   0  -6  480.75   56.79
  -2   0  -6  604.04   53.69
   2   0   6  672.73   53.79
   2   0   6  684.83   58.09
   2   0   6  612.84   52.79
   2   0   6  607.54   56.69
   2   0   6  620.64   57.19
   2   0   6  614.94   54.19
  -2  -1  -6  913.11   72.79
  -2  -1  -6  888.61   73.39
  -2  -1  -6  707.43   71.29
   2   1   6  904.51   71.69
   2   1   6  832.92   73.29
   2   1   6  687.53   75.29
   2   1   6  820.72   74.59
   2   1   6  825.82   72.49
  -2  -2  -6  191.38   22.60
  -2  -2  -6  225.48   20.00
  -2  -2  -6  210.88   22.30
   2   2   6  153.68   24.20
   2   2   6  217.58   22.60
   2   2   6  200.98   20.50
   2   2   6  213.18   25.10
   2   2   6  180.18   22.30
  -2  -3  -6 2381.76  205.88
   2   3   6 2344.57  205.18
   2   3   6 2394.66  204.48
   2   3   6 2160.58  205.78
   2   3   6 2354.76  204.38
  -2  -4  -6    7.50    7.60
  -2  -4  -6    4.40   12.10
   2   4   6    3.50    8.60
   2   4   6  -19.20   10.40
   2   4   6    9.20    9.80
   2   4   6   13.80   10.80
  -2  -5  -6   12.10   16.10
  -2  -5  -6   28.90   10.80
   2   5   6    2.30   10.30
   2   5   6    2.50   14.20
  -2  -6  -6    4.50   18.80
  -2  -6  -6    4.40   11.00
   2   6   6    3.50   11.00
  -2  -7  -6   44.30   24.10
  -2  -7  -6   15.50   15.30
   1  -7   6   40.10   23.10
   1  -7   6   23.20   17.60
  -1   6  -6  250.97   33.50
   1  -6   6  155.68   27.70
   1  -6   6  189.08   36.40
  -1   5  -6  187.38   27.40
   1  -5   6  203.48   27.50
   1  -5   6  159.48   24.70
   1  -5   6  121.59   28.50
  -1   4  -6   46.00   12.50
   1  -4   6   25.70    8.00
   1  -4   6   34.90   10.60
   1  -4   6   34.90   11.90
   1  -4   6   24.70   14.70
  -1   3  -6 1826.52  165.48
   1  -3   6 1948.80  165.08
   1  -3   6 1763.72  164.08
   1  -3   6 1926.11  166.48
   1  -3   6 1864.31  163.78
  -1   2  -6  362.36   34.80
  -1   2  -6  382.16   39.60
  -1   2  -6  465.25   34.90
   1  -2   6  323.87   37.50
   1  -2   6  414.46   39.30
   1  -2   6  423.46   39.50
   1  -2   6  425.96   39.60
  -1   1  -6 1831.02  161.88
   1  -1   6 1684.43  158.08
   1  -1   6 1827.42  161.68
   1  -1   6 1940.71  161.88
   1  -1   6 2000.30  160.98
   1  -1   6 1772.02  159.78
   1  -1   6 1897.11  160.58
   1  -1   6 1843.02  159.38
  -1   0  -6 1288.27  115.49
  -1   0  -6 1377.66  113.69
   1   0   6 1325.77  113.99
   1   0   6 1232.08  115.39
   1   0   6 1358.86  113.09
   1   0   6 1273.17  112.69
   1   0   6 1467.65  116.59
   1   0   6 1173.18  113.09
  -1  -1  -6 1772.52  161.08
  -1  -1  -6 1857.51  163.38
  -1  -1  -6 1794.42  161.08
   1   1   6 2059.69  163.48
   1   1   6 1963.60  163.08
   1   1   6 1915.51  163.88
  -1  -2  -6  445.46   41.80
  -1  -2  -6  453.05   38.70
  -1  -2  -6  466.65   39.40
   1   2   6  342.97   40.70
   1   2   6  439.26   41.70
   1   2   6  422.46   40.00
  -1  -3  -6 1954.10  170.38
  -1  -3  -6 2047.80  166.98
   1   3   6 1908.01  168.88
   1   3   6 1983.60  168.58
   1   3   6 1878.81  169.68
   1   3   6 1662.73  169.48
  -1  -4  -6   45.70   16.40
  -1  -4  -6   35.70    9.40
   1   4   6   33.30   10.00
   1   4   6   39.50   13.40
   1   4   6   47.30   13.60
  -1  -5  -6  177.08   30.60
  -1  -5  -6  170.88   23.80
   1   5   6  133.69   24.50
  -1  -6  -6  172.88   36.00
  -1  -6  -6  240.68   32.00
   1   6   6  207.28   31.60
  -1  -7  -6   69.99   27.80
  -1  -7  -6   22.10   16.20
   0  -7   6   13.90   18.00
   0  -7   6   -4.10   10.80
   0   6  -6  213.98   29.80
   0  -6   6  174.78   35.20
   0  -6   6  158.68   27.40
   0   5  -6    5.90    8.60
   0  -5   6   17.00   13.10
   0  -5   6    4.40    8.10
   0  -5   6    1.30   10.80
   0   4  -6  606.14   59.99
   0   4  -6  625.54   63.89
   0  -4   6  618.94   59.59
   0  -4   6  641.24   55.19
   0  -4   6  592.74   62.29
   0  -4   6  603.64   59.09
   0   3  -6   50.29   10.50
   0   3  -6   65.49   14.70
   0  -3   6   37.80    9.30
   0  -3   6   28.60   11.70
   0  -3   6   36.00    8.50
   0   2  -6  659.53   59.99
   0   2  -6  711.63   61.39
   0  -2   6  668.93   59.19
   0  -2   6  587.84   59.89
   0  -2   6  620.74   58.79
   0   1  -6   27.30    7.30
   0   1  -6   29.40    7.60
   0  -1   6   19.60    7.30
   0  -1   6   39.30    7.60
   0  -1   6   46.80    7.70
   0   0  -6 7062.89  575.54
   0   0  -6 6028.30  574.04
   0   0  -6 7111.19  575.94
   0   0   6 7060.59  574.04
   0   0   6 6712.63  576.04
   0   0   6 6234.48  575.34
   0  -1  -6   38.70    4.80
   0  -1  -6   43.70    8.50
   0  -1  -6   35.50    6.60
   0   1   6   34.90    8.00
   0   1   6   34.10    6.70
   0   1   6   40.60    4.50
   0  -2  -6  702.73   61.29
   0  -2  -6  700.53   64.19
   0  -2  -6  670.43   62.09
   0   2   6  741.53   63.79
   0   2   6  660.43   62.19
   0   2   6  684.43   63.69
   0  -3  -6   20.70    9.40
   0  -3  -6   45.00    8.70
   0   3   6   24.30   10.40
   0   3   6   32.90   10.50
   0   3   6   33.40   10.90
   0  -4  -6  622.64   58.59
   0  -4  -6  623.64   62.89
   0   4   6  623.94   61.59
   0  -5  -6   11.20    9.60
   0  -5  -6    4.30   11.80
   0   5   6   -1.70   10.60
   0  -6  -6  161.48   26.70
   0  -6  -6  159.28   33.10
   0   6   6  191.68   30.10
   0  -7  -6   -8.20   12.30
   0  -7  -6   -6.60   20.20
  -1  -7   6   30.90   20.70
  -1  -7   6   82.29   21.00
  -1  -6   6  167.58   34.60
  -1  -6   6  139.89   24.60
   1   5  -6   80.79   21.80
   1   5  -6   83.59   16.60
  -1  -5   6   81.79   17.30
  -1  -5   6   85.89   23.90
  -1  -5   6   90.89   18.30
   1   4  -6  225.68   31.70
   1   4  -6  237.68   26.80
  -1  -4   6  206.88   18.90
  -1  -4   6  202.68   18.80
  -1  -4   6  212.28   25.80
  -1  -4   6  234.88   31.50
   1   3  -6 1182.78  111.99
   1   3  -6 1210.08  109.19
  -1  -3   6 1337.57  107.59
  -1  -3   6 1219.88  107.59
  -1  -3   6 1208.78  108.49
  -1  -3   6 1150.48  111.69
   1   2  -6  927.11   84.29
   1   2  -6  951.20   87.39
   1   2  -6  933.41   86.19
  -1  -2   6 1019.80   86.69
  -1  -2   6  881.81   82.29
  -1  -2   6  991.80   83.79
   1   1  -6  287.37   29.30
   1   1  -6  330.77   31.20
  -1  -1   6  307.87   29.50
  -1  -1   6  308.37   30.80
  -1  -1   6  299.47   29.40
   1   0  -6 8513.65  730.83
   1   0  -6 9168.88  728.43
  -1   0   6 7334.67  730.23
  -1   0   6 8452.95  728.23
  -1   0   6 8969.10  728.33
   1  -1  -6  261.07   27.00
   1  -1  -6  307.07   29.80
   1  -1  -6  300.27   27.10
  -1   1   6  271.47   27.20
  -1   1   6  317.87   27.10
  -1   1   6  358.76   30.40
   1  -2  -6  965.20   91.19
   1  -2  -6 1061.49   88.69
  -1   2   6 1040.60   88.29
  -1   2   6  960.30   89.59
  -1   2   6  976.70   90.39
   1  -3  -6 1370.76  123.19
   1  -3  -6 1339.37  119.59
  -1   3   6 1349.96  121.99
   1  -4  -6  262.97   29.60
   1  -4  -6  214.78   34.10
  -1   4   6  239.98   25.90
  -1   4   6  234.38   31.80
   1  -5  -6   92.59   22.30
   1  -5  -6   92.19   18.10
  -1   5   6  100.69   21.70
   1  -6  -6  195.88   34.50
   1  -6  -6  157.68   27.20
  -1   6   6  178.28   29.40
   1  -7  -6   20.50   19.80
   1  -7  -6   41.40   18.00
  -2  -7   6    4.50   21.30
  -2  -7   6   59.39   18.90
   2   6  -6    6.70   19.20
  -2  -6   6   22.10   11.50
  -2  -6   6  -16.40   16.30
   2   5  -6   56.19   20.30
   2   5  -6   34.60   11.70
  -2  -5   6   71.89   21.70
  -2  -5   6   37.20   13.10
   2   4  -6   13.30   10.10
   2   4  -6   -0.20    6.40
  -2  -4   6   19.80   11.50
  -2  -4   6    5.40    3.30
  -2  -4   6    9.50    5.80
  -2  -4   6    6.10    3.30
  -2  -4   6   -3.30    6.70
   2   3  -6 1280.87  115.19
   2   3  -6 1168.58  118.69
  -2  -3   6 1332.57  114.59
  -2  -3   6 1381.46  119.89
  -2  -3   6 1309.77  114.39
  -2  -3   6 1336.27  114.89
   2   2  -6   23.20    8.70
   2   2  -6   23.60    8.50
  -2  -2   6   26.40    5.70
  -2  -2   6   24.20    5.10
   2   1  -6  709.13   67.59
   2   1  -6  719.53   69.49
  -2  -1   6  848.02   66.99
  -2  -1   6  696.83   68.99
   2   0  -6  178.28   21.80
   2   0  -6  247.28   25.70
  -2   0   6  241.68   20.30
  -2   0   6  259.27   22.50
  -2   0   6  231.68   25.40
   2  -1  -6  778.92   66.49
   2  -1  -6  731.03   69.59
   2  -1  -6  777.72   67.59
  -2   1   6  737.83   67.59
  -2   1   6  775.92   69.99
  -2   1   6  742.33   68.49
   2  -2  -6   12.70    8.50
   2  -2  -6   24.10   10.10
   2  -2  -6   41.10    8.00
  -2   2   6   31.50    9.90
   2  -3  -6 1222.08  112.69
   2  -3  -6 1279.67  114.79
   2  -3  -6 1279.17  116.29
  -2   3   6 1290.47  115.09
  -2   3   6 1267.57  112.89
   2  -4  -6  -19.40   10.40
   2  -4  -6   12.80   10.70
   2  -4  -6    6.10    9.00
  -2   4   6   21.00   12.50
  -2   4   6   16.70    9.70
   2  -5  -6   54.29   21.40
   2  -5  -6   52.19   15.50
  -2   5   6   62.99   19.00
   2  -6  -6   24.70   14.90
   2  -6  -6   15.20   19.40
  -2   6   6   33.90   16.30
   2  -7  -6   59.39   25.50
   2  -7  -6   59.99   19.80
  -3  -7   6  -16.20   13.20
  -3  -7   6  -14.50   13.00
   3   6  -6  141.29   31.60
  -3  -6   6   89.49   25.60
   3   5  -6   93.79   15.40
   3   5  -6  103.99   22.70
  -3  -5   6  106.09   16.40
  -3  -5   6   78.19   24.00
   3   4  -6   94.59   14.00
   3   4  -6  101.39   21.40
  -3  -4   6  106.49   14.00
  -3  -4   6  133.29   23.30
  -3  -4   6  108.69   16.30
  -3  -4   6  109.19   13.10
   3   3  -6 1276.27  127.09
  -3  -3   6 1441.56  128.19
  -3  -3   6 1474.75  123.49
  -3  -3   6 1294.07  121.49
  -3  -3   6 1562.54  124.29
   3   2  -6  840.62   86.59
   3   2  -6 1047.70   86.09
  -3  -2   6  943.91   83.49
  -3  -2   6  856.91   80.69
  -3  -2   6 1068.49   84.29
   3   1  -6  781.92   76.19
   3   1  -6  837.62   75.39
   3   1  -6  813.52   78.79
  -3  -1   6  926.31   74.39
  -3  -1   6  935.01   75.39
  -3  -1   6  747.83   75.19
  -3  -1   6  858.91   76.79
   3   0  -6 1842.72  156.88
   3   0  -6 1795.42  154.58
   3   0  -6 1587.94  159.28
  -3   0   6 1736.43  154.68
  -3   0   6 1984.20  156.68
  -3   0   6 1902.01  158.08
  -3   0   6 1697.33  159.38
   3  -1  -6  869.11   75.99
   3  -1  -6  783.82   77.69
   3  -1  -6  891.51   76.59
  -3   1   6  823.72   76.69
  -3   1   6  849.61   76.39
   3  -2  -6  969.10   87.39
   3  -2  -6  960.30   89.59
   3  -2  -6 1010.10   88.59
  -3   2   6  950.30   87.79
  -3   2   6  961.80   88.49
   3  -3  -6 1473.35  131.59
   3  -3  -6 1499.65  135.09
   3  -3  -6 1510.55  133.29
  -3   3   6 1421.96  132.99
   3  -4  -6   90.59   17.30
   3  -4  -6   46.40   18.30
   3  -4  -6   99.49   20.60
  -3   4   6  110.19   21.00
   3  -5  -6   59.09   21.50
   3  -5  -6   79.09   18.00
  -3   5   6  106.69   21.10
   3  -6  -6   95.79   22.80
   3  -6  -6  106.59   28.40
   3  -7  -6   62.49   27.50
   3  -7  -6    9.20   15.30
   4   6  -6  266.77   42.70
  -4  -6   6  258.27   44.10
   4   5  -6   -2.00   10.80
  -4  -5   6   13.30   16.60
  -4  -5   6   39.60   11.50
   4   4  -6  335.27   44.20
  -4  -4   6  320.67   32.10
  -4  -4   6  349.07   34.30
  -4  -4   6  283.97   41.00
   4   3  -6  418.96   46.40
  -4  -3   6  400.36   46.40
  -4  -3   6  479.65   43.90
  -4  -3   6  471.25   43.90
   4   2  -6  384.66   43.30
   4   2  -6  392.26   41.10
   4   2  -6  431.26   41.70
  -4  -2   6  421.86   40.50
  -4  -2   6  452.35   41.40
   4   1  -6  291.47   29.90
   4   1  -6  251.27   27.10
   4   1  -6  181.98   25.20
  -4  -1   6  271.37   28.20
  -4  -1   6  315.47   24.70
  -4  -1   6  258.77   25.30
  -4  -1   6  273.17   26.60
   4   0  -6 5307.67  441.46
   4   0  -6 5693.83  439.76
   4   0  -6 4657.63  444.76
   4   0  -6 5467.65  442.36
  -4   0   6 4426.46  440.76
   4  -1  -6  325.97   37.60
   4  -1  -6  322.27   32.00
   4  -1  -6  328.67   29.20
   4  -1  -6  302.97   31.00
  -4   1   6  280.77   31.30
   4  -2  -6  454.75   44.50
   4  -2  -6  439.46   43.30
   4  -2  -6  468.45   46.00
  -4   2   6  406.76   43.30
   4  -3  -6  405.06   46.90
   4  -3  -6  506.35   46.30
   4  -3  -6  480.15   49.50
  -4   3   6  437.56   47.30
   4  -4  -6  285.47   43.00
   4  -4  -6  316.37   39.20
  -4   4   6  376.06   43.30
   4  -5  -6    9.20   12.60
   4  -5  -6   22.90   13.60
  -4   5   6   28.40   15.40
   4  -6  -6  227.88   35.60
   4  -6  -6  247.08   41.60
   5   6  -6   89.59   27.70
  -5  -6   6   79.29   17.40
  -5  -6   6   61.69   25.40
   5   5  -6    0.20   15.60
  -5  -5   6   28.30   12.00
  -5  -5   6   43.50   19.70
   5   4  -6  168.08   30.60
  -5  -4   6  228.78   34.20
  -5  -4   6  187.98   26.40
   5   3  -6  420.66   51.89
   5   3  -6  504.45   52.99
   5   3  -6  505.85   49.90
  -5  -3   6  473.85   47.30
  -5  -3   6  470.15   50.99
   5   2  -6   29.70   12.60
   5   2  -6   51.69   12.10
   5   2  -6   23.70    9.60
  -5  -2   6   28.00    8.20
   5   1  -6   94.99   15.10
   5   1  -6  106.39   13.60
   5   1  -6  103.09   17.70
   5   1  -6   93.09   17.90
  -5  -1   6   71.19   10.50
  -5  -1   6   93.49   14.30
   5   0  -6 2145.99  181.08
   5   0  -6 2041.60  179.58
   5   0  -6 1852.61  183.18
   5   0  -6 2018.60  178.08
   5   0  -6 2066.19  182.08
  -5   0   6 2179.58  179.78
   5  -1  -6   95.89   15.90
   5  -1  -6   74.89   17.40
   5  -1  -6  102.99   13.80
   5  -1  -6  100.79   16.10
   5  -1  -6  103.49   16.90
  -5   1   6   74.39   14.20
   5  -2  -6   17.80    9.60
   5  -2  -6   35.30   12.30
   5  -2  -6   18.80   11.50
  -5   2   6   40.50   12.50
   5  -3  -6  454.35   47.90
   5  -3  -6  467.75   50.99
   5  -3  -6  461.85   49.70
  -5   3   6  500.05   49.20
   5  -4  -6  191.58   33.00
   5  -4  -6  191.08   28.80
  -5   4   6  167.98   28.80
   5  -5  -6    5.10   17.70
   5  -5  -6   24.80   13.90
  -5   5   6   21.60   16.50
   5  -6  -6   76.09   25.00
   5  -6  -6   92.39   20.80
   6   6  -6    4.30   19.20
  -6  -6   6   12.10   11.30
  -6  -6   6  -14.20   16.50
   6   5  -6   70.89   21.50
  -6  -5   6   79.29   23.30
  -6  -5   6   80.29   16.60
   6   4  -6   12.10   14.00
   6   4  -6   26.50   15.30
  -6  -4   6   10.50   10.40
  -6  -4   6    2.00   13.60
   6   3  -6 1446.66  141.79
   6   3  -6 1549.24  145.09
  -6  -3   6 1568.84  143.59
  -6  -3   6 1658.43  140.79
   6   2  -6   41.40   12.30
   6   2  -6   53.09   15.80
   6   2  -6   13.80   12.20
   6   2  -6   29.50   10.30
  -6  -2   6   95.19   14.90
   6   1  -6  728.13   68.29
   6   1  -6  768.82   70.69
   6   1  -6  819.32   72.29
   6   1  -6  708.93   66.49
   6   1  -6  707.83   65.19
  -6  -1   6  757.42   68.29
  -6  -1   6  694.43   65.09
   6   0  -6  153.88   23.80
   6   0  -6  156.88   20.40
   6   0  -6  193.18   23.70
   6   0  -6  170.98   26.80
   6   0  -6  174.88   18.00
  -6   0   6  142.09   19.70
   6  -1  -6  808.22   70.59
   6  -1  -6  756.32   69.69
   6  -1  -6  703.63   67.89
   6  -1  -6  786.92   72.39
   6  -1  -6  696.93   72.69
  -6   1   6  728.43   69.59
   6  -2  -6   27.20   12.00
   6  -2  -6   58.69   15.90
   6  -2  -6   36.40   13.90
   6  -2  -6   51.19   12.80
  -6   2   6   52.99   14.10
   6  -3  -6 1493.55  142.49
   6  -3  -6 1601.04  145.29
   6  -3  -6 1621.54  143.59
  -6   3   6 1564.94  143.29
   6  -4  -6    0.80   11.50
   6  -4  -6  -15.10    8.40
  -6   4   6    8.40   14.30
   6  -5  -6   71.99   23.60
   6  -5  -6   64.59   19.90
   6  -6  -6    7.10   20.90
   6  -6  -6   26.20   17.80
   7   6  -6   26.90   24.10
  -7  -6   6   34.90   15.80
  -7  -6   6   66.19   25.00
   7   5  -6   49.90   17.90
  -7  -5   6   43.00   15.60
  -7  -5   6   50.79   22.20
   7   4  -6   34.90   17.30
   7   4  -6   54.09   17.90
  -7  -4   6   24.40   16.90
  -7  -4   6   52.69   15.00
   7   3  -6  509.15   58.49
   7   3  -6  562.94   60.69
   7   3  -6  666.43   58.99
  -7  -3   6  539.55   57.29
   7   2  -6   20.50   12.80
   7   2  -6   47.30   16.00
   7   2  -6   26.00   11.40
   7   2  -6   38.10   12.30
  -7  -2   6   49.80   12.60
   7   1  -6  408.16   42.10
   7   1  -6  376.96   48.30
   7   1  -6  440.46   39.10
   7   1  -6  366.16   43.10
   7   1  -6  367.36   40.10
  -7  -1   6  416.96   39.00
  -7  -1   6  442.26   41.90
   7   0  -6  289.57   34.00
   7   0  -6  367.86   40.60
   7   0  -6  394.16   34.20
   7   0  -6  408.86   46.40
  -7   0   6  317.47   34.30
  -7   0   6  307.97   37.20
   7  -1  -6  432.56   43.30
   7  -1  -6  415.46   45.40
   7  -1  -6  515.25   55.59
   7  -1  -6  405.36   49.90
   7  -1  -6  438.26   45.40
  -7   1   6  461.75   45.30
   7  -2  -6   21.10   12.40
   7  -2  -6   23.70   11.90
   7  -2  -6   51.69   14.70
   7  -2  -6   27.80   10.70
   7  -2  -6   24.40   14.20
  -7   2   6   19.80   10.50
   7  -3  -6  540.85   56.59
   7  -3  -6  622.54   59.99
  -7   3   6  518.55   56.89
   7  -4  -6   16.00   15.20
   7  -4  -6   46.10   17.70
  -7   4   6   49.60   18.10
   7  -5  -6   32.90   17.60
   7  -5  -6   70.79   24.60
   7  -6  -6   39.30   24.00
   7  -6  -6   32.60   19.10
   8   5  -6   10.40   13.80
   8   5  -6   25.10   16.80
  -8  -5   6   16.60   13.70
  -8  -5   6   20.40   19.40
   8   4  -6  126.79   28.10
   8   4  -6  133.99   27.70
  -8  -4   6  147.49   28.90
  -8  -4   6   93.89   21.80
   8   3  -6   17.40   16.00
   8   3  -6   39.30   15.90
   8   3  -6   53.29   17.00
   8   3  -6   49.30   19.70
  -8  -3   6   33.50   12.50
   8   2  -6  191.08   28.90
   8   2  -6  143.19   28.60
   8   2  -6  243.28   33.90
   8   2  -6  208.78   27.90
  -8  -2   6  151.68   26.40
   8   1  -6   28.70   12.60
   8   1  -6   14.40   12.60
   8   1  -6   16.10    9.00
   8   1  -6   18.70    8.40
   8   1  -6   27.00   13.70
  -8  -1   6   10.80   11.60
  -8  -1   6    9.50    7.60
   8   0  -6  876.91   89.09
   8   0  -6  771.72   83.99
   8   0  -6  813.42   86.19
   8   0  -6  959.90   89.69
   8   0  -6 1039.80   84.59
  -8   0   6 1028.80   85.49
  -8   0   6  951.50   86.79
   8  -1  -6   26.90   10.50
   8  -1  -6   18.40    9.90
   8  -1  -6    6.60   13.40
   8  -1  -6    9.40   10.60
   8  -1  -6   35.00   17.60
  -8   1   6   10.60   11.30
   8  -2  -6  125.49   22.40
   8  -2  -6  141.59   27.90
   8  -2  -6  144.89   26.10
   8  -2  -6  146.09   26.10
   8  -2  -6  174.78   27.00
  -8   2   6  140.79   24.50
   8  -3  -6   63.99   17.90
   8  -3  -6   57.09   17.50
   8  -3  -6   34.50   15.80
   8  -3  -6   42.30   13.90
  -8   3   6   46.60   15.80
   8  -4  -6  101.59   24.00
   8  -4  -6   95.89   21.60
   8  -5  -6   -3.40   11.40
   8  -5  -6   51.59   23.60
   9   5  -6   10.40   19.80
   9   5  -6   30.70   21.00
  -9  -5   6   28.00   16.60
  -9  -5   6   44.00   21.40
   9   4  -6   76.19   24.10
   9   4  -6  151.38   29.00
  -9  -4   6  114.89   25.70
  -9  -4   6  136.39   25.30
   9   3  -6  114.39   24.90
   9   3  -6   83.09   23.90
   9   3  -6   99.79   25.10
   9   3  -6  122.19   23.50
  -9  -3   6   67.89   18.10
   9   2  -6   53.19   18.30
   9   2  -6   28.60   13.80
   9   2  -6   40.30   19.30
   9   2  -6   60.49   16.30
  -9  -2   6   34.40   13.00
   9   1  -6   95.79   23.30
   9   1  -6   76.29   19.30
   9   1  -6   44.50   17.20
   9   1  -6   47.10   15.10
   9   1  -6   57.79   13.30
  -9  -1   6   57.89   12.10
  -9  -1   6   46.70   15.70
   9   0  -6  964.80  100.19
   9   0  -6 1083.89   99.19
   9   0  -6 1140.19  100.69
   9   0  -6 1084.09   95.19
   9   0  -6  890.81   94.79
  -9   0   6 1075.59   96.09
  -9   0   6 1039.40   96.89
   9  -1  -6   44.00   15.50
   9  -1  -6   53.69   17.30
   9  -1  -6   34.40   16.50
   9  -1  -6   51.39   13.70
   9  -1  -6   34.20   18.40
  -9   1   6   23.60   16.10
  -9   1   6   73.99   16.90
   9  -2  -6   27.20   14.30
   9  -2  -6   28.90   12.20
   9  -2  -6   38.90   16.10
   9  -2  -6   31.90   19.50
  -9   2   6   45.40   16.80
   9  -3  -6   77.29   18.90
   9  -3  -6  123.29   25.30
   9  -3  -6   81.59   23.70
   9  -3  -6   71.99   17.60
  -9   3   6   89.49   20.20
   9  -4  -6  122.89   27.50
   9  -4  -6   97.49   25.20
   9  -5  -6   28.60   18.70
   9  -5  -6   21.20   20.70
  10   5  -6   16.60   20.90
  10   5  -6   17.70   21.00
 -10  -5   6   29.90   18.80
 -10  -5   6   50.39   22.70
  10   4  -6   -9.10   15.60
  10   4  -6   22.90   16.90
 -10  -4   6   14.20   16.50
 -10  -4   6   16.40   14.80
  10   3  -6  250.77   38.10
  10   3  -6  295.97   42.00
  10   3  -6  190.08   37.60
  10   3  -6  344.47   45.50
 -10  -3   6  228.08   35.10
  10   2  -6   23.80   16.80
  10   2  -6   66.39   19.80
  10   2  -6   72.79   17.50
  10   2  -6   26.30   16.10
 -10  -2   6   61.59   16.20
  10   1  -6   35.90   12.40
  10   1  -6   38.70   16.40
  10   1  -6   45.00   17.90
  10   1  -6   33.20   13.10
  10   1  -6    3.60   18.20
 -10  -1   6   36.60   14.30
 -10  -1   6   37.70   12.30
  10   0  -6  304.07   40.70
  10   0  -6  291.27   40.10
  10   0  -6  219.98   32.80
  10   0  -6  236.18   40.80
  10   0  -6  298.57   35.30
 -10   0   6  272.87   34.40
 -10   0   6  261.77   36.10
  10  -1  -6   38.10   17.20
  10  -1  -6   47.10   17.80
  10  -1  -6   27.50   13.90
  10  -1  -6   25.80   12.90
  10  -1  -6   20.50   16.30
 -10   1   6   51.59   15.60
 -10   1   6   43.70   15.60
  10  -2  -6   60.99   20.20
  10  -2  -6   36.20   19.00
  10  -2  -6   40.30   15.20
  10  -2  -6    9.90   19.70
 -10   2   6   40.40   18.80
 -10   2   6   62.19   18.60
  10  -3  -6  288.57   39.70
  10  -3  -6  244.58   40.10
  10  -3  -6  264.17   41.40
  10  -3  -6  200.98   33.00
  10  -4  -6   -1.20    9.50
  10  -4  -6    3.40   12.40
  10  -4  -6   22.20   20.40
  10  -5  -6   14.90   15.80
  10  -5  -6   33.00   18.40
  10  -5  -6   52.79   25.10
  11   4  -6   33.50   22.60
  11   4  -6   44.20   19.20
 -11  -4   6   14.20   18.20
 -11  -4   6   46.30   19.30
  11   3  -6  161.28   33.30
  11   3  -6  146.19   33.80
  11   3  -6  137.89   30.20
  11   3  -6  138.19   28.40
 -11  -3   6  107.19   25.70
  11   2  -6   22.80   17.30
  11   2  -6   24.70   21.50
  11   2  -6   -2.90   12.30
  11   2  -6    2.50   14.30
 -11  -2   6  -17.70   11.70
  11   1  -6   79.29   22.70
  11   1  -6  130.19   27.70
  11   1  -6   48.70   17.80
  11   1  -6   71.99   18.50
 -11  -1   6   78.49   20.20
  11   0  -6  237.18   38.90
  11   0  -6  288.77   34.90
  11   0  -6  231.28   41.20
  11   0  -6  306.77   41.50
  11   0  -6  200.78   32.00
 -11   0   6  293.17   36.10
 -11   0   6  228.18   35.40
  11  -1  -6   86.29   20.00
  11  -1  -6   58.49   26.30
  11  -1  -6   86.29   23.10
  11  -1  -6   99.49   25.40
 -11   1   6   93.59   20.70
 -11   1   6   64.19   21.70
  11  -2  -6   -9.00   13.50
  11  -2  -6  -11.40   18.50
  11  -2  -6    4.30   13.90
  11  -2  -6    8.50   11.50
 -11   2   6   17.10   14.30
  11  -3  -6  175.58   34.30
  11  -3  -6   80.39   25.30
  11  -3  -6  148.09   31.80
  11  -3  -6  128.69   25.20
  11  -4  -6    7.00   15.80
  11  -4  -6    5.30   20.10
  11  -4  -6   32.30   19.30
  12   3  -6   23.40   18.10
  12   3  -6  -31.90   21.60
  12   3  -6   38.00   20.50
  12   3  -6   37.90   17.80
 -12  -3   6   18.60   13.30
 -12  -3   6   18.30   16.90
  12   2  -6   48.80   28.70
  12   2  -6   63.49   24.80
  12   2  -6   69.19   22.40
  12   2  -6   70.79   21.80
 -12  -2   6   46.30   19.70
  12   1  -6   64.29   18.70
  12   1  -6   55.49   28.30
  12   1  -6   88.99   23.20
  12   1  -6   76.29   24.40
 -12  -1   6   66.69   22.10
  12   0  -6  170.98   38.20
  12   0  -6  222.98   35.90
  12   0  -6  185.48   30.00
  12   0  -6  161.88   35.20
 -12   0   6  405.16   54.89
 -12   0   6  179.38   31.60
  12  -1  -6   57.99   28.00
  12  -1  -6   40.50   18.70
  12  -1  -6   54.09   19.50
  12  -1  -6   49.80   17.30
 -12   1   6  123.59   24.80
  12  -2  -6   50.69   21.50
  12  -2  -6   49.00   19.50
  12  -2  -6   14.60   13.60
  12  -2  -6   63.29   24.80
  12  -3  -6   25.70   20.60
  12  -3  -6   13.40   18.50
  12  -3  -6   52.89   21.70
  13   2  -6   36.50   18.40
  13   2  -6   23.70   28.30
  13   2  -6   49.90   21.00
  13   2  -6   13.30   16.60
  13   1  -6   -2.50   19.00
  13   1  -6   38.80   17.60
  13   1  -6    5.30   15.50
  13   1  -6   15.00   19.70
  13   0  -6  103.69   23.40
  13   0  -6  114.59   26.10
  13   0  -6  111.99   30.40
  13   0  -6  102.29   27.80
  13  -1  -6    9.10   16.10
  13  -1  -6   -1.70   23.50
  13  -1  -6   11.60   17.60
  13  -2  -6   27.10   15.60
  13  -2  -6  -26.20   25.40
  13  -2  -6   31.60   20.20
  12  -2   7   66.59   32.90
  12  -2   7  127.09   24.50
  12  -2   7   78.19   25.40
  12  -1   7   12.20   19.90
  12  -1   7   13.20   14.30
  12  -1   7   15.60   12.90
  12   0   7   19.80   18.30
  12   0   7    5.90   13.50
  12   0   7    1.80   18.50
  12   1   7  -10.30   16.60
  12   1   7  -21.30   12.70
  12   1   7   -2.80   11.90
  12   2   7   95.09   25.60
  12   2   7  123.19   37.90
  12   2   7  122.19   32.50
  11  -3   7   -3.40   24.10
  11  -3   7  -18.00   13.90
  11  -3   7    1.50   14.60
  11  -2   7   64.49   29.50
  11  -2   7   74.99   20.70
  11  -2   7   29.50   16.40
  11  -1   7   60.19   19.60
  11  -1   7   94.49   20.60
  11  -1   7   84.29   29.50
  11   0   7   -0.50   12.10
  11   0   7   -7.50   16.10
  11   0   7   24.00   19.00
  11   1   7   84.39   21.00
  11   1   7   79.29   23.40
  11   1   7   70.09   28.00
  11   2   7   93.49   21.50
  11   2   7   53.39   22.00
  11   2   7   12.80   24.90
  11   3   7   28.20   23.40
  11   3   7   29.80   21.60
  10  -4   7   12.60   16.10
  10  -4   7  -12.90   15.20
  10  -4   7   13.30   24.00
  10  -3   7   -4.30   14.30
  10  -3   7    8.30   14.20
  10  -3   7    6.40   13.00
  10  -2   7    8.60   14.60
  10  -2   7   -2.80   20.50
  10  -2   7   34.60   16.20
 -10   1  -7   98.09   25.60
  10  -1   7   93.89   21.70
  10  -1   7  118.29   25.80
  10  -1   7   79.99   29.20
  10   0   7   15.80   22.20
  10   0   7  -17.50   12.00
  10   0   7  -11.70    8.60
  10   1   7  107.39   21.60
  10   1   7   68.29   28.30
  10   1   7  108.09   27.10
  10   2   7    9.40   14.90
  10   2   7    2.00   15.50
  10   2   7   -1.70   20.70
  10   3   7    1.20   22.00
  10   3   7  -11.00   16.70
  10   3   7    8.10   12.90
  10   4   7   26.10   22.60
  10   4   7   22.00   23.60
   9  -4   7   18.70   19.00
   9  -4   7   28.70   23.00
   9  -4   7   72.39   21.60
   9  -3   7   23.20   15.30
   9  -3   7    6.20   12.10
   9  -3   7  -18.50   16.60
  -9   2  -7  308.47   43.20
   9  -2   7  287.97   44.20
   9  -2   7  224.58   36.10
   9  -2   7  199.28   33.70
  -9   1  -7   58.99   21.40
   9  -1   7   44.10   15.80
   9  -1   7   50.49   24.70
   9  -1   7   67.79   17.60
  -9   0  -7   14.60   14.70
   9   0   7   -1.40   19.30
   9   0   7    0.80   13.00
   9   0   7   18.90   11.10
   9   1   7   67.19   17.10
   9   1   7   66.09   22.10
   9   1   7   36.80   19.00
   9   2   7  282.97   39.10
   9   2   7  260.67   43.70
   9   2   7  255.07   45.70
   9   2   7  366.66   40.80
   9   3   7    2.10   10.10
   9   3   7    2.40   18.50
   9   3   7   -3.80   15.80
   9   4   7   87.29   24.90
   9   4   7   63.99   25.80
   9   4   7   58.59   24.60
   8  -5   7   41.50   18.90
   8  -5   7  -18.50   16.10
   8  -5   7   17.90   17.10
   8  -5   7    4.10   12.80
   8  -4   7   92.69   20.10
   8  -4   7  112.29   27.80
   8  -4   7   60.99   19.40
   8  -4   7   73.29   24.80
  -8   3  -7   16.60   20.00
   8  -3   7   16.30   14.60
   8  -3   7   25.10   12.20
   8  -3   7    9.60   10.30
   8  -3   7   25.10   19.20
  -8   2  -7  396.06   52.19
   8  -2   7  345.77   49.20
   8  -2   7  550.94   58.89
   8  -2   7  406.06   46.90
   8  -2   7  362.36   39.00
  -8   1  -7  134.19   27.00
   8  -1   7  103.69   25.50
   8  -1   7  188.18   26.20
   8  -1   7  136.79   28.80
   8  -1   7  161.78   20.10
  -8   0  -7    5.80   12.50
  -8   0  -7    5.50   10.20
   8   0   7   13.20   11.80
   8   0   7    6.30   19.30
   8   0   7    6.80   11.10
   8   0   7    4.80    9.90
  -8  -1  -7  147.99   22.90
   8   1   7  100.09   28.70
   8   1   7  131.99   23.00
   8   1   7  172.18   25.30
   8   1   7  102.39   24.40
  -8  -2  -7  460.45   48.30
   8   2   7  372.26   55.69
   8   2   7  527.35   49.80
   8   2   7  540.35   62.79
   8   2   7  415.66   51.19
  -8  -3  -7   12.40   15.10
   8   3   7   10.00   17.60
   8   3   7   11.40   10.90
   8   3   7   36.40   18.70
   8   4   7   67.19   21.10
   8   4   7   91.59   26.50
   8   4   7  103.99   21.50
   8   5   7    6.90   19.90
   7  -5   7   76.89   22.00
   7  -5   7   92.09   24.20
   7  -5   7   85.69   22.50
   7  -4   7  103.89   24.60
   7  -4   7   88.69   20.60
   7  -4   7   70.29   22.60
   7  -4   7   53.99   17.60
  -7   3  -7   18.90   15.20
   7  -3   7  -13.30    6.20
   7  -3   7    6.10   11.60
   7  -3   7    8.30   16.00
   7  -3   7   14.00   11.30
  -7   2  -7   24.00   16.60
   7  -2   7   27.80   13.20
   7  -2   7   38.90   17.00
   7  -2   7   29.90   21.20
   7  -2   7   54.39   11.20
  -7   1  -7  443.96   40.00
  -7   1  -7  391.86   43.50
  -7   1  -7  454.35   50.09
   7  -1   7  454.95   40.50
   7  -1   7  407.56   52.19
   7  -1   7  473.95   57.09
   7  -1   7  414.16   51.49
   7  -1   7  454.25   45.50
  -7   0  -7    0.60    6.30
  -7   0  -7  -12.60    6.90
   7   0   7    0.50    8.50
   7   0   7   11.00   12.80
   7   0   7  -10.40   10.90
   7   0   7   -5.90    8.80
   7   0   7   -5.40   11.10
  -7  -1  -7  429.06   42.80
   7   1   7  529.75   56.69
   7   1   7  430.66   44.90
   7   1   7  354.16   44.70
   7   1   7  368.96   50.89
   7   1   7  447.96   48.80
  -7  -2  -7   57.79   13.80
  -7  -2  -7   68.99   11.40
   7   2   7   56.29   14.40
   7   2   7   56.09   21.40
   7   2   7   29.00   17.50
   7   2   7   61.29   13.80
  -7  -3  -7    2.80    9.20
  -7  -3  -7   -9.20   10.20
   7   3   7   -6.60   13.50
   7   3   7    4.30    9.90
   7   3   7   26.60   10.30
   7   3   7    9.30    9.60
  -7  -4  -7   90.09   18.70
  -7  -4  -7   79.89   18.90
   7   4   7   86.49   18.90
   7   4   7   99.69   23.40
   7   4   7   85.99   24.90
  -7  -5  -7   38.90   18.90
   7   5   7  132.79   25.40
   7   5   7   73.89   25.50
   6  -6   7  -30.40   10.90
   6  -6   7  -19.10   16.20
   6  -5   7  104.89   25.80
   6  -5   7  138.59   28.00
   6  -5   7  155.28   26.30
  -6   4  -7   19.40   14.20
   6  -4   7   -2.90   12.80
   6  -4   7   10.40   13.20
   6  -4   7   10.60   10.40
  -6   3  -7  137.59   25.80
   6  -3   7  108.59   22.80
   6  -3   7  117.99   22.00
   6  -3   7  141.29   22.00
   6  -3   7  118.19   25.90
  -6   2  -7   64.69   12.60
  -6   2  -7   65.29   19.40
   6  -2   7   55.29   16.90
   6  -2   7   41.60   10.60
   6  -2   7   60.09   15.20
   6  -2   7   67.09   17.80
   6  -2   7   59.99   17.90
  -6   1  -7 1270.17  107.59
  -6   1  -7 1199.18  104.49
  -6   1  -7 1189.78  112.59
   6  -1   7  976.40  110.19
   6  -1   7 1168.18  111.39
   6  -1   7 1072.39  112.89
   6  -1   7 1241.18  104.99
   6  -1   7 1385.06  109.49
  -6   0  -7    1.00    7.00
  -6   0  -7    1.10   10.60
   6   0   7   -1.80    6.50
   6   0   7    2.90    8.40
   6   0   7   16.90    9.30
   6   0   7   -0.30   13.60
   6   0   7  -12.60    8.70
  -6  -1  -7 1071.19   90.59
  -6  -1  -7  896.41   84.79
   6   1   7  928.01   89.49
   6   1   7 1095.19   96.89
   6   1   7 1041.10   92.49
   6   1   7 1131.89   92.19
   6   1   7  991.80   94.39
  -6  -2  -7  101.49   17.50
  -6  -2  -7   97.59   13.10
  -6  -2  -7   61.29   11.90
   6   2   7   44.80   16.70
   6   2   7   63.79   13.00
   6   2   7   61.09   18.80
   6   2   7   80.29   16.40
   6   2   7   80.09   17.80
  -6  -3  -7  162.48   21.30
  -6  -3  -7  114.09   21.00
   6   3   7  117.69   23.80
   6   3   7   99.69   24.10
   6   3   7  119.49   19.70
   6   3   7  120.29   20.90
  -6  -4  -7    3.30    9.70
  -6  -4  -7   -0.90   10.30
   6   4   7   15.90   16.50
   6   4   7   -6.20   12.00
   6   4   7   14.10   10.00
  -6  -5  -7  111.49   22.00
  -6  -5  -7  163.38   26.80
   6   5   7  116.09   30.00
   6   5   7  125.19   26.20
  -6  -6  -7   23.10   18.80
   6   6   7    1.40   13.50
   5  -6   7    1.20   17.20
   5  -6   7   30.70   17.20
  -5   5  -7  179.48   35.60
   5  -5   7  211.08   32.20
   5  -5   7  246.38   35.90
   5  -5   7  186.88   30.30
  -5   4  -7  204.28   34.50
   5  -4   7  246.88   32.90
   5  -4   7  274.97   35.00
   5  -4   7  232.18   33.50
  -5   3  -7   10.50    8.10
  -5   3  -7   14.90   10.50
   5  -3   7   -0.70    9.00
   5  -3   7   16.30   14.50
   5  -3   7   21.80    9.20
  -5   2  -7  278.07   34.10
  -5   2  -7  319.47   42.80
   5  -2   7  387.86   39.60
   5  -2   7  372.26   36.80
   5  -2   7  390.96   45.80
   5  -2   7  407.76   41.10
   5  -2   7  415.66   36.60
  -5   1  -7  492.75   54.59
  -5   1  -7  699.23   63.29
   5  -1   7  683.63   55.19
   5  -1   7  641.94   58.79
   5  -1   7  718.13   58.79
   5  -1   7  626.94   62.69
   5  -1   7  536.85   60.59
   5  -1   7  674.83   61.39
  -5   0  -7   -1.80    6.90
  -5   0  -7    6.10    6.40
   5   0   7    2.50    9.10
   5   0   7    1.70    7.80
   5   0   7    3.20    5.90
   5   0   7   -5.50    7.30
   5   0   7   -2.60    8.20
  -5  -1  -7  619.94   55.39
  -5  -1  -7  550.34   50.89
  -5  -1  -7  609.24   50.79
   5   1   7  595.84   58.99
   5   1   7  565.74   55.89
   5   1   7  521.35   59.49
   5   1   7  664.73   58.09
   5   1   7  537.95   53.79
  -5  -2  -7  425.26   39.90
  -5  -2  -7  451.75   37.80
  -5  -2  -7  362.66   36.50
   5   2   7  405.76   47.60
   5   2   7  415.96   46.20
   5   2   7  361.86   37.10
   5   2   7  344.97   39.60
   5   2   7  297.17   40.20
  -5  -3  -7   12.50   10.30
  -5  -3  -7    0.10    8.00
   5   3   7   13.70   10.30
   5   3   7   38.00   15.90
   5   3   7    6.50    7.40
  -5  -4  -7  242.08   32.00
  -5  -4  -7  193.28   29.90
   5   4   7  284.07   33.70
   5   4   7  224.58   34.70
  -5  -5  -7  184.28   31.00
   5   5   7  134.89   31.00
   5   5   7  178.68   29.90
  -5  -6  -7    7.90   19.80
  -5  -6  -7   -5.50   13.30
   5   6   7   -0.90   18.60
   4  -6   7   -4.60   12.00
   4  -6   7  -15.90   15.20
  -4   5  -7   37.00   15.70
   4  -5   7   11.80   10.70
   4  -5   7   -6.70   12.00
   4  -5   7  -12.00   12.60
  -4   4  -7  156.18   26.80
   4  -4   7  147.29   22.30
   4  -4   7  131.09   23.70
   4  -4   7  111.59   23.00
  -4   3  -7   16.70   12.70
  -4   3  -7   27.80    7.90
   4  -3   7   22.20   10.90
   4  -3   7    4.00    9.60
   4  -3   7   33.20   11.40
   4  -3   7   28.50   13.60
  -4   2  -7 1487.95  132.59
  -4   2  -7 1537.95  138.29
   4  -2   7 1460.55  138.09
   4  -2   7 1396.76  133.89
   4  -2   7 1776.12  138.79
  -4   1  -7  310.47   37.60
  -4   1  -7  348.57   30.00
   4  -1   7  296.77   28.80
   4  -1   7  267.17   28.30
   4  -1   7  324.27   31.50
   4  -1   7  268.37   29.80
   4  -1   7  331.87   35.30
   4  -1   7  368.66   35.10
   4  -1   7  345.77   34.60
  -4   0  -7    3.00    5.00
   4   0   7    3.10    4.90
   4   0   7   -4.30    5.70
   4   0   7  -22.50    8.40
   4   0   7   -7.00    6.20
   4   0   7    2.60    6.20
  -4  -1  -7  317.67   30.30
  -4  -1  -7  360.76   33.90
  -4  -1  -7  318.47   31.60
  -4  -1  -7  349.27   30.70
   4   1   7  339.57   39.80
   4   1   7  389.86   34.80
   4   1   7  343.47   32.20
   4   1   7  345.17   41.60
   4   1   7  329.37   35.60
  -4  -2  -7 1820.72  141.89
  -4  -2  -7 1575.14  140.49
  -4  -2  -7 1408.96  141.39
   4   2   7 1494.25  140.09
   4   2   7 1492.15  141.99
   4   2   7 1675.23  140.49
   4   2   7 1754.72  144.69
   4   2   7 1614.24  145.59
  -4  -3  -7   35.00    9.90
  -4  -3  -7   28.20   11.10
   4   3   7   55.99   15.80
   4   3   7   34.20   10.30
   4   3   7   32.30   14.80
  -4  -4  -7  152.28   24.00
  -4  -4  -7  128.09   20.40
   4   4   7   97.19   19.20
   4   4   7  155.48   26.10
   4   4   7  102.59   20.00
   4   4   7  149.49   23.80
  -4  -5  -7    2.20    7.90
  -4  -5  -7  -17.10   12.10
   4   5   7   11.80   12.50
   4   5   7  -20.40    9.90
   4   5   7    1.60    9.70
  -4  -6  -7    9.20   12.50
  -4  -6  -7    3.30   16.80
   4   6   7   -3.50   16.50
  -3   6  -7   52.69   18.20
   3  -6   7   34.50   16.50
   3  -6   7   54.69   22.10
  -3   5  -7  415.06   46.90
   3  -5   7  304.27   40.10
   3  -5   7  276.17   41.70
  -3   4  -7  464.75   52.59
   3  -4   7  463.25   51.89
   3  -4   7  484.75   52.69
   3  -4   7  570.04   51.29
   3  -4   7  513.55   50.39
  -3   3  -7    3.90    4.90
  -3   3  -7   12.40    9.90
   3  -3   7    3.70    9.20
   3  -3   7   -5.20    7.40
   3  -3   7    6.90    9.50
   3  -3   7   -7.30    8.00
  -3   2  -7 1371.56  126.19
  -3   2  -7 1293.07  120.69
   3  -2   7 1572.24  123.79
   3  -2   7 1324.97  123.19
   3  -2   7 1450.15  126.59
   3  -2   7 1402.56  125.99
  -3   1  -7 2201.48  193.98
  -3   1  -7 2414.26  189.18
   3  -1   7 2043.50  192.98
   3  -1   7 2208.18  194.18
   3  -1   7 2055.79  189.78
   3  -1   7 2334.37  189.68
   3  -1   7 2218.48  192.78
   3  -1   7 2242.18  190.18
   3  -1   7 1954.10  188.88
  -3   0  -7    3.00    4.20
  -3   0  -7   -6.50    3.10
   3   0   7    4.50    6.40
   3   0   7   -0.90    4.20
   3   0   7    0.40    6.70
   3   0   7    2.80    7.80
   3   0   7    1.80    5.10
  -3  -1  -7 1654.43  162.48
  -3  -1  -7 2009.90  162.78
  -3  -1  -7 1834.52  164.28
   3   1   7 1964.70  168.38
   3   1   7 1713.13  162.38
   3   1   7 1884.61  164.68
   3   1   7 2181.88  163.08
  -3  -2  -7 1655.23  123.99
  -3  -2  -7 1132.19  121.99
  -3  -2  -7 1371.76  120.79
   3   2   7 1503.05  123.49
   3   2   7 1515.45  126.79
   3   2   7 1397.66  121.69
   3   2   7 1502.35  125.19
   3   2   7 1227.88  121.99
  -3  -3  -7   -2.10    7.50
  -3  -3  -7   -0.10    9.60
   3   3   7   10.40    7.50
   3   3   7   11.70    8.20
   3   3   7    5.30    8.80
  -3  -4  -7  537.25   54.59
   3   4   7  560.74   56.09
   3   4   7  510.55   52.79
   3   4   7  494.05   52.29
   3   4   7  526.15   52.49
  -3  -5  -7  207.38   34.20
  -3  -5  -7  285.37   32.00
   3   5   7  267.57   39.20
   3   5   7  217.98   31.10
  -3  -6  -7   20.60   19.00
  -3  -6  -7   25.20   13.90
   2  -7   7   44.80   25.30
  -2   6  -7   16.50   13.10
   2  -6   7   16.90   19.10
   2  -6   7   -1.60    8.80
  -2   5  -7   99.79   21.60
   2  -5   7   88.49   19.80
   2  -5   7  113.09   25.70
  -2   4  -7   78.49   17.20
   2  -4   7   63.39   18.20
   2  -4   7   78.79   15.40
   2  -4   7   79.79   17.30
   2  -4   7   76.49   16.50
  -2   3  -7   12.80    9.40
   2  -3   7    4.10    9.80
   2  -3   7   18.50   10.20
   2  -3   7   23.80   10.60
   2  -3   7   11.80    6.60
  -2   2  -7  441.16   45.40
  -2   2  -7  456.25   39.40
   2  -2   7  455.25   44.90
   2  -2   7  490.65   45.60
   2  -2   7  395.76   42.80
   2  -2   7  465.85   42.70
  -2   1  -7 3066.39  267.07
   2  -1   7 3239.38  263.97
   2  -1   7 3453.85  266.17
   2  -1   7 2911.81  266.67
   2  -1   7 3121.29  266.67
   2  -1   7 3098.99  263.47
   2  -1   7 2720.13  262.57
   2  -1   7 2892.01  263.07
  -2   0  -7   -2.70    2.70
  -2   0  -7   -3.30    2.00
  -2   0  -7   -1.30    3.20
   2   0   7   -6.10    3.30
   2   0   7   -1.60    2.90
   2   0   7   -3.70    2.60
   2   0   7  -13.50    4.00
   2   0   7   -1.10    3.50
   2   0   7    0.80    5.40
  -2  -1  -7 3143.59  246.78
  -2  -1  -7 2859.01  244.58
  -2  -1  -7 2727.93  245.88
   2   1   7 2728.23  246.48
   2   1   7 2577.04  245.68
   2   1   7 2640.84  247.88
   2   1   7 3167.28  250.27
   2   1   7 3018.80  244.68
  -2  -2  -7  509.65   44.70
  -2  -2  -7  476.65   44.90
  -2  -2  -7  438.26   42.10
   2   2   7  443.26   45.50
   2   2   7  514.55   43.30
   2   2   7  478.55   47.00
   2   2   7  450.85   44.60
  -2  -3  -7    7.30    8.60
   2   3   7   11.00    9.50
   2   3   7   12.30    7.90
   2   3   7    7.90    3.80
   2   3   7   23.00    8.60
  -2  -4  -7   74.59   19.40
  -2  -4  -7  115.79   16.40
   2   4   7   75.79   16.70
   2   4   7  108.49   19.00
   2   4   7   82.89   20.40
  -2  -5  -7  125.99   19.20
  -2  -5  -7  130.79   26.70
   2   5   7  139.99   26.10
   2   5   7   87.09   19.50
  -2  -6  -7  -21.60    9.80
  -2  -6  -7   -5.00   17.30
   2   6   7   -3.50   10.60
  -2  -7  -7   57.59   28.60
   1  -7   7   77.79   25.60
   1  -7   7   19.30   17.60
  -1   6  -7   64.49   16.80
   1  -6   7   16.80   11.60
   1  -6   7   69.29   21.80
  -1   5  -7  405.36   41.50
   1  -5   7  307.57   45.40
   1  -5   7  360.76   42.20
   1  -5   7  293.07   39.60
  -1   4  -7  353.56   44.00
   1  -4   7  468.65   44.90
   1  -4   7  430.76   46.60
   1  -4   7  460.55   41.70
   1  -4   7  432.56   43.50
  -1   3  -7    5.20    7.30
   1  -3   7    6.00    5.50
   1  -3   7   12.50    9.60
   1  -3   7    3.00    7.40
   1  -3   7    6.70    8.00
  -1   2  -7 2398.66  216.88
   1  -2   7 2560.74  216.48
   1  -2   7 2514.95  216.48
   1  -2   7 2253.17  214.38
   1  -2   7 2646.04  216.18
  -1   1  -7 1636.04  139.99
  -1   1  -7 1474.95  141.39
   1  -1   7 1404.86  138.99
   1  -1   7 1964.00  142.79
   1  -1   7 1508.75  141.29
   1  -1   7 1573.94  139.79
   1  -1   7 1656.23  141.39
   1  -1   7 1492.15  137.29
   1  -1   7 1809.12  138.89
  -1   0  -7    4.70    6.20
  -1   0  -7    0.40    2.80
   1   0   7    1.10    2.60
   1   0   7   -3.70    4.50
   1   0   7   -0.40    3.60
   1   0   7   -1.30    2.70
   1   0   7   -0.10    5.50
   1   0   7   -1.70    2.00
  -1  -1  -7 1677.63  148.99
   1   1   7 1666.93  149.39
   1   1   7 1700.33  148.49
   1   1   7 1788.32  148.99
  -1  -2  -7 2387.16  219.18
  -1  -2  -7 2844.32  222.58
  -1  -2  -7 2469.55  218.78
   1   2   7 2668.23  220.88
   1   2   7 2412.16  221.68
  -1  -3  -7    4.70    5.50
  -1  -3  -7    0.70    8.80
   1   3   7    3.40    6.50
   1   3   7   -1.20    4.80
   1   3   7    2.80    7.80
   1   3   7    0.50    5.50
  -1  -4  -7  482.05   48.10
  -1  -4  -7  416.66   41.50
   1   4   7  440.96   42.90
   1   4   7  378.06   44.00
   1   4   7  464.25   51.39
  -1  -5  -7  381.96   48.30
  -1  -5  -7  334.07   36.90
   1   5   7  360.66   43.80
  -1  -6  -7   35.00   13.70
  -1  -6  -7   26.00   17.80
   1   6   7   57.69   18.60
  -1  -7  -7   49.70   17.70
  -1  -7  -7   41.40   24.90
   0  -7   7    2.40   15.90
   0  -7   7   28.20   18.50
   0   6  -7   32.50   13.90
   0  -6   7   -3.90    8.60
   0  -6   7   17.10   19.00
   0   5  -7   97.39   18.40
   0  -5   7   98.09   22.50
   0  -5   7   77.39   17.40
   0  -5   7  122.29   20.80
   0   4  -7  454.55   61.39
   0   4  -7  578.74   56.49
   0  -4   7  580.94   52.69
   0  -4   7  596.14   56.19
   0  -4   7  566.34   59.69
   0  -4   7  611.44   56.09
   0   3  -7   21.90    8.40
   0   3  -7   25.90   11.80
   0  -3   7   28.70    8.60
   0  -3   7   22.90   11.30
   0  -3   7   26.50    8.50
   0   2  -7 3886.61  284.97
   0   2  -7 3289.47  283.37
   0  -2   7 3201.78  282.57
   0  -2   7 3092.79  283.17
   0  -2   7 2951.80  282.07
   0   1  -7  435.96   41.50
   0   1  -7  373.86   40.50
   0  -1   7  448.16   41.70
   0  -1   7  457.35   41.60
   0  -1   7  471.35   41.10
   0   0  -7   -2.90    2.50
   0   0  -7    0.00    4.50
   0   0  -7   -7.30    3.70
   0   0   7    1.50    4.80
   0   0   7   -9.00    4.70
   0   0   7   -4.60    2.00
   0  -1  -7  448.86   41.20
   0  -1  -7  494.95   43.20
   0  -1  -7  485.05   44.40
   0   1   7  505.65   44.40
   0   1   7  470.45   43.10
   0  -2  -7 3235.48  292.47
   0  -2  -7 3557.04  295.37
   0  -2  -7 3422.36  291.87
   0   2   7 3347.27  294.07
   0   2   7 3411.86  293.17
   0  -3  -7   28.50    7.20
   0  -3  -7   10.40   10.70
   0   3   7   13.90    9.70
   0   3   7   30.60    7.80
   0   3   7   26.60    9.10
   0  -4  -7  566.04   60.59
   0  -4  -7  660.73   56.99
   0   4   7  577.94   59.69
   0   4   7  579.84   59.69
   0  -5  -7   71.39   22.80
   0  -5  -7  144.79   20.90
   0   5   7   97.29   21.70
   0   5   7  110.59   17.10
   0  -6  -7   13.80   12.20
   0  -6  -7  -20.40   15.90
   0   6   7   13.70   13.40
   0  -7  -7  -19.50   12.40
   0  -7  -7   10.50   20.80
  -1  -7   7   31.30   24.50
  -1  -7   7    3.50   10.60
  -1  -6   7   -6.40   17.70
  -1  -6   7    6.30    9.40
   1   5  -7  101.89   26.60
   1   5  -7  184.98   23.90
  -1  -5   7  109.49   26.00
  -1  -5   7  125.39   21.90
  -1  -5   7  106.19   20.30
   1   4  -7  560.54   54.49
   1   4  -7  585.14   58.59
  -1  -4   7  569.44   53.79
  -1  -4   7  615.34   59.59
  -1  -4   7  536.35   50.69
   1   3  -7   49.00   11.30
   1   3  -7   64.39   14.20
  -1  -3   7   28.20   12.70
  -1  -3   7   73.29    9.00
  -1  -3   7   52.79    9.80
   1   2  -7 1228.78  113.19
   1   2  -7 1165.98  110.59
   1   2  -7 1209.98  112.19
  -1  -2   7 1339.97  110.39
  -1  -2   7 1215.98  112.19
  -1  -2   7 1287.37  108.19
   1   1  -7 1372.96  116.59
   1   1  -7 1397.76  117.99
  -1  -1   7 1240.48  117.39
  -1  -1   7 1285.37  116.49
   1   0  -7    0.00    2.60
   1   0  -7    1.60    4.30
  -1   0   7   -0.60    2.30
  -1   0   7    1.70    5.80
  -1   0   7    2.20    3.40
   1  -1  -7 1431.16  119.09
   1  -1  -7 1280.57  121.29
   1  -1  -7 1336.67  118.69
  -1   1   7 1573.64  118.99
  -1   1   7 1226.68  121.09
  -1   1   7 1319.57  119.09
   1  -2  -7 1292.37  107.99
   1  -2  -7 1097.39  110.49
  -1   2   7 1314.57  107.49
  -1   2   7 1121.79  109.89
  -1   2   7 1279.67  109.19
   1  -3  -7   85.59   17.70
   1  -3  -7   99.59   13.80
  -1   3   7   67.39   15.80
   1  -4  -7  695.83   65.69
   1  -4  -7  651.93   60.59
  -1   4   7  586.64   63.29
   1  -5  -7  146.29   22.10
   1  -5  -7   78.19   24.70
  -1   5   7  168.88   26.40
   1  -6  -7  -31.60    9.00
   1  -6  -7   -8.10   16.30
  -1   6   7    5.80   13.30
   1  -7  -7   11.20   15.20
   1  -7  -7   -5.30   19.60
  -2  -7   7   69.29   28.70
  -2  -7   7   65.39   21.60
   2   6  -7  -21.00   11.40
  -2  -6   7  -10.60   16.30
  -2  -6   7    5.30   10.00
   2   5  -7  469.05   42.50
   2   5  -7  414.96   52.39
  -2  -5   7  364.16   51.59
  -2  -5   7  354.26   40.90
   2   4  -7   22.70   12.10
   2   4  -7   20.10    8.10
  -2  -4   7   15.40   11.40
  -2  -4   7   13.30    6.50
  -2  -4   7    4.70    5.40
  -2  -4   7   12.60    5.40
  -2  -4   7   16.00    8.40
   2   3  -7   71.99   15.80
   2   3  -7   55.19   10.20
  -2  -3   7   64.69   16.10
  -2  -3   7   59.99    9.90
  -2  -3   7   61.49    9.90
   2   2  -7  828.32   86.19
   2   2  -7 1001.70   89.09
  -2  -2   7  934.21   83.79
  -2  -2   7 1016.80   84.09
   2   1  -7 4039.40  363.16
   2   1  -7 4394.26  365.66
   2   0  -7   -4.20    5.60
   2   0  -7   -0.90    3.00
  -2   0   7   -6.00    3.90
  -2   0   7   -3.00    1.80
  -2   0   7   -5.40    3.00
   2  -1  -7 5241.08  429.66
   2  -1  -7 5051.89  426.56
   2  -1  -7 4730.73  425.36
  -2   1   7 4651.33  426.66
  -2   1   7 5191.38  428.16
   2  -2  -7  994.50   87.89
   2  -2  -7  953.50   84.79
  -2   2   7  911.71   86.39
   2  -3  -7   89.59   13.50
   2  -3  -7   71.99   15.70
  -2   3   7   35.50   14.10
   2  -4  -7    8.80    7.20
   2  -4  -7   -1.50   12.70
  -2   4   7   19.30   13.10
  -2   4   7    0.00    9.90
   2  -5  -7  488.85   47.10
   2  -5  -7  405.56   55.89
  -2   5   7  425.66   48.30
   2  -6  -7    0.90   12.90
   2  -6  -7   12.80   15.30
  -2   6   7    4.00   13.20
   2  -7  -7   42.30   25.70
   2  -7  -7   44.40   19.50
  -3  -7   7   19.90   24.90
  -3  -7   7   52.69   17.80
   3   6  -7   16.20   19.80
  -3  -6   7   16.00   15.00
   3   5  -7  445.56   50.49
   3   5  -7  431.46   57.89
  -3  -5   7  546.45   62.69
  -3  -5   7  549.45   48.90
   3   4  -7  172.58   21.10
   3   4  -7  192.98   29.60
  -3  -4   7  195.18   30.00
  -3  -4   7  194.58   22.50
  -3  -4   7  168.68   19.50
  -3  -4   7  182.08   19.20
   3   3  -7   20.90    9.40
  -3  -3   7   10.20    4.80
  -3  -3   7   22.50    7.30
  -3  -3   7    6.70    9.00
  -3  -3   7   12.50    7.50
   3   2  -7  696.43   70.99
   3   2  -7  709.03   68.69
  -3  -2   7  850.01   68.29
  -3  -2   7  764.62   64.99
  -3  -2   7  652.03   66.29
   3   1  -7 1444.76  127.29
   3   1  -7 1382.56  124.29
  -3  -1   7 1405.76  122.79
   3   0  -7    1.40    3.80
   3   0  -7    2.20    6.90
  -3   0   7    3.20    5.00
  -3   0   7   -1.10    1.20
   3  -1  -7 1740.73  145.09
   3  -1  -7 1468.75  139.39
   3  -1  -7 1688.63  141.89
  -3   1   7 1674.93  142.69
   3  -2  -7  742.43   68.19
   3  -2  -7  761.12   69.99
   3  -2  -7  746.43   68.09
   3  -2  -7  743.23   70.79
  -3   2   7  735.93   69.99
   3  -3  -7   16.50    9.60
   3  -3  -7   13.70   11.00
   3  -3  -7   14.20    8.50
  -3   3   7   16.30   11.60
   3  -4  -7  147.09   26.40
   3  -4  -7  191.68   29.40
   3  -4  -7  175.28   23.80
  -3   4   7  154.38   26.70
   3  -5  -7  563.74   59.19
   3  -5  -7  508.45   53.89
  -3   5   7  515.25   57.19
   3  -6  -7   45.80   19.70
   3  -6  -7   36.20   16.00
   3  -7  -7   89.89   30.20
   3  -7  -7   34.50   17.70
   4   6  -7   20.70   21.00
  -4  -6   7   34.20   21.10
   4   5  -7   52.89   19.10
  -4  -5   7   69.79   22.80
  -4  -5   7   75.29   14.70
   4   4  -7  407.46   50.29
  -4  -4   7  411.46   40.80
  -4  -4   7  462.45   52.29
  -4  -4   7  390.86   39.30
   4   3  -7   19.60    9.30
   4   3  -7   14.90   10.40
  -4  -3   7   14.10    9.40
  -4  -3   7    7.80    9.00
  -4  -3   7   12.80    8.20
   4   2  -7 3462.25  307.17
   4   2  -7 3435.46  304.47
  -4  -2   7 3691.93  303.67
  -4  -2   7 3360.66  302.57
   4   1  -7  110.69   14.00
   4   1  -7   93.49   18.50
   4   1  -7   88.29   15.10
  -4  -1   7  161.58   16.40
  -4  -1   7   88.69   12.00
  -4  -1   7  135.69   12.90
   4   0  -7   -2.10    2.70
   4   0  -7   -1.50    3.40
   4   0  -7   -0.40    5.60
  -4   0   7   -7.00    5.40
  -4   0   7    1.40    2.90
   4  -1  -7  142.29   18.90
   4  -1  -7  130.19   18.40
   4  -1  -7   87.49   18.70
   4  -1  -7  168.78   14.40
  -4   1   7  112.49   18.00
   4  -2  -7 3628.34  333.27
   4  -2  -7 3994.00  332.17
   4  -2  -7 3716.23  330.97
  -4   2   7 3882.51  332.07
   4  -3  -7   10.20    9.50
   4  -3  -7    2.30    8.50
   4  -3  -7    5.60    8.90
  -4   3   7   13.40   11.70
   4  -4  -7  368.26   50.99
   4  -4  -7  434.76   44.50
  -4   4   7  432.26   47.60
   4  -5  -7   44.70   16.30
   4  -5  -7   66.29   23.60
  -4   5   7   82.49   21.20
   4  -6  -7   -8.40   12.20
   4  -6  -7   12.60   14.10
   5   6  -7   29.30   21.50
  -5  -6   7   -6.90    7.90
  -5  -6   7   14.30   20.20
   5   5  -7  215.68   36.30
  -5  -5   7  162.18   33.50
  -5  -5   7  208.08   27.40
   5   4  -7  230.08   35.70
  -5  -4   7  235.78   36.40
  -5  -4   7  238.58   30.00
   5   3  -7   77.99   20.00
   5   3  -7   39.40   13.80
   5   3  -7   29.90   13.10
  -5  -3   7   36.70   16.30
  -5  -3   7   40.90   11.40
   5   2  -7 1594.74  138.99
   5   2  -7 1650.93  143.49
   5   2  -7 1398.96  139.09
  -5  -2   7 1605.64  138.59
   5   1  -7  252.07   26.60
   5   1  -7  244.38   30.20
   5   1  -7  266.27   34.80
  -5  -1   7  319.77   28.60
  -5  -1   7  258.87   25.40
   5   0  -7    1.60    3.70
   5   0  -7   -1.00    5.70
   5   0  -7    1.70    6.30
   5   0  -7    1.60    4.20
  -5   0   7   -0.80    5.50
  -5   0   7   -4.40    3.70
   5  -1  -7  275.27   27.70
   5  -1  -7  290.27   30.90
   5  -1  -7  278.47   30.40
   5  -1  -7  294.47   37.10
  -5   1   7  309.27   30.80
   5  -2  -7 1671.83  151.28
   5  -2  -7 1723.33  148.99
   5  -2  -7 1714.53  149.49
  -5   2   7 1570.44  148.89
   5  -3  -7   12.50   13.40
   5  -3  -7   42.20   13.60
   5  -3  -7   73.69   17.50
  -5   3   7   36.10   12.60
   5  -4  -7  199.98   35.10
   5  -4  -7  234.58   32.30
  -5   4   7  238.98   34.50
   5  -5  -7  167.38   30.30
   5  -5  -7  184.28   36.10
  -5   5   7  280.07   36.90
   5  -6  -7    4.10   14.30
   5  -6  -7    2.60   11.80
   6   6  -7    0.60   18.60
  -6  -6   7  -16.30    8.30
  -6  -6   7   -4.80   18.30
   6   5  -7  199.78   37.40
  -6  -5   7  291.07   35.20
  -6  -5   7  265.77   42.60
   6   4  -7   80.59   20.00
  -6  -4   7   43.90   20.20
  -6  -4   7   91.09   17.90
   6   3  -7   -3.10   12.40
   6   3  -7   11.00    8.60
   6   3  -7    2.60   11.60
  -6  -3   7    5.40    9.20
   6   2  -7   48.00   14.00
   6   2  -7   30.80   11.60
   6   2  -7   57.69   17.10
  -6  -2   7   56.69   13.30
   6   1  -7 1263.07  120.09
   6   1  -7 1371.26  124.19
   6   1  -7 1480.85  118.99
  -6  -1   7 1280.77  117.09
  -6  -1   7 1303.87  119.79
   6   0  -7    1.10    6.90
   6   0  -7    2.70    7.20
   6   0  -7   -0.50    9.00
   6   0  -7   -6.40   10.40
   6   0  -7    2.50    4.20
  -6   0   7   -3.20    5.00
  -6   0   7    0.00    5.80
   6  -1  -7 1330.37  119.99
   6  -1  -7 1303.67  123.29
   6  -1  -7 1228.68  117.29
   6  -1  -7 1398.66  120.69
  -6   1   7 1420.06  119.99
   6  -2  -7   29.00   12.10
   6  -2  -7   43.10   13.70
   6  -2  -7   64.29   14.40
  -6   2   7   44.80   12.60
   6  -3  -7   28.30   13.00
   6  -3  -7    7.20   10.70
   6  -3  -7    5.20    9.80
  -6   3   7   21.00   14.10
   6  -4  -7   55.69   21.00
   6  -4  -7  100.39   20.90
  -6   4   7   59.59   16.30
   6  -5  -7  287.07   44.10
   6  -5  -7  239.78   37.00
   6  -6  -7  -27.50   16.30
   6  -6  -7  -10.80   13.30
   7   6  -7    9.60   19.20
  -7  -6   7    1.10   10.70
  -7  -6   7  -11.40   11.10
   7   5  -7  118.29   27.40
  -7  -5   7  106.59   28.60
  -7  -5   7  130.59   23.90
   7   4  -7   25.10   13.90
   7   4  -7   13.90   15.00
  -7  -4   7   20.90   11.70
  -7  -4   7   38.30   18.30
   7   3  -7    3.70   11.10
   7   3  -7    9.80   13.20
   7   3  -7   20.40   13.40
  -7  -3   7  -11.90    9.10
   7   2  -7  361.76   45.30
   7   2  -7  454.65   51.39
   7   2  -7  412.26   41.00
  -7  -2   7  330.97   42.70
   7   1  -7 1415.46  118.09
   7   1  -7 1410.06  119.99
   7   1  -7 1397.06  115.49
   7   1  -7 1428.86  121.29
   7   1  -7 1097.29  113.29
  -7  -1   7 1340.07  116.99
  -7  -1   7 1186.58  113.49
   7   0  -7    0.80   10.10
   7   0  -7    1.50    7.20
   7   0  -7    2.90    9.40
   7   0  -7   -5.50    5.40
   7   0  -7    6.10    8.80
  -7   0   7   -0.50    6.80
  -7   0   7    7.20    9.60
   7  -1  -7 1466.45  117.49
   7  -1  -7 1323.27  117.39
   7  -1  -7 1330.97  118.99
   7  -1  -7 1266.47  120.69
   7  -1  -7 1191.28  113.89
  -7   1   7 1164.58  115.79
   7  -2  -7  380.96   38.30
   7  -2  -7  361.66   48.60
   7  -2  -7  373.86   42.10
   7  -2  -7  383.36   45.50
  -7   2   7  388.76   41.00
   7  -3  -7    4.30   11.10
   7  -3  -7   14.30   12.80
  -7   3   7   12.20   13.80
   7  -4  -7   27.00   15.60
   7  -4  -7   26.10   15.50
  -7   4   7   27.80   16.10
   7  -5  -7  193.28   31.90
   7  -5  -7  126.99   31.60
   7  -6  -7   24.80   18.50
   7  -6  -7   18.20   21.80
   8   5  -7   22.80   16.50
  -8  -5   7   53.59   22.40
  -8  -5   7   37.30   16.10
   8   4  -7  134.89   30.10
   8   4  -7  222.48   34.60
  -8  -4   7  164.38   33.10
  -8  -4   7  252.87   32.60
   8   3  -7   15.70   11.90
   8   3  -7    0.80    8.90
   8   3  -7    4.90   13.50
  -8  -3   7   -5.80    7.40
   8   2  -7  704.93   60.69
   8   2  -7  635.24   58.29
   8   2  -7  444.56   51.99
   8   2  -7  509.85   54.99
  -8  -2   7  449.76   52.19
   8   1  -7  200.18   24.60
   8   1  -7  160.18   25.70
   8   1  -7  180.68   21.50
   8   1  -7  162.68   29.30
   8   1  -7  155.78   29.40
  -8  -1   7  182.58   21.60
  -8  -1   7  135.89   24.60
   8   0  -7   12.60    7.80
   8   0  -7  -11.50    9.20
   8   0  -7   -6.20   10.90
   8   0  -7    3.00   11.20
   8   0  -7    0.20    7.20
  -8   0   7   -1.50    8.20
  -8   0   7    2.70    8.70
   8  -1  -7  179.28   23.00
   8  -1  -7  173.98   25.90
   8  -1  -7  148.09   25.20
   8  -1  -7  136.09   28.40
   8  -1  -7  195.18   31.70
  -8   1   7  187.88   26.10
   8  -2  -7  519.05   50.99
   8  -2  -7  554.04   60.89
   8  -2  -7  549.54   55.09
   8  -2  -7  437.46   47.80
   8  -2  -7  488.45   51.29
  -8   2   7  403.66   49.99
   8  -3  -7  -11.90   12.90
   8  -3  -7   14.70    9.90
   8  -3  -7   -4.80   10.80
  -8   3   7   -6.20   12.90
   8  -4  -7  154.78   28.60
   8  -4  -7  199.88   35.80
   8  -5  -7   42.70   18.20
   8  -5  -7   29.10   20.70
   9   5  -7   47.50   24.20
  -9  -5   7   70.49   23.50
  -9  -5   7   72.39   20.50
   9   4  -7  105.79   27.80
   9   4  -7  205.08   33.10
  -9  -4   7  149.09   28.80
  -9  -4   7  109.39   24.90
   9   3  -7   20.30   16.90
   9   3  -7   -7.50   11.10
   9   3  -7   15.20   11.80
  -9  -3   7   -0.20    9.30
   9   2  -7  504.35   63.59
   9   2  -7  406.06   59.19
   9   2  -7  544.55   59.49
   9   2  -7  581.04   55.39
  -9  -2   7  605.14   56.19
   9   1  -7  271.97   38.50
   9   1  -7  269.57   36.60
   9   1  -7  281.47   29.50
   9   1  -7  261.77   32.80
   9   1  -7  226.38   37.80
  -9  -1   7  280.17   29.40
  -9  -1   7  248.18   34.40
   9   0  -7    8.40   13.10
   9   0  -7   10.10   13.10
   9   0  -7   -2.10    9.70
   9   0  -7    2.10    9.10
   9   0  -7   14.60   18.50
  -9   0   7   -9.70    8.20
  -9   0   7   30.80   14.60
   9  -1  -7  269.87   39.90
   9  -1  -7  213.08   36.40
   9  -1  -7  291.07   42.90
   9  -1  -7  314.97   38.10
   9  -1  -7  302.27   35.00
  -9   1   7  373.16   41.30
  -9   1   7  292.67   37.00
   9  -2  -7  460.65   61.19
   9  -2  -7  600.14   68.89
   9  -2  -7  612.54   62.19
   9  -2  -7  573.14   55.89
  -9   2   7  525.85   57.89
   9  -3  -7    2.30    9.20
   9  -3  -7    6.20   10.20
   9  -3  -7   26.90   18.40
  -9   3   7   -2.80   12.20
   9  -4  -7   83.19   25.70
   9  -4  -7  139.39   24.40
   9  -4  -7  153.08   31.60
   9  -5  -7   59.49   21.60
   9  -5  -7   48.00   21.10
  10   5  -7   52.99   23.80
 -10  -5   7   59.69   24.10
 -10  -5   7   43.60   20.40
  10   4  -7   73.79   22.80
  10   4  -7   83.49   26.90
 -10  -4   7   92.59   23.30
 -10  -4   7   70.79   24.40
  10   3  -7   22.80   17.50
  10   3  -7   27.00   16.30
  10   3  -7   23.50   14.20
 -10  -3   7   -3.60   12.90
  10   2  -7   29.80   15.30
  10   2  -7   76.49   17.60
  10   2  -7   29.30   17.70
  10   2  -7   59.09   20.00
 -10  -2   7   78.79   19.40
  10   1  -7  313.07   36.50
  10   1  -7  356.76   44.10
  10   1  -7  287.87   43.90
  10   1  -7  314.67   41.30
  10   1  -7  243.18   39.80
 -10  -1   7  237.98   36.50
 -10  -1   7  268.17   30.90
  10   0  -7   10.50   13.70
  10   0  -7   -0.20   10.00
  10   0  -7    5.80   19.30
  10   0  -7   -2.60   11.40
  10   0  -7   -7.60    8.60
 -10   0   7    5.50    9.90
 -10   0   7   -0.10    9.50
  10  -1  -7  258.07   33.30
  10  -1  -7  282.37   42.00
  10  -1  -7  307.07   41.70
  10  -1  -7  236.58   36.30
  10  -1  -7  172.48   36.00
 -10   1   7  258.27   37.00
 -10   1   7  351.36   39.10
  10  -2  -7   61.59   17.20
  10  -2  -7   41.60   22.50
  10  -2  -7   52.79   19.80
  10  -2  -7   60.89   22.80
 -10   2   7  104.29   21.60
  10  -3  -7    4.00   12.70
  10  -3  -7    2.60   17.70
  10  -3  -7    1.10    8.90
  10  -4  -7   98.49   22.50
  10  -4  -7   84.59   26.90
  10  -4  -7   43.60   18.20
  10  -5  -7   41.90   23.90
  10  -5  -7   55.99   25.60
  11   4  -7   42.20   19.00
  11   4  -7   26.50   18.00
 -11  -4   7   33.40   19.00
 -11  -4   7   43.90   21.70
  11   3  -7   36.00   19.50
  11   3  -7   -2.60   16.60
  11   3  -7   -1.90   14.10
 -11  -3   7    6.70   15.20
  11   2  -7  147.19   28.20
  11   2  -7  127.39   23.90
  11   2  -7   69.59   21.90
  11   2  -7   89.79   25.10
 -11  -2   7   60.29   20.20
  11   1  -7  189.48   35.80
  11   1  -7  286.87   35.30
  11   1  -7  251.37   38.70
  11   1  -7  225.38   39.10
 -11  -1   7  238.28   35.20
  11   0  -7    8.10   19.70
  11   0  -7   15.90   11.10
  11   0  -7   -3.80   12.90
  11   0  -7    4.90   12.80
  11   0  -7   18.40   13.60
 -11   0   7   28.70   13.20
 -11   0   7  -11.80    9.20
  11  -1  -7  209.08   30.10
  11  -1  -7  258.57   38.80
  11  -1  -7  124.69   32.10
  11  -1  -7  193.48   33.10
 -11   1   7  168.08   31.10
 -11   1   7  233.58   32.40
  11  -2  -7  131.69   30.50
  11  -2  -7  114.79   30.70
  11  -2  -7  118.39   25.40
  11  -2  -7  154.08   25.70
 -11   2   7  126.39   26.30
  11  -3  -7    0.60   10.80
  11  -3  -7   19.40   19.30
  11  -3  -7   13.90   14.30
  11  -4  -7   40.70   16.60
  11  -4  -7   11.50   21.30
  12   3  -7  -16.10   15.60
  12   3  -7  -17.50   16.40
  12   3  -7    5.00   16.70
 -12  -3   7   -0.70   14.80
  12   2  -7   95.99   31.80
  12   2  -7  133.49   28.30
  12   2  -7  136.09   26.00
  12   2  -7  103.29   27.00
 -12  -2   7   66.09   19.90
  12   1  -7   30.50   16.60
  12   1  -7   29.00   16.80
  12   1  -7   54.69   20.50
  12   1  -7   59.59   23.10
 -12  -1   7   54.99   19.70
  12   0  -7    6.40   14.20
  12   0  -7   -1.90   12.20
  12   0  -7   -0.60   15.40
  12   0  -7  -23.50    8.70
 -12   0   7    2.70   11.80
  12  -1  -7   34.20   19.90
  12  -1  -7   46.40   19.80
  12  -1  -7   30.50   25.00
  12  -1  -7   40.20   17.40
 -12   1   7   98.49   22.40
  12  -2  -7   63.59   24.40
  12  -2  -7   50.09   29.00
  12  -2  -7   67.29   20.40
  12  -3  -7   21.40   20.40
  12  -3  -7   -1.10   11.90
  13   2  -7  105.99   35.40
  13   2  -7  106.49   31.30
  13   2  -7  136.49   29.90
  13   2  -7  112.19   26.00
 -13  -2   7   97.69   23.70
  13   1  -7   30.50   17.00
  13   1  -7   18.60   18.50
  13   1  -7   22.50   20.90
  13   1  -7   14.00   27.80
  13   0  -7   11.50   15.30
  13   0  -7   -3.70   23.40
  13   0  -7    5.90   18.10
  13  -1  -7  -18.60   16.70
  13  -1  -7    2.60   24.30
  13  -1  -7   13.30   14.20
  13  -2  -7  101.99   31.30
  13  -2  -7   94.29   28.10
  13  -2  -7  104.79   28.20
  12  -1   8   35.20   24.20
  12  -1   8    2.80   17.20
  12  -1   8   40.40   17.10
  12   0   8   93.19   31.10
  12   0   8  108.59   28.90
  12   0   8   82.39   22.40
  12   1   8   53.79   17.70
  12   1   8   -1.90   20.10
  12   1   8   21.80   16.00
  11  -3   8   38.00   27.40
  11  -3   8   18.90   16.70
  11  -3   8   31.80   18.30
  11  -2   8  -10.10   12.80
  11  -2   8   12.10   16.10
  11  -2   8   17.40   24.00
  11  -1   8   74.39   23.50
  11  -1   8   90.89   21.90
  11  -1   8  117.29   33.50
  11   0   8   14.00   11.90
  11   0   8   -9.70   15.70
  11   0   8   -6.40   15.30
  11   1   8  100.19   22.30
  11   1   8   66.59   29.50
  11   1   8   63.29   24.50
  11   2   8  -16.60   19.20
  11   2   8  -14.10   21.50
  11   2   8   29.30   16.80
  11   3   8  -19.60   20.10
  11   3   8   24.80   23.20
  10  -4   8   -5.30   14.40
  10  -4   8    0.90   22.40
  10  -4   8    1.90   15.70
  10  -3   8   86.29   26.40
  10  -3   8   91.89   23.50
  10  -3   8   94.99   30.30
  10  -2   8   35.70   24.60
  10  -2   8    7.40   13.20
  10  -2   8  -13.40    8.20
  10  -1   8   98.29   24.50
  10  -1   8   88.19   29.20
  10  -1   8   54.59   17.60
  10   0   8   52.19   16.30
  10   0   8   41.70   24.20
  10   0   8   33.00   18.80
  10   1   8   49.10   22.20
  10   1   8   73.99   27.60
  10   1   8   90.09   20.10
  10   2   8   13.20   17.60
  10   2   8   -4.30   10.00
  10   2   8    3.00   14.70
  10   3   8  181.48   35.20
  10   3   8  133.79   35.60
  10   4   8   10.10   23.70
  10   4   8   -4.70   15.00
   9  -4   8   47.40   23.60
   9  -4   8   45.60   18.70
   9  -4   8   22.20   14.20
   9  -3   8   63.79   23.20
   9  -3   8  102.29   26.40
   9  -3   8   89.69   19.90
   9  -2   8    2.90   12.30
   9  -2   8    2.00   13.80
   9  -2   8   17.90   16.30
  -9   1  -8   15.60   16.20
   9  -1   8   -0.80   19.70
   9  -1   8    0.60    8.90
   9  -1   8  -14.60    9.40
   9   0   8  237.68   37.70
   9   0   8  262.77   41.50
   9   0   8  211.58   31.60
   9   1   8   -1.20   13.60
   9   1   8   10.10   11.40
   9   1   8  -15.30   14.60
   9   2   8   20.60   18.20
   9   2   8   -5.00   19.40
   9   2   8   -9.20    8.50
   9   3   8  118.79   30.30
   9   3   8   75.79   23.30
   9   3   8   74.89   19.80
   9   4   8   34.10   19.60
   9   4   8   91.79   27.30
   8  -5   8    5.60   24.20
   8  -5   8   -0.90   15.40
   8  -5   8   16.50   21.30
   8  -5   8   35.00   19.20
   8  -4   8   21.90   14.20
   8  -4   8   52.79   17.60
   8  -4   8   33.10   20.60
   8  -4   8   18.40   13.20
   8  -3   8    0.00   10.00
   8  -3   8    2.80   13.00
   8  -3   8   -3.20    9.30
   8  -3   8   10.70   12.90
  -8   2  -8   56.59   17.90
   8  -2   8   40.30   15.90
   8  -2   8   60.19   20.60
   8  -2   8   59.59   16.30
  -8   1  -8   53.59   16.70
   8  -1   8   19.20   20.30
   8  -1   8    8.70   11.50
   8  -1   8   26.40   13.10
   8   0   8  457.45   65.59
   8   0   8  584.34   60.79
   8   0   8  624.04   57.39
   8   1   8   19.80   16.80
   8   1   8   34.20   17.30
   8   1   8   32.00   13.10
   8   1   8   42.20   13.50
   8   2   8   61.49   23.10
   8   2   8   50.79   17.90
   8   2   8   59.09   15.20
   8   2   8   65.79   15.70
   8   3   8   -4.10    8.40
   8   3   8   -5.50    9.90
   8   3   8    7.70   16.90
   8   4   8   56.29   22.70
   8   4   8   11.40   15.30
   8   5   8    8.00   19.70
   7  -5   8   -8.60   18.60
   7  -5   8   -9.70   13.20
   7  -5   8   -1.30   10.80
   7  -4   8   64.89   19.00
   7  -4   8   55.79   21.30
   7  -4   8   60.49   19.00
   7  -4   8   23.80   14.20
  -7   3  -8  226.88   35.30
   7  -3   8  134.29   23.40
   7  -3   8  185.38   31.00
   7  -3   8  247.08   36.50
   7  -3   8  169.18   27.60
  -7   2  -8  186.58   33.00
   7  -2   8  196.28   28.70
   7  -2   8  220.88   37.60
   7  -2   8  224.98   25.20
   7  -2   8  188.88   31.70
  -7   1  -8  159.98   28.80
  -7   1  -8  137.49   20.90
   7  -1   8  180.18   29.00
   7  -1   8  148.59   14.90
   7  -1   8  153.48   23.30
   7  -1   8  155.28   30.20
   7  -1   8  165.08   15.00
  -7   0  -8  273.87   33.30
   7   0   8  253.27   35.30
   7   0   8  330.57   39.30
   7   0   8  318.17   44.70
   7   0   8  230.48   38.60
   7   0   8  339.87   36.50
  -7  -1  -8  233.78   27.10
   7   1   8  158.98   29.50
   7   1   8  175.28   27.50
   7   1   8  190.98   26.10
   7   1   8  169.78   31.80
   7   1   8  190.88   28.20
  -7  -2  -8  233.18   31.40
  -7  -2  -8  238.18   24.40
   7   2   8  217.48   35.60
   7   2   8  275.97   34.10
   7   2   8  250.77   30.90
   7   2   8  221.08   38.50
  -7  -3  -8  232.58   30.20
  -7  -3  -8  256.57   27.60
   7   3   8  151.48   27.10
   7   3   8  190.48   29.10
   7   3   8  199.58   35.00
   7   3   8  247.68   37.30
  -7  -4  -8   58.19   15.60
   7   4   8   50.49   21.10
   7   4   8   19.60   14.90
   7   4   8   62.29   17.00
  -7  -5  -8   -9.30   11.20
   7   5   8   27.40   16.10
   6  -6   8    1.20   15.20
   6  -6   8   -6.20   17.90
   6  -5   8  102.79   23.80
   6  -5   8   80.49   21.20
   6  -5   8   74.79   23.10
  -6   4  -8   -2.50   10.60
   6  -4   8    5.10   13.80
   6  -4   8   17.60   13.10
   6  -4   8   -8.50   11.60
  -6   3  -8  325.27   44.80
   6  -3   8  346.17   45.80
   6  -3   8  296.77   38.30
   6  -3   8  333.07   38.30
   6  -3   8  334.77   44.60
  -6   2  -8  -17.00   12.20
  -6   2  -8   -5.00    7.20
   6  -2   8    1.30    7.40
   6  -2   8   -6.80    7.20
   6  -2   8  -16.10   12.80
   6  -2   8    1.00    9.50
  -6   1  -8  351.46   44.20
  -6   1  -8  360.36   35.20
   6  -1   8  357.86   31.30
   6  -1   8  318.67   44.30
   6  -1   8  346.37   44.10
   6  -1   8  275.97   40.90
   6  -1   8  342.77   31.50
   6  -1   8  337.87   38.80
  -6   0  -8  126.99   18.60
   6   0   8  108.49   23.40
   6   0   8  124.09   21.40
   6   0   8  150.68   25.00
   6   0   8  143.59   21.40
   6   0   8  134.99   20.00
  -6  -1  -8  254.97   34.80
   6   1   8  379.56   46.20
   6   1   8  354.66   38.70
   6   1   8  400.96   45.80
   6   1   8  292.37   35.00
   6   1   8  327.77   35.70
  -6  -2  -8   -0.10    9.40
  -6  -2  -8   -3.40    5.50
  -6  -2  -8   -1.80    5.50
   6   2   8    3.60   12.20
   6   2   8    9.10    8.20
   6   2   8   16.10   15.40
   6   2   8    9.70   11.00
   6   2   8    6.40    7.20
  -6  -3  -8  430.26   38.60
  -6  -3  -8  293.37   40.70
   6   3   8  341.27   42.60
   6   3   8  332.17   46.50
   6   3   8  361.56   49.00
   6   3   8  370.86   38.50
  -6  -4  -8    0.40    9.30
  -6  -4  -8   11.50    9.40
   6   4   8   11.40   11.70
   6   4   8   -1.40   11.70
   6   4   8    7.30   13.90
  -6  -5  -8   67.09   19.70
   6   5   8   50.99   19.90
   6   5   8   66.29   22.30
  -6  -6  -8   32.00   18.80
   6   6   8   -0.50   18.00
   5  -6   8    9.20   14.60
   5  -6   8   14.80   19.00
   5  -5   8   26.40   16.60
   5  -5   8   32.90   15.70
   5  -5   8   30.90   17.00
  -5   4  -8  114.89   24.50
   5  -4   8  117.59   23.80
   5  -4   8  165.28   25.90
   5  -4   8   79.59   18.10
  -5   3  -8  856.51   84.69
   5  -3   8  897.01   80.59
   5  -3   8  908.01   80.19
   5  -3   8  733.73   82.59
  -5   2  -8  122.79   24.90
  -5   2  -8  155.58   19.10
   5  -2   8  182.58   26.80
   5  -2   8  159.98   28.20
   5  -2   8  159.78   22.60
   5  -2   8  191.28   21.20
   5  -2   8  123.19   23.10
  -5   1  -8  229.48   33.80
  -5   1  -8  278.67   25.90
   5  -1   8  228.38   29.20
   5  -1   8  214.78   32.20
   5  -1   8  237.58   23.40
   5  -1   8  259.07   23.50
   5  -1   8  255.67   29.30
   5  -1   8  253.07   33.30
   5  -1   8  253.27   36.10
  -5   0  -8  910.01   86.09
   5   0   8  986.10   92.79
   5   0   8  923.01   86.29
   5   0   8  969.20   90.09
   5   0   8  908.31   87.29
   5   0   8 1136.49   92.59
  -5  -1  -8  177.98   25.20
   5   1   8  223.78   32.50
   5   1   8  214.78   29.30
   5   1   8  226.68   23.50
   5   1   8  255.87   28.50
   5   1   8  272.17   33.80
  -5  -2  -8  147.89   19.30
  -5  -2  -8  186.98   19.80
  -5  -2  -8  157.38   22.00
   5   2   8  146.19   22.90
   5   2   8  138.79   26.20
   5   2   8  159.08   26.00
   5   2   8  132.49   22.80
   5   2   8  157.78   19.90
  -5  -3  -8  859.21   76.79
  -5  -3  -8  767.52   76.79
   5   3   8  811.12   80.49
   5   3   8  778.82   75.89
   5   3   8  903.51   82.19
  -5  -4  -8  101.59   18.70
  -5  -4  -8  149.79   24.10
   5   4   8  150.88   22.40
   5   4   8   53.39   18.00
   5   4   8  144.39   27.10
  -5  -5  -8   38.70   17.10
   5   5   8   31.90   21.90
   5   5   8   32.40   16.50
  -5  -6  -8   17.20   17.30
   5   6   8   15.00   15.20
   4  -6   8  215.88   38.30
   4  -6   8  203.98   33.10
  -4   5  -8   11.70   13.80
   4  -5   8   -0.30   14.40
   4  -5   8    1.40   12.90
   4  -5   8   -0.30   13.90
  -4   4  -8   59.89   16.80
   4  -4   8   40.00   12.90
   4  -4   8   56.09   17.20
   4  -4   8   31.70   14.10
  -4   3  -8   27.00   11.60
   4  -3   8   33.60   14.20
   4  -3   8   35.50   10.40
   4  -3   8   11.00   10.20
   4  -3   8   35.10   14.70
  -4   2  -8  355.56   38.70
  -4   2  -8  435.16   46.30
   4  -2   8  441.16   46.60
   4  -2   8  474.55   46.20
   4  -2   8  456.95   41.40
   4  -2   8  397.26   44.60
   4  -2   8  484.45   42.40
  -4   1  -8    9.30    8.30
  -4   1  -8   15.40    5.80
   4  -1   8   11.40    7.90
   4  -1   8   21.20    9.40
   4  -1   8    8.30    8.80
   4  -1   8   12.60    4.70
   4  -1   8   20.80   10.60
   4  -1   8   22.80    5.50
   4  -1   8   10.90    6.90
  -4   0  -8 1051.09   89.49
   4   0   8  978.20   94.49
   4   0   8  953.10   92.89
   4   0   8 1002.50   89.99
   4   0   8 1102.29   94.29
   4   0   8  952.70   89.19
  -4  -1  -8   13.70    3.40
  -4  -1  -8   19.10    3.90
  -4  -1  -8   23.00    5.90
  -4  -1  -8   14.70    7.10
   4   1   8    8.10    8.00
   4   1   8   18.90    5.70
   4   1   8    8.50    7.70
   4   1   8    5.90    9.10
   4   1   8    5.00    7.20
  -4  -2  -8  456.65   41.60
  -4  -2  -8  411.66   39.50
  -4  -2  -8  456.95   39.80
   4   2   8  348.57   38.50
   4   2   8  422.46   45.50
   4   2   8  394.36   39.10
   4   2   8  416.46   41.70
   4   2   8  460.15   43.60
  -4  -3  -8   42.40   11.60
  -4  -3  -8   53.59   13.20
   4   3   8   19.10   15.00
   4   3   8   36.50   10.70
   4   3   8   51.79   14.50
  -4  -4  -8   70.89   17.80
   4   4   8   53.79   15.40
   4   4   8   47.30   16.00
   4   4   8   44.00   15.80
   4   4   8   66.79   15.10
  -4  -5  -8    3.40   12.90
  -4  -5  -8    3.90    9.00
   4   5   8    1.50   15.60
   4   5   8  -12.90   10.20
   4   5   8   -8.00   12.00
  -4  -6  -8  238.28   39.50
   4   6   8  204.78   39.20
   3  -6   8  183.58   29.20
   3  -6   8  174.78   33.50
  -3   5  -8   24.10   13.30
   3  -5   8   15.00   16.00
   3  -5   8    1.90    9.10
  -3   4  -8  153.58   26.80
   3  -4   8  249.18   31.30
   3  -4   8  160.08   27.20
   3  -4   8  190.08   27.10
   3  -4   8  129.09   23.40
  -3   3  -8  599.64   61.79
   3  -3   8  622.24   61.19
   3  -3   8  580.84   60.79
   3  -3   8  616.24   58.19
   3  -3   8  643.84   60.09
  -3   2  -8  510.45   53.99
   3  -2   8  572.44   53.59
   3  -2   8  544.15   50.59
   3  -2   8  497.25   50.19
   3  -2   8  560.24   54.59
  -3   1  -8 2097.59  164.08
  -3   1  -8 1876.41  169.48
   3  -1   8 1653.43  164.68
   3  -1   8 1777.02  164.48
   3  -1   8 2166.18  165.68
   3  -1   8 1883.21  169.68
   3  -1   8 1778.52  168.48
   3  -1   8 1908.71  168.28
  -3   0  -8 3126.09  244.58
  -3   0  -8 3049.89  244.08
   3   0   8 2702.53  248.08
   3   0   8 2522.75  243.98
   3   0   8 2536.85  248.78
   3   0   8 2991.10  248.78
  -3  -1  -8 2049.79  176.58
  -3  -1  -8 2110.79  174.88
   3   1   8 2130.19  174.68
   3   1   8 1753.22  179.88
   3   1   8 2011.20  174.68
   3   1   8 1950.10  179.08
  -3  -2  -8  450.25   48.80
  -3  -2  -8  601.44   50.09
  -3  -2  -8  516.75   46.90
   3   2   8  525.45   53.39
   3   2   8  559.94   49.90
   3   2   8  439.86   48.40
   3   2   8  604.54   48.10
   3   2   8  551.74   51.89
  -3  -3  -8  737.33   64.09
  -3  -3  -8  699.53   63.29
   3   3   8  687.23   61.99
   3   3   8  605.04   64.79
   3   3   8  588.34   63.89
  -3  -4  -8  151.78   21.60
  -3  -4  -8  187.08   28.60
   3   4   8  182.48   27.30
   3   4   8  189.58   25.60
   3   4   8  167.48   28.90
   3   4   8  192.68   26.10
  -3  -5  -8    9.30   11.50
  -3  -5  -8    4.50    8.30
   3   5   8   15.90   16.50
   3   5   8   15.50   13.30
  -3  -6  -8  126.09   22.80
  -3  -6  -8  136.39   30.90
   3   6   8  162.28   33.40
  -2   6  -8   40.60   15.30
   2  -6   8    7.60   10.30
   2  -6   8   11.20   17.40
  -2   5  -8   81.39   19.30
   2  -5   8   58.79   17.90
   2  -5   8   35.30   14.90
  -2   4  -8   71.29   17.40
   2  -4   8  113.39   22.20
   2  -4   8   82.59   16.10
   2  -4   8  110.69   19.50
   2  -4   8   61.09   14.50
  -2   3  -8  975.70   92.89
   2  -3   8  849.02   90.69
   2  -3   8 1087.19   92.69
   2  -3   8 1036.60   90.39
   2  -3   8 1031.10   92.09
  -2   2  -8  167.98   24.50
   2  -2   8  165.08   24.20
   2  -2   8  192.58   21.20
   2  -2   8  180.28   24.30
   2  -2   8  156.68   20.90
  -2   1  -8  390.06   35.40
  -2   1  -8  431.06   41.80
   2  -1   8  370.46   39.90
   2  -1   8  393.36   41.20
   2  -1   8  455.55   37.70
   2  -1   8  446.56   38.30
   2  -1   8  419.66   36.90
   2  -1   8  332.17   37.10
   2  -1   8  439.26   42.30
  -2   0  -8  990.60   81.89
  -2   0  -8  910.01   81.59
  -2   0  -8  830.32   81.29
   2   0   8  908.01   81.59
   2   0   8 1026.00   82.49
   2   0   8  906.61   86.19
   2   0   8 1126.89   86.89
   2   0   8  885.71   85.59
  -2  -1  -8  450.55   39.40
  -2  -1  -8  406.06   41.60
  -2  -1  -8  439.76   41.40
   2   1   8  452.95   41.40
   2   1   8  389.66   45.00
   2   1   8  537.75   39.60
   2   1   8  395.56   41.70
   2   1   8  436.06   43.90
  -2  -2  -8  236.88   24.80
  -2  -2  -8  210.38   18.70
   2   2   8  248.78   26.60
   2   2   8  154.88   19.20
   2   2   8  205.78   25.40
   2   2   8  202.68   22.80
   2   2   8  176.68   26.00
  -2  -3  -8 1124.29   97.59
  -2  -3  -8 1112.49   93.29
   2   3   8  975.50   96.89
   2   3   8 1098.29   95.69
   2   3   8  943.51   96.99
  -2  -4  -8   79.09   17.90
  -2  -4  -8   77.59   14.00
   2   4   8   57.99   18.50
   2   4   8   85.49   17.00
   2   4   8   92.59   18.10
  -2  -5  -8   78.99   14.90
  -2  -5  -8   87.59   21.70
   2   5   8   34.40   16.60
   2   5   8   89.29   19.70
  -2  -6  -8   22.80   20.20
  -2  -6  -8   10.10   11.50
   2   6   8    5.00   13.80
   1  -7   8   76.09   26.80
   1  -7   8   25.20   17.70
  -1   6  -8  122.79   23.70
   1  -6   8   85.29   26.10
   1  -6   8   52.39   16.60
  -1   5  -8  194.28   28.80
   1  -5   8  173.68   32.70
   1  -5   8  194.08   28.20
   1  -5   8  175.38   27.40
  -1   4  -8  246.58   29.50
   1  -4   8  176.88   25.50
   1  -4   8  188.18   26.10
   1  -4   8  190.08   28.20
   1  -4   8  150.58   22.40
  -1   3  -8 1594.74  147.99
   1  -3   8 1704.03  148.19
   1  -3   8 1494.25  146.29
   1  -3   8 1789.72  147.69
   1  -3   8 1683.13  146.19
  -1   2  -8   87.59   16.30
   1  -2   8  109.19   16.20
   1  -2   8  112.59   16.90
   1  -2   8   88.99   13.40
   1  -2   8   98.99   16.60
  -1   1  -8   23.10    7.10
   1  -1   8   12.50    5.50
   1  -1   8   11.30    4.40
   1  -1   8   16.20    6.70
   1  -1   8   13.90    6.40
   1  -1   8   19.90    3.30
  -1   0  -8 2063.29  176.18
   1   0   8 1958.50  177.98
   1   0   8 2319.27  176.98
   1   0   8 1911.31  175.08
   1   0   8 1946.51  174.98
   1   0   8 2008.20  174.58
  -1  -1  -8    9.30    5.00
   1   1   8   10.90    5.90
   1   1   8   10.90    4.50
   1   1   8   19.80    6.40
  -1  -2  -8   95.49   10.70
  -1  -2  -8  104.99   15.80
  -1  -2  -8   89.69   11.00
   1   2   8  102.69   13.50
   1   2   8  116.79   15.90
  -1  -3  -8 1909.41  151.68
   1   3   8 1784.42  155.48
   1   3   8 1658.13  153.18
   1   3   8 1571.54  154.08
  -1  -4  -8  200.58   30.50
  -1  -4  -8  229.28   24.20
   1   4   8  166.08   28.40
   1   4   8  172.88   26.30
   1   4   8  178.78   25.40
  -1  -5  -8  193.18   25.80
  -1  -5  -8  249.68   36.50
   1   5   8  155.88   29.60
   1   5   8  190.58   28.50
   1   5   8  192.78   30.10
  -1  -6  -8   45.10   15.00
  -1  -6  -8   38.00   22.00
   1   6   8   82.49   20.30
  -1  -7  -8    6.50   21.20
  -1  -7  -8   26.20   15.20
   0  -7   8   41.20   23.80
   0  -7   8    9.50   16.40
   0  -6   8  193.78   33.40
   0  -6   8  282.67   41.60
   0   5  -8   28.20   11.70
   0  -5   8   30.30   12.20
   0  -5   8   27.30   14.30
   0  -5   8   34.40   11.20
   0   4  -8  526.75   64.79
   0   4  -8  540.65   57.49
   0  -4   8  643.44   55.09
   0  -4   8  591.24   56.89
   0  -4   8  589.94   60.89
   0  -4   8  577.94   56.79
   0   3  -8  103.49   18.50
   0   3  -8  109.19   21.40
   0  -3   8  167.08   20.00
   0  -3   8  168.28   20.00
   0  -3   8  113.39   20.10
   0   2  -8  323.27   37.20
   0   2  -8  411.56   38.80
   0  -2   8  373.86   37.40
   0  -2   8  402.76   37.80
   0   1  -8   42.30    8.60
   0   1  -8   30.30    8.20
   0  -1   8   30.40    8.70
   0  -1   8   39.40    8.60
   0   0  -8 5298.47  409.36
   0   0  -8 4752.72  409.46
   0   0   8 4358.36  408.86
   0   0   8 4616.04  409.56
   0   0   8 4703.03  407.06
   0  -1  -8   24.60    7.30
   0  -1  -8   39.00    7.10
   0  -1  -8   35.10    3.80
   0   1   8   26.80    6.50
   0   1   8   29.10    3.60
   0   1   8   43.30    8.80
   0  -2  -8  344.37   35.30
   0  -2  -8  462.05   39.60
   0  -2  -8  358.46   34.60
   0   2   8  411.46   36.80
   0   2   8  400.16   37.60
   0  -3  -8  206.28   24.90
   0  -3  -8  125.19   17.30
   0   3   8  159.38   19.50
   0   3   8  150.78   22.00
   0   3   8  126.59   20.80
   0  -4  -8  674.83   63.39
   0  -4  -8  697.53   58.69
   0   4   8  551.04   60.89
   0   4   8  540.35   61.29
   0  -5  -8   27.00   17.80
   0  -5  -8   16.50   10.50
   0   5   8   41.10   11.20
   0   5   8   29.00   14.90
   0  -6  -8  278.37   44.60
   0  -6  -8  303.37   38.20
   0   6   8  304.17   41.30
   0  -7  -8   38.50   19.50
   0  -7  -8   -1.80   13.60
  -1  -7   8   40.10   24.90
  -1  -7   8   32.60   15.00
  -1  -6   8  114.99   31.50
  -1  -6   8  127.19   24.30
   1   5  -8   40.20   13.20
   1   5  -8   13.70   16.70
  -1  -5   8   17.30   16.90
  -1  -5   8   16.10   12.40
  -1  -5   8   39.60   12.90
   1   4  -8  271.07   39.10
   1   4  -8  291.57   33.20
  -1  -4   8  274.67   39.80
  -1  -4   8  315.97   30.40
  -1  -4   8  325.87   32.70
   1   3  -8  268.57   30.10
   1   3  -8  271.77   35.40
  -1  -3   8  303.57   27.10
  -1  -3   8  268.37   29.00
  -1  -3   8  339.57   37.50
   1   2  -8  608.94   64.79
   1   2  -8  725.03   64.39
  -1  -2   8  719.93   59.79
  -1  -2   8  645.94   62.29
   1   1  -8  538.35   57.99
   1   1  -8  667.43   59.99
  -1  -1   8  685.13   59.19
  -1  -1   8  699.03   62.39
   1   0  -8 3860.91  342.97
   1   0  -8 4021.00  345.97
  -1   0   8 4463.35  343.07
  -1   0   8 3731.13  343.27
  -1   0   8 3848.42  345.87
   1  -1  -8  757.52   65.79
   1  -1  -8  693.93   62.19
   1  -1  -8  700.33   62.69
  -1   1   8  648.94   62.59
  -1   1   8  606.84   64.99
  -1   1   8  846.22   62.79
   1  -2  -8  625.54   66.59
   1  -2  -8  752.32   63.79
  -1   2   8  708.03   64.99
  -1   2   8  748.63   63.19
  -1   2   8  688.93   66.39
   1  -3  -8  285.57   28.50
   1  -3  -8  274.47   35.50
  -1   3   8  328.27   34.70
  -1   3   8  255.67   33.20
   1  -4  -8  451.25   47.30
   1  -4  -8  310.07   35.10
  -1   4   8  345.17   42.30
   1  -5  -8   20.30   16.10
   1  -5  -8    5.90   10.50
  -1   5   8   32.20   13.00
   1  -6  -8  116.99   23.30
   1  -6  -8   99.49   29.80
  -1   6   8  166.48   28.10
   1  -7  -8   19.90   22.80
   1  -7  -8   23.60   16.10
  -2  -7   8   49.70   23.30
  -2  -7   8  100.59   24.60
   2   6  -8   28.30   18.60
  -2  -6   8  -11.50   11.70
  -2  -6   8    0.00   12.20
   2   5  -8  113.59   20.00
   2   5  -8  111.39   25.50
  -2  -5   8  169.58   22.10
  -2  -5   8  131.79   29.10
   2   4  -8   39.10    9.90
   2   4  -8   11.20   10.70
  -2  -4   8   36.60    8.80
  -2  -4   8   22.50    7.10
  -2  -4   8   19.80    6.90
  -2  -4   8   20.60    8.70
  -2  -4   8   25.80   13.10
   2   3  -8 2025.20  197.18
   2   3  -8 2068.89  200.58
  -2  -3   8 2356.26  201.98
  -2  -3   8 2373.96  196.18
  -2  -3   8 2436.76  196.78
   2   2  -8   14.20    6.80
   2   2  -8    9.10    7.00
  -2  -2   8   10.40    5.10
  -2  -2   8   12.10    4.90
   2   1  -8 1198.88  106.99
   2   1  -8 1211.78  109.09
   2   0  -8  317.27   29.30
   2   0  -8  345.67   33.10
  -2   0   8  328.47   29.50
  -2   0   8  277.77   27.90
  -2   0   8  383.16   41.10
   2  -1  -8 1136.79   99.39
   2  -1  -8 1195.58  100.59
   2  -1  -8 1224.58  104.19
  -2   1   8 1113.39   99.49
  -2   1   8 1099.89  100.79
  -2   1   8 1139.89  102.29
   2  -2  -8   21.10    6.20
   2  -2  -8    8.60    6.80
  -2   2   8    4.40    6.40
   2  -3  -8 2110.89  193.48
   2  -3  -8 2099.89  197.18
  -2   3   8 2434.46  197.18
   2  -4  -8   15.70    9.50
   2  -4  -8   22.70   14.50
  -2   4   8   20.20   14.40
   2  -5  -8  149.39   23.30
   2  -5  -8  120.49   28.40
  -2   5   8  171.98   28.20
   2  -6  -8   11.20   13.60
   2  -6  -8    4.60   17.90
   2  -7  -8   57.49   20.90
   2  -7  -8  121.79   31.60
   3   6  -8   49.90   24.70
  -3  -6   8   84.09   25.70
   3   5  -8   35.80   15.90
  -3  -5   8   22.20    8.80
  -3  -5   8   58.29   20.80
   3   4  -8  135.69   25.10
   3   4  -8  128.19   17.40
  -3  -4   8  108.69   22.80
  -3  -4   8  135.89   17.50
  -3  -4   8  151.28   17.50
  -3  -4   8  141.59   18.10
   3   3  -8 2246.48  225.08
   3   3  -8 2256.27  227.18
  -3  -3   8 2557.14  221.58
  -3  -3   8 2271.47  225.88
  -3  -3   8 2636.74  222.18
  -3  -3   8 2984.60  220.48
   3   2  -8   22.30   10.70
   3   2  -8   63.49   12.80
  -3  -2   8   61.59   10.00
  -3  -2   8   62.39    8.40
   3   1  -8  259.47   34.00
   3   1  -8  334.47   29.70
  -3  -1   8  279.37   27.60
   3   0  -8  967.20   80.59
   3   0  -8  932.11   84.49
  -3   0   8  832.32   80.39
   3  -1  -8  290.27   26.80
   3  -1  -8  277.97   32.00
   3  -1  -8  334.07   29.50
  -3   1   8  305.67   30.40
   3  -2  -8   58.69   11.00
   3  -2  -8   46.20   12.10
   3  -2  -8   66.99   10.30
  -3   2   8   43.10   11.50
   3  -3  -8 2739.63  231.88
   3  -3  -8 2693.13  235.58
  -3   3   8 2513.05  233.78
   3  -4  -8  119.49   21.30
   3  -4  -8  159.08   28.40
  -3   4   8  142.79   25.60
   3  -5  -8   47.30   19.20
   3  -5  -8   55.99   14.70
  -3   5   8   53.99   18.20
   3  -6  -8   42.20   17.00
   3  -6  -8   78.09   23.80
   4   6  -8  182.78   37.00
  -4  -6   8  195.88   36.50
   4   5  -8   41.10   17.60
  -4  -5   8   49.80   12.00
  -4  -5   8   43.40   17.40
   4   4  -8   98.89   21.80
  -4  -4   8   36.80   15.90
  -4  -4   8   95.79   14.80
  -4  -4   8   78.79   14.20
   4   3  -8   34.00   12.10
   4   3  -8   57.99   16.60
  -4  -3   8   51.29   16.90
  -4  -3   8   60.29   13.70
  -4  -3   8   75.29   12.40
   4   2  -8  220.58   28.90
   4   2  -8  276.37   35.00
  -4  -2   8  292.87   26.10
  -4  -2   8  217.48   22.00
  -4  -2   8  258.37   22.50
   4   1  -8    3.00    8.10
   4   1  -8   13.60    5.90
  -4  -1   8    9.70    4.80
  -4  -1   8   15.30    5.20
   4   0  -8 2036.90  186.88
   4   0  -8 1837.32  179.48
  -4   0   8 2382.66  179.88
   4  -1  -8   34.50   12.00
   4  -1  -8   21.50    4.40
   4  -1  -8   18.50    7.00
   4  -1  -8   18.80    7.50
  -4   1   8   15.90    8.70
   4  -2  -8  233.68   33.20
   4  -2  -8  300.77   32.90
   4  -2  -8  274.87   27.90
   4  -2  -8  216.98   25.00
  -4   2   8  276.37   28.90
   4  -3  -8   42.20   15.10
   4  -3  -8   61.89   17.40
   4  -3  -8   54.79   13.50
  -4   3   8   56.59   15.60
   4  -4  -8   73.69   21.70
   4  -4  -8   68.99   16.80
  -4   4   8   86.09   20.70
   4  -5  -8   43.80   20.90
   4  -5  -8   55.69   16.30
  -4   5   8   53.99   17.50
   4  -6  -8  211.18   32.30
   4  -6  -8  163.88   34.30
   5   6  -8  111.89   30.40
  -5  -6   8   59.79   26.20
  -5  -6   8  145.49   21.60
   5   5  -8   -2.10   15.20
  -5  -5   8   -0.20   15.00
  -5  -5   8   16.40   10.40
   5   4  -8  331.17   46.10
  -5  -4   8  364.16   37.80
  -5  -4   8  359.96   48.30
   5   3  -8  690.63   71.89
   5   3  -8  680.13   67.89
  -5  -3   8  705.93   65.69
   5   2  -8  712.93   65.39
   5   2  -8  572.94   60.09
   5   2  -8  597.04   59.09
  -5  -2   8  656.33   59.29
   5   1  -8  148.39   20.00
   5   1  -8  157.68   22.70
   5   1  -8  156.08   26.90
  -5  -1   8  206.98   19.10
  -5  -1   8  159.18   21.80
  -5  -1   8  214.88   19.30
   5   0  -8 3777.52  279.07
   5   0  -8 3206.88  282.57
   5   0  -8 2990.40  274.67
  -5   0   8 3504.05  277.37
  -5   0   8 2729.33  274.87
   5  -1  -8  165.68   17.30
   5  -1  -8  185.28   22.60
   5  -1  -8  169.58   27.10
   5  -1  -8  158.38   22.40
  -5   1   8  175.88   22.60
   5  -2  -8  590.04   59.89
   5  -2  -8  634.54   59.49
   5  -2  -8  634.34   63.19
  -5   2   8  632.94   60.79
   5  -3  -8  674.43   69.99
   5  -3  -8  751.22   69.89
   5  -3  -8  742.03   73.49
  -5   3   8  737.63   70.79
   5  -4  -8  326.77   45.50
   5  -4  -8  321.17   40.30
  -5   4   8  297.97   41.60
   5  -5  -8    4.70    9.20
   5  -5  -8   -0.30   11.60
  -5   5   8   -9.10   13.80
   5  -6  -8  140.39   33.00
   5  -6  -8  124.89   26.90
   6   6  -8   34.40   23.40
  -6  -6   8   -5.70   19.30
  -6  -6   8   53.89   15.50
   6   5  -8   86.89   22.50
  -6  -5   8  107.89   28.10
  -6  -5   8   87.89   18.70
   6   4  -8   28.10   13.50
  -6  -4   8   33.90   18.00
  -6  -4   8   28.20   11.30
   6   3  -8  533.25   58.79
   6   3  -8  572.24   68.59
   6   3  -8  590.14   58.69
  -6  -3   8  646.94   58.29
   6   2  -8  311.87   44.00
   6   2  -8  363.96   41.20
   6   2  -8  349.37   36.30
  -6  -2   8  322.77   37.70
   6   1  -8  317.97   45.90
   6   1  -8  344.77   38.50
   6   1  -8  382.26   37.10
  -6  -1   8  338.97   37.90
  -6  -1   8  449.95   36.60
   6   0  -8  645.24   66.69
   6   0  -8  637.84   63.59
   6   0  -8  676.53   71.29
   6   0  -8  834.32   67.09
  -6   0   8  702.33   64.49
  -6   0   8  817.02   66.69
   6  -1  -8  404.66   47.60
   6  -1  -8  348.57   37.90
   6  -1  -8  378.66   34.30
   6  -1  -8  350.06   37.00
  -6   1   8  330.17   37.10
   6  -2  -8  345.87   35.80
   6  -2  -8  306.27   42.10
   6  -2  -8  322.37   39.70
  -6   2   8  332.37   36.10
   6  -3  -8  610.94   60.49
   6  -3  -8  541.55   56.29
  -6   3   8  547.25   58.49
   6  -4  -8   36.50   13.10
   6  -4  -8   39.90   19.30
  -6   4   8   31.10   16.20
   6  -5  -8   90.09   27.40
   6  -5  -8   81.79   21.40
   6  -6  -8   -5.20   20.10
   6  -6  -8   43.20   18.70
   7   6  -8   13.50   22.90
  -7  -6   8   11.90   13.60
  -7  -6   8   17.40   17.80
   7   5  -8   54.39   19.20
  -7  -5   8   40.70   14.70
  -7  -5   8   38.20   21.00
   7   4  -8   87.49   21.80
  -7  -4   8   73.99   17.60
  -7  -4   8   97.09   25.50
   7   3  -8  706.53   63.29
   7   3  -8  629.44   62.79
   7   3  -8  597.54   65.49
  -7  -3   8  532.75   60.29
   7   2  -8  344.87   42.20
   7   2  -8  383.06   37.90
   7   2  -8  334.47   47.10
  -7  -2   8  318.67   39.90
   7   1  -8  141.99   23.20
   7   1  -8  242.28   34.20
   7   1  -8  216.28   29.20
  -7  -1   8  218.58   27.50
  -7  -1   8  251.37   23.00
   7   0  -8  669.43   59.29
   7   0  -8  632.84   63.09
   7   0  -8  600.04   66.49
   7   0  -8  656.33   61.39
  -7   0   8  657.93   61.19
   7  -1  -8  245.08   31.20
   7  -1  -8  280.97   39.30
   7  -1  -8  240.78   31.00
   7  -1  -8  222.28   24.90
  -7   1   8  246.88   30.20
   7  -2  -8  247.48   40.80
   7  -2  -8  345.67   39.40
   7  -2  -8  300.37   32.30
   7  -2  -8  358.46   40.40
  -7   2   8  304.87   38.50
   7  -3  -8  574.04   60.49
   7  -3  -8  618.44   63.29
  -7   3   8  577.14   61.39
   7  -4  -8   92.09   23.00
   7  -4  -8   73.29   20.90
  -7   4   8  105.59   22.50
   7  -5  -8   33.60   22.20
   7  -5  -8   43.50   18.80
   7  -6  -8   12.50   13.10
   7  -6  -8   12.50   21.60
   8   5  -8   34.20   20.20
  -8  -5   8   15.10   14.20
  -8  -5   8   30.10   19.20
   8   4  -8  184.38   31.90
   8   4  -8  179.18   30.40
  -8  -4   8  151.98   32.10
  -8  -4   8  125.79   25.70
   8   3  -8  257.57   33.60
   8   3  -8  209.98   36.30
   8   3  -8  164.68   31.10
  -8  -3   8  179.48   28.30
   8   2  -8  127.89   22.90
   8   2  -8   82.39   18.30
   8   2  -8  132.49   26.70
  -8  -2   8  124.19   20.30
   8   1  -8    5.70    8.80
   8   1  -8    2.40    7.60
   8   1  -8  -15.70    8.90
   8   1  -8    0.80   10.80
   8   1  -8    7.70    7.90
  -8  -1   8   -3.80    7.30
  -8  -1   8  -10.00    6.50
   8   0  -8 1556.44  151.38
   8   0  -8 1773.22  149.79
   8   0  -8 1964.90  155.78
   8   0  -8 1527.05  147.29
   8   0  -8 2159.18  158.58
  -8   0   8 1465.75  148.79
  -8   0   8 1638.64  150.88
   8  -1  -8   -1.40    9.20
   8  -1  -8   -3.50    6.50
   8  -1  -8   -3.50   10.40
   8  -1  -8    4.20   10.00
   8  -1  -8   -0.80   11.90
  -8   1   8  -12.10    9.20
   8  -2  -8  112.39   26.40
   8  -2  -8  103.69   24.60
   8  -2  -8   78.29   16.40
   8  -2  -8  107.09   21.20
  -8   2   8  113.59   21.70
   8  -3  -8  195.78   32.20
   8  -3  -8  194.48   35.50
   8  -3  -8  237.28   29.30
  -8   3   8  191.18   32.40
   8  -4  -8  123.49   29.50
   8  -4  -8  118.39   24.50
   8  -5  -8   39.70   19.00
   8  -5  -8   22.00   20.70
   9   5  -8   20.90   16.60
  -9  -5   8   28.30   16.40
  -9  -5   8   16.40   15.50
   9   4  -8   44.30   20.90
   9   4  -8   51.99   20.90
  -9  -4   8   96.99   23.90
  -9  -4   8   59.39   17.00
   9   3  -8  198.08   29.30
   9   3  -8  193.78   34.80
   9   3  -8  132.09   26.20
  -9  -3   8  110.79   23.60
   9   2  -8   76.29   17.30
   9   2  -8   74.29   22.60
   9   2  -8   83.29   19.10
  -9  -2   8   31.70   14.90
   9   1  -8  -18.90    9.70
   9   1  -8   -0.90   11.70
   9   1  -8   13.00    9.50
   9   1  -8    7.30   13.60
   9   1  -8   -2.30    8.80
  -9  -1   8   16.00    8.70
  -9  -1   8  -10.10   10.90
   9   0  -8  704.63   60.49
   9   0  -8  589.24   61.29
   9   0  -8  532.25   54.79
   9   0  -8  468.85   52.69
   9   0  -8  630.94   62.59
  -9   0   8  626.04   56.49
  -9   0   8  446.66   58.79
   9  -1  -8    3.50   12.00
   9  -1  -8   -0.70   10.90
   9  -1  -8   -1.60   12.70
   9  -1  -8   -2.20   13.40
   9  -1  -8    2.60    8.30
  -9   1   8   -6.80   10.70
   9  -2  -8   59.79   18.70
   9  -2  -8   70.69   20.40
   9  -2  -8   42.00   13.30
  -9   2   8   41.40   14.00
   9  -3  -8  139.39   22.80
   9  -3  -8  110.19   23.30
   9  -3  -8  109.79   28.10
  -9   3   8  119.79   25.90
   9  -4  -8   59.89   17.60
   9  -4  -8  125.69   30.30
   9  -4  -8   73.99   21.90
   9  -5  -8   -2.00   11.80
   9  -5  -8   11.50   19.50
  10   4  -8    6.10   15.50
  10   4  -8   35.20   21.60
 -10  -4   8    4.50   16.70
 -10  -4   8  -14.70   13.80
  10   3  -8  299.37   43.20
  10   3  -8  217.68   35.10
  10   3  -8  204.18   37.50
 -10  -3   8  216.18   34.70
  10   2  -8   82.29   23.40
  10   2  -8   58.59   20.90
  10   2  -8  100.49   26.20
  10   2  -8   86.29   18.90
 -10  -2   8   67.59   20.00
  10   1  -8  101.79   24.60
  10   1  -8   83.89   26.70
  10   1  -8   70.39   22.90
  10   1  -8  154.58   22.40
 -10  -1   8  132.59   18.70
 -10  -1   8   87.69   21.00
  10   0  -8  -16.60   10.40
  10   0  -8   -2.80   12.00
  10   0  -8    1.10    9.30
  10   0  -8    3.50    9.20
  10   0  -8  -32.00   14.80
 -10   0   8   16.20   12.20
 -10   0   8   20.70   14.30
  10  -1  -8  130.09   20.70
  10  -1  -8  101.69   23.50
  10  -1  -8  110.59   28.10
  10  -1  -8  119.39   26.90
 -10   1   8  119.99   23.90
 -10   1   8  125.09   22.90
  10  -2  -8   81.99   22.30
  10  -2  -8   83.89   25.60
  10  -2  -8   88.79   22.10
  10  -2  -8   73.19   17.30
 -10   2   8  103.79   22.10
  10  -3  -8  198.88   36.00
  10  -3  -8  155.48   28.50
  10  -3  -8  150.08   25.80
  10  -4  -8   13.00   14.30
  10  -4  -8    5.10   15.80
  10  -4  -8    9.80   14.20
  11   4  -8   14.60   17.20
  11   4  -8    6.40   14.20
 -11  -4   8   -3.20   15.20
 -11  -4   8  -25.50   14.00
  11   3  -8  252.87   35.40
  11   3  -8  199.68   38.20
  11   3  -8  185.08   35.70
 -11  -3   8  159.58   31.10
  11   2  -8   18.20   17.70
  11   2  -8   34.10   18.80
  11   2  -8   27.50   15.10
  11   2  -8   31.80   19.20
 -11  -2   8   26.10   13.30
  11   1  -8  182.08   32.50
  11   1  -8  183.48   26.90
  11   1  -8  229.28   33.70
  11   1  -8  113.09   31.80
 -11  -1   8  101.39   23.20
  11   0  -8   39.70   19.30
  11   0  -8   -3.20   14.20
  11   0  -8    0.00   19.60
  11   0  -8   12.30   11.10
 -11   0   8   58.19   16.00
 -11   0   8   17.60   13.20
  11  -1  -8  138.19   28.20
  11  -1  -8  145.59   35.00
  11  -1  -8  183.08   26.70
  11  -1  -8  212.48   35.70
 -11   1   8  128.79   29.00
 -11   1   8  201.58   30.40
  11  -2  -8   -4.60   14.00
  11  -2  -8    7.70   11.40
  11  -2  -8   -0.40   16.20
  11  -2  -8   22.50   13.60
 -11   2   8   61.09   18.20
  11  -3  -8  247.48   37.40
  11  -3  -8  203.38   40.80
  11  -4  -8   20.80   17.70
  11  -4  -8   -5.50   18.10
  12   3  -8   50.39   21.40
  12   3  -8   25.30   21.10
  12   3  -8   19.20   21.40
 -12  -3   8   49.00   19.80
  12   2  -8   39.30   19.80
  12   2  -8   43.40   16.50
  12   2  -8   15.90   19.60
  12   2  -8   29.80   21.80
 -12  -2   8    5.40   11.60
  12   1  -8    3.50   16.60
  12   1  -8  -36.50   20.20
  12   1  -8   11.40   14.20
  12   1  -8    9.10   18.10
 -12  -1   8   -4.60   15.30
  12   0  -8   96.89   27.30
  12   0  -8  180.78   26.30
  12   0  -8   68.49   29.90
  12   0  -8  163.78   31.00
 -12   0   8  104.69   24.00
  12  -1  -8   17.70   16.50
  12  -1  -8   24.90   19.30
  12  -1  -8   10.10   16.10
 -12   1   8   20.80   14.30
  12  -2  -8   28.20   16.20
  12  -2  -8   40.60   22.10
  12  -2  -8  -10.10   16.20
  12  -3  -8   30.90   24.50
  12  -3  -8   23.50   15.40
  13   2  -8   89.99   28.50
  13   2  -8   45.30   22.80
 -13  -2   8   43.50   20.40
  13   1  -8    8.20   19.40
  13   1  -8   19.20   15.30
  13   1  -8    0.70   16.70
 -13  -1   8   -4.10   15.80
  13   0  -8  142.19   31.10
  13   0  -8  153.38   33.10
  13   0  -8  119.39   34.30
  13  -1  -8    4.90   17.00
  13  -1  -8   19.80   18.80
  13  -1  -8  -12.90   22.40
  13  -2  -8   76.39   25.40
  13  -2  -8   47.90   21.40
  12  -1   9    9.90   13.90
  12  -1   9   13.10   16.90
  12  -1   9  -13.00   18.50
  12   0   9    8.70   28.10
  12   0   9   23.10   19.70
  12   0   9   17.60   16.50
  12   1   9    1.60   19.30
  12   1   9   -3.70   18.10
  11  -2   9   34.40   27.70
  11  -2   9   18.10   16.70
  11  -2   9   35.40   19.90
  11  -1   9   19.30   16.70
  11  -1   9   44.20   23.20
  11  -1   9   69.09   18.20
  11   0   9   -5.10   15.60
  11   0   9   25.70   19.70
  11   0   9   -2.10   12.90
  11   1   9   85.29   29.20
  11   1   9   64.29   18.20
  11   1   9   29.50   20.20
  11   2   9   47.20   28.00
  11   2   9   44.40   23.50
  10  -3   9   22.40   24.00
  10  -3   9    4.90   14.20
  10  -3   9  -24.00   14.00
  10  -2   9   12.50   16.70
  10  -2   9   15.00   22.70
  10  -2   9  -11.00   11.30
  10  -1   9  106.19   33.40
  10  -1   9  136.79   27.60
  10  -1   9   84.29   21.10
  10   0   9   11.60   23.10
  10   0   9  -24.00   11.50
  10   0   9   14.40   13.10
  10   1   9  123.39   33.70
  10   1   9  125.49   23.50
  10   1   9  144.89   31.30
  10   2   9  -18.30   16.50
  10   2   9    7.10   13.10
  10   2   9   -2.10   15.70
  10   3   9   36.60   23.70
  10   3   9   14.30   23.10
   9  -4   9   47.90   16.90
   9  -4   9   32.60   19.40
   9  -4   9   11.00   21.90
   9  -3   9   38.20   23.60
   9  -3   9   -8.10    8.20
   9  -3   9   10.10   13.30
   9  -2   9   42.90   19.20
   9  -2   9   18.90   13.70
   9  -2   9   50.59   16.50
  -9   1  -9  305.67   43.50
   9  -1   9  249.68   39.50
   9  -1   9  279.27   43.90
   9  -1   9  258.27   35.50
   9   0   9   26.20   17.00
   9   0   9   12.60   15.50
   9   0   9   13.90   12.10
   9   1   9  413.06   43.20
   9   1   9  342.57   50.59
   9   1   9  212.08   42.70
   9   2   9   52.49   24.90
   9   2   9   73.29   21.80
   9   2   9   49.20   15.60
   9   3   9   36.40   22.50
   9   3   9   19.60   21.00
   9   4   9   60.19   26.20
   9   4   9   50.29   25.40
   8  -5   9   -2.90   11.60
   8  -5   9    1.00   18.20
   8  -4   9  150.48   33.10
   8  -4   9  156.58   33.30
   8  -4   9  159.58   29.20
   8  -3   9   20.40   18.80
   8  -3   9   -1.90   14.10
   8  -3   9    2.70   12.90
  -8   2  -9   28.40   17.70
   8  -2   9   37.50   12.50
   8  -2   9   12.30   14.70
   8  -2   9    0.70   19.10
  -8   1  -9   -5.10   13.30
   8  -1   9    5.00   10.20
   8  -1   9  -17.90   17.30
   8  -1   9    7.90   13.10
   8   0   9   27.40   20.10
   8   0   9    0.20    9.10
   8   0   9   -0.80    9.50
   8   1   9   12.30   16.40
   8   1   9    2.90   13.30
   8   1   9   -3.90    8.50
   8   2   9   51.89   16.80
   8   2   9   37.60   12.70
   8   2   9   15.80   11.90
   8   2   9   40.30   21.70
   8   3   9   -5.40    9.60
   8   3   9   36.80   21.00
   8   3   9   -3.10   17.40
   8   4   9  137.49   32.00
   8   4   9  175.08   36.40
   8   5   9    6.60   21.90
   7  -5   9   15.90   13.10
   7  -5   9   18.20   15.10
   7  -5   9    3.90   20.60
   7  -4   9  157.58   29.30
   7  -4   9  112.49   24.00
   7  -4   9  112.09   25.50
   7  -4   9  107.39   21.90
  -7   3  -9    3.70   13.60
   7  -3   9   16.10   16.40
   7  -3   9    0.30   10.00
   7  -3   9  -13.10   14.70
   7  -3   9   -0.70    8.50
  -7   2  -9  502.55   57.09
   7  -2   9  474.95   48.80
   7  -2   9  515.35   63.39
   7  -2   9  653.83   54.69
   7  -2   9  517.65   62.19
  -7   1  -9  449.86   57.79
   7  -1   9  484.45   49.30
   7  -1   9  592.44   64.59
   7  -1   9  464.75   57.09
  -7   0  -9    4.60    8.40
   7   0   9   20.50   14.90
   7   0   9  -13.70   11.20
   7   0   9    6.90   16.50
   7   0   9   -3.20    8.00
   7   0   9    0.00    8.10
  -7  -1  -9  538.65   52.49
   7   1   9  583.54   55.59
   7   1   9  445.96   51.09
   7   1   9  628.64   60.59
   7   1   9  467.65   61.39
  -7  -2  -9  577.54   54.49
   7   2   9  464.65   63.09
   7   2   9  514.65   51.99
   7   2   9  534.95   55.29
   7   2   9  574.44   65.59
  -7  -3  -9    3.90    9.70
   7   3   9   23.40   10.40
   7   3   9   -0.70   11.50
   7   3   9   -1.90   13.90
   7   3   9    0.80    9.30
   7   4   9  204.18   36.30
   7   4   9  138.79   31.10
   7   5   9   -1.40   18.70
   6  -5   9  227.48   33.80
   6  -5   9  119.09   32.40
   6  -5   9  110.39   25.80
  -6   4  -9   15.10   13.00
   6  -4   9    5.00   15.30
   6  -4   9   18.20   14.00
   6  -4   9   29.80   15.90
  -6   3  -9   -2.20   13.00
   6  -3   9    0.20   14.90
   6  -3   9   23.50   15.00
   6  -3   9   -6.50    9.90
   6  -3   9   -4.20    7.80
  -6   2  -9   56.89   11.30
  -6   2  -9   76.89   21.10
   6  -2   9   69.69   15.20
   6  -2   9   47.90   17.80
   6  -2   9   72.59   12.10
   6  -2   9   44.80   14.70
  -6   1  -9  283.07   28.80
  -6   1  -9  301.17   40.20
   6  -1   9  271.97   24.50
   6  -1   9  251.17   33.00
   6  -1   9  328.77   34.30
   6  -1   9  239.38   40.00
   6  -1   9  324.77   39.10
   6  -1   9  272.87   37.00
   6  -1   9  269.97   24.30
  -6   0  -9   -2.90    6.20
   6   0   9   -2.60   10.80
   6   0   9   -2.30    6.50
   6   0   9    3.10    6.80
   6   0   9    4.00   11.10
   6   0   9    0.10    9.20
  -6  -1  -9  282.07   33.10
   6   1   9  303.17   32.90
   6   1   9  289.07   37.60
   6   1   9  254.07   38.30
   6   1   9  274.37   33.90
   6   1   9  292.27   42.50
  -6  -2  -9   51.09    9.90
  -6  -2  -9   78.99   14.80
   6   2   9   77.89   20.00
   6   2   9   87.39   17.20
   6   2   9   83.29   20.80
   6   2   9   75.29   13.50
   6   2   9   69.09   15.60
  -6  -3  -9    3.60    8.80
  -6  -3  -9  -16.20    5.60
   6   3   9   16.20    8.90
   6   3   9   15.90   15.50
   6   3   9   15.70   10.00
   6   3   9    8.60   16.00
  -6  -4  -9   27.30   12.90
  -6  -4  -9   15.60    9.70
   6   4   9   29.20   19.30
   6   4   9    7.50   11.50
   6   4   9   29.80   18.30
  -6  -5  -9  216.58   33.90
   6   5   9  182.58   36.50
   5  -6   9   21.50   19.70
   5  -6   9    8.10   15.50
   5  -5   9  134.69   28.20
   5  -5   9  141.59   25.30
   5  -5   9   40.80   15.00
  -5   4  -9  193.58   32.40
   5  -4   9  145.99   25.40
   5  -4   9  135.89   24.50
   5  -4   9  172.98   28.70
  -5   3  -9   43.40   17.10
   5  -3   9   23.40   16.20
   5  -3   9   36.70   11.90
   5  -3   9   30.60   12.70
  -5   2  -9  372.36   46.20
  -5   2  -9  342.17   34.90
   5  -2   9  373.56   44.50
   5  -2   9  341.17   36.00
   5  -2   9  358.96   40.80
   5  -2   9  410.46   38.50
   5  -2   9  417.26   48.50
  -5   1  -9  723.23   57.09
  -5   1  -9  673.83   64.39
   5  -1   9  681.03   64.29
   5  -1   9  584.54   54.19
   5  -1   9  723.33   63.19
   5  -1   9  564.44   61.79
   5  -1   9  556.24   54.19
   5  -1   9  599.94   57.79
   5  -1   9  617.44   58.49
  -5   0  -9    8.80    6.30
   5   0   9   -5.70    7.20
   5   0   9   -7.40    6.70
   5   0   9   -0.10    4.90
   5   0   9   -3.00    8.40
   5   0   9   -0.70    7.90
  -5  -1  -9  670.73   55.89
   5   1   9  618.14   59.89
   5   1   9  435.16   52.99
   5   1   9  554.84   61.39
   5   1   9  728.43   57.49
   5   1   9  625.54   58.79
  -5  -2  -9  353.86   35.70
  -5  -2  -9  410.66   39.20
  -5  -2  -9  379.06   36.20
   5   2   9  428.16   48.70
   5   2   9  489.95   44.70
   5   2   9  331.37   43.10
   5   2   9  323.57   35.70
   5   2   9  397.96   42.70
  -5  -3  -9   50.09   13.70
  -5  -3  -9   49.00   13.00
   5   3   9   37.60   10.40
   5   3   9   53.29   17.70
   5   3   9   -1.70   13.40
  -5  -4  -9  162.88   24.30
  -5  -4  -9  123.69   23.80
   5   4   9  146.19   26.70
   5   4   9  126.59   25.80
   5   4   9  163.58   24.60
  -5  -5  -9   88.19   22.20
   5   5   9  143.99   27.60
  -5  -6  -9    2.30   16.50
   5   6   9   10.60   20.30
   4  -6   9   40.40   21.30
   4  -6   9   15.40   16.20
  -4   5  -9   42.00   17.70
   4  -5   9   15.80   16.30
   4  -5   9   -2.50   13.00
   4  -5   9   -2.20   12.50
  -4   4  -9  574.04   61.29
   4  -4   9  543.95   57.89
   4  -4   9  599.04   60.49
   4  -4   9  604.04   59.79
  -4   3  -9   -4.70    8.40
   4  -3   9    1.40    8.80
   4  -3   9   16.60    8.50
   4  -3   9   32.90   12.10
   4  -3   9   10.30   13.10
  -4   2  -9  503.85   46.90
  -4   2  -9  536.05   54.79
   4  -2   9  590.94   54.39
   4  -2   9  493.15   49.00
   4  -2   9  544.75   49.80
   4  -2   9  540.35   54.29
   4  -2   9  480.95   52.59
  -4   1  -9   30.70    6.90
  -4   1  -9   42.80   12.60
   4  -1   9   45.70   13.00
   4  -1   9   25.00    8.40
   4  -1   9   25.80    8.90
   4  -1   9   35.10    6.40
   4  -1   9   43.50   15.30
   4  -1   9   35.70    6.40
   4  -1   9   20.50   10.10
  -4   0  -9   -6.00    4.70
   4   0   9   -7.10    6.00
   4   0   9    9.40    8.80
   4   0   9   -1.20   11.50
   4   0   9   -0.30    9.80
   4   0   9   -5.20    5.00
  -4  -1  -9   40.20    9.50
  -4  -1  -9   61.29    8.40
  -4  -1  -9   39.90    5.80
  -4  -1  -9   45.80    5.80
   4   1   9   35.30   15.20
   4   1   9   36.60   12.40
   4   1   9   25.30   10.50
   4   1   9   45.80   10.50
   4   1   9   43.00    7.90
  -4  -2  -9  541.35   53.59
  -4  -2  -9  569.34   54.89
  -4  -2  -9  618.94   52.29
   4   2   9  636.44   53.59
   4   2   9  577.74   58.19
   4   2   9  569.04   52.89
   4   2   9  548.15   59.79
   4   2   9  540.75   54.99
  -4  -3  -9   16.30   11.00
  -4  -3  -9   12.00    7.40
   4   3   9   13.30    7.80
   4   3   9    3.10    8.60
   4   3   9    1.90   13.70
  -4  -4  -9  608.34   54.59
   4   4   9  431.26   50.79
   4   4   9  534.95   56.49
  -4  -5  -9   13.50   17.00
  -4  -5  -9    5.20    8.20
   4   5   9   12.20   11.70
   4   5   9  -10.40   14.20
  -4  -6  -9   18.00   18.00
   4   6   9   47.30   20.80
   3  -6   9    2.70   11.50
   3  -6   9    7.90   10.40
  -3   5  -9   49.50   17.40
   3  -5   9   33.00   12.90
   3  -5   9   14.80   14.90
  -3   4  -9  241.88   36.80
   3  -4   9  290.97   37.90
   3  -4   9  303.67   36.80
   3  -4   9  303.97   36.30
  -3   3  -9   17.10   12.60
   3  -3   9   10.60   10.60
   3  -3   9   35.90    9.50
   3  -3   9    8.60   13.20
   3  -3   9   31.60   13.00
  -3   2  -9 1380.56  121.59
   3  -2   9 1399.26  121.49
   3  -2   9 1101.89  116.19
   3  -2   9 1395.36  120.89
   3  -2   9 1388.26  117.09
  -3   1  -9  316.97   27.40
  -3   1  -9  291.97   36.90
   3  -1   9  289.07   28.30
   3  -1   9  344.97   28.40
   3  -1   9  261.07   34.10
   3  -1   9  266.77   28.90
   3  -1   9  302.47   36.50
   3  -1   9  257.67   28.80
   3  -1   9  300.77   38.00
  -3   0  -9   -2.50    3.90
  -3   0  -9   -1.10    3.80
   3   0   9    4.10    6.90
   3   0   9   -3.20    6.80
   3   0   9   -4.90    4.60
   3   0   9   -2.50    1.90
   3   0   9   -2.00    6.40
   3   0   9    0.40    1.70
   3   0   9   -1.70    3.80
  -3  -1  -9  346.77   30.70
  -3  -1  -9  292.77   28.40
   3   1   9  342.17   28.00
   3   1   9  223.98   30.80
   3   1   9  344.07   33.70
   3   1   9  357.46   39.90
   3   1   9  284.07   28.20
  -3  -2  -9 1551.14  115.89
  -3  -2  -9 1458.75  116.09
  -3  -2  -9 1170.08  112.39
   3   2   9 1457.05  115.09
   3   2   9 1298.67  119.29
   3   2   9 1240.18  117.19
   3   2   9 1072.99  112.89
  -3  -3  -9   14.90    9.70
   3   3   9   17.50   11.90
   3   3   9   15.10   10.00
   3   3   9   27.60    8.20
   3   3   9   30.50   12.30
  -3  -4  -9  312.77   40.20
  -3  -4  -9  342.67   32.60
   3   4   9  330.97   41.30
   3   4   9  326.17   38.70
   3   4   9  250.57   40.10
  -3  -5  -9   16.90   15.10
  -3  -5  -9   18.50    9.90
   3   5   9    3.90   15.00
   3   5   9   30.60   13.60
  -3  -6  -9   17.40   18.50
   3   6   9   -7.70   12.10
  -2   6  -9   39.20   16.60
   2  -6   9   24.50   19.50
   2  -6   9   -0.60   10.00
  -2   5  -9  519.85   53.29
   2  -5   9  457.75   48.90
   2  -5   9  429.36   56.39
  -2   4  -9    8.10   11.70
   2  -4   9   15.30   12.40
   2  -4   9   24.50   14.30
   2  -4   9    5.90   10.30
   2  -4   9   18.90    9.20
  -2   3  -9   16.80   11.20
   2  -3   9   -4.60    7.80
   2  -3   9   10.20   10.20
   2  -3   9    6.50    9.40
   2  -3   9    2.00    8.90
  -2   2  -9   66.99   15.70
   2  -2   9   82.39   13.70
   2  -2   9   78.89   12.50
   2  -2   9   70.69   16.00
   2  -2   9   85.79   16.50
   2  -1   9 1567.54  137.99
   2  -1   9 1604.64  134.39
   2  -1   9 1595.24  132.99
   2  -1   9 1411.46  133.49
   2  -1   9 1535.85  136.39
   2  -1   9 1466.35  137.89
   2  -1   9 1527.15  133.59
  -2   0  -9   -3.20    2.90
   2   0   9   -2.70    3.70
   2   0   9    1.70    3.10
   2   0   9    6.10    7.20
   2   0   9   -1.40    3.50
   2   0   9    0.00    5.60
   2   0   9   -2.40    3.90
   2   0   9   -7.30    2.90
  -2  -1  -9 1824.42  147.29
   2   1   9 1697.63  149.79
   2   1   9 1524.15  150.58
   2   1   9 1653.53  147.29
  -2  -2  -9  114.49   15.50
  -2  -2  -9   80.19    9.10
  -2  -2  -9   77.59    9.20
   2   2   9   82.59   15.30
   2   2   9   83.19   17.30
   2   2   9  109.69   14.30
  -2  -3  -9    1.20    4.70
  -2  -3  -9   -3.60    8.10
   2   3   9   -1.80    8.40
   2   3   9    4.10    7.50
   2   3   9    5.00   10.10
  -2  -4  -9    4.70   12.90
  -2  -4  -9    6.40    7.20
   2   4   9    8.70   10.30
   2   4   9    7.50   12.60
   2   4   9    3.20   10.30
  -2  -5  -9  424.16   43.60
  -2  -5  -9  468.95   55.69
   2   5   9  451.75   49.40
   2   5   9  419.66   47.50
   2   5   9  458.55   55.69
  -2  -6  -9    0.00   17.60
  -2  -6  -9   -1.50   11.90
   2   6   9  -13.70   10.90
  -1   6  -9   33.50   16.40
   1  -6   9   26.80   20.50
   1  -6   9   -6.70   11.60
  -1   5  -9  393.06   48.10
   1  -5   9  339.57   49.10
   1  -5   9  414.46   47.30
   1  -5   9  418.46   43.80
  -1   4  -9  196.98   29.00
   1  -4   9  226.88   29.10
   1  -4   9  146.49   25.60
   1  -4   9  235.58   31.60
   1  -4   9  215.38   26.40
  -1   3  -9   21.00    9.20
   1  -3   9   27.50   10.50
   1  -3   9   28.20    9.90
   1  -3   9   24.90    8.10
   1  -3   9   29.10   10.50
  -1   2  -9   79.89   16.80
   1  -2   9  123.79   17.00
   1  -2   9  107.49   14.50
   1  -2   9  112.79   18.00
   1  -2   9  100.79   17.30
  -1   1  -9 3127.29  268.37
   1  -1   9 3064.39  268.27
   1  -1   9 3066.99  270.47
   1  -1   9 3120.89  270.47
   1  -1   9 3075.59  268.87
  -1   0  -9   -2.50    3.30
   1   0   9    0.90    3.30
   1   0   9    1.90    2.40
   1   0   9    0.80    5.80
   1   0   9   -2.70    4.10
   1   0   9    0.30    2.30
  -1  -1  -9 3224.78  288.37
   1   1   9 3368.06  289.07
   1   1   9 3149.88  288.07
   1   1   9 3593.94  287.77
  -1  -2  -9  133.59   12.50
  -1  -2  -9  113.89   12.40
  -1  -2  -9  148.59   19.30
   1   2   9  132.69   16.30
   1   2   9  131.69   18.20
  -1  -3  -9   36.50    7.60
  -1  -3  -9   15.70   10.50
   1   3   9   29.90   10.90
   1   3   9   21.80   10.60
   1   3   9   14.30    9.90
   1   3   9   27.80    9.80
  -1  -4  -9  228.88   26.30
  -1  -4  -9  229.38   32.50
   1   4   9  184.18   28.70
   1   4   9  213.98   32.30
   1   4   9  267.47   31.40
  -1  -5  -9  325.37   47.50
  -1  -5  -9  342.87   37.80
   1   5   9  406.66   46.60
   1   5   9  352.26   48.10
   1   5   9  394.76   40.20
  -1  -6  -9    4.40   13.30
  -1  -6  -9    0.30   10.10
   1   6   9   -9.20   13.90
   0  -6   9   29.00   21.50
   0  -6   9   58.59   18.20
   0   5  -9    8.20   11.30
   0  -5   9   17.50   10.80
   0  -5   9   12.20   15.10
   0  -5   9   -5.90    7.10
   0   4  -9  900.61   91.19
   0   4  -9  903.61   88.19
   0  -4   9  946.31   86.89
   0  -4   9  955.70   90.89
   0  -4   9  989.20   87.39
   0  -4   9  929.31   85.59
   0   3  -9  131.79   22.50
   0   3  -9  152.38   21.40
   0  -3   9  132.09   19.20
   0  -3   9  139.09   19.80
   0  -3   9  101.19   20.50
   0   2  -9 2082.69  169.68
   0   2  -9 1904.51  169.78
   0   2  -9 1786.22  168.88
   0  -2   9 1962.40  168.78
   0  -2   9 1836.02  168.38
   0   1  -9  109.29   16.00
   0   1  -9  112.29   15.20
   0  -1   9  131.59   17.90
   0  -1   9   93.89   15.30
   0   0  -9    1.50    4.30
   0   0  -9    1.10    3.00
   0   0   9    1.80    2.60
   0   0   9    3.50    5.30
   0   0   9    7.40    5.70
   0  -1  -9  104.79    9.60
   0  -1  -9  126.39   16.10
   0   1   9   97.49    9.50
   0   1   9  107.59   15.30
   0   1   9  143.79   14.80
   0  -2  -9 2079.99  175.08
   0  -2  -9 1796.62  170.58
   0  -2  -9 2087.69  171.38
   0   2   9 2057.89  172.68
   0   2   9 1913.91  173.28
   0  -3  -9  179.38   18.60
   0  -3  -9  122.39   22.30
   0   3   9  128.99   21.20
   0   3   9  159.38   19.60
   0   3   9  126.89   20.60
   0  -4  -9 1106.09   94.69
   0  -4  -9  942.51   88.49
   0   4   9  982.30   92.89
   0   4   9  925.01   91.39
   0  -5  -9   -2.50    8.30
   0  -5  -9   -6.70    9.60
   0   5   9   14.70    8.80
   0   5   9   29.60   14.20
   0  -6  -9    6.60   11.40
   0  -6  -9   40.40   22.10
   0   6   9   -1.70   12.90
  -1  -7   9   18.70   18.90
  -1  -6   9    6.70   13.70
  -1  -6   9    2.20   13.70
   1   5  -9   78.59   17.80
   1   5  -9   88.69   25.20
  -1  -5   9   86.09   16.80
  -1  -5   9   87.99   23.80
  -1  -5   9   80.29   18.30
   1   4  -9  404.36   41.20
   1   4  -9  383.76   48.10
  -1  -4   9  408.06   49.40
  -1  -4   9  365.36   38.90
  -1  -4   9  395.86   38.50
   1   3  -9   25.20    8.80
   1   3  -9    7.40    8.40
  -1  -3   9   21.70    8.20
  -1  -3   9   29.00    5.50
  -1  -3   9   19.70   10.20
   1   2  -9 2392.96  209.68
   1   2  -9 2322.77  208.28
  -1  -2   9 2551.74  207.38
  -1  -2   9 2240.28  203.38
   1   1  -9  545.95   57.69
   1   1  -9  698.63   57.09
  -1  -1   9  600.74   57.19
   1   0  -9    0.40    3.20
   1   0  -9   -0.70    5.50
  -1   0   9   -5.80    5.00
  -1   0   9    1.00    3.90
  -1   0   9    3.80    3.30
   1  -1  -9  529.55   50.99
   1  -1  -9  592.84   55.29
   1  -1  -9  546.75   51.89
  -1   1   9  578.04   51.89
  -1   1   9  671.13   51.79
   1  -2  -9 2605.74  222.48
   1  -2  -9 2439.66  218.38
  -1   2   9 2660.73  220.08
  -1   2   9 2518.65  217.88
  -1   2   9 2426.16  221.28
   1  -3  -9   31.60    8.00
   1  -3  -9   10.20   10.70
  -1   3   9   22.30    9.80
  -1   3   9   16.90    9.50
   1  -4  -9  429.26   39.10
   1  -4  -9  367.56   47.00
  -1   4   9  330.27   43.80
   1  -5  -9   85.79   21.50
   1  -5  -9   98.39   17.60
  -1   5   9   65.69   19.90
   1  -6  -9   27.60   13.30
   1  -6  -9   16.80   16.30
  -1   6   9   35.40   17.90
   1  -7  -9   11.90   23.40
   2   6  -9    9.60   15.40
  -2  -6   9   23.00   17.60
  -2  -6   9   19.80   15.40
   2   5  -9  366.06   37.60
   2   5  -9  339.57   47.40
  -2  -5   9  296.97   46.60
   2   4  -9    6.90    7.90
   2   4  -9    9.60   10.00
  -2  -4   9   13.30   11.50
  -2  -4   9   39.80   10.00
  -2  -4   9   21.00    8.60
  -2  -4   9   20.40    7.00
   2   3  -9   48.40   13.30
  -2  -3   9   73.29   16.40
  -2  -3   9   77.49    9.90
  -2  -3   9   49.40   10.20
   2   2  -9  155.88   22.50
   2   2  -9  192.98   25.90
  -2  -2   9  167.58   17.50
  -2  -2   9  177.48   19.30
   2   1  -9 3566.64  319.37
   2   1  -9 3826.22  322.17
   2   0  -9    4.10    6.80
   2   0  -9   -1.60    3.40
  -2   0   9    0.80    2.90
  -2   0   9    2.80    3.60
   2  -1  -9 3729.23  320.07
   2  -1  -9 3984.70  324.47
   2  -1  -9 3789.12  319.27
  -2   1   9 3402.56  320.37
   2  -2  -9  201.48   26.90
   2  -2  -9  186.38   20.20
  -2   2   9  188.68   20.70
  -2   2   9  205.28   25.10
   2  -3  -9   82.19   13.40
   2  -3  -9   83.69   17.30
  -2   3   9   63.09   15.20
   2  -4  -9    8.20   10.90
   2  -4  -9   16.50    9.60
  -2   4   9    7.50   10.80
   2  -5  -9  313.77   47.00
   2  -5  -9  309.57   39.30
  -2   5   9  371.66   45.80
   2  -6  -9   51.59   23.20
   2  -6  -9   11.80   14.00
   3   6  -9   -4.70   12.30
  -3  -6   9   11.10   19.30
   3   5  -9  474.15   61.39
  -3  -5   9  485.45   48.70
  -3  -5   9  603.34   66.09
   3   4  -9   86.09   20.20
  -3  -4   9  111.19   16.30
  -3  -4   9  112.89   14.90
  -3  -4   9   94.59   14.70
  -3  -4   9   90.89   21.60
   3   3  -9   17.10   11.10
   3   3  -9    2.10    7.60
  -3  -3   9   -1.20    5.50
  -3  -3   9   23.10   10.00
  -3  -3   9    9.40    5.20
  -3  -3   9   20.10   13.00
   3   2  -9  140.19   23.70
   3   2  -9  137.49   20.70
  -3  -2   9  156.48   16.60
  -3  -2   9  146.09   17.20
   3   1  -9 1701.53  160.18
  -3  -1   9 1841.02  155.48
   3   0  -9    1.40    3.00
   3   0  -9    1.80    7.30
   3  -1  -9 1800.52  159.48
   3  -1  -9 1852.51  156.98
   3  -1  -9 1850.71  163.78
  -3   1   9 1793.72  160.98
   3  -2  -9  105.19   20.80
   3  -2  -9  163.48   17.30
   3  -2  -9  137.09   18.10
  -3   2   9  136.89   20.30
   3  -3  -9    5.20    7.10
   3  -3  -9   16.90   11.80
  -3   3   9    0.80    8.70
   3  -4  -9  100.99   18.40
   3  -4  -9   71.89   21.00
  -3   4   9   92.19   19.40
   3  -5  -9  464.75   59.09
   3  -5  -9  433.86   51.19
  -3   5   9  474.45   52.19
   3  -6  -9   -5.70   16.30
   3  -6  -9   -8.00   10.60
   4   6  -9   39.50   23.70
  -4  -6   9   24.30   17.30
   4   5  -9   11.90   13.80
  -4  -5   9   11.80    8.50
  -4  -5   9    9.40   12.10
   4   4  -9  342.97   48.60
  -4  -4   9  395.86   35.90
  -4  -4   9  376.06   50.09
  -4  -4   9  440.46   40.30
   4   3  -9   -6.70    7.40
   4   3  -9    6.30   10.40
  -4  -3   9    9.40    7.20
  -4  -3   9    7.80    3.60
  -4  -3   9   -3.20    8.80
   4   2  -9 1593.14  165.08
   4   2  -9 1732.33  162.78
  -4  -2   9 1909.41  159.18
  -4  -2   9 1992.80  161.18
   4   1  -9  198.08   24.00
   4   1  -9  203.58   29.30
  -4  -1   9  232.48   20.00
  -4  -1   9  163.68   20.00
   4   0  -9   -1.20    3.20
   4   0  -9   -4.10    5.00
  -4   0   9   -5.30    5.10
   4  -1  -9  189.58   24.40
   4  -1  -9  284.97   33.20
[truncated: 290,802 more chars]
