# Supplementary material for: 2-Oxabicyclo[2.2.2]octane as a new bioisostere of the phenyl ring
Source: Nat Commun. 2023 Oct 2;14:5608. doi: 10.1038/s41467-023-41298-3 (PMC10545790; doi:10.1038/s41467-023-41298-3)
Supplement: Supplementary file 6 — Supplementary Data 3 [file 41467_2023_41298_MOESM6_ESM.cif]

data_v76
_audit_creation_date               2022-12-14
_audit_creation_method
;
Olex2 1.5
(compiled 2022.04.07 svn.rca3783a0 for OlexSys, GUI svn.r6498)
;
_shelx_SHELXL_version_number       '2016/6'
_audit_contact_author_address      ?
_audit_contact_author_email        ?
_audit_contact_author_name         ''
_audit_contact_author_phone        ?
_publ_contact_author_id_orcid      ?
_publ_section_references
;
Dolomanov, O.V., Bourhis, L.J., Gildea, R.J, Howard, J.A.K. & Puschmann, H.
 (2009), J. Appl. Cryst. 42, 339-341.

Sheldrick, G.M. (2015). Acta Cryst. A71, 3-8.

Sheldrick, G.M. (2015). Acta Cryst. C71, 3-8.
;
_chemical_name_common              ?
_chemical_name_systematic          ?
_chemical_formula_moiety           'Cl, C9 H18 N O2'
_chemical_formula_sum              'C9 H18 Cl N O2'
_chemical_formula_weight           207.69
_chemical_melting_point            ?
loop_
  _atom_type_symbol
  _atom_type_description
  _atom_type_scat_dispersion_real
  _atom_type_scat_dispersion_imag
  _atom_type_scat_source
 'C' 'C' 0.0033 0.0016 'International Tables Vol C Tables 4.2.6.8 and 6.1.1.4'
 'H' 'H' 0.0000 0.0000 'International Tables Vol C Tables 4.2.6.8 and 6.1.1.4'
 'Cl' 'Cl' 0.1484 0.1585 'International Tables Vol C Tables 4.2.6.8 and 6.1.1.4'
 'N' 'N' 0.0061 0.0033 'International Tables Vol C Tables 4.2.6.8 and 6.1.1.4'
 'O' 'O' 0.0106 0.0060 'International Tables Vol C Tables 4.2.6.8 and 6.1.1.4'

_shelx_space_group_comment
;
The symmetry employed for this shelxl refinement is uniquely defined
by the following loop, which should always be used as a source of
symmetry information in preference to the above space-group names.
They are only intended as comments.
;
_space_group_crystal_system        'monoclinic'
_space_group_IT_number             14
_space_group_name_H-M_alt          'P 1 21/n 1'
_space_group_name_Hall             '-P 2yn'
loop_
  _space_group_symop_operation_xyz
 'x, y, z'
 '-x+1/2, y+1/2, -z+1/2'
 '-x, -y, -z'
 'x-1/2, -y-1/2, z-1/2'

_cell_length_a                     12.450(4)
_cell_length_b                     6.248(2)
_cell_length_c                     27.478(9)
_cell_angle_alpha                  90
_cell_angle_beta                   101.49(2)
_cell_angle_gamma                  90
_cell_volume                       2094.5(12)
_cell_formula_units_Z              8
_cell_measurement_reflns_used      2773
_cell_measurement_temperature      273.15
_cell_measurement_theta_max        20.56
_cell_measurement_theta_min        2.54
_shelx_estimated_absorpt_T_max     0.987
_shelx_estimated_absorpt_T_min     0.951
_exptl_absorpt_coefficient_mu      0.335
_exptl_absorpt_correction_T_max    ?
_exptl_absorpt_correction_T_min    ?
_exptl_absorpt_correction_type     none
_exptl_absorpt_process_details     ?
_exptl_absorpt_special_details     ?
_exptl_crystal_colour              colourless
_exptl_crystal_colour_primary      colourless
_exptl_crystal_density_diffrn      1.317
_exptl_crystal_density_meas        ?
_exptl_crystal_density_method      ?
_exptl_crystal_description         plate
_exptl_crystal_F_000               896
_exptl_crystal_size_max            0.15
_exptl_crystal_size_mid            0.1
_exptl_crystal_size_min            0.04
_exptl_transmission_factor_max     ?
_exptl_transmission_factor_min     ?
_diffrn_reflns_av_R_equivalents    0.0833
_diffrn_reflns_av_unetI/netI       0.0539
_diffrn_reflns_Laue_measured_fraction_full  0.999
_diffrn_reflns_Laue_measured_fraction_max  0.999
_diffrn_reflns_limit_h_max         14
_diffrn_reflns_limit_h_min         -14
_diffrn_reflns_limit_k_max         7
_diffrn_reflns_limit_k_min         -7
_diffrn_reflns_limit_l_max         32
_diffrn_reflns_limit_l_min         -32
_diffrn_reflns_number              24591
_diffrn_reflns_point_group_measured_fraction_full  0.999
_diffrn_reflns_point_group_measured_fraction_max  0.999
_diffrn_reflns_theta_full          24.998
_diffrn_reflns_theta_max           24.998
_diffrn_reflns_theta_min           1.690
_diffrn_ambient_temperature        273.15
_diffrn_detector_area_resol_mean   ?
_diffrn_measured_fraction_theta_full  0.999
_diffrn_measured_fraction_theta_max  0.999
_diffrn_measurement_device_type    'Bruker APEX-II CCD'
_diffrn_measurement_method         '\f and \w scans'
_diffrn_radiation_type             MoK\a
_diffrn_radiation_wavelength       0.71073
_diffrn_source                     ?
_diffrn_source_current             30.0
_diffrn_source_power               1.2
_diffrn_source_voltage             40.0
_diffrn_standards_number           0
_reflns_Friedel_coverage           0.000
_reflns_Friedel_fraction_full      .
_reflns_Friedel_fraction_max       .
_reflns_number_gt                  2502
_reflns_number_total               3697
_reflns_special_details
;
 Reflections were merged by SHELXL according to the crystal
 class for the calculation of statistics and refinement.
 
 _reflns_Friedel_fraction is defined as the number of unique
 Friedel pairs measured divided by the number that would be
 possible theoretically, ignoring centric projections and
 systematic absences.
;
_reflns_threshold_expression       'I > 2\s(I)'
_computing_cell_refinement         ?
_computing_data_collection         ?
_computing_data_reduction          ?
_computing_molecular_graphics      'Olex2 1.5 (Dolomanov et al., 2009)'
_computing_publication_material    'Olex2 1.5 (Dolomanov et al., 2009)'
_computing_structure_refinement    'SHELXL 2016/6 (Sheldrick, 2015)'
_computing_structure_solution      'SHELXT 2014/5 (Sheldrick, 2014)'
_refine_diff_density_max           0.266
_refine_diff_density_min           -0.277
_refine_diff_density_rms           0.054
_refine_ls_extinction_coef         .
_refine_ls_extinction_method       none
_refine_ls_goodness_of_fit_ref     1.021
_refine_ls_hydrogen_treatment      constr
_refine_ls_matrix_type             full
_refine_ls_number_parameters       239
_refine_ls_number_reflns           3697
_refine_ls_number_restraints       0
_refine_ls_R_factor_all            0.0879
_refine_ls_R_factor_gt             0.0535
_refine_ls_restrained_S_all        1.021
_refine_ls_shift/su_max            0.000
_refine_ls_shift/su_mean           0.000
_refine_ls_structure_factor_coef   Fsqd
_refine_ls_weighting_details      
 'w=1/[\s^2^(Fo^2^)+(0.0531P)^2^+0.9068P] where P=(Fo^2^+2Fc^2^)/3'
_refine_ls_weighting_scheme        calc
_refine_ls_wR_factor_gt            0.1119
_refine_ls_wR_factor_ref           0.1262
_refine_special_details            ?
_olex2_refinement_description
;
1. Fixed Uiso
 At 1.2 times of:
  All C(H,H) groups, All N(H,H,H) groups
 At 1.5 times of:
  All O(H) groups
2.a Secondary CH2 refined with riding coordinates:
 C2A(H2AA,H2AB), C3A(H3AA,H3AB), C5A(H5AA,H5AB), C6A(H6AA,H6AB), C7A(H7AA,
 H7AB), C8A(H8AA,H8AB), C9A(H9AA,H9AB), C2B(H2BA,H2BB), C3B(H3BA,H3BB),
 C5B(H5BA,H5BB), C6B(H6BA,H6BB), C7B(H7BA,H7BB), C8B(H8BA,H8BB), C9B(H9BA,H9BB)
2.b Idealised Me refined as rotating group:
 N1A(H1AA,H1AB,H1AC), N1B(H1BA,H1BB,H1BC)
2.c Idealised tetrahedral OH refined as rotating group:
 O2A(H2A), O2B(H2B)
;
_atom_sites_solution_hydrogens     geom
_atom_sites_solution_primary       dual
_atom_sites_solution_secondary     ?
loop_
  _atom_site_label
  _atom_site_type_symbol
  _atom_site_fract_x
  _atom_site_fract_y
  _atom_site_fract_z
  _atom_site_U_iso_or_equiv
  _atom_site_adp_type
  _atom_site_occupancy
  _atom_site_site_symmetry_order
  _atom_site_calc_flag
  _atom_site_refinement_flags_posn
  _atom_site_refinement_flags_adp
  _atom_site_refinement_flags_occupancy
  _atom_site_disorder_assembly
  _atom_site_disorder_group
 Cl1A Cl 1.40274(6) 0.73035(13) 0.28473(3) 0.0458(2) Uani 1 1 d . . . . .
 Cl1B Cl -0.13116(6) 0.23976(12) 0.47871(3) 0.0432(2) Uani 1 1 d . . . . .
 O1A O 1.02459(15) 0.8260(3) 0.35822(7) 0.0436(6) Uani 1 1 d . . . . .
 O2A O 0.72895(18) 0.7829(4) 0.41676(8) 0.0564(7) Uani 1 1 d . . . . .
 H2A H 0.702626 0.662178 0.415381 0.085 Uiso 1 1 calc R U . . .
 N1A N 1.17211(17) 0.8843(4) 0.29876(8) 0.0375(6) Uani 1 1 d . . . . .
 H1AA H 1.141567 0.971842 0.274351 0.045 Uiso 1 1 calc R U . . .
 H1AB H 1.240148 0.853097 0.295606 0.045 Uiso 1 1 calc R U . . .
 H1AC H 1.173747 0.947782 0.327886 0.045 Uiso 1 1 calc R U . . .
 C1A C 0.9975(2) 0.7202(5) 0.31096(10) 0.0304(7) Uani 1 1 d . . . . .
 C2A C 0.9401(2) 0.5103(5) 0.31741(12) 0.0410(8) Uani 1 1 d . . . . .
 H2AA H 0.989670 0.416239 0.339323 0.049 Uiso 1 1 calc R U . . .
 H2AB H 0.918514 0.439718 0.285510 0.049 Uiso 1 1 calc R U . . .
 C3A C 0.8382(2) 0.5553(5) 0.33951(12) 0.0436(8) Uani 1 1 d . . . . .
 H3AA H 0.773530 0.499255 0.317593 0.052 Uiso 1 1 calc R U . . .
 H3AB H 0.845513 0.484167 0.371388 0.052 Uiso 1 1 calc R U . . .
 C4A C 0.8257(2) 0.7952(5) 0.34610(10) 0.0321(7) Uani 1 1 d . . . . .
 C5A C 0.9301(2) 0.8758(6) 0.37890(11) 0.0439(8) Uani 1 1 d . . . . .
 H5AA H 0.925350 1.029598 0.382809 0.053 Uiso 1 1 calc R U . . .
 H5AB H 0.938325 0.811003 0.411510 0.053 Uiso 1 1 calc R U . . .
 C6A C 0.9200(2) 0.8623(5) 0.27492(11) 0.0419(8) Uani 1 1 d . . . . .
 H6AA H 0.901459 0.793536 0.242680 0.050 Uiso 1 1 calc R U . . .
 H6AB H 0.955173 0.997859 0.270934 0.050 Uiso 1 1 calc R U . . .
 C7A C 0.8162(2) 0.9003(6) 0.29534(11) 0.0477(9) Uani 1 1 d . . . . .
 H7AA H 0.804582 1.052866 0.298221 0.057 Uiso 1 1 calc R U . . .
 H7AB H 0.753579 0.841552 0.272535 0.057 Uiso 1 1 calc R U . . .
 C8A C 1.1068(2) 0.6840(5) 0.29613(11) 0.0396(8) Uani 1 1 d . . . . .
 H8AA H 1.147990 0.577710 0.317933 0.048 Uiso 1 1 calc R U . . .
 H8AB H 1.094380 0.628445 0.262506 0.048 Uiso 1 1 calc R U . . .
 C9A C 0.7271(2) 0.8586(6) 0.36821(12) 0.0465(8) Uani 1 1 d . . . . .
 H9AA H 0.722362 1.013533 0.368488 0.056 Uiso 1 1 calc R U . . .
 H9AB H 0.661220 0.805541 0.346602 0.056 Uiso 1 1 calc R U . . .
 O1B O 0.24987(15) 0.1996(3) 0.37881(7) 0.0418(6) Uani 1 1 d . . . . .
 O2B O 0.63572(16) 0.3974(4) 0.42016(9) 0.0616(7) Uani 1 1 d . . . . .
 H2B H 0.678514 0.298701 0.429095 0.092 Uiso 1 1 calc R U . . .
 N1B N 0.12495(17) 0.2700(4) 0.48865(8) 0.0334(6) Uani 1 1 d . . . . .
 H1BA H 0.055356 0.245961 0.490406 0.040 Uiso 1 1 calc R U . . .
 H1BB H 0.141194 0.406825 0.495487 0.040 Uiso 1 1 calc R U . . .
 H1BC H 0.168437 0.187243 0.510532 0.040 Uiso 1 1 calc R U . . .
 C1B C 0.2573(2) 0.2588(4) 0.43029(9) 0.0278(6) Uani 1 1 d . . . . .
 C2B C 0.3419(2) 0.1160(5) 0.46192(11) 0.0412(8) Uani 1 1 d . . . . .
 H2BA H 0.318256 -0.032099 0.458092 0.049 Uiso 1 1 calc R U . . .
 H2BB H 0.349611 0.154686 0.496633 0.049 Uiso 1 1 calc R U . . .
 C3B C 0.4520(2) 0.1418(5) 0.44580(11) 0.0407(8) Uani 1 1 d . . . . .
 H3BA H 0.507016 0.190020 0.473776 0.049 Uiso 1 1 calc R U . . .
 H3BB H 0.475257 0.004753 0.434939 0.049 Uiso 1 1 calc R U . . .
 C4B C 0.4421(2) 0.3031(4) 0.40369(10) 0.0286(6) Uani 1 1 d . . . . .
 C5B C 0.3514(2) 0.2272(5) 0.36196(10) 0.0390(7) Uani 1 1 d . . . . .
 H5BA H 0.341106 0.330908 0.335153 0.047 Uiso 1 1 calc R U . . .
 H5BB H 0.372582 0.092318 0.349131 0.047 Uiso 1 1 calc R U . . .
 C6B C 0.2938(2) 0.4910(5) 0.43623(11) 0.0375(7) Uani 1 1 d . . . . .
 H6BA H 0.299047 0.535027 0.470478 0.045 Uiso 1 1 calc R U . . .
 H6BB H 0.239971 0.581358 0.415450 0.045 Uiso 1 1 calc R U . . .
 C7B C 0.4055(2) 0.5181(5) 0.42143(11) 0.0360(7) Uani 1 1 d . . . . .
 H7BA H 0.399969 0.623347 0.395095 0.043 Uiso 1 1 calc R U . . .
 H7BB H 0.459111 0.568411 0.449704 0.043 Uiso 1 1 calc R U . . .
 C8B C 0.1413(2) 0.2200(5) 0.43812(10) 0.0383(7) Uani 1 1 d . . . . .
 H8BA H 0.091093 0.306405 0.414513 0.046 Uiso 1 1 calc R U . . .
 H8BB H 0.122632 0.071036 0.430996 0.046 Uiso 1 1 calc R U . . .
 C9B C 0.5466(2) 0.3225(5) 0.38340(11) 0.0438(8) Uani 1 1 d . . . . .
 H9BA H 0.565032 0.183739 0.371484 0.053 Uiso 1 1 calc R U . . .
 H9BB H 0.534433 0.420591 0.355481 0.053 Uiso 1 1 calc R U . . .

loop_
  _atom_site_aniso_label
  _atom_site_aniso_U_11
  _atom_site_aniso_U_22
  _atom_site_aniso_U_33
  _atom_site_aniso_U_23
  _atom_site_aniso_U_13
  _atom_site_aniso_U_12
 Cl1A 0.0463(4) 0.0443(5) 0.0509(5) 0.0037(4) 0.0196(4) 0.0081(4)
 Cl1B 0.0338(4) 0.0366(5) 0.0605(5) -0.0065(4) 0.0125(3) -0.0003(3)
 O1A 0.0279(10) 0.0663(15) 0.0376(12) -0.0227(11) 0.0089(9) -0.0107(10)
 O2A 0.0502(14) 0.0785(19) 0.0446(13) -0.0208(13) 0.0197(11) -0.0238(13)
 N1A 0.0300(13) 0.0479(16) 0.0372(14) -0.0109(12) 0.0128(11) -0.0037(12)
 C1A 0.0282(14) 0.0331(17) 0.0290(15) -0.0042(13) 0.0039(12) 0.0009(13)
 C2A 0.0413(17) 0.0342(19) 0.0472(18) -0.0019(15) 0.0077(15) -0.0023(14)
 C3A 0.0451(18) 0.042(2) 0.0462(19) -0.0038(16) 0.0148(15) -0.0094(15)
 C4A 0.0296(15) 0.0346(18) 0.0317(16) -0.0063(13) 0.0051(12) -0.0041(13)
 C5A 0.0285(16) 0.063(2) 0.0423(19) -0.0202(16) 0.0116(14) -0.0060(15)
 C6A 0.0421(18) 0.043(2) 0.0417(18) 0.0120(15) 0.0114(15) 0.0042(15)
 C7A 0.0338(17) 0.058(2) 0.051(2) 0.0142(17) 0.0076(15) 0.0055(16)
 C8A 0.0379(17) 0.0406(19) 0.0418(18) -0.0080(15) 0.0115(14) -0.0022(14)
 C9A 0.0356(17) 0.053(2) 0.053(2) -0.0071(17) 0.0126(15) -0.0049(15)
 O1B 0.0313(11) 0.0661(16) 0.0294(11) -0.0160(10) 0.0093(8) -0.0136(10)
 O2B 0.0277(12) 0.0765(18) 0.0777(17) 0.0137(15) 0.0036(11) -0.0056(12)
 N1B 0.0269(12) 0.0349(14) 0.0399(14) -0.0010(12) 0.0102(10) -0.0016(11)
 C1B 0.0271(14) 0.0325(16) 0.0243(14) -0.0059(13) 0.0060(11) -0.0047(12)
 C2B 0.0361(16) 0.0392(19) 0.0496(19) 0.0117(15) 0.0120(14) 0.0026(14)
 C3B 0.0335(16) 0.0395(19) 0.0493(19) 0.0085(15) 0.0090(14) 0.0058(14)
 C4B 0.0248(14) 0.0276(16) 0.0340(16) -0.0001(13) 0.0076(12) -0.0001(12)
 C5B 0.0335(16) 0.049(2) 0.0359(16) -0.0065(15) 0.0116(13) -0.0055(14)
 C6B 0.0344(16) 0.0342(18) 0.0460(18) -0.0056(15) 0.0132(14) 0.0018(13)
 C7B 0.0362(16) 0.0346(18) 0.0394(17) -0.0010(14) 0.0127(14) -0.0072(13)
 C8B 0.0292(15) 0.056(2) 0.0308(16) -0.0077(15) 0.0081(12) -0.0077(14)
 C9B 0.0299(16) 0.054(2) 0.049(2) -0.0020(16) 0.0124(14) -0.0016(14)

_geom_special_details
;
 All esds (except the esd in the dihedral angle between two l.s. planes)
 are estimated using the full covariance matrix.  The cell esds are taken
 into account individually in the estimation of esds in distances, angles
 and torsion angles; correlations between esds in cell parameters are only
 used when they are defined by crystal symmetry.  An approximate (isotropic)
 treatment of cell esds is used for estimating esds involving l.s. planes.
;
loop_
  _geom_bond_atom_site_label_1
  _geom_bond_atom_site_label_2
  _geom_bond_distance
  _geom_bond_site_symmetry_2
  _geom_bond_publ_flag
 O1A C1A 1.436(3) . ?
 O1A C5A 1.438(3) . ?
 O2A H2A 0.8200 . ?
 O2A C9A 1.411(4) . ?
 N1A H1AA 0.8900 . ?
 N1A H1AB 0.8900 . ?
 N1A H1AC 0.8900 . ?
 N1A C8A 1.486(4) . ?
 C1A C2A 1.521(4) . ?
 C1A C6A 1.523(4) . ?
 C1A C8A 1.513(4) . ?
 C2A H2AA 0.9700 . ?
 C2A H2AB 0.9700 . ?
 C2A C3A 1.537(4) . ?
 C3A H3AA 0.9700 . ?
 C3A H3AB 0.9700 . ?
 C3A C4A 1.522(4) . ?
 C4A C5A 1.513(4) . ?
 C4A C7A 1.524(4) . ?
 C4A C9A 1.527(4) . ?
 C5A H5AA 0.9700 . ?
 C5A H5AB 0.9700 . ?
 C6A H6AA 0.9700 . ?
 C6A H6AB 0.9700 . ?
 C6A C7A 1.526(4) . ?
 C7A H7AA 0.9700 . ?
 C7A H7AB 0.9700 . ?
 C8A H8AA 0.9700 . ?
 C8A H8AB 0.9700 . ?
 C9A H9AA 0.9700 . ?
 C9A H9AB 0.9700 . ?
 O1B C1B 1.447(3) . ?
 O1B C5B 1.441(3) . ?
 O2B H2B 0.8200 . ?
 O2B C9B 1.423(3) . ?
 N1B H1BA 0.8900 . ?
 N1B H1BB 0.8900 . ?
 N1B H1BC 0.8900 . ?
 N1B C8B 1.476(3) . ?
 C1B C2B 1.515(4) . ?
 C1B C6B 1.519(4) . ?
 C1B C8B 1.522(3) . ?
 C2B H2BA 0.9700 . ?
 C2B H2BB 0.9700 . ?
 C2B C3B 1.531(4) . ?
 C3B H3BA 0.9700 . ?
 C3B H3BB 0.9700 . ?
 C3B C4B 1.521(4) . ?
 C4B C5B 1.516(4) . ?
 C4B C7B 1.529(4) . ?
 C4B C9B 1.519(4) . ?
 C5B H5BA 0.9700 . ?
 C5B H5BB 0.9700 . ?
 C6B H6BA 0.9700 . ?
 C6B H6BB 0.9700 . ?
 C6B C7B 1.534(4) . ?
 C7B H7BA 0.9700 . ?
 C7B H7BB 0.9700 . ?
 C8B H8BA 0.9700 . ?
 C8B H8BB 0.9700 . ?
 C9B H9BA 0.9700 . ?
 C9B H9BB 0.9700 . ?

loop_
  _geom_angle_atom_site_label_1
  _geom_angle_atom_site_label_2
  _geom_angle_atom_site_label_3
  _geom_angle
  _geom_angle_site_symmetry_1
  _geom_angle_site_symmetry_3
  _geom_angle_publ_flag
 C1A O1A C5A 113.19(19) . . ?
 C9A O2A H2A 109.5 . . ?
 H1AA N1A H1AB 109.5 . . ?
 H1AA N1A H1AC 109.5 . . ?
 H1AB N1A H1AC 109.5 . . ?
 C8A N1A H1AA 109.5 . . ?
 C8A N1A H1AB 109.5 . . ?
 C8A N1A H1AC 109.5 . . ?
 O1A C1A C2A 108.8(2) . . ?
 O1A C1A C6A 108.9(2) . . ?
 O1A C1A C8A 104.5(2) . . ?
 C2A C1A C6A 109.0(2) . . ?
 C8A C1A C2A 111.8(2) . . ?
 C8A C1A C6A 113.5(2) . . ?
 C1A C2A H2AA 109.8 . . ?
 C1A C2A H2AB 109.8 . . ?
 C1A C2A C3A 109.4(2) . . ?
 H2AA C2A H2AB 108.2 . . ?
 C3A C2A H2AA 109.8 . . ?
 C3A C2A H2AB 109.8 . . ?
 C2A C3A H3AA 109.7 . . ?
 C2A C3A H3AB 109.7 . . ?
 H3AA C3A H3AB 108.2 . . ?
 C4A C3A C2A 109.8(2) . . ?
 C4A C3A H3AA 109.7 . . ?
 C4A C3A H3AB 109.7 . . ?
 C3A C4A C7A 107.8(2) . . ?
 C3A C4A C9A 114.3(2) . . ?
 C5A C4A C3A 107.6(2) . . ?
 C5A C4A C7A 107.6(2) . . ?
 C5A C4A C9A 109.9(2) . . ?
 C7A C4A C9A 109.3(2) . . ?
 O1A C5A C4A 111.5(2) . . ?
 O1A C5A H5AA 109.3 . . ?
 O1A C5A H5AB 109.3 . . ?
 C4A C5A H5AA 109.3 . . ?
 C4A C5A H5AB 109.3 . . ?
 H5AA C5A H5AB 108.0 . . ?
 C1A C6A H6AA 109.9 . . ?
 C1A C6A H6AB 109.9 . . ?
 C1A C6A C7A 109.0(2) . . ?
 H6AA C6A H6AB 108.3 . . ?
 C7A C6A H6AA 109.9 . . ?
 C7A C6A H6AB 109.9 . . ?
 C4A C7A C6A 110.6(2) . . ?
 C4A C7A H7AA 109.5 . . ?
 C4A C7A H7AB 109.5 . . ?
 C6A C7A H7AA 109.5 . . ?
 C6A C7A H7AB 109.5 . . ?
 H7AA C7A H7AB 108.1 . . ?
 N1A C8A C1A 112.0(2) . . ?
 N1A C8A H8AA 109.2 . . ?
 N1A C8A H8AB 109.2 . . ?
 C1A C8A H8AA 109.2 . . ?
 C1A C8A H8AB 109.2 . . ?
 H8AA C8A H8AB 107.9 . . ?
 O2A C9A C4A 115.2(3) . . ?
 O2A C9A H9AA 108.5 . . ?
 O2A C9A H9AB 108.5 . . ?
 C4A C9A H9AA 108.5 . . ?
 C4A C9A H9AB 108.5 . . ?
 H9AA C9A H9AB 107.5 . . ?
 C5B O1B C1B 113.19(19) . . ?
 C9B O2B H2B 109.5 . . ?
 H1BA N1B H1BB 109.5 . . ?
 H1BA N1B H1BC 109.5 . . ?
 H1BB N1B H1BC 109.5 . . ?
 C8B N1B H1BA 109.5 . . ?
 C8B N1B H1BB 109.5 . . ?
 C8B N1B H1BC 109.5 . . ?
 O1B C1B C2B 108.2(2) . . ?
 O1B C1B C6B 108.0(2) . . ?
 O1B C1B C8B 102.7(2) . . ?
 C2B C1B C6B 110.0(2) . . ?
 C2B C1B C8B 113.3(2) . . ?
 C6B C1B C8B 114.1(2) . . ?
 C1B C2B H2BA 109.8 . . ?
 C1B C2B H2BB 109.8 . . ?
 C1B C2B C3B 109.4(2) . . ?
 H2BA C2B H2BB 108.3 . . ?
 C3B C2B H2BA 109.8 . . ?
 C3B C2B H2BB 109.8 . . ?
 C2B C3B H3BA 109.6 . . ?
 C2B C3B H3BB 109.6 . . ?
 H3BA C3B H3BB 108.1 . . ?
 C4B C3B C2B 110.4(2) . . ?
 C4B C3B H3BA 109.6 . . ?
 C4B C3B H3BB 109.6 . . ?
 C3B C4B C7B 108.9(2) . . ?
 C5B C4B C3B 107.7(2) . . ?
 C5B C4B C7B 107.0(2) . . ?
 C5B C4B C9B 108.1(2) . . ?
 C9B C4B C3B 112.7(2) . . ?
 C9B C4B C7B 112.2(2) . . ?
 O1B C5B C4B 111.3(2) . . ?
 O1B C5B H5BA 109.4 . . ?
 O1B C5B H5BB 109.4 . . ?
 C4B C5B H5BA 109.4 . . ?
 C4B C5B H5BB 109.4 . . ?
 H5BA C5B H5BB 108.0 . . ?
 C1B C6B H6BA 109.6 . . ?
 C1B C6B H6BB 109.6 . . ?
 C1B C6B C7B 110.1(2) . . ?
 H6BA C6B H6BB 108.2 . . ?
 C7B C6B H6BA 109.6 . . ?
 C7B C6B H6BB 109.6 . . ?
 C4B C7B C6B 109.3(2) . . ?
 C4B C7B H7BA 109.8 . . ?
 C4B C7B H7BB 109.8 . . ?
 C6B C7B H7BA 109.8 . . ?
 C6B C7B H7BB 109.8 . . ?
 H7BA C7B H7BB 108.3 . . ?
 N1B C8B C1B 114.3(2) . . ?
 N1B C8B H8BA 108.7 . . ?
 N1B C8B H8BB 108.7 . . ?
 C1B C8B H8BA 108.7 . . ?
 C1B C8B H8BB 108.7 . . ?
 H8BA C8B H8BB 107.6 . . ?
 O2B C9B C4B 111.7(2) . . ?
 O2B C9B H9BA 109.3 . . ?
 O2B C9B H9BB 109.3 . . ?
 C4B C9B H9BA 109.3 . . ?
 C4B C9B H9BB 109.3 . . ?
 H9BA C9B H9BB 107.9 . . ?

loop_
  _geom_torsion_atom_site_label_1
  _geom_torsion_atom_site_label_2
  _geom_torsion_atom_site_label_3
  _geom_torsion_atom_site_label_4
  _geom_torsion
  _geom_torsion_site_symmetry_1
  _geom_torsion_site_symmetry_2
  _geom_torsion_site_symmetry_3
  _geom_torsion_site_symmetry_4
  _geom_torsion_publ_flag
 O1A C1A C2A C3A 57.1(3) . . . . ?
 O1A C1A C6A C7A -60.1(3) . . . . ?
 O1A C1A C8A N1A -52.0(3) . . . . ?
 C1A O1A C5A C4A 2.2(4) . . . . ?
 C1A C2A C3A C4A 1.9(3) . . . . ?
 C1A C6A C7A C4A 3.1(4) . . . . ?
 C2A C1A C6A C7A 58.5(3) . . . . ?
 C2A C1A C8A N1A -169.6(2) . . . . ?
 C2A C3A C4A C5A -57.3(3) . . . . ?
 C2A C3A C4A C7A 58.6(3) . . . . ?
 C2A C3A C4A C9A -179.6(2) . . . . ?
 C3A C4A C5A O1A 57.1(3) . . . . ?
 C3A C4A C7A C6A -61.9(3) . . . . ?
 C3A C4A C9A O2A 62.8(3) . . . . ?
 C5A O1A C1A C2A -60.6(3) . . . . ?
 C5A O1A C1A C6A 58.2(3) . . . . ?
 C5A O1A C1A C8A 179.8(2) . . . . ?
 C5A C4A C7A C6A 53.9(3) . . . . ?
 C5A C4A C9A O2A -58.3(4) . . . . ?
 C6A C1A C2A C3A -61.6(3) . . . . ?
 C6A C1A C8A N1A 66.5(3) . . . . ?
 C7A C4A C5A O1A -58.9(3) . . . . ?
 C7A C4A C9A O2A -176.2(3) . . . . ?
 C8A C1A C2A C3A 172.0(2) . . . . ?
 C8A C1A C6A C7A -176.1(2) . . . . ?
 C9A C4A C5A O1A -177.8(3) . . . . ?
 C9A C4A C7A C6A 173.2(3) . . . . ?
 O1B C1B C2B C3B 58.2(3) . . . . ?
 O1B C1B C6B C7B -59.6(3) . . . . ?
 O1B C1B C8B N1B -179.6(2) . . . . ?
 C1B O1B C5B C4B 2.5(3) . . . . ?
 C1B C2B C3B C4B 0.5(3) . . . . ?
 C1B C6B C7B C4B 2.0(3) . . . . ?
 C2B C1B C6B C7B 58.3(3) . . . . ?
 C2B C1B C8B N1B 63.9(3) . . . . ?
 C2B C3B C4B C5B -56.4(3) . . . . ?
 C2B C3B C4B C7B 59.3(3) . . . . ?
 C2B C3B C4B C9B -175.5(2) . . . . ?
 C3B C4B C5B O1B 56.5(3) . . . . ?
 C3B C4B C7B C6B -60.4(3) . . . . ?
 C3B C4B C9B O2B -62.3(3) . . . . ?
 C5B O1B C1B C2B -61.1(3) . . . . ?
 C5B O1B C1B C6B 58.0(3) . . . . ?
 C5B O1B C1B C8B 178.8(2) . . . . ?
 C5B C4B C7B C6B 55.7(3) . . . . ?
 C5B C4B C9B O2B 178.8(3) . . . . ?
 C6B C1B C2B C3B -59.6(3) . . . . ?
 C6B C1B C8B N1B -63.0(3) . . . . ?
 C7B C4B C5B O1B -60.5(3) . . . . ?
 C7B C4B C9B O2B 61.1(3) . . . . ?
 C8B C1B C2B C3B 171.3(2) . . . . ?
 C8B C1B C6B C7B -173.1(2) . . . . ?
 C9B C4B C5B O1B 178.5(2) . . . . ?
 C9B C4B C7B C6B 174.1(2) . . . . ?

_shelx_res_file
;
TITL v76_a.res in P2(1)/n
    v76.res
    created by SHELXL-2016/6 at 18:30:39 on 14-Dec-2022
REM Old TITL v76 in P2(1)/n
REM SHELXT solution in P2(1)/n
REM R1 0.187, Rweak 0.020, Alpha 0.036, Orientation as input
REM Formula found by SHELXT: C18 N2 O4 Cl2
CELL 0.71073 12.4499 6.2479 27.4777 90 101.49 90
ZERR 8 0.0039 0.0024 0.0086 0 0.02 0
LATT 1
SYMM 0.5-X,0.5+Y,0.5-Z
SFAC C H Cl N O
UNIT 72 144 8 8 16

L.S. 4 0 0
PLAN  12
SIZE 0.15 0.1 0.04
TEMP 23
CONF
BOND $H
list 4
MORE -1
fmap 2 53
acta
OMIT -2 50
OMIT 0 0 2
REM <olex2.extras>
REM <HklSrc "%.\\v76.hkl">
REM </olex2.extras>

WGHT    0.053100    0.906800
FVAR       0.41205
CL1A  3    1.402736    0.730347    0.284731    11.00000    0.04634    0.04434 =
         0.05092    0.00372    0.01960    0.00807
CL1B  3   -0.131161    0.239759    0.478707    11.00000    0.03379    0.03655 =
         0.06047   -0.00645    0.01248   -0.00035
O1A   5    1.024590    0.826042    0.358216    11.00000    0.02793    0.06635 =
         0.03756   -0.02268    0.00891   -0.01069
O2A   5    0.728952    0.782856    0.416763    11.00000    0.05024    0.07850 =
         0.04458   -0.02085    0.01966   -0.02384
AFIX 147
H2A   2    0.702626    0.662178    0.415381    11.00000   -1.50000
AFIX   0
N1A   4    1.172112    0.884267    0.298756    11.00000    0.02998    0.04788 =
         0.03724   -0.01092    0.01276   -0.00366
AFIX 137
H1AA  2    1.141567    0.971842    0.274351    11.00000   -1.20000
H1AB  2    1.240148    0.853097    0.295606    11.00000   -1.20000
H1AC  2    1.173747    0.947782    0.327886    11.00000   -1.20000
AFIX   0
C1A   1    0.997525    0.720169    0.310964    11.00000    0.02825    0.03311 =
         0.02905   -0.00424    0.00386    0.00093
C2A   1    0.940077    0.510275    0.317408    11.00000    0.04129    0.03416 =
         0.04723   -0.00194    0.00770   -0.00232
AFIX  23
H2AA  2    0.989670    0.416239    0.339323    11.00000   -1.20000
H2AB  2    0.918514    0.439718    0.285510    11.00000   -1.20000
AFIX   0
C3A   1    0.838238    0.555251    0.339514    11.00000    0.04510    0.04189 =
         0.04620   -0.00377    0.01476   -0.00939
AFIX  23
H3AA  2    0.773530    0.499255    0.317593    11.00000   -1.20000
H3AB  2    0.845513    0.484167    0.371388    11.00000   -1.20000
AFIX   0
C4A   1    0.825724    0.795233    0.346097    11.00000    0.02961    0.03458 =
         0.03167   -0.00626    0.00510   -0.00405
C5A   1    0.930142    0.875810    0.378899    11.00000    0.02846    0.06291 =
         0.04229   -0.02016    0.01163   -0.00597
AFIX  23
H5AA  2    0.925350    1.029598    0.382809    11.00000   -1.20000
H5AB  2    0.938325    0.811003    0.411510    11.00000   -1.20000
AFIX   0
C6A   1    0.919968    0.862268    0.274919    11.00000    0.04205    0.04324 =
         0.04171    0.01196    0.01145    0.00417
AFIX  23
H6AA  2    0.901459    0.793536    0.242680    11.00000   -1.20000
H6AB  2    0.955173    0.997859    0.270934    11.00000   -1.20000
AFIX   0
C7A   1    0.816227    0.900263    0.295343    11.00000    0.03378    0.05779 =
         0.05103    0.01421    0.00756    0.00550
AFIX  23
H7AA  2    0.804582    1.052866    0.298221    11.00000   -1.20000
H7AB  2    0.753579    0.841552    0.272535    11.00000   -1.20000
AFIX   0
C8A   1    1.106771    0.683999    0.296125    11.00000    0.03788    0.04062 =
         0.04180   -0.00798    0.01152   -0.00224
AFIX  23
H8AA  2    1.147990    0.577710    0.317933    11.00000   -1.20000
H8AB  2    1.094380    0.628445    0.262506    11.00000   -1.20000
AFIX   0
C9A   1    0.727090    0.858587    0.368210    11.00000    0.03561    0.05255 =
         0.05283   -0.00710    0.01260   -0.00488
AFIX  23
H9AA  2    0.722362    1.013533    0.368488    11.00000   -1.20000
H9AB  2    0.661220    0.805541    0.346602    11.00000   -1.20000
AFIX   0

O1B   5    0.249865    0.199625    0.378815    11.00000    0.03128    0.06612 =
         0.02942   -0.01601    0.00926   -0.01360
O2B   5    0.635721    0.397414    0.420158    11.00000    0.02770    0.07652 =
         0.07770    0.01367    0.00364   -0.00558
AFIX 147
H2B   2    0.678514    0.298701    0.429095    11.00000   -1.50000
AFIX   0
N1B   4    0.124947    0.269976    0.488653    11.00000    0.02687    0.03495 =
         0.03993   -0.00101    0.01024   -0.00161
AFIX 137
H1BA  2    0.055356    0.245961    0.490406    11.00000   -1.20000
H1BB  2    0.141194    0.406825    0.495487    11.00000   -1.20000
H1BC  2    0.168437    0.187243    0.510532    11.00000   -1.20000
AFIX   0
C1B   1    0.257345    0.258833    0.430287    11.00000    0.02708    0.03254 =
         0.02425   -0.00589    0.00596   -0.00472
C2B   1    0.341867    0.115961    0.461922    11.00000    0.03614    0.03925 =
         0.04962    0.01172    0.01202    0.00257
AFIX  23
H2BA  2    0.318256   -0.032099    0.458092    11.00000   -1.20000
H2BB  2    0.349611    0.154686    0.496633    11.00000   -1.20000
AFIX   0
C3B   1    0.452005    0.141845    0.445798    11.00000    0.03347    0.03953 =
         0.04935    0.00845    0.00895    0.00582
AFIX  23
H3BA  2    0.507016    0.190020    0.473776    11.00000   -1.20000
H3BB  2    0.475257    0.004753    0.434939    11.00000   -1.20000
AFIX   0
C4B   1    0.442068    0.303108    0.403688    11.00000    0.02479    0.02764 =
         0.03404   -0.00014    0.00763   -0.00013
C5B   1    0.351445    0.227227    0.361957    11.00000    0.03353    0.04944 =
         0.03585   -0.00646    0.01164   -0.00554
AFIX  23
H5BA  2    0.341106    0.330908    0.335153    11.00000   -1.20000
H5BB  2    0.372582    0.092318    0.349131    11.00000   -1.20000
AFIX   0
C6B   1    0.293774    0.491022    0.436230    11.00000    0.03445    0.03424 =
         0.04601   -0.00558    0.01318    0.00176
AFIX  23
H6BA  2    0.299047    0.535027    0.470478    11.00000   -1.20000
H6BB  2    0.239971    0.581358    0.415450    11.00000   -1.20000
AFIX   0
C7B   1    0.405511    0.518120    0.421435    11.00000    0.03620    0.03456 =
         0.03939   -0.00104    0.01267   -0.00723
AFIX  23
H7BA  2    0.399969    0.623347    0.395095    11.00000   -1.20000
H7BB  2    0.459111    0.568411    0.449704    11.00000   -1.20000
AFIX   0
C8B   1    0.141290    0.220046    0.438118    11.00000    0.02919    0.05595 =
         0.03077   -0.00771    0.00807   -0.00774
AFIX  23
H8BA  2    0.091093    0.306405    0.414513    11.00000   -1.20000
H8BB  2    0.122632    0.071036    0.430996    11.00000   -1.20000
AFIX   0
C9B   1    0.546601    0.322460    0.383396    11.00000    0.02992    0.05399 =
         0.04936   -0.00204    0.01237   -0.00157
AFIX  23
H9BA  2    0.565032    0.183739    0.371484    11.00000   -1.20000
H9BB  2    0.534433    0.420591    0.355481    11.00000   -1.20000
AFIX   0
HKLF 4


REM  v76_a.res in P2(1)/n
REM R1 =  0.0535 for    2502 Fo > 4sig(Fo)  and  0.0879 for all    3697 data
REM    239 parameters refined using      0 restraints

END

WGHT      0.0529      0.9130

REM Highest difference peak  0.266,  deepest hole -0.277,  1-sigma level  0.054
Q1    1   0.5585  0.5061  0.3612  11.00000  0.05    0.27
Q2    1   0.5174  0.0624  0.4609  11.00000  0.05    0.23
Q3    1  -0.1053  0.0930  0.4763  11.00000  0.05    0.22
Q4    1   1.3616  0.7249  0.2574  11.00000  0.05    0.20
Q5    1   0.2396  0.6201  0.4428  11.00000  0.05    0.19
Q6    1  -0.1631  0.3946  0.4839  11.00000  0.05    0.19
Q7    1   0.9579  0.9595  0.4240  11.00000  0.05    0.19
Q8    1   1.3792  0.5794  0.2870  11.00000  0.05    0.18
Q9    1  -0.0995  0.3893  0.4809  11.00000  0.05    0.18
Q10   1   0.5965  0.5729  0.4648  11.00000  0.05    0.17
Q11   1  -0.1554  0.0822  0.4928  11.00000  0.05    0.17
Q12   1  -0.1119  0.2803  0.5176  11.00000  0.05    0.17
;
_shelx_res_checksum                72430
_shelx_hkl_file
;
   0  -1   0   -8.60    1.70
   0  -1   0   -7.50    1.40
   0   1   0   -9.50    2.20
   0   1   0   -7.10    1.60
   0  -2   0 5897.81  243.18
   0  -2   0 4897.21  241.98
   0  -2   0 5131.19  243.58
   0   2   0 5824.92  242.18
   0   2   0 4965.50  243.68
   0  -3   0   -0.20    3.10
   0   3   0   -0.80    3.20
   0  -4   0  702.03   37.30
   0   4   0  644.64   36.20
   0  -5   0    1.00    6.90
   0   5   0    1.00    5.50
   0  -6   0   64.59    6.70
   0  -6   0   73.29   12.80
   0   6   0   52.89   11.20
   0  -7   0  -11.40    9.00
   0   7   0    6.20    8.30
   1   7   0   13.00    7.90
  -1  -7   0   11.10   10.90
   1   6   0   10.70    7.70
  -1  -6   0    2.20    6.40
   1   5   0   17.90    6.10
  -1  -5   0   12.10    6.00
   1   4   0  125.19   13.50
  -1  -4   0  150.48   14.60
   1   3   0  264.87   16.50
  -1  -3   0  243.78   16.20
   1   2   0 1494.95   70.19
   1   2   0 1560.84   71.89
  -1  -2   0 1477.65   71.29
  -1  -2   0 1438.66   69.79
   1   1   0  471.65   23.50
   1   1   0  463.85   23.20
  -1  -1   0  472.05   23.10
  -1  -1   0  482.65   23.50
  -1  -1   0  470.35   22.60
   1   0   0   -0.40    0.70
   1   0   0    0.40    0.90
   1   0   0   -0.20    0.50
  -1   0   0   -0.60    0.70
  -1   0   0   -0.40    0.60
  -1   0   0    0.00    0.60
  -1   0   0    0.30    0.50
   1  -1   0  493.15   21.90
   1  -1   0  491.35   22.50
   1  -1   0  454.85   23.30
  -1   1   0  421.06   21.40
  -1   1   0  460.25   22.40
  -1   1   0  465.25   21.40
  -1   1   0  486.05   23.60
   1  -2   0 1418.06   69.39
   1  -2   0 1544.95   73.89
   1  -2   0 1681.63   69.79
   1  -2   0 1551.14   72.29
  -1   2   0 1525.65   71.89
  -1   2   0 1505.65   73.99
   1  -3   0  235.38   11.50
   1  -3   0  259.57   15.90
  -1   3   0  243.78   15.50
   1  -4   0  170.08    9.30
   1  -4   0  142.79    8.50
   1  -4   0  170.68   15.50
  -1   4   0  159.58   14.70
   1  -5   0   26.70    8.70
   1  -5   0   17.70    4.90
   1  -5   0    9.60    4.00
  -1   5   0   22.60    7.30
   1  -6   0    1.60    8.10
  -1   6   0   -0.20    6.90
   1  -7   0    2.60    7.60
  -1   7   0   14.30    9.50
   2   7   0   20.70    9.50
  -2  -7   0    4.80    7.90
   2   6   0   12.80    8.60
  -2  -6   0   16.50    9.20
   2   5   0   19.10    7.90
  -2  -5   0    9.20    7.70
   2   4   0   -2.60    2.90
  -2  -4   0   -2.30    4.90
   2   3   0   17.50    5.40
  -2  -3   0   16.50    4.00
  -2  -3   0    9.70    4.80
   2   2   0    4.40    3.80
  -2  -2   0    4.40    3.00
  -2  -2   0    2.20    2.30
  -2  -2   0   -1.00    3.50
   2   1   0   79.09    6.10
   2   1   0   79.89    6.40
  -2  -1   0   74.19    5.20
  -2  -1   0   77.79    5.80
  -2  -1   0   70.99    5.50
  -2  -1   0   80.09    6.90
  -2  -1   0   71.79    6.60
   2   0   0  105.19    6.40
   2   0   0   93.79    7.00
   2   0   0  107.89    6.60
   2   0   0   92.89    5.40
  -2   0   0  114.09    5.90
  -2   0   0  106.49    6.80
  -2   0   0  115.99    6.80
  -2   0   0   99.79    6.50
   2  -1   0   65.69    5.30
   2  -1   0   83.49    5.90
   2  -1   0   64.89    6.70
   2  -1   0   77.89    6.80
   2  -1   0   70.69    5.50
   2  -1   0   73.59    5.60
  -2   1   0   88.49    6.30
  -2   1   0   70.09    6.60
  -2   1   0   75.29    5.40
  -2   1   0   68.69    5.50
   2  -2   0    2.80    2.60
   2  -2   0    0.50    2.80
   2  -2   0   -2.70    4.10
   2  -2   0   -3.20    3.00
  -2   2   0    2.30    3.20
  -2   2   0   -1.50    2.90
   2  -3   0   21.60    5.10
   2  -3   0   16.60    4.30
  -2   3   0   11.80    4.00
   2  -4   0    4.40    5.80
   2  -4   0    5.30    4.20
  -2   4   0    4.20    4.70
   2  -5   0    6.90    7.30
   2  -5   0   -0.30    5.20
  -2   5   0   10.60    5.50
   2  -6   0    2.30    6.50
  -2   6   0   16.20    6.80
   2  -7   0   12.50    9.20
  -2   7   0   11.30    9.10
   3   7   0    5.10    8.50
  -3  -7   0    3.50    9.70
   3   6   0   12.50    8.60
  -3  -6   0   -2.60    8.30
   3   5   0   -4.70    5.70
  -3  -5   0    8.00    7.10
   3   4   0   20.00    6.00
  -3  -4   0    7.50    5.80
   3   3   0    9.20    4.40
  -3  -3   0    8.20    3.50
   3   2   0  180.08   12.80
  -3  -2   0  181.68   12.70
  -3  -2   0  191.58   11.50
  -3  -2   0  197.28   12.80
   3   1   0   80.89    8.10
   3   1   0   88.79    6.80
  -3  -1   0   81.99    6.80
  -3  -1   0   95.89   10.10
  -3  -1   0   97.79    6.50
  -3  -1   0   91.79    5.80
  -3  -1   0  103.89    8.90
  -3  -1   0   94.99    6.90
   3   0   0    0.20    0.70
   3   0   0   -0.30    1.90
   3   0   0    0.40    2.20
   3   0   0   -6.70    2.60
  -3   0   0   -5.00    2.10
  -3   0   0   -2.60    3.10
  -3   0   0    1.10    2.20
  -3   0   0    7.90    3.50
   3  -1   0   94.29    7.10
   3  -1   0  103.59    6.50
   3  -1   0   84.69    8.00
   3  -1   0   87.99    6.60
   3  -1   0   93.69    7.40
  -3   1   0   94.49    6.80
  -3   1   0   89.29    7.80
  -3   1   0   92.99    8.40
  -3   1   0   96.99    7.30
  -3   1   0   85.99    7.10
   3  -2   0  186.28   12.00
   3  -2   0  170.18   13.90
   3  -2   0  205.48   12.30
   3  -2   0  202.88   15.00
   3  -2   0  205.98   11.90
  -3   2   0  221.98   12.50
  -3   2   0  187.68   11.30
  -3   2   0  203.38   13.70
  -3   2   0  182.98   11.10
   3  -3   0    5.40    4.20
   3  -3   0    8.30    3.50
   3  -3   0    9.10    5.00
  -3   3   0    8.70    4.40
   3  -4   0   12.50    4.60
   3  -4   0   17.10    5.80
   3  -4   0    6.70    6.30
  -3   4   0   10.70    4.50
   3  -5   0    9.20    4.90
   3  -5   0    3.30    5.70
   3  -5   0   11.00    6.40
  -3   5   0    8.70    6.60
   3  -6   0    2.50    6.10
  -3   6   0   11.00    7.60
   3  -7   0  -16.60    9.00
  -3   7   0   -1.10    5.40
   4   7   0   43.30   12.90
  -4  -7   0   44.40   13.10
   4   6   0  110.69   16.90
  -4  -6   0  122.29   16.60
   4   5   0    0.70    6.70
  -4  -5   0   16.60    8.00
   4   4   0  135.39   15.40
  -4  -4   0  137.29   13.70
   4   3   0    2.40    5.20
  -4  -3   0    6.00    4.00
   4   2   0  203.78   14.30
  -4  -2   0  187.58   12.70
  -4  -2   0  188.98   11.60
  -4  -2   0  187.08   12.90
   4   1   0  459.25   24.80
   4   1   0  507.95   26.60
  -4  -1   0  467.05   23.20
  -4  -1   0  469.55   22.60
  -4  -1   0  523.75   25.20
  -4  -1   0  434.36   24.70
   4   0   0 1768.62   82.39
   4   0   0 1869.81   79.09
   4   0   0 1794.02   83.09
  -4   0   0 1669.63   82.49
  -4   0   0 1729.13   80.49
  -4   0   0 1714.93   82.29
  -4   0   0 1704.63   81.69
   4  -1   0  481.85   25.00
   4  -1   0  444.26   23.10
   4  -1   0  414.56   23.30
   4  -1   0  482.55   22.60
   4  -1   0  476.65   24.80
  -4   1   0  459.65   24.90
  -4   1   0  439.76   24.40
  -4   1   0  463.35   23.90
  -4   1   0  469.95   23.50
   4  -2   0  209.78   13.10
   4  -2   0  208.38   12.40
   4  -2   0  179.58   12.20
  -4   2   0  191.08   13.70
  -4   2   0  194.28   12.10
  -4   2   0  179.78   12.70
   4  -3   0    2.30    4.50
   4  -3   0    4.50    3.40
   4  -3   0   14.30    5.10
  -4   3   0    8.00    2.70
  -4   3   0    6.70    2.60
  -4   3   0    1.30    3.20
   4  -4   0  153.08   15.30
   4  -4   0  139.49   11.20
   4  -4   0  136.29   11.80
  -4   4   0  127.49   13.60
   4  -5   0   10.10    4.90
   4  -5   0   -8.90    6.30
   4  -5   0    6.00    6.40
  -4   5   0   15.00    6.30
   4  -6   0  115.79   17.30
  -4   6   0  142.49   17.30
   4  -7   0   21.40   11.60
  -4   7   0   35.10   11.00
   5   7   0   25.50   11.60
  -5  -7   0    8.70   10.60
   5   6   0   14.40    8.90
  -5  -6   0    6.50    8.10
   5   5   0    2.20    7.00
  -5  -5   0    1.00    4.50
   5   4   0    4.40    6.10
  -5  -4   0    4.80    5.30
  -5  -4   0   -0.70    4.10
   5   3   0   11.90    6.40
  -5  -3   0   12.60    4.40
  -5  -3   0    9.60    4.20
   5   2   0   30.60    6.90
  -5  -2   0   28.50    5.70
  -5  -2   0   26.30    6.10
  -5  -2   0   31.10    4.60
  -5  -2   0   37.10    5.90
   5   1   0   15.50    4.80
   5   1   0   13.10    4.10
  -5  -1   0   14.00    2.20
  -5  -1   0    7.70    3.90
  -5  -1   0    9.80    2.40
  -5  -1   0   10.40    4.40
   5   0   0   -2.80    3.00
   5   0   0   -5.40    3.10
  -5   0   0    0.70    2.60
  -5   0   0   -2.00    2.40
  -5   0   0    2.80    4.10
   5  -1   0    6.10    4.30
   5  -1   0   16.80    3.00
   5  -1   0    6.50    3.10
   5  -1   0    8.60    3.40
  -5   1   0   14.60    4.10
  -5   1   0    2.50    3.50
  -5   1   0   17.20    4.20
   5  -2   0   24.20    5.60
   5  -2   0   27.40    5.00
   5  -2   0   29.70    5.50
  -5   2   0   28.40    6.40
  -5   2   0   39.70    6.10
  -5   2   0   33.80    5.90
   5  -3   0   11.90    4.90
   5  -3   0   18.50    5.60
   5  -3   0    8.80    4.00
  -5   3   0    5.80    4.10
  -5   3   0   10.60    4.10
  -5   3   0   17.30    5.80
   5  -4   0   -4.70    3.60
   5  -4   0   -3.50    5.50
  -5   4   0   -3.70    3.30
   5  -5   0   11.50    5.70
   5  -5   0    4.60    7.30
  -5   5   0    7.20    4.90
   5  -6   0    3.20    8.50
  -5   6   0    4.10    6.60
   5  -7   0   25.80   12.30
  -5   7   0   20.00    7.90
   6   7   0   -4.10   10.30
   6   6   0   11.40    9.50
  -6  -6   0    2.20    6.70
  -6  -6   0   13.90    9.20
   6   5   0    7.60    8.40
  -6  -5   0    6.00    5.60
  -6  -5   0    0.40    6.10
   6   4   0   60.59   11.10
  -6  -4   0   89.19   10.90
  -6  -4   0   57.79    9.30
  -6  -3   0    8.80    4.70
  -6  -3   0    7.60    5.70
  -6  -3   0   18.90    6.20
   6   2   0  130.19   14.10
  -6  -2   0  118.29   11.40
  -6  -2   0  102.39    9.50
  -6  -2   0  103.09   11.50
  -6  -2   0  114.89    8.10
   6   1   0   84.69   10.60
  -6  -1   0   77.19    9.10
  -6  -1   0   82.79    4.60
  -6  -1   0   71.09    8.90
  -6  -1   0   65.79    4.30
  -6  -1   0   74.99    4.30
   6   0   0   69.79    9.80
  -6   0   0   89.39    9.10
  -6   0   0   92.99   10.00
  -6   0   0   83.69    7.20
   6  -1   0   78.89    7.80
   6  -1   0   72.29    5.70
   6  -1   0   77.79    9.60
   6  -1   0   91.29    6.90
  -6   1   0   76.69    9.30
  -6   1   0   68.89    8.00
  -6   1   0   71.39   10.00
   6  -2   0  105.49   11.80
   6  -2   0  115.09   10.70
   6  -2   0  120.19    9.40
  -6   2   0  120.39   10.00
  -6   2   0  126.59   13.30
  -6   2   0  127.29   12.20
   6  -3   0   12.80    5.60
   6  -3   0   17.70    5.70
  -6   3   0   12.90    5.70
  -6   3   0   21.60    6.50
   6  -4   0   60.79   10.30
   6  -4   0   53.59    8.70
  -6   4   0   52.29    4.50
  -6   4   0   81.89   10.90
  -6   4   0   57.59    5.10
   6  -5   0   18.50    6.40
   6  -5   0    6.10    7.80
  -6   5   0   12.70    7.50
   6  -6   0   -3.60    5.80
  -6   6   0    8.10    7.40
   6  -7   0   12.40    9.50
  -6   7   0   41.30   11.40
   7   6   0   18.60   10.20
  -7  -6   0   10.80   10.00
   7   5   0   -3.70    6.70
  -7  -5   0    2.10    7.40
  -7  -5   0    6.50    5.90
  -7  -5   0   -1.80    6.10
  -7  -4   0   12.60    7.20
  -7  -4   0   10.70    5.20
  -7  -4   0    4.70    5.10
  -7  -3   0    5.10    4.70
  -7  -3   0    9.10    4.60
  -7  -3   0   -9.20    5.00
   7   2   0   96.09   12.60
  -7  -2   0   82.79   11.40
  -7  -2   0   98.99    8.60
  -7  -2   0   90.69    7.10
  -7  -2   0   91.59   10.70
   7   1   0    7.70    4.90
  -7  -1   0    8.30    4.10
  -7  -1   0    5.20    4.90
  -7  -1   0   12.30    3.20
   7   0   0    1.60    4.10
  -7   0   0   -0.10    3.20
  -7   0   0   -1.60    4.70
  -7   0   0    0.00    3.40
   7  -1   0   12.60    4.10
   7  -1   0   11.10    5.20
   7  -1   0   10.10    2.90
   7  -1   0    9.50    3.00
  -7   1   0    5.50    3.80
  -7   1   0    5.30    4.50
  -7   1   0    2.60    5.80
   7  -2   0   78.99   11.30
   7  -2   0   91.69    8.80
  -7   2   0   62.99   10.50
  -7   2   0  111.59   11.20
  -7   2   0   86.19   10.50
   7  -3   0    0.80    4.50
   7  -3   0    2.20    5.40
  -7   3   0    8.30    6.20
  -7   3   0    1.50    5.60
   7  -4   0    4.40    5.20
   7  -4   0    7.20    6.50
  -7   4   0   12.80    5.00
  -7   4   0    4.50    4.90
   7  -5   0    0.30    7.20
   7  -5   0    8.60    6.70
  -7   5   0    6.70    6.70
   7  -6   0    1.30    8.90
  -7   6   0   28.00   10.00
  -8  -6   0   69.59   13.80
  -8  -6   0   94.29   15.20
  -8  -5   0    2.10    7.50
  -8  -5   0   11.70    7.20
  -8  -5   0   24.00    8.00
  -8  -4   0  211.98   15.70
  -8  -4   0  218.28   19.60
  -8  -4   0  177.98   19.20
  -8  -3   0   25.40    7.30
  -8  -3   0   21.70    8.50
  -8  -3   0   36.50    6.50
   8   2   0  640.34   40.90
  -8  -2   0  735.23   33.90
  -8  -2   0  654.03   38.20
  -8  -2   0  720.83   39.50
  -8  -2   0  730.03   34.50
   8   1   0  120.19   15.40
  -8  -1   0  131.39    9.50
  -8  -1   0  122.69   13.40
  -8  -1   0  118.19   13.20
   8   0   0  204.98   17.60
  -8   0   0  226.98   14.70
  -8   0   0  228.78   17.50
  -8   0   0  227.38   16.10
   8  -1   0  128.79    9.50
   8  -1   0  108.99    7.60
   8  -1   0  118.69    7.40
   8  -1   0  106.49   14.00
  -8   1   0  142.99   12.70
  -8   1   0  119.99   13.80
  -8   1   0  118.99   12.80
   8  -2   0  708.63   35.00
   8  -2   0  671.43   39.70
  -8   2   0  733.33   40.40
  -8   2   0  664.43   36.90
  -8   2   0  691.93   38.20
   8  -3   0   45.00    8.30
   8  -3   0   32.60    9.00
  -8   3   0   39.30    8.90
  -8   3   0   31.40    7.90
   8  -4   0  228.68   19.00
   8  -4   0  226.08   17.90
  -8   4   0  238.48   18.70
   8  -5   0    4.00    7.50
   8  -5   0   12.10    8.00
  -8   5   0   22.20    9.00
   8  -6   0  108.19   17.20
  -8   6   0   82.79   14.30
  -9  -6   0   12.90    9.90
  -9  -5   0  -12.10    5.90
  -9  -5   0  -12.20    8.20
  -9  -5   0    2.80    8.10
  -9  -4   0    5.40    6.30
  -9  -4   0    2.30    5.60
  -9  -4   0   -5.20    5.60
  -9  -3   0  140.09   17.00
  -9  -3   0  137.79   15.10
  -9  -3   0  125.89   11.10
   9   2   0   -2.70    4.20
  -9  -2   0   -5.30    5.20
  -9  -2   0   -6.70    6.00
  -9  -2   0    2.40    1.80
  -9  -2   0   -1.20    1.90
  -9  -2   0   -3.90    2.40
   9   1   0    1.40    5.80
  -9  -1   0    3.30    4.60
  -9  -1   0    3.00    4.30
  -9  -1   0    2.20    6.00
   9   0   0    1.30    5.90
  -9   0   0    0.10    5.90
  -9   0   0   -0.30    6.10
   9  -1   0   -1.30    3.60
   9  -1   0   -3.30    4.00
   9  -1   0    1.30    1.90
   9  -1   0    2.90    1.70
  -9   1   0    3.80    7.50
  -9   1   0   -3.40    5.00
  -9   1   0   -2.90    4.10
   9  -2   0   -1.50    5.90
   9  -2   0    4.50    4.10
  -9   2   0   -0.50    6.40
  -9   2   0   -0.80    5.90
  -9   2   0    3.50    6.20
   9  -3   0  123.09   12.90
   9  -3   0  120.79   15.80
  -9   3   0  129.99   15.40
  -9   3   0  171.78   16.20
   9  -4   0    0.70    5.90
   9  -4   0    9.70    7.70
  -9   4   0   11.90    8.20
   9  -5   0   -2.90    6.30
   9  -5   0   -1.20    7.20
  -9   5   0    7.30    7.80
   9  -6   0   15.60   10.40
  -9   6   0   22.50   10.30
 -10  -5   0    4.80    9.00
 -10  -4   0    7.40    6.40
 -10  -4   0   12.10    8.20
 -10  -3   0   42.80   10.20
 -10  -3   0   51.49   11.60
  10   2   0   18.00    7.70
 -10  -2   0   28.80    6.00
 -10  -2   0   18.40    7.50
 -10  -2   0   29.90    9.50
  10   1   0  195.38   22.10
 -10  -1   0  216.18   20.20
 -10  -1   0  243.18   16.30
 -10  -1   0  228.58   17.90
  10   0   0  127.09   17.10
 -10   0   0  121.29   14.90
 -10   0   0   68.79   12.00
 -10   0   0  134.69   13.00
  10  -1   0  216.48   23.10
  10  -1   0  228.48   12.50
 -10   1   0  251.87   19.40
 -10   1   0  222.68   17.40
 -10   1   0  241.68   22.50
  10  -2   0   47.00   11.40
  10  -2   0   13.90    5.10
 -10   2   0   16.90    8.20
 -10   2   0   30.70    8.60
 -10   2   0   18.90    8.70
  10  -3   0   37.60    7.80
  10  -3   0   50.09   11.80
 -10   3   0   56.69   10.70
 -10   3   0   39.30   10.40
  10  -4   0   -0.10    7.50
  10  -4   0   -1.90    5.90
 -10   4   0    0.40    8.20
  10  -5   0    2.50    7.90
  10  -5   0   -7.90    7.50
 -10   5   0   15.70    9.80
 -11  -5   0    3.70   10.10
 -11  -4   0   18.60    8.80
 -11  -4   0   12.30   10.80
 -11  -3   0   -4.20    8.00
 -11  -3   0    1.60    3.50
 -11  -3   0   13.10    8.40
  11   2   0   30.50   10.90
 -11  -2   0   12.90    7.30
 -11  -2   0    3.60    5.40
 -11  -2   0    5.50    6.10
  11   1   0   19.70    8.60
 -11  -1   0   13.50    6.60
 -11  -1   0   24.40    8.30
 -11  -1   0   20.20    6.80
  11   0   0    4.70    8.10
 -11   0   0    3.30    7.80
 -11   0   0    2.50    5.80
 -11   0   0   -4.00    6.60
  11  -1   0   52.19   12.20
 -11   1   0   25.20    9.40
 -11   1   0   33.10    8.10
 -11   1   0   16.20    7.10
  11  -2   0   14.10    9.80
 -11   2   0    9.40    8.30
 -11   2   0   10.70   10.40
 -11   2   0   14.90    7.70
  11  -3   0   -3.30    7.80
 -11   3   0   11.40    7.90
 -11   3   0   -1.50    5.20
  11  -4   0   -8.00    7.00
 -11   4   0    7.10    6.90
 -11   5   0   14.40    9.80
 -12  -4   0   13.20    9.00
 -12  -3   0   70.99    9.60
 -12  -3   0   38.40   10.50
 -12  -3   0   49.30   11.80
  12   2   0   -4.90    7.00
 -12  -2   0   -3.00    6.20
 -12  -2   0    3.60    6.30
  12   1   0   47.50   12.80
 -12  -1   0   56.69   12.60
 -12  -1   0   93.09   11.80
 -12  -1   0   61.99   13.00
  12   0   0   15.30    8.80
 -12   0   0   -4.70    4.90
 -12   0   0    3.70    6.50
 -12   0   0   -4.20    8.00
  12  -1   0   89.69   16.80
 -12   1   0   86.09   14.20
 -12   1   0   49.00   12.20
 -12   1   0   74.29   11.70
  12  -2   0    6.30    6.10
 -12   2   0   -7.70    6.40
 -12   2   0   -1.60    7.90
 -12   2   0    4.40    7.70
  12  -3   0   37.60   12.90
 -12   3   0   55.79   13.60
 -12   3   0   41.70   11.20
  12  -4   0    8.70   10.00
 -12   4   0    1.80    8.80
 -13  -4   0   14.30   11.60
 -13  -3   0   -5.10    9.20
 -13  -3   0    0.10    6.50
 -13  -3   0    7.60    8.40
  13   2   0    0.80    7.30
 -13  -2   0   12.90    9.20
 -13  -2   0    8.50    7.00
 -13  -2   0    8.40    7.70
  13   1   0   -1.80    8.70
 -13  -1   0    8.90    7.30
 -13  -1   0   10.00    7.50
 -13  -1   0   -0.90    8.50
  13   0   0   12.70    8.40
 -13   0   0    6.00    7.00
 -13   0   0   12.60    7.50
 -13   0   0    2.30    5.90
  13  -1   0    6.00    7.20
 -13   1   0   15.10    8.20
 -13   1   0    6.30   10.40
 -13   1   0    5.60    9.20
  13  -2   0   -0.30   10.90
 -13   2   0   17.10   12.80
 -13   2   0    7.70    7.50
 -13   2   0    3.20    7.90
  13  -3   0    6.70   11.30
 -13   3   0   14.10    9.40
 -13   3   0    7.80    9.90
  13  -4   0    8.40   11.80
 -13   4   0   -1.10    7.30
 -14  -3   0   28.70    9.70
 -14  -3   0   24.10   12.90
 -14  -2   0    3.40    8.40
 -14  -2   0   23.00    8.90
 -14  -2   0    1.00   10.30
  14   1   0   16.50   11.60
 -14  -1   0   15.30    8.40
 -14  -1   0   -1.90    8.80
 -14  -1   0    2.80    9.70
  14   0   0    8.90   10.50
 -14   0   0   -5.80    9.30
 -14   0   0    6.00    8.00
 -14   0   0   -6.10    8.80
  14  -1   0   13.00   11.80
 -14   1   0  -12.90    8.10
 -14   1   0    4.30    7.70
 -14   1   0   -9.10    7.30
  14  -2   0   13.70    9.70
 -14   2   0   -2.30    9.10
 -14   2   0    0.30    7.90
 -14   2   0   -3.50   12.70
 -14   3   0   12.60   11.80
 -14   3   0   28.30   14.30
  15   1   0   14.70   11.50
 -15  -1   0  -13.10    9.30
 -15  -1   0   -3.40    9.70
  15   0   0   23.70   13.50
 -15   0   0   -6.00    9.80
 -15   0   0   15.90   13.00
  15  -1   0    8.80   11.90
 -15   1   0   -9.30    6.40
 -15   1   0    8.60   10.60
 -15   1  -1    3.20    9.40
 -15   1  -1    0.90   10.60
  15  -1   1    8.30    9.30
 -15   0  -1   34.60   11.20
 -15   0  -1   76.29   16.30
  15   0   1   62.69   17.40
 -15  -1  -1    6.00    7.80
 -15  -1  -1   -4.70    7.10
  15   1   1    2.50    9.50
 -14   3  -1    5.60   10.50
 -14   2  -1    8.20    8.70
 -14   2  -1   -5.20   11.80
 -14   2  -1   -6.20    6.40
  14  -2   1    1.30   10.60
 -14   1  -1   -6.80    6.40
 -14   1  -1    6.30    8.30
 -14   1  -1   -6.20    7.70
  14  -1   1   16.10   12.10
 -14   0  -1   -0.10    8.50
 -14   0  -1   -7.60    9.40
 -14   0  -1    2.60    7.10
  14   0   1    1.80   11.30
 -14  -1  -1   -0.90    8.90
 -14  -1  -1   -1.00    9.40
 -14  -1  -1    2.50    9.50
  14   1   1   -1.10    7.70
 -14  -2  -1  -14.10    7.90
 -14  -2  -1    3.80   10.80
 -14  -2  -1    3.80    8.10
 -14  -3  -1    1.30    9.80
 -14  -3  -1   15.00    9.30
 -14  -3  -1   10.60    8.90
 -13   4  -1  -13.20    9.30
  13  -4   1    5.60   13.10
 -13   3  -1   17.60    8.90
 -13   3  -1   -1.60    8.50
  13  -3   1   17.00   11.70
 -13   2  -1    5.20   11.70
 -13   2  -1    2.70    7.80
 -13   2  -1   -4.90    8.70
  13  -2   1   -3.90    6.40
 -13   1  -1   14.80    8.60
 -13   1  -1    9.80   11.00
 -13   1  -1    4.00    6.70
  13  -1   1    8.20   10.30
 -13   0  -1   34.20    9.50
 -13   0  -1   23.70    9.90
 -13   0  -1   23.70    9.40
  13   0   1   38.10   13.40
 -13  -1  -1   11.70    7.30
 -13  -1  -1   11.20    7.60
 -13  -1  -1   -2.30    9.00
  13   1   1   10.10    8.80
 -13  -2  -1   -8.60    8.30
 -13  -2  -1   -8.90    7.40
 -13  -2  -1    0.50    6.40
 -13  -3  -1   29.20    8.80
 -13  -3  -1   13.40    8.60
 -13  -3  -1    7.10    8.80
 -13  -4  -1   -2.30    7.90
 -12   4  -1   -9.10    7.90
  12  -4   1   19.50   11.40
 -12   3  -1   14.90    9.50
 -12   3  -1   -9.00    8.00
 -12   3  -1    2.10    7.30
  12  -3   1    7.70    9.90
 -12   2  -1   11.40    7.30
 -12   2  -1    6.00    8.50
 -12   2  -1    0.60    7.20
  12  -2   1   12.20   10.60
 -12   1  -1    9.00    9.80
 -12   1  -1   14.10    7.60
 -12   1  -1    3.10    8.10
  12  -1   1   13.60    8.20
 -12   0  -1   -6.00    7.70
 -12   0  -1   10.10    7.10
 -12   0  -1   -2.70    7.20
  12   0   1   -2.80    7.50
 -12  -1  -1   -0.30    7.70
 -12  -1  -1   16.90    7.10
 -12  -1  -1   10.20    8.60
  12   1   1   25.40    9.30
 -12  -2  -1  -12.30    6.80
 -12  -2  -1   -4.30    7.00
 -12  -3  -1    2.00    6.60
 -12  -3  -1   11.80    8.20
 -12  -3  -1   11.00    6.20
 -12  -4  -1   22.60   11.50
 -11   5  -1    2.70    6.70
 -11   4  -1  106.69   16.70
  11  -4   1   80.59   15.30
 -11   3  -1   40.40   10.30
 -11   3  -1   30.10   11.10
 -11   3  -1   65.19   13.40
  11  -3   1   42.10   12.60
 -11   2  -1   31.50    9.40
 -11   2  -1   22.40    7.90
 -11   2  -1   21.20   11.60
  11  -2   1   37.70   10.20
 -11   1  -1  116.09   15.50
 -11   1  -1  153.98   15.20
 -11   1  -1  106.89   16.70
  11  -1   1   89.89   16.20
 -11   0  -1   56.09   11.30
 -11   0  -1   27.80    8.00
 -11   0  -1   38.00    9.90
  11   0   1   29.20    9.90
 -11  -1  -1  118.49   16.20
 -11  -1  -1  141.69   13.70
 -11  -1  -1  137.79   16.30
  11   1   1  102.09   17.50
 -11  -2  -1   28.70    6.90
 -11  -2  -1   16.10    8.60
 -11  -2  -1   39.10   10.40
  11   2   1   22.00    9.60
 -11  -3  -1   46.90   12.10
 -11  -3  -1   38.40   10.20
 -11  -3  -1   51.99    8.70
 -11  -4  -1   73.79   14.60
 -11  -4  -1   76.79   13.00
 -11  -5  -1    9.00    8.20
 -10   5  -1   21.00    9.80
  10  -5   1    4.10    8.60
  10  -5   1   15.40   10.70
 -10   4  -1  131.59   16.70
  10  -4   1   94.19   15.60
  10  -4   1   96.39   13.60
 -10   3  -1    5.50    9.80
 -10   3  -1    7.40    7.80
 -10   3  -1   18.30    8.50
  10  -3   1   11.40    6.10
  10  -3   1  -14.50    5.90
 -10   2  -1   96.09   13.40
 -10   2  -1  108.79   15.80
 -10   2  -1  114.49   14.10
  10  -2   1   99.09    9.50
  10  -2   1   94.19   15.50
 -10   1  -1    4.60    6.00
 -10   1  -1   -4.20    4.80
 -10   1  -1    7.70    6.90
  10  -1   1    4.60    1.20
  10  -1   1    7.20    7.80
  10  -1   1    6.20    1.40
 -10   0  -1   -6.70    6.90
 -10   0  -1   -1.10    6.30
 -10   0  -1    6.00    5.90
  10   0   1    2.40    5.10
 -10  -1  -1   14.00    5.60
 -10  -1  -1    5.50    5.80
 -10  -1  -1    1.80    6.90
  10   1   1   15.60    8.70
 -10  -2  -1   76.99   13.10
 -10  -2  -1  109.39   14.20
 -10  -2  -1  117.59   10.20
  10   2   1   96.19   15.60
 -10  -3  -1    9.70    7.10
 -10  -3  -1   17.50    9.20
 -10  -4  -1  136.19   16.70
 -10  -4  -1  125.09   18.20
 -10  -5  -1    1.40    9.10
  -9   6  -1   22.50   10.10
   9  -6   1    5.00    9.80
  -9   5  -1    9.10    6.60
   9  -5   1    2.40    8.00
   9  -5   1    7.50    7.30
  -9   4  -1   18.40    7.70
   9  -4   1   16.00    9.00
   9  -4   1   22.40    7.90
  -9   3  -1    7.30    7.30
  -9   3  -1    8.80    7.30
  -9   3  -1   12.60    9.40
   9  -3   1    3.90    6.80
   9  -3   1    5.40    5.50
  -9   2  -1   64.19   13.10
  -9   2  -1   82.59   11.30
  -9   2  -1   84.79   12.50
   9  -2   1   66.69   12.70
   9  -2   1   87.09    8.70
  -9   1  -1  233.68   21.40
  -9   1  -1  193.88   16.40
  -9   1  -1  199.18   15.90
   9  -1   1  244.08   13.40
   9  -1   1  224.88   11.60
   9  -1   1  214.18   21.70
   9  -1   1  226.28   11.50
  -9   0  -1    9.10    7.40
  -9   0  -1   11.20    6.60
  -9   0  -1   16.10    6.00
   9   0   1   16.90    7.20
  -9  -1  -1  223.18   14.50
  -9  -1  -1  191.68   18.60
  -9  -1  -1  213.38   17.10
   9   1   1  189.78   20.10
  -9  -2  -1   66.39   11.10
  -9  -2  -1   65.69   11.70
  -9  -2  -1   86.19    5.90
  -9  -2  -1   92.79    6.10
  -9  -2  -1   72.49    5.00
   9   2   1   74.89   13.70
  -9  -3  -1   12.30    6.80
  -9  -3  -1    1.00    4.00
  -9  -3  -1    6.10    7.70
  -9  -4  -1   14.60    7.40
  -9  -4  -1   33.40    8.00
  -9  -4  -1   26.60    8.20
  -9  -5  -1   -8.60    6.30
  -9  -5  -1    9.40    7.90
  -9  -5  -1    7.30    8.80
  -9  -6  -1    6.40    9.40
  -8   6  -1    4.10    5.50
   8  -6   1   13.90   10.10
  -8   5  -1   -3.60    7.20
   8  -5   1   -0.60    7.60
   8  -5   1    2.80    5.80
  -8   4  -1    5.90    5.70
  -8   4  -1   38.60    9.80
   8  -4   1   21.50    7.90
   8  -4   1   31.70    8.50
  -8   3  -1    1.20    6.30
  -8   3  -1    3.10    6.50
  -8   3  -1   -7.70    4.70
   8  -3   1    0.00    5.90
   8  -3   1    4.20    5.70
  -8   2  -1  333.27   23.00
  -8   2  -1  264.77   18.80
  -8   2  -1  260.27   18.90
   8  -2   1  286.27   16.70
   8  -2   1  272.27   20.30
  -8   1  -1    5.30    6.40
  -8   1  -1    3.60    4.70
  -8   1  -1   -3.50    4.60
   8  -1   1    9.10    6.50
   8  -1   1    3.10    2.20
   8  -1   1    7.10    3.80
   8  -1   1   -0.40    2.30
  -8   0  -1    6.10    5.40
  -8   0  -1    0.90    4.20
  -8   0  -1    3.50    4.20
   8   0   1    2.20    6.00
  -8  -1  -1    3.80    5.20
  -8  -1  -1   -7.10    4.70
  -8  -1  -1    0.60    3.40
   8   1   1    0.70    5.80
  -8  -2  -1  274.87   15.40
  -8  -2  -1  304.57   15.30
  -8  -2  -1  275.97   19.60
  -8  -2  -1  280.47   20.10
   8   2   1  290.97   22.60
  -8  -3  -1    4.10    6.80
  -8  -3  -1   -7.10    4.00
  -8  -3  -1   -2.70    4.80
  -8  -4  -1   36.20    8.70
  -8  -4  -1   31.20    7.50
  -8  -4  -1   37.90    9.20
  -8  -5  -1    1.40    5.70
  -8  -5  -1   -3.00    7.30
  -8  -5  -1   -1.60    6.20
  -8  -6  -1   -2.60    7.10
  -8  -6  -1   -7.70    6.60
  -7   6  -1    8.00    7.80
   7  -6   1    7.30    9.40
  -7   5  -1   36.70   10.40
   7  -5   1   47.40   11.10
   7  -5   1   34.70    8.60
  -7   4  -1   22.60    5.90
  -7   4  -1   19.90    6.60
   7  -4   1   24.80    7.20
   7  -4   1   21.80    7.80
  -7   3  -1   -1.60    3.80
  -7   3  -1   -1.50    5.60
   7  -3   1   -3.40    4.10
   7  -3   1   -0.50    4.60
  -7   2  -1   69.89   11.80
  -7   2  -1   92.39   10.50
  -7   2  -1   66.69    9.50
   7  -2   1   80.19   11.40
   7  -2   1   83.19    8.40
  -7   1  -1   70.19    9.30
  -7   1  -1   60.99   10.30
  -7   1  -1   68.49    8.30
   7  -1   1   73.09   10.90
   7  -1   1   62.29    5.70
   7  -1   1   84.49    8.00
   7  -1   1   68.19    6.60
  -7   0  -1   75.69    9.80
  -7   0  -1   66.59   10.20
  -7   0  -1   85.69    8.60
   7   0   1   86.49   11.80
  -7  -1  -1   65.49    9.40
  -7  -1  -1   77.69    6.10
  -7  -1  -1   72.89    9.80
   7   1   1   55.09    9.60
  -7  -2  -1   91.19   10.70
  -7  -2  -1   77.89    7.50
  -7  -2  -1   76.79    9.90
  -7  -2  -1   68.79    6.60
   7   2   1   74.69   12.00
  -7  -3  -1    2.40    5.90
  -7  -3  -1    1.60    4.00
  -7  -3  -1    0.10    4.60
  -7  -4  -1   30.70    8.00
  -7  -4  -1   21.60    6.40
  -7  -4  -1   28.90    8.90
  -7  -5  -1   38.40   10.20
  -7  -5  -1   28.90    8.60
  -7  -5  -1   37.30    8.70
  -7  -6  -1    6.00    7.70
  -7  -6  -1   -8.90    6.90
   7   6   1   -6.40    7.10
  -6   7  -1   -6.70    7.50
   6  -7   1   14.00   11.20
  -6   6  -1   17.50    8.80
   6  -6   1   40.50   12.40
  -6   5  -1   21.20    8.30
   6  -5   1   10.40    6.20
   6  -5   1   31.40    7.10
  -6   4  -1   -4.30    2.50
  -6   4  -1   -1.40    3.10
  -6   4  -1   -1.40    5.30
   6  -4   1    3.10    5.70
   6  -4   1    2.00    4.70
  -6   3  -1    4.60    5.40
  -6   3  -1   -3.00    3.20
   6  -3   1    0.00    4.70
   6  -3   1    9.30    4.90
  -6   2  -1   38.00    7.80
  -6   2  -1   42.00    6.90
  -6   2  -1   47.30    7.70
   6  -2   1   33.90    6.50
   6  -2   1   41.30    6.10
  -6   1  -1   73.49   10.20
  -6   1  -1   76.39    8.20
  -6   1  -1   59.79    8.40
   6  -1   1   80.69    5.90
   6  -1   1   63.59    6.60
   6  -1   1   81.29   10.50
   6  -1   1   76.99    7.50
  -6   0  -1   -6.40    2.30
  -6   0  -1   -2.70    2.90
  -6   0  -1   -3.10    3.80
   6   0   1   -3.40    4.20
  -6  -1  -1   61.29    8.80
  -6  -1  -1   78.39    8.90
  -6  -1  -1   85.99    4.50
   6   1   1   82.49   11.00
  -6  -2  -1   45.60    5.20
  -6  -2  -1   36.30    6.80
  -6  -2  -1   41.30    7.70
  -6  -2  -1   42.70    6.00
  -6  -3  -1   -3.00    4.20
  -6  -3  -1   -1.20    3.90
  -6  -3  -1    0.80    3.90
  -6  -4  -1    1.10    5.10
  -6  -4  -1   -0.70    5.60
  -6  -4  -1   -0.40    4.70
   6   4   1   -2.80    6.00
  -6  -5  -1   30.10    8.50
  -6  -5  -1   25.70    7.70
   6   5   1   40.40   11.10
  -6  -6  -1   47.00   10.50
  -6  -6  -1   19.90    9.80
   6   6   1   29.40   10.80
  -6  -7  -1   -9.70    8.70
   6   7   1   -2.90    9.70
  -5   7  -1   66.09   14.20
   5  -7   1   32.90   12.80
  -5   6  -1    4.10    5.30
   5  -6   1    0.20    8.30
  -5   5  -1  148.79   16.70
   5  -5   1  137.79   13.20
   5  -5   1  126.79   15.70
  -5   4  -1    9.90    5.30
   5  -4   1   10.30    4.70
   5  -4   1   13.30    6.90
  -5   3  -1  343.27   18.90
  -5   3  -1  314.97   20.80
   5  -3   1  342.87   20.00
   5  -3   1  355.26   20.80
   5  -3   1  324.07   20.10
  -5   2  -1   10.10    4.70
  -5   2  -1    7.30    4.30
  -5   2  -1    8.10    4.30
   5  -2   1   19.00    5.10
   5  -2   1    4.90    3.60
   5  -2   1    6.30    3.40
  -5   1  -1 1518.75   73.19
  -5   1  -1 1517.65   70.89
  -5   1  -1 1499.65   71.79
   5  -1   1 1461.45   70.29
   5  -1   1 1530.15   70.49
   5  -1   1 1528.45   69.49
   5  -1   1 1503.55   72.79
  -5   0  -1  404.96   19.60
  -5   0  -1  361.56   21.40
  -5   0  -1  352.36   20.80
   5   0   1  369.36   21.50
   5   0   1  363.46   22.10
  -5  -1  -1 1509.45   68.59
  -5  -1  -1 1477.05   71.89
  -5  -1  -1 1523.45   68.19
  -5  -1  -1 1464.75   71.39
   5   1   1 1498.65   72.09
   5   1   1 1531.05   73.69
  -5  -2  -1    7.20    3.80
  -5  -2  -1    4.20    3.70
  -5  -2  -1    3.20    3.20
  -5  -2  -1    4.20    3.00
  -5  -3  -1  357.56   21.80
  -5  -3  -1  334.37   19.80
   5   3   1  347.17   23.00
  -5  -4  -1    4.10    4.90
  -5  -4  -1   10.00    5.80
   5   4   1    5.60    6.40
  -5  -5  -1  132.49   15.10
   5   5   1  127.99   16.70
  -5  -6  -1   10.30    8.50
   5   6   1    2.80    5.80
  -5  -7  -1   37.40   12.70
   5   7   1   44.70   13.60
  -4   7  -1    9.20    6.80
   4  -7   1   -4.30    7.00
  -4   6  -1   20.50    8.60
   4  -6   1   11.30    7.30
  -4   5  -1   31.90    9.00
   4  -5   1   36.60    6.60
   4  -5   1   43.40   10.40
  -4   4  -1   12.60    5.20
   4  -4   1   21.00    6.30
   4  -4   1   21.60    7.60
   4  -4   1   30.30    5.70
  -4   3  -1   -0.90    2.70
  -4   3  -1   -0.70    2.70
  -4   3  -1    1.10    3.30
   4  -3   1    4.90    4.40
   4  -3   1    6.30    4.40
   4  -3   1    0.10    3.10
  -4   2  -1  126.99    9.80
  -4   2  -1  150.08   12.10
  -4   2  -1  130.39   10.00
   4  -2   1  147.89   10.40
   4  -2   1  134.09    9.90
   4  -2   1  149.88   10.10
  -4   1  -1    8.70    3.60
  -4   1  -1    8.40    3.80
  -4   1  -1   12.70    4.10
  -4   1  -1   18.20    4.60
   4  -1   1   12.30    3.50
   4  -1   1   13.10    4.90
   4  -1   1    8.50    4.10
   4  -1   1   10.90    2.70
   4  -1   1   15.90    3.80
  -4   0  -1    0.90    2.40
  -4   0  -1    1.80    3.60
  -4   0  -1    1.60    3.60
  -4   0  -1   -3.30    3.10
   4   0   1   -2.10    3.20
   4   0   1    0.20    3.80
  -4  -1  -1   11.70    2.70
  -4  -1  -1    8.60    3.70
  -4  -1  -1    8.00    3.80
  -4  -1  -1   10.50    2.10
   4   1   1    5.50    4.20
   4   1   1    4.90    3.20
  -4  -2  -1  141.19   10.70
  -4  -2  -1  149.88   10.40
  -4  -2  -1  129.49    8.90
  -4  -2  -1  125.99   10.00
   4   2   1  137.49   12.40
  -4  -3  -1    3.90    3.70
   4   3   1    6.70    4.20
  -4  -4  -1   17.10    6.40
   4   4   1   13.70    5.80
  -4  -5  -1   42.70    9.70
   4   5   1   31.80    9.20
  -4  -6  -1   14.90    7.20
   4   6   1    6.90    8.00
  -4  -7  -1    5.40   10.10
   4   7   1   26.60   10.80
  -3   7  -1   10.50    8.90
   3  -7   1   -7.80    8.90
  -3   6  -1   19.20    8.70
   3  -6   1   16.10    9.90
  -3   5  -1   59.39   10.40
   3  -5   1   45.40   11.20
   3  -5   1   53.99    9.00
   3  -5   1   51.89    6.90
  -3   4  -1    7.70    4.50
   3  -4   1    2.80    4.50
   3  -4   1   14.60    5.70
   3  -4   1    5.50    3.60
  -3   3  -1    6.80    4.60
   3  -3   1    5.30    4.40
   3  -3   1   17.00    5.70
   3  -3   1   12.00    3.60
  -3   2  -1    7.20    3.70
  -3   2  -1    3.40    3.20
  -3   2  -1    2.90    2.80
  -3   2  -1    6.00    3.40
   3  -2   1    4.80    3.30
   3  -2   1    4.90    3.40
   3  -2   1    2.00    5.20
   3  -2   1    3.50    5.00
   3  -2   1    1.40    2.80
  -3   1  -1  527.05   27.60
  -3   1  -1  562.64   27.10
  -3   1  -1  547.75   26.80
  -3   1  -1  539.35   26.40
   3  -1   1  510.55   27.50
   3  -1   1  536.05   26.20
   3  -1   1  514.35   25.90
   3  -1   1  548.05   27.20
  -3   0  -1   47.90    5.70
  -3   0  -1   51.59    4.50
  -3   0  -1   53.09    5.60
  -3   0  -1   46.00    6.00
   3   0   1   60.89    5.70
   3   0   1   60.79    6.10
   3   0   1   46.60    6.20
   3   0   1   56.09    3.00
  -3  -1  -1  538.45   27.90
  -3  -1  -1  521.45   26.00
  -3  -1  -1  531.85   27.40
  -3  -1  -1  526.15   27.00
  -3  -1  -1  524.65   26.80
   3   1   1  554.04   26.20
   3   1   1  546.75   28.00
   3   1   1  531.55   27.00
  -3  -2  -1    3.70    2.90
  -3  -2  -1    6.00    4.40
  -3  -2  -1    1.50    2.60
   3   2   1   -1.00    2.60
   3   2   1    3.60    3.80
  -3  -3  -1   10.60    3.80
   3   3   1    8.60    5.00
  -3  -4  -1    5.80    5.50
   3   4   1   12.00    5.20
  -3  -5  -1   72.99   11.60
   3   5   1   26.20    7.90
  -3  -6  -1    7.50    6.60
   3   6   1   -1.40    5.10
  -3  -7  -1    8.90   10.00
   3   7   1    3.80    6.30
  -2   7  -1    3.60    8.30
   2  -7   1   13.30   11.50
  -2   6  -1    8.10    7.10
   2  -6   1   13.00    9.30
  -2   5  -1   -3.20    5.50
   2  -5   1   -9.10    6.00
   2  -5   1    6.90    5.80
  -2   4  -1   -5.20    3.80
   2  -4   1    3.40    4.50
   2  -4   1   -5.70    5.00
  -2   3  -1  447.16   24.50
   2  -3   1  435.26   24.40
   2  -3   1  420.56   22.40
  -2   2  -1  475.85   23.40
  -2   2  -1  503.05   25.60
  -2   2  -1  491.35   23.30
   2  -2   1  520.15   24.50
   2  -2   1  489.05   25.70
   2  -2   1  478.45   27.40
   2  -2   1  504.55   24.80
   2  -2   1  506.05   26.40
  -2   1  -1    4.50    1.90
  -2   1  -1   -6.80    2.60
  -2   1  -1    1.90    2.60
  -2   1  -1   -1.30    2.00
   2  -1   1    1.60    3.20
   2  -1   1    0.70    2.00
   2  -1   1    2.70    2.70
   2  -1   1   -1.50    2.60
   2  -1   1   -2.00    2.20
   2  -1   1   -4.30    2.40
  -2   0  -1    1.20    0.70
  -2   0  -1   -0.40    1.20
  -2   0  -1   -0.80    1.50
  -2   0  -1    0.10    1.90
  -2   0  -1    0.40    1.60
   2   0   1   -0.60    1.60
   2   0   1    0.90    2.00
   2   0   1   -0.80    0.70
   2   0   1   -1.10    1.50
  -2  -1  -1   -0.90    2.50
  -2  -1  -1   -1.40    2.40
  -2  -1  -1   -1.40    2.20
  -2  -1  -1   -0.90    2.00
   2   1   1   -4.40    2.20
   2   1   1   -1.50    2.00
  -2  -2  -1  491.25   26.60
   2   2   1  495.75   27.00
   2   2   1  492.15   26.20
  -2  -3  -1  397.76   22.90
   2   3   1  396.26   23.10
   2   3   1  408.36   25.40
  -2  -4  -1    6.60    5.60
   2   4   1   -4.50    2.70
  -2  -5  -1    0.60    4.90
   2   5   1    3.20    5.90
  -2  -6  -1   -6.40    7.60
   2   6   1   -1.70    6.40
  -2  -7  -1   10.40   10.30
   2   7   1    0.20    7.80
  -1   7  -1   44.40   12.30
   1  -7   1   27.20   12.30
  -1   6  -1   59.89   11.60
   1  -6   1   49.70   11.10
  -1   5  -1  163.38   16.60
   1  -5   1  145.29   15.60
   1  -5   1  117.89    9.50
  -1   4  -1  311.77   20.50
   1  -4   1  342.97   21.80
   1  -4   1  305.47   16.60
   1  -4   1  349.67   17.40
  -1   3  -1   64.69    7.90
   1  -3   1   68.99    5.00
   1  -3   1   75.69    5.60
   1  -3   1   91.29    9.40
  -1   2  -1 1521.55   73.59
   1  -2   1 1511.35   71.59
   1  -2   1 1603.84   75.69
   1  -2   1 1614.34   73.99
   1  -2   1 1687.73   71.99
   1  -2   1 1506.65   73.69
  -1   1  -1 4376.86  198.78
  -1   1  -1 4043.50  198.28
  -1   1  -1 4490.65  198.58
   1  -1   1 4514.15  197.78
   1  -1   1 4072.09  198.28
   1  -1   1 4545.65  198.48
   1  -1   1 4305.07  199.38
   1  -1   1 4698.33  198.08
   1  -1   1 4554.04  198.78
  -1  -1  -1 4760.72  202.98
  -1  -1  -1 4353.86  203.38
   1   1   1 4590.74  203.08
   1   1   1 4282.47  203.48
  -1  -2  -1 1500.05   74.09
  -1  -2  -1 1641.04   74.09
   1   2   1 1533.05   72.89
   1   2   1 1546.65   74.49
  -1  -3  -1   53.79    7.70
   1   3   1   76.59    8.30
   1   3   1   62.79   10.30
  -1  -4  -1  355.06   22.40
   1   4   1  335.77   21.80
  -1  -5  -1  163.68   16.70
   1   5   1  145.09   16.40
  -1  -6  -1   51.39   12.30
   1   6   1   60.59   12.00
  -1  -7  -1   24.60   11.50
   1   7   1   29.30   11.00
   0   7  -1    1.20    7.60
   0  -7   1    5.40   10.40
   0   6  -1  111.89   15.70
   0  -6   1   98.29   15.70
   0   5  -1    4.00    4.80
   0  -5   1    7.10    2.10
   0  -5   1   11.40    7.70
   0  -5   1    4.40    1.30
   0   4  -1    2.00    4.50
   0  -4   1   11.60    6.20
   0   3  -1  758.52   39.80
   0  -3   1  810.72   40.20
   0   2  -1  534.75   27.20
   0  -2   1  532.25   27.30
   0  -2   1  553.34   29.30
   0   1  -1    4.80    1.60
   0   1  -1    5.50    2.10
   0  -1   1    8.10    1.80
   0  -1   1    6.40    1.80
   0   0  -1    0.10    0.10
   0   0   1    0.00    0.10
   0  -1  -1    7.80    1.80
   0  -1  -1    4.00    2.80
   0   1   1    6.90    2.40
   0   1   1    6.50    1.70
   0  -2  -1  549.74   30.10
   0  -2  -1  563.04   27.80
   0   2   1  549.05   28.10
   0   2   1  601.74   30.70
   0  -3  -1  734.23   37.80
   0   3   1  761.72   40.50
   0   3   1  708.03   37.20
   0  -4  -1    8.00    4.70
   0   4   1    6.70    4.60
   0  -5  -1   -3.80    4.60
   0   5   1   -1.50    5.20
   0  -6  -1  116.69    7.70
   0  -6  -1  105.59   16.30
   0   6   1  118.49   16.20
   0  -7  -1   25.50    7.20
   0  -7  -1    0.60    7.20
   0   7   1   10.90    8.80
   1   7  -1    9.20    8.60
  -1  -7   1  -11.20    8.00
   1   6  -1   24.20    8.10
  -1  -6   1   11.90    9.50
   1   5  -1   24.10    8.30
  -1  -5   1   42.40   10.10
   1   4  -1    4.80    5.00
  -1  -4   1    5.20    4.40
   1   3  -1  413.56   22.80
  -1  -3   1  368.26   22.20
   1   2  -1    1.60    2.30
  -1  -2   1   -6.40    1.70
  -1  -2   1   -1.70    4.10
   1   1  -1   -1.20    1.60
   1   1  -1    1.60    1.40
   1   1  -1    0.90    2.10
  -1  -1   1   -0.10    1.50
  -1  -1   1    2.80    2.20
  -1  -1   1    1.60    1.90
   1   0  -1   -0.30    0.50
   1   0  -1   -0.20    0.60
   1   0  -1   -0.60    0.50
   1   0  -1   -0.10    0.30
   1   0  -1    0.20    0.60
  -1   0   1   -0.90    0.50
  -1   0   1   -0.80    0.50
  -1   0   1    0.20    0.70
  -1   0   1   -0.50    0.50
  -1   0   1   -0.60    0.60
   1  -1  -1    1.00    1.50
   1  -1  -1    1.50    1.50
   1  -1  -1    0.40    1.20
   1  -1  -1   -2.60    1.70
  -1   1   1    1.90    1.30
  -1   1   1    2.10    2.80
   1  -2  -1    3.70    2.90
   1  -2  -1    3.10    4.40
  -1   2   1    1.20    2.50
  -1   2   1    0.50    4.20
   1  -3  -1  446.46   24.70
  -1   3   1  452.25   27.20
  -1   3   1  422.06   23.80
   1  -4  -1    5.60    1.70
   1  -4  -1    0.20    3.80
  -1   4   1    9.60    5.00
   1  -5  -1   46.20    5.60
   1  -5  -1   32.60    9.40
   1  -5  -1   37.40    4.70
  -1   5   1   29.30    8.10
   1  -6  -1   22.90   10.40
   1  -6  -1   30.60    6.00
  -1   6   1   22.20    7.70
   1  -7  -1   -4.60    6.40
  -1   7   1   10.00    8.70
   2   7  -1   18.20   10.10
  -2  -7   1   25.20   11.40
   2   6  -1   10.30    7.90
  -2  -6   1   -1.20    5.80
   2   5  -1  112.69   14.90
  -2  -5   1  128.59   15.50
   2   4  -1   -0.60    3.40
  -2  -4   1    3.00    5.60
  -2  -4   1    0.10    3.40
   2   3  -1    2.70    4.20
  -2  -3   1    3.50    4.30
  -2  -3   1    5.70    3.10
   2   2  -1  358.56   21.90
  -2  -2   1  436.06   23.00
  -2  -2   1  401.76   21.10
  -2  -2   1  417.56   21.30
   2   1  -1   48.10    5.00
   2   1  -1   53.39    5.60
  -2  -1   1   51.19    4.30
  -2  -1   1   41.80    4.80
  -2  -1   1   44.70    5.00
  -2  -1   1   44.30    4.10
   2   0  -1   -0.60    1.20
   2   0  -1    0.00    0.80
   2   0  -1    0.60    2.00
   2   0  -1    1.80    1.60
   2   0  -1   -0.20    1.10
  -2   0   1   -1.20    1.30
  -2   0   1   -0.20    0.80
  -2   0   1    1.30    1.80
  -2   0   1   -2.10    1.50
  -2   0   1    0.90    1.70
   2  -1  -1   51.19    4.60
   2  -1  -1   38.00    4.50
   2  -1  -1   46.00    4.30
   2  -1  -1   45.90    5.10
   2  -1  -1   44.50    5.40
  -2   1   1   52.89    4.60
  -2   1   1   48.00    5.50
  -2   1   1   47.80    4.70
  -2   1   1   47.00    4.60
   2  -2  -1  411.76   20.80
   2  -2  -1  418.56   21.20
   2  -2  -1  434.26   24.10
  -2   2   1  424.06   21.90
  -2   2   1  412.96   23.80
   2  -3  -1   -1.00    4.10
   2  -3  -1   -3.70    2.80
   2  -3  -1    0.20    3.30
  -2   3   1    0.00    3.50
  -2   3   1    6.70    6.00
   2  -4  -1   -4.50    3.60
   2  -4  -1   -1.50    3.50
   2  -4  -1   -2.20    3.60
  -2   4   1    0.20    3.10
   2  -5  -1  127.59   14.90
  -2   5   1  118.59   14.40
   2  -6  -1   -4.60    7.90
  -2   6   1    8.80    6.90
   2  -7  -1   26.30   10.10
  -2   7   1   30.60   10.70
   3   7  -1   -2.00    8.40
  -3  -7   1    2.50    7.60
   3   6  -1   54.69   12.30
  -3  -6   1   71.49   12.60
   3   5  -1   51.89   10.80
  -3  -5   1   50.79    9.80
   3   4  -1  292.77   20.50
  -3  -4   1  312.87   20.30
   3   3  -1  979.10   49.00
  -3  -3   1  921.81   47.00
   3   2  -1 1907.71   86.39
  -3  -2   1 1854.81   85.79
  -3  -2   1 1758.22   84.99
  -3  -2   1 1756.72   84.09
   3   1  -1 1117.99   53.19
   3   1  -1 1099.99   53.99
   3   1  -1 1163.28   55.49
  -3  -1   1 1191.08   54.19
  -3  -1   1 1148.49   57.09
  -3  -1   1 1175.58   53.99
  -3  -1   1 1141.39   53.19
  -3  -1   1 1248.58   54.89
  -3  -1   1 1140.19   55.09
   3   0  -1  782.82   35.60
   3   0  -1  762.22   37.60
   3   0  -1  767.42   38.20
   3   0  -1  809.32   36.20
   3   0  -1  781.52   37.50
  -3   0   1  791.32   36.70
  -3   0   1  812.02   37.50
  -3   0   1  775.52   38.00
  -3   0   1  750.42   37.60
  -3   0   1  780.92   35.70
   3  -1  -1 1126.19   54.99
   3  -1  -1 1181.58   54.79
   3  -1  -1 1182.48   53.79
   3  -1  -1 1138.09   53.99
  -3   1   1 1141.49   53.69
  -3   1   1 1143.09   54.09
  -3   1   1 1122.39   54.99
  -3   1   1 1194.38   54.59
   3  -2  -1 1958.20   89.49
   3  -2  -1 1948.61   90.29
   3  -2  -1 2058.19   94.39
   3  -2  -1 1703.83   91.79
  -3   2   1 1885.11   90.19
  -3   2   1 1936.11   92.19
  -3   2   1 2040.40   88.99
  -3   2   1 1984.40   88.79
   3  -3  -1 1010.70   49.90
   3  -3  -1  976.90   47.60
  -3   3   1  988.10   49.40
  -3   3   1  998.80   52.29
   3  -4  -1  277.57   17.10
   3  -4  -1  279.77   19.90
  -3   4   1  294.07   19.20
   3  -5  -1   47.50   10.10
   3  -5  -1   67.49    9.30
  -3   5   1   73.29   11.40
   3  -6  -1   61.99   13.50
  -3   6   1   77.39   13.20
   3  -7  -1   -7.60    6.00
  -3   7   1    7.00    8.10
   4   7  -1   35.10   12.50
  -4  -7   1   33.80   12.50
   4   6  -1   31.70    9.40
  -4  -6   1   24.80    9.70
   4   5  -1   51.79   11.10
  -4  -5   1   42.90   10.20
   4   4  -1   44.10    9.30
  -4  -4   1   33.40    6.90
   4   3  -1   44.00    8.20
  -4  -3   1   36.00    6.20
   4   2  -1    5.40    4.70
   4   2  -1    2.90    3.80
  -4  -2   1   -2.30    3.00
  -4  -2   1    8.70    3.20
  -4  -2   1   15.00    3.50
   4   1  -1  238.78   14.10
   4   1  -1  248.88   15.40
  -4  -1   1  241.08   14.00
  -4  -1   1  228.08   14.40
  -4  -1   1  265.47   15.60
  -4  -1   1  242.68   12.30
  -4  -1   1  225.48   12.80
   4   0  -1   -0.20    2.30
   4   0  -1    0.50    1.30
   4   0  -1   -0.20    2.60
   4   0  -1   -0.30    0.90
  -4   0   1   -1.20    1.00
  -4   0   1   -0.20    2.30
  -4   0   1    0.70    2.50
  -4   0   1    1.00    2.60
  -4   0   1    1.80    2.60
   4  -1  -1  233.38   13.30
   4  -1  -1  222.78   14.40
   4  -1  -1  177.48   13.00
   4  -1  -1  256.47   14.80
  -4   1   1  281.67   14.30
  -4   1   1  255.37   13.70
  -4   1   1  233.98   13.70
  -4   1   1  253.17   14.90
  -4   1   1  232.48   14.20
   4  -2  -1    3.80    3.40
   4  -2  -1    5.80    3.60
   4  -2  -1    7.70    3.70
  -4   2   1   10.10    3.90
  -4   2   1   10.80    3.80
  -4   2   1    3.60    3.40
  -4   2   1   14.00    5.10
   4  -3  -1   50.09    6.70
   4  -3  -1   40.00    6.70
   4  -3  -1   45.10    6.70
  -4   3   1   40.10    8.10
  -4   3   1   46.70    7.40
  -4   3   1   43.80    3.80
  -4   3   1   42.60    3.40
   4  -4  -1   42.80    7.10
   4  -4  -1   34.30    8.60
   4  -4  -1   57.59    8.20
  -4   4   1   47.30    8.60
   4  -5  -1   40.50    7.70
   4  -5  -1   45.70    8.50
   4  -5  -1   37.30   10.40
  -4   5   1   29.10    8.60
   4  -6  -1   31.40    9.80
  -4   6   1   42.40   10.30
   4  -7  -1   28.50   12.70
  -4   7   1   24.20   10.80
   5   7  -1   18.30   10.70
  -5  -7   1    8.60    9.90
   5   6  -1   27.30   10.90
  -5  -6   1   22.10    9.40
   5   5  -1   19.90    9.60
  -5  -5   1   43.10    9.60
   5   4  -1   58.29   10.70
  -5  -4   1   98.99   11.50
  -5  -4   1   83.89   10.60
   5   3  -1   13.00    6.40
  -5  -3   1    7.70    3.80
  -5  -3   1    4.90    4.50
   5   2  -1  234.48   16.60
  -5  -2   1  223.58   15.90
  -5  -2   1  275.27   15.50
  -5  -2   1  243.68   15.10
  -5  -2   1  242.88   14.00
   5   1  -1    5.90    3.70
   5   1  -1    4.40    3.30
  -5  -1   1    0.80    1.80
  -5  -1   1   -0.60    2.70
  -5  -1   1    3.00    2.10
  -5  -1   1   -0.60    2.90
   5   0  -1  117.09    9.60
   5   0  -1  132.39   12.70
   5   0  -1  135.59    6.80
  -5   0   1  133.69    8.90
  -5   0   1  115.59   11.00
  -5   0   1  116.79   10.80
   5  -1  -1   -3.60    3.70
   5  -1  -1    5.50    3.00
   5  -1  -1    1.70    2.10
   5  -1  -1    5.20    3.30
  -5   1   1    5.00    3.10
  -5   1   1    1.50    2.80
  -5   1   1    1.10    3.30
  -5   1   1    1.60    4.50
   5  -2  -1  260.17   15.60
   5  -2  -1  277.97   15.60
   5  -2  -1  244.28   16.70
  -5   2   1  274.27   15.60
  -5   2   1  260.87   17.50
  -5   2   1  242.38   16.70
  -5   2   1  248.38   16.10
   5  -3  -1    7.60    4.30
   5  -3  -1    6.00    4.60
   5  -3  -1    9.30    4.60
  -5   3   1    7.70    3.90
  -5   3   1    9.40    4.20
  -5   3   1    4.80    3.90
   5  -4  -1   93.29   10.60
   5  -4  -1   85.09   11.60
  -5   4   1   86.39   11.60
   5  -5  -1   30.00    7.00
   5  -5  -1   26.80    9.20
  -5   5   1   30.10    7.90
   5  -6  -1   19.50    9.70
  -5   6   1   12.80    8.40
   5  -7  -1   -6.70    5.70
  -5   7   1   17.20    8.80
   6   7  -1    3.20    9.60
  -6  -7   1   -7.00    8.40
   6   6  -1   23.30   10.20
  -6  -6   1   15.50    9.20
   6   5  -1    4.60    7.50
  -6  -5   1   18.70    7.00
  -6  -5   1   -4.30    6.10
   6   4  -1   26.10    8.00
  -6  -4   1   16.10    5.50
  -6  -4   1   23.60    7.50
  -6  -3   1   -2.20    4.20
  -6  -3   1   -6.30    3.30
  -6  -3   1   -6.00    4.50
   6   2  -1   11.90    6.00
  -6  -2   1   10.30    4.50
  -6  -2   1   19.20    3.90
  -6  -2   1    9.60    4.20
  -6  -2   1   15.50    4.30
   6   1  -1    3.10    3.40
   6   1  -1    0.40    4.50
  -6  -1   1    0.20    1.40
  -6  -1   1    9.60    4.20
  -6  -1   1    2.50    3.20
  -6  -1   1   -1.40    1.60
  -6  -1   1    2.10    1.80
   6   0  -1   -5.50    4.10
  -6   0   1    3.20    4.20
  -6   0   1   -1.60    3.00
  -6   0   1    3.10    4.60
   6  -1  -1   -0.20    2.10
   6  -1  -1   -1.40    2.90
   6  -1  -1   -0.40    3.30
   6  -1  -1    2.90    2.70
  -6   1   1   -1.40    3.40
  -6   1   1   -1.20    2.80
  -6   1   1   -5.80    4.30
   6  -2  -1   15.00    4.60
   6  -2  -1    7.10    3.50
   6  -2  -1   11.80    5.50
  -6   2   1   25.60    5.70
  -6   2   1   24.70    5.40
  -6   2   1   12.30    5.30
   6  -3  -1    0.00    4.20
   6  -3  -1   -3.50    3.80
  -6   3   1   -0.90    4.60
  -6   3   1   -2.40    4.60
   6  -4  -1   27.10    7.40
   6  -4  -1   26.40    8.00
  -6   4   1   22.30    6.30
   6  -5  -1    7.20    6.00
   6  -5  -1    1.70    7.40
  -6   5   1    5.70    7.00
   6  -6  -1  -12.40    7.20
  -6   6   1    6.90    6.40
   6  -7  -1    1.70   10.00
  -6   7   1    0.00    5.70
   7   6  -1   20.40   11.20
  -7  -6   1   19.60    9.70
   7   5  -1   -3.30    7.00
  -7  -5   1   26.90    7.40
  -7  -5   1   10.10    7.20
  -7  -4   1  567.44   32.70
  -7  -4   1  600.74   34.00
  -7  -4   1  630.24   36.50
  -7  -3   1   36.70    6.70
  -7  -3   1   37.50    9.00
  -7  -3   1   55.29    8.20
   7   2  -1  730.63   43.20
  -7  -2   1  786.22   37.80
  -7  -2   1  781.52   38.70
  -7  -2   1  817.72   42.30
  -7  -2   1  801.12   41.10
   7   1  -1   66.89   10.40
  -7  -1   1   73.79    6.20
  -7  -1   1   66.79    8.60
  -7  -1   1   62.39    9.00
   7   0  -1 2020.10   96.99
  -7   0   1 1865.41   94.19
  -7   0   1 2010.50   92.79
  -7   0   1 2052.89   95.49
   7  -1  -1   61.29   10.00
   7  -1  -1   67.09    5.30
   7  -1  -1   63.49    7.40
   7  -1  -1   68.19    6.50
  -7   1   1   72.69    9.10
  -7   1   1   65.09   10.20
  -7   1   1   80.49    9.00
   7  -2  -1  816.52   40.10
   7  -2  -1  786.52   43.50
  -7   2   1  825.82   44.40
  -7   2   1  791.32   42.40
  -7   2   1  827.02   41.60
   7  -3  -1   38.40    8.90
   7  -3  -1   31.00    6.90
  -7   3   1   38.70    8.60
  -7   3   1   50.09    8.40
   7  -4  -1  653.33   34.80
   7  -4  -1  611.64   34.70
  -7   4   1  601.04   34.90
  -7   4   1  546.25   29.40
   7  -5  -1    3.40    7.40
   7  -5  -1   -2.70    5.60
  -7   5   1   12.70    7.50
   7  -6  -1   18.90   10.80
  -7   6   1   25.40    9.10
  -8  -6   1   29.10   10.20
  -8  -6   1    7.30    8.80
  -8  -5   1  107.49   14.00
  -8  -5   1  106.99   13.70
  -8  -5   1   60.49   12.00
  -8  -4   1   58.49   11.10
  -8  -4   1   79.39   10.40
  -8  -4   1   57.89    9.50
  -8  -3   1    0.00    6.30
  -8  -3   1    1.90    4.20
  -8  -3   1    2.50    5.10
   8   2  -1   10.90    5.50
  -8  -2   1   15.80    3.80
  -8  -2   1   19.80    7.50
  -8  -2   1    8.00    3.30
  -8  -2   1   13.30    6.40
   8   1  -1   -0.40    4.40
  -8  -1   1    3.20    4.00
  -8  -1   1    3.00    5.00
  -8  -1   1    5.20    3.90
   8   0  -1    2.00    4.50
  -8   0   1    4.80    4.20
  -8   0   1   -5.30    4.90
  -8   0   1   -1.40    3.70
   8  -1  -1   -0.90    5.30
   8  -1  -1   -0.10    2.30
   8  -1  -1    4.90    2.30
   8  -1  -1    6.50    4.10
  -8   1   1   10.10    6.80
  -8   1   1    7.90    5.10
  -8   1   1    1.70    3.80
   8  -2  -1   13.50    7.20
   8  -2  -1   11.80    4.40
  -8   2   1   10.30    6.20
  -8   2   1   20.50    8.80
  -8   2   1   21.80    6.80
   8  -3  -1    3.60    5.80
   8  -3  -1    8.30    5.70
  -8   3   1   -2.60    5.90
  -8   3   1    3.50    6.50
   8  -4  -1   62.99   10.30
   8  -4  -1   50.89   11.00
  -8   4   1   45.60    9.50
   8  -5  -1  108.59   14.30
   8  -5  -1   83.79   13.70
  -8   5   1   95.79   15.10
   8  -6  -1   51.89   12.50
  -8   6   1   34.70    9.70
  -9  -6   1   41.50   12.60
  -9  -5   1    6.50    7.80
  -9  -5   1    3.90    6.60
  -9  -4   1   25.60    7.90
  -9  -4   1   37.70    8.30
  -9  -4   1   27.60   10.30
  -9  -3   1    3.20    4.30
  -9  -3   1   14.90    8.80
  -9  -3   1   11.70    6.80
   9   2  -1   67.29   12.90
  -9  -2   1   80.69    6.70
  -9  -2   1   76.09    5.70
  -9  -2   1   81.69   11.30
  -9  -2   1   44.80   10.50
  -9  -2   1   81.79    5.60
   9   1  -1  202.38   21.10
  -9  -1   1  195.68   13.90
  -9  -1   1  182.88   17.80
  -9  -1   1  210.68   16.60
   9   0  -1    3.10    6.40
  -9   0   1    5.10    6.90
  -9   0   1   -0.60    5.60
   9  -1  -1  193.48   10.70
   9  -1  -1  204.08   10.70
   9  -1  -1  181.88   19.90
   9  -1  -1  208.08   16.00
  -9   1   1  176.58   17.50
  -9   1   1  211.88   19.80
  -9   1   1  202.88   15.40
   9  -2  -1   65.99   12.20
   9  -2  -1   78.79    8.30
  -9   2   1   91.59   12.10
  -9   2   1   73.99   13.60
  -9   2   1   90.29   11.90
   9  -3  -1    4.80    5.60
   9  -3  -1    5.80    6.80
  -9   3   1    5.20    7.00
  -9   3   1    8.30    6.90
   9  -4  -1   19.50    8.40
   9  -4  -1   27.20    9.00
  -9   4   1   19.50    9.00
   9  -5  -1    3.20    8.20
   9  -5  -1  -10.20    7.60
  -9   5   1   13.50    8.60
   9  -6  -1   24.20   11.20
  -9   6   1   31.30   11.20
 -10  -5   1   23.30   10.40
 -10  -4   1    5.70    6.30
 -10  -4   1   -0.80    6.00
 -10  -3   1   29.00   10.10
 -10  -3   1   55.39   10.00
  10   2  -1   39.00   10.60
 -10  -2   1   42.50    6.70
 -10  -2   1   32.90    8.90
 -10  -2   1    8.70    7.70
  10   1  -1   16.40    8.50
 -10  -1   1   16.10    8.00
 -10  -1   1   12.00    7.80
 -10  -1   1   28.60    7.10
  10   0  -1    7.90    5.90
 -10   0   1    5.10    6.60
 -10   0   1    5.70    7.80
 -10   0   1    9.70    5.60
  10  -1  -1   23.60    8.20
  10  -1  -1    6.30    3.10
 -10   1   1   20.00    7.10
 -10   1   1   20.40    7.90
 -10   1   1   21.00    9.20
  10  -2  -1   26.50    9.60
  10  -2  -1   32.00    5.90
 -10   2   1   20.10    7.40
 -10   2   1   48.40    9.90
 -10   2   1   30.40   10.90
  10  -3  -1   24.00    9.90
  10  -3  -1   26.90    7.10
 -10   3   1   54.39   10.20
 -10   3   1   48.60   10.20
  10  -4  -1    5.20    6.30
  10  -4  -1   13.10    9.60
 -10   4   1    4.30    7.60
  10  -5  -1   27.20   10.30
  10  -5  -1    3.20    9.50
 -10   5   1   16.10    9.80
 -11  -5   1    3.70    9.40
 -11  -4   1   95.29   17.10
 -11  -4   1  133.99   16.90
 -11  -3   1   -2.60    5.40
 -11  -3   1    1.60    6.30
 -11  -3   1    5.30    4.10
  11   2  -1   15.90    9.00
 -11  -2   1   11.30    5.60
 -11  -2   1   -1.80    5.80
 -11  -2   1   15.50    7.10
  11   1  -1  144.49   19.90
 -11  -1   1  151.58   16.70
 -11  -1   1  137.79   14.00
 -11  -1   1  163.88   18.00
  11   0  -1   20.40    8.90
 -11   0   1   12.30    6.60
 -11   0   1   16.40    8.60
 -11   0   1   29.20    7.70
  11  -1  -1  167.88   20.80
 -11   1   1  143.99   18.50
 -11   1   1  154.78   17.50
 -11   1   1  128.39   14.90
  11  -2  -1   -2.70    8.00
 -11   2   1    9.20    9.80
 -11   2   1   -1.10    4.80
 -11   2   1    4.30    6.80
  11  -3  -1   -0.40    8.20
 -11   3   1   -3.00    7.80
 -11   3   1   -3.00    7.10
  11  -4  -1  130.89   18.70
 -11   4   1  103.99   17.00
  11  -5  -1   -7.20    8.70
 -11   5   1   16.60    9.40
 -12  -4   1    6.80   10.30
 -12  -3   1   -7.70    7.30
 -12  -3   1   -1.50    5.30
 -12  -3   1    9.10    9.90
  12   2  -1    2.90    6.80
 -12  -2   1    3.90    6.20
 -12  -2   1    2.10    6.30
 -12  -2   1    1.40    7.70
  12   1  -1    3.30    8.50
 -12  -1   1   13.90    7.00
 -12  -1   1    9.40    8.80
 -12  -1   1    0.30    5.70
  12   0  -1   -4.50    8.10
 -12   0   1    9.50    6.40
 -12   0   1   -1.30    5.90
  12  -1  -1   18.40    9.10
 -12   1   1    9.00    6.90
 -12   1   1    3.10    7.40
 -12   1   1   10.70    6.90
  12  -2  -1    2.90    9.60
 -12   2   1  -11.60    6.30
 -12   2   1   -1.70    6.50
 -12   2   1   -3.40    5.70
  12  -3  -1    3.20   10.60
 -12   3   1    4.80    7.90
 -12   3   1    1.20    8.20
  12  -4  -1   -1.60    9.40
 -12   4   1   -0.30    6.60
 -13  -4   1   -9.70    9.70
 -13  -3   1   15.20    7.60
 -13  -3   1    3.80    9.80
 -13  -3   1   15.30    9.50
  13   2  -1   90.99   17.50
 -13  -2   1   68.99   13.60
 -13  -2   1   73.49   12.10
 -13  -2   1   73.79   14.00
  13   1  -1   -7.80    7.80
 -13  -1   1    2.70    8.60
 -13  -1   1    8.60    7.30
 -13  -1   1    7.80    8.50
  13   0  -1  167.28   23.80
 -13   0   1  162.28   20.70
 -13   0   1  149.69   19.60
 -13   0   1  195.18   18.70
  13  -1  -1    2.20   10.70
 -13   1   1    8.80    8.60
 -13   1   1   13.20    7.90
 -13   1   1   15.40    7.70
  13  -2  -1   75.99   15.20
 -13   2   1   75.79   13.50
 -13   2   1   90.19   15.90
 -13   2   1   41.90   14.90
  13  -3  -1   18.10   12.10
 -13   3   1   17.00    9.30
 -13   3   1   15.40   10.40
  13  -4  -1   11.80   11.80
 -13   4   1   15.20   11.60
 -14  -3   1    7.60    8.00
 -14  -3   1   -8.30   10.50
  14   2  -1   -5.50    9.90
 -14  -2   1    7.10    9.10
 -14  -2   1   18.00    8.50
 -14  -2   1    0.40    7.30
  14   1  -1   48.10   14.80
 -14  -1   1   10.70   10.10
 -14  -1   1    6.00    7.40
 -14  -1   1    5.20    8.00
  14   0  -1   -2.20    6.90
 -14   0   1    9.10   11.00
 -14   0   1    0.10    7.30
 -14   0   1    0.90    9.30
  14  -1  -1   32.40   11.90
 -14   1   1   10.80    8.30
 -14   1   1    1.90    8.80
 -14   1   1    7.90   10.10
  14  -2  -1   -5.80   10.20
 -14   2   1  -23.50   10.40
 -14   2   1   10.20    8.80
 -14   2   1   -0.60    6.50
  14  -3  -1    5.20   11.40
 -14   3   1  -21.30   12.60
 -14   3   1   19.60   12.00
  15   1  -1   19.10   12.40
 -15  -1   1   29.40   12.50
 -15  -1   1    5.90   11.00
  15   0  -1   32.50   15.00
 -15   0   1   25.90   13.00
 -15   0   1   14.30    9.90
  15  -1  -1   16.90   13.30
 -15   1   1   12.90   10.00
 -15   1   1    3.90   10.90
 -15   1  -2    6.10   12.70
 -15   0  -2   -2.00    9.50
 -15   0  -2   -3.10    7.60
  15   0   2  -13.00    6.90
 -15  -1  -2    0.30    7.80
 -14   2  -2    4.10   12.90
 -14   2  -2   -2.90   10.00
 -14   2  -2   10.00    9.60
  14  -2   2   25.20   13.60
 -14   1  -2   18.60   10.40
 -14   1  -2   16.40   11.10
  14  -1   2   28.10   11.30
 -14   0  -2   40.60   13.20
 -14   0  -2   41.20   14.20
  14   0   2   68.69   17.20
 -14  -1  -2    7.20    7.60
 -14  -1  -2  -10.40    8.80
  14   1   2    1.50    8.20
 -14  -2  -2   17.80   10.20
 -14  -2  -2   -4.20    9.30
 -14  -2  -2   12.10   10.90
 -13   3  -2    5.50   13.40
 -13   3  -2   15.90   10.00
 -13   3  -2   -0.10    9.70
  13  -3   2   17.70   11.70
 -13   2  -2   -2.20    8.20
 -13   2  -2   -4.30   10.60
 -13   2  -2    3.80    7.10
  13  -2   2    4.90   10.10
 -13   1  -2    0.00    8.70
 -13   1  -2   -0.10    7.50
 -13   1  -2   -7.10    9.40
  13  -1   2    5.20    9.90
 -13   0  -2   -8.50    5.10
 -13   0  -2   14.30    7.90
 -13   0  -2    1.50    8.30
  13   0   2    4.90   10.20
 -13  -1  -2  -11.00    8.20
 -13  -1  -2  -10.00    7.00
 -13  -1  -2    4.80    6.90
  13   1   2    9.10   10.00
 -13  -2  -2   -5.30    8.20
 -13  -2  -2   -0.90    6.60
 -13  -2  -2  -15.00    8.10
 -13  -3  -2   17.50    9.70
 -13  -3  -2   25.30    7.80
 -13  -3  -2   -4.80    9.60
 -12   4  -2   35.80   10.80
  12  -4   2   41.80   14.50
 -12   3  -2   -0.10    8.30
 -12   3  -2    6.80    9.30
 -12   3  -2   -3.90    8.10
  12  -3   2    8.10    9.40
 -12   2  -2   69.59   13.00
 -12   2  -2   87.39   14.70
 -12   2  -2   96.59   16.90
  12  -2   2   98.49   16.80
 -12   1  -2   34.70    9.60
 -12   1  -2   24.90    8.30
 -12   1  -2   38.10   12.40
  12  -1   2   41.40   12.90
 -12   0  -2  168.78   21.20
 -12   0  -2  176.28   17.40
 -12   0  -2  219.58   21.70
  12   0   2  222.38   25.70
 -12  -1  -2   36.00    8.70
 -12  -1  -2   21.90    8.20
 -12  -1  -2   28.10   10.90
  12   1   2   29.60   12.00
 -12  -2  -2   69.29   13.40
 -12  -2  -2   82.99   14.80
 -12  -3  -2   -4.00    7.20
 -12  -3  -2    2.60    5.00
 -12  -3  -2    1.60    8.80
 -12  -4  -2   34.10   12.20
 -12  -4  -2   35.30   12.70
 -11   5  -2   10.60    8.40
 -11   4  -2   10.10    9.40
  11  -4   2   -0.70    7.90
 -11   3  -2   -5.60    6.90
 -11   3  -2   17.80    9.80
 -11   3  -2   -9.90    6.80
  11  -3   2  -15.40    6.80
 -11   2  -2   13.40    8.80
 -11   2  -2   13.10    7.90
 -11   2  -2    7.40    9.50
  11  -2   2   17.60   10.30
 -11   1  -2   43.30   12.10
 -11   1  -2   61.39   10.20
 -11   1  -2   23.80    9.30
  11  -1   2   39.50   11.60
 -11   0  -2    5.10    6.30
 -11   0  -2    3.20    7.10
 -11   0  -2    0.90    5.80
  11   0   2    1.30    8.10
 -11  -1  -2   23.10    9.50
 -11  -1  -2   23.30    6.90
 -11  -1  -2   18.00    8.90
  11   1   2   15.90    9.30
 -11  -2  -2    8.40    8.10
 -11  -2  -2    3.70    7.80
 -11  -2  -2   17.90    6.00
 -11  -3  -2   10.10    7.90
 -11  -3  -2   -7.60    7.80
 -11  -4  -2    9.70    7.60
 -11  -4  -2   -0.60    9.20
 -11  -5  -2   -3.20    6.70
 -10   5  -2   14.10    7.20
  10  -5   2   -1.90    7.70
 -10   4  -2   25.70   10.10
  10  -4   2   15.00    8.40
  10  -4   2   15.50    8.70
 -10   3  -2   -8.90    8.40
 -10   3  -2    5.60    6.00
 -10   3  -2    6.80    7.90
  10  -3   2   10.30    8.20
  10  -3   2   -0.10    5.50
 -10   2  -2  210.08   17.20
 -10   2  -2  155.08   20.10
 -10   2  -2  181.88   19.20
  10  -2   2  194.98   12.90
  10  -2   2  175.78   20.80
 -10   1  -2  259.47   19.50
 -10   1  -2  293.47   25.70
 -10   1  -2  238.08   18.50
  10  -1   2  281.17   22.50
 -10   0  -2   -1.90    5.50
 -10   0  -2   -0.40    6.40
 -10   0  -2    7.60    8.20
  10   0   2    1.30    5.70
 -10  -1  -2  281.57   21.80
 -10  -1  -2  254.57   19.60
 -10  -1  -2  264.27   17.40
  10   1   2  274.87   26.60
 -10  -2  -2  202.28   20.60
 -10  -2  -2  225.48   14.00
 -10  -2  -2  171.88   19.30
 -10  -3  -2   -3.40    5.60
 -10  -3  -2    0.00    7.30
 -10  -4  -2   12.40    9.70
 -10  -4  -2   16.00    8.20
 -10  -5  -2   -5.80    8.50
  -9   6  -2   13.20    9.40
   9  -6   2   -7.10    8.40
  -9   5  -2    9.20    6.40
   9  -5   2   -3.20    7.10
  -9   4  -2   12.90    7.90
   9  -4   2    1.90    6.30
   9  -4   2   -1.20    7.20
  -9   3  -2   71.89   14.00
  -9   3  -2   55.59   10.40
  -9   3  -2   58.19   11.10
   9  -3   2   59.39    8.80
   9  -3   2   73.49   13.00
  -9   2  -2    4.40    5.40
  -9   2  -2    9.10    6.90
  -9   2  -2    5.40    6.40
   9  -2   2    9.60    7.40
   9  -2   2    0.40    4.00
  -9   1  -2  292.27   19.70
  -9   1  -2  298.37   21.20
  -9   1  -2  295.97   22.90
   9  -1   2  308.97   22.80
   9  -1   2  318.87   15.10
   9  -1   2  294.57   14.80
   9  -1   2  277.97   15.50
  -9   0  -2    3.70    6.10
  -9   0  -2    2.20    4.90
  -9   0  -2   -0.80    4.50
   9   0   2    6.80    5.60
  -9  -1  -2  294.37   21.50
  -9  -1  -2  311.17   21.10
  -9  -1  -2  296.67   17.70
   9   1   2  231.58   24.10
  -9  -2  -2    2.50    2.30
  -9  -2  -2    1.40    1.70
  -9  -2  -2   -0.60    5.50
  -9  -2  -2   -8.10    5.50
  -9  -3  -2   65.39   12.40
  -9  -3  -2   72.39    8.00
  -9  -3  -2   58.59   11.00
  -9  -4  -2   -3.60    5.00
  -9  -4  -2    9.20    6.80
  -9  -4  -2    4.40    6.00
  -9  -5  -2   -2.10    7.20
  -9  -5  -2    0.80    6.90
  -9  -5  -2   -1.70    7.30
  -9  -6  -2   17.70   10.30
  -8   6  -2   29.90    9.20
   8  -6   2   17.70   10.90
  -8   5  -2  -11.10    7.00
   8  -5   2    3.30    7.70
   8  -5   2   -6.10    6.60
  -8   4  -2   64.69   12.10
   8  -4   2   64.39   11.30
   8  -4   2   73.19   11.60
  -8   3  -2   32.40    8.80
  -8   3  -2   41.00    8.70
  -8   3  -2   35.40   10.80
   8  -3   2   30.70    8.40
   8  -3   2   28.30    7.20
  -8   2  -2   51.79    9.10
  -8   2  -2   34.30    8.80
  -8   2  -2   40.20    9.50
   8  -2   2   38.90    6.30
   8  -2   2   41.50    9.60
  -8   1  -2    5.40    6.00
  -8   1  -2    4.80    5.00
  -8   1  -2   -1.70    4.40
   8  -1   2   -3.00    3.80
   8  -1   2    2.30    3.40
   8  -1   2    0.30    2.30
   8  -1   2   -3.30    2.00
  -8   0  -2  477.45   28.50
  -8   0  -2  459.75   29.60
  -8   0  -2  523.35   26.80
   8   0   2  475.45   31.00
  -8  -1  -2    4.20    5.50
  -8  -1  -2    1.70    3.40
  -8  -1  -2   10.80    6.20
   8   1   2    1.10    5.80
  -8  -2  -2   42.60    9.10
  -8  -2  -2   59.89    5.60
  -8  -2  -2   52.69    5.20
  -8  -2  -2   35.40    8.00
  -8  -3  -2   21.30    8.30
  -8  -3  -2   30.10    6.10
  -8  -3  -2   21.90    7.60
  -8  -4  -2   55.39   10.80
  -8  -4  -2   41.50    8.20
  -8  -4  -2   59.09   11.00
  -8  -5  -2   14.20    8.60
  -8  -5  -2    2.80    6.10
  -8  -5  -2  -11.80    6.00
  -8  -6  -2   39.50   11.50
  -8  -6  -2   50.39   11.70
  -7   6  -2   26.40   10.10
   7  -6   2   14.10   10.30
  -7   5  -2    0.90    7.20
   7  -5   2   11.80    6.40
   7  -5   2   11.60    8.30
  -7   4  -2   84.99    9.70
  -7   4  -2  120.19   15.00
   7  -4   2  133.59   14.20
   7  -4   2  118.59   13.90
  -7   3  -2  108.09   13.60
  -7   3  -2  114.39   12.30
  -7   3  -2  113.59   14.50
   7  -3   2  124.99   12.30
   7  -3   2  130.19   14.00
  -7   2  -2   97.99   11.10
  -7   2  -2   94.59   12.80
  -7   2  -2  110.69   12.20
   7  -2   2   91.99    9.00
   7  -2   2   75.69   11.30
  -7   1  -2   47.40    7.90
  -7   1  -2   67.49    8.60
  -7   1  -2   52.89    9.20
   7  -1   2   56.39    9.90
   7  -1   2   80.19    7.60
   7  -1   2   68.09    5.50
   7  -1   2   67.49    6.50
  -7   0  -2    0.70    4.30
  -7   0  -2    1.00    5.40
  -7   0  -2   -2.90    3.30
   7   0   2   -6.30    4.30
  -7  -1  -2   65.29    9.20
  -7  -1  -2   52.09    8.30
  -7  -1  -2   70.99    5.70
   7   1   2   47.40    9.60
  -7  -2  -2   97.09    7.40
  -7  -2  -2   69.39    9.80
  -7  -2  -2   67.59   10.20
  -7  -2  -2   88.19    6.70
  -7  -3  -2  126.69   14.30
  -7  -3  -2  124.59   10.90
  -7  -3  -2  108.89   13.50
  -7  -4  -2  124.19   14.50
  -7  -4  -2  122.19   12.40
  -7  -4  -2  132.69   15.40
  -7  -5  -2    7.10    7.60
  -7  -5  -2   -2.90    5.60
  -7  -5  -2   20.20    8.50
  -7  -6  -2    8.90    8.50
  -7  -6  -2    6.60    7.70
  -7  -6  -2   21.20    8.20
  -6   7  -2   20.30    9.80
   6  -7   2   17.20   11.60
  -6   6  -2    6.90    7.60
   6  -6   2    4.20    7.70
  -6   5  -2   35.30    9.80
   6  -5   2   38.90    8.10
   6  -5   2   48.40   10.70
  -6   4  -2   31.40    8.70
  -6   4  -2   34.10    5.50
   6  -4   2   34.00    8.60
   6  -4   2   47.80    8.50
  -6   3  -2  107.39   10.80
  -6   3  -2  122.19   13.30
  -6   3  -2  121.49   14.10
   6  -3   2  110.69   12.00
   6  -3   2  130.39   12.50
  -6   2  -2  412.96   25.10
  -6   2  -2  378.56   22.50
  -6   2  -2  388.56   23.20
   6  -2   2  426.86   24.50
   6  -2   2  394.16   21.80
  -6   1  -2   31.00    5.80
  -6   1  -2   16.40    5.50
  -6   1  -2    8.20    5.90
   6  -1   2   21.50    6.30
   6  -1   2   16.40    3.90
   6  -1   2   35.30    5.00
   6  -1   2   18.10    3.40
  -6   0  -2   72.99    8.90
  -6   0  -2   82.19    7.50
  -6   0  -2   78.49    9.50
   6   0   2   44.50    8.00
  -6  -1  -2   29.80    5.90
  -6  -1  -2   23.50    2.40
  -6  -1  -2   24.90    2.30
  -6  -1  -2   20.20    5.60
   6   1   2   24.60    7.20
  -6  -2  -2  415.56   23.70
  -6  -2  -2  387.66   23.90
  -6  -2  -2  407.16   21.60
  -6  -2  -2  388.06   20.50
  -6  -3  -2  123.19   13.50
  -6  -3  -2  121.09   13.20
  -6  -3  -2  125.79    9.90
  -6  -4  -2   29.10    8.60
  -6  -4  -2   42.30    8.10
  -6  -4  -2   41.70    8.90
  -6  -5  -2   19.10    7.40
  -6  -5  -2   28.00    8.90
   6   5   2   19.60    9.30
  -6  -6  -2   10.80    8.70
  -6  -6  -2   20.50    8.80
   6   6   2    1.80    7.70
  -6  -7  -2   16.20   10.80
   6   7   2   -0.10    9.60
  -5   7  -2   20.80    9.80
   5  -7   2   -0.60    8.20
  -5   6  -2   10.70    6.30
   5  -6   2    6.50    9.10
  -5   5  -2   72.99   11.70
   5  -5   2   53.09   11.60
   5  -5   2   74.19    9.20
  -5   4  -2   19.90    6.40
   5  -4   2   19.20    7.40
   5  -4   2   39.70    6.90
  -5   3  -2    0.90    3.40
  -5   3  -2    4.20    3.80
  -5   3  -2    1.30    4.60
   5  -3   2    0.90    4.70
   5  -3   2    1.10    3.90
   5  -3   2    3.00    4.60
  -5   2  -2   14.60    5.10
  -5   2  -2    4.20    4.20
  -5   2  -2    7.70    4.50
   5  -2   2    3.40    3.70
   5  -2   2    9.10    4.10
   5  -2   2    3.50    3.30
  -5   1  -2  282.97   15.80
  -5   1  -2  253.47   16.30
  -5   1  -2  277.67   17.50
   5  -1   2  260.97   14.90
   5  -1   2  280.77   15.40
   5  -1   2  245.88   17.10
   5  -1   2  266.87   14.30
  -5   0  -2   -0.80    2.90
  -5   0  -2   -3.60    2.30
  -5   0  -2   -2.10    2.40
   5   0   2    0.00    0.80
   5   0   2   -4.20    2.40
  -5  -1  -2  275.67   17.20
  -5  -1  -2  274.27   16.20
  -5  -1  -2  252.77   13.20
  -5  -1  -2  278.67   13.50
   5   1   2  263.27   17.10
   5   1   2  278.77   18.50
  -5  -2  -2    5.70    4.50
  -5  -2  -2    7.10    3.10
  -5  -2  -2    6.40    3.70
  -5  -2  -2    4.30    4.00
  -5  -3  -2    3.40    4.40
  -5  -3  -2    3.20    3.90
  -5  -3  -2    2.30    4.50
  -5  -4  -2   19.30    6.50
  -5  -4  -2   21.90    6.90
   5   4   2   23.00    8.00
  -5  -5  -2   59.49   10.80
   5   5   2   67.79   12.60
  -5  -6  -2    3.70    6.20
   5   6   2   -0.20    7.80
  -5  -7  -2   -3.10    8.80
   5   7   2    3.70    9.20
  -4   7  -2    3.70    7.40
   4  -7   2   12.70   11.90
  -4   6  -2   19.60    8.80
   4  -6   2   14.40    9.70
  -4   5  -2    4.30    6.30
   4  -5   2   -3.60    5.00
   4  -5   2   -2.60    3.50
  -4   4  -2   15.10    5.50
   4  -4   2    6.10    4.00
   4  -4   2    5.30    6.10
   4  -4   2   10.20    5.80
  -4   3  -2    0.90    3.20
  -4   3  -2    5.20    3.20
  -4   3  -2    4.10    4.60
   4  -3   2    8.00    4.60
   4  -3   2    2.80    3.40
   4  -3   2    2.90    4.30
  -4   2  -2   13.00    4.80
  -4   2  -2   24.70    4.80
  -4   2  -2   32.10    6.10
  -4   2  -2   29.20    5.50
   4  -2   2   21.40    4.80
   4  -2   2   34.20    5.60
   4  -2   2   19.80    4.80
  -4   1  -2    1.20    3.10
  -4   1  -2    2.80    3.30
  -4   1  -2    5.50    3.30
  -4   1  -2   -0.20    2.90
   4  -1   2   -2.20    3.10
   4  -1   2   -0.10    2.20
   4  -1   2    3.60    3.90
   4  -1   2    0.50    2.80
   4  -1   2   -0.50    2.40
  -4   0  -2  415.86   19.30
  -4   0  -2  419.96   23.20
  -4   0  -2  421.46   22.30
  -4   0  -2  436.86   20.90
  -4   0  -2  392.46   23.10
   4   0   2  420.16   19.50
   4   0   2  448.96   23.50
   4   0   2  391.96   23.40
  -4  -1  -2   -1.90    1.80
  -4  -1  -2    0.20    3.20
  -4  -1  -2    1.60    3.20
   4   1   2    0.60    2.20
   4   1   2   -2.20    2.40
   4   1   2    0.00    2.20
  -4  -2  -2   13.50    4.00
  -4  -2  -2   20.20    5.10
  -4  -2  -2   29.20    5.60
   4   2   2   24.90    5.80
  -4  -3  -2    2.30    3.50
   4   3   2    1.40    4.60
   4   3   2    6.50    5.10
  -4  -4  -2    7.30    5.60
   4   4   2    2.50    5.70
  -4  -5  -2   -6.10    5.60
   4   5   2    1.50    6.20
  -4  -6  -2   12.70    8.80
   4   6   2   38.00   11.20
  -4  -7  -2    1.40    9.10
   4   7   2    6.30    7.30
  -3   7  -2    1.60    7.50
   3  -7   2    9.40    8.30
  -3   6  -2   50.59   11.60
   3  -6   2   49.50   11.40
  -3   5  -2    4.30    5.30
   3  -5   2   16.50    4.30
   3  -5   2   11.30    8.30
   3  -5   2   29.90    8.00
  -3   4  -2  201.38   16.00
   3  -4   2  204.38   15.80
   3  -4   2  197.68   14.30
   3  -4   2  220.18   13.00
  -3   3  -2   -3.50    3.90
   3  -3   2    2.70    2.90
   3  -3   2    2.30    4.40
   3  -3   2   -2.70    4.00
  -3   2  -2    3.30    3.70
  -3   2  -2    2.80    2.60
  -3   2  -2    3.30    4.10
   3  -2   2    0.50    2.70
   3  -2   2    2.90    3.40
   3  -2   2    1.40    3.40
  -3   1  -2   91.69    7.40
  -3   1  -2   86.19    7.20
  -3   1  -2   94.79    6.40
  -3   1  -2   86.49    7.00
  -3   1  -2  112.29    8.80
   3  -1   2  111.19    7.20
   3  -1   2   89.59    7.60
   3  -1   2  109.29    7.00
   3  -1   2   99.69    8.00
  -3   0  -2    2.10    1.30
  -3   0  -2   -1.40    2.20
  -3   0  -2    1.40    2.70
  -3   0  -2   -5.00    1.80
  -3   0  -2   -0.90    3.00
   3   0   2    1.50    3.20
   3   0   2   -2.80    3.00
   3   0   2   -2.00    1.20
   3   0   2   -1.40    2.00
  -3  -1  -2   81.49    7.70
  -3  -1  -2  106.99    8.00
  -3  -1  -2   92.59    7.60
  -3  -1  -2  111.59    7.00
  -3  -1  -2   98.79    9.30
   3   1   2   95.99    7.90
   3   1   2  118.39    7.40
   3   1   2  107.69    7.40
  -3  -2  -2    3.50    3.70
   3   2   2    2.20    3.80
   3   2   2    4.20    3.90
  -3  -3  -2    2.30    3.80
   3   3   2   -0.20    4.80
   3   3   2    2.40    3.40
  -3  -4  -2  193.58   14.90
   3   4   2  159.08   16.40
  -3  -5  -2   10.40    6.30
   3   5   2   23.80    8.10
  -3  -6  -2   43.00   11.60
   3   6   2   38.60   10.50
  -3  -7  -2    6.80   10.00
   3   7   2    3.70    8.60
  -2   7  -2   35.30   10.50
   2  -7   2   18.30   11.50
  -2   6  -2   27.40    9.30
   2  -6   2   23.60   10.40
  -2   5  -2   21.20    7.70
   2  -5   2   19.30    4.30
   2  -5   2   19.90    7.20
   2  -5   2   11.80    6.80
  -2   4  -2  593.84   33.30
   2  -4   2  577.74   29.40
   2  -4   2  629.04   34.10
  -2   3  -2   61.09    8.20
   2  -3   2   58.89    5.50
   2  -3   2   56.89    7.00
   2  -3   2   56.89    7.90
  -2   2  -2  116.99    8.60
  -2   2  -2  123.09    7.40
  -2   2  -2  125.39    7.40
   2  -2   2  109.69    7.50
   2  -2   2  115.49    9.00
   2  -2   2  130.09    8.80
   2  -2   2  113.49   13.10
   2  -2   2  113.89   10.20
  -2   1  -2  520.15   26.40
  -2   1  -2  525.25   26.00
  -2   1  -2  550.14   26.00
  -2   1  -2  545.55   27.00
   2  -1   2  549.95   26.10
   2  -1   2  532.15   26.40
   2  -1   2  538.45   26.20
   2  -1   2  522.65   26.00
   2  -1   2  527.25   26.90
  -2   0  -2 3260.37  143.69
  -2   0  -2 3083.69  142.79
  -2   0  -2 2976.60  141.79
  -2   0  -2 3245.68  141.89
  -2   0  -2 3291.07  143.69
   2   0   2 3310.87  143.79
   2   0   2 3021.40  142.79
   2   0   2 3010.20  141.89
   2   0   2 3183.18  143.69
  -2  -1  -2  545.95   25.60
  -2  -1  -2  530.95   26.20
  -2  -1  -2  524.15   26.40
  -2  -1  -2  458.95   25.00
  -2  -1  -2  500.55   25.50
   2   1   2  522.15   25.70
  -2  -2  -2  112.79    9.20
   2   2   2  111.49   10.10
   2   2   2  126.79   11.60
   2   3   2   72.99   10.70
   2   3   2   70.79    9.00
  -2  -4  -2  625.44   34.30
   2   4   2  598.84   36.90
   2   4   2  596.24   34.00
  -2  -5  -2   19.50    7.10
   2   5   2   11.60    6.20
  -2  -6  -2    3.30    6.10
   2   6   2    3.80    7.00
  -2  -7  -2   22.70   11.30
   2   7   2   32.50   11.20
  -1   7  -2   -4.70    7.00
   1  -7   2    3.20    9.80
  -1   6  -2   94.09   14.80
   1  -6   2  101.49   16.00
  -1   5  -2   -0.90    5.40
   1  -5   2    6.90    4.80
   1  -5   2    2.30    5.20
  -1   4  -2   53.89    8.80
   1  -4   2   57.29    9.60
   1  -4   2   64.99    6.40
  -1   3  -2  140.09   11.30
   1  -3   2  122.99   12.30
   1  -3   2  152.78    8.80
   1  -3   2  153.58   11.90
  -1   2  -2  141.39    9.60
  -1   2  -2  142.79    9.30
   1  -2   2  123.69    9.30
   1  -2   2  127.79    9.10
   1  -2   2  127.09    8.00
   1  -2   2  129.79   12.70
  -1   1  -2    1.00    2.30
  -1   1  -2   -6.70    2.10
  -1   1  -2    1.30    1.20
  -1   1  -2    2.80    2.40
  -1   1  -2    0.40    1.60
   1  -1   2   -3.60    2.10
   1  -1   2   -0.10    1.70
   1  -1   2    0.00    2.30
   1  -1   2   -0.60    1.20
   1  -1   2   -2.30    2.70
  -1   0  -2   -0.80    1.30
  -1   0  -2   -0.20    0.70
  -1   0  -2   -0.90    0.70
  -1   0  -2   -1.90    0.80
  -1   0  -2   -1.40    0.80
   1   0   2    0.60    1.40
   1   0   2   -0.70    0.90
   1   0   2    0.70    0.90
  -1  -1  -2    1.10    1.80
  -1  -1  -2    0.90    2.50
   1   1   2   -1.60    2.40
   1   1   2   -1.90    1.70
  -1  -2  -2  132.79    8.60
  -1  -2  -2  133.49   10.20
   1   2   2  120.09    9.00
   1   2   2  122.79   10.20
   1   3   2  169.28   12.30
   1   3   2  180.78   16.80
  -1  -4  -2   83.59   10.90
   1   4   2   72.49   12.80
   1   4   2   48.40    8.40
  -1  -5  -2   11.30    7.90
   1   5   2   -7.30    4.30
  -1  -6  -2   76.29   14.20
   1   6   2  106.49   15.30
  -1  -7  -2    5.20    7.60
   1   7   2   14.60    8.90
   0   7  -2   12.90    9.40
   0  -7   2    5.90   10.30
   0   6  -2   14.10    6.70
   0  -6   2   21.50    9.80
   0   5  -2    2.80    6.20
   0  -5   2    2.60    3.00
   0  -5   2    2.00    5.40
   0  -5   2   10.30    3.50
   0   4  -2   97.39   11.70
   0  -4   2  118.39   12.90
   0   3  -2  106.29   10.70
   0  -3   2  117.49   10.80
   0   2  -2  198.58   12.60
   0   2  -2  202.18   12.40
   0  -2   2  200.88   14.50
   0  -2   2  222.18   13.00
   0   1  -2   13.30    2.70
   0   1  -2   22.70    3.00
   0  -1   2   18.80    1.80
   0  -1   2   16.60    2.80
   0  -1   2   17.40    2.70
   0  -1   2   16.10    2.40
   0   0  -2    1.80    0.90
   0   0  -2    0.30    0.40
   0   0  -2   -0.90    0.50
   0   0   2   -0.50    0.60
   0   0   2   -0.30    0.40
   0   0   2   -0.80    0.50
   0  -1  -2   14.30    2.10
   0  -1  -2   13.00    3.50
   0   1   2   15.60    2.10
   0   1   2   16.00    3.70
   0  -2  -2  193.58   11.30
   0  -2  -2  183.58   13.60
   0   2   2  200.88   14.10
   0   2   2  199.28   11.40
   0   3   2  106.39   10.00
   0   3   2  113.39   13.20
   0  -4  -2  125.19   13.60
   0   4   2  118.49   12.60
   0   4   2  108.59   15.10
   0  -5  -2   -1.60    4.90
   0   5   2    0.20    3.80
   0  -6  -2   14.40    7.40
   0   6   2   13.50    8.20
   0  -7  -2    3.30   10.00
   0   7   2   12.00    7.40
   1   7  -2   24.60   10.60
  -1  -7   2    0.70    7.30
   1   6  -2   18.80    8.20
  -1  -6   2   10.00    3.20
  -1  -6   2    8.80    7.10
   1   5  -2   87.19   13.00
  -1  -5   2  100.19   13.70
   1   4  -2   71.69   10.00
  -1  -4   2   92.49    8.10
  -1  -4   2   77.79   10.40
   1   3  -2   75.99    9.10
  -1  -3   2   75.79    6.20
  -1  -3   2   87.69    9.60
   1   2  -2   23.70    4.40
   1   2  -2   43.80    5.60
  -1  -2   2   44.90    5.70
  -1  -2   2   22.40    6.20
  -1  -2   2   33.00    3.60
   1   1  -2   -0.70    1.30
   1   1  -2    1.00    1.70
   1   1  -2    0.60    1.40
  -1  -1   2    1.50    2.10
  -1  -1   2    2.00    1.40
  -1  -1   2   -1.40    2.00
   1   0  -2    0.50    0.90
   1   0  -2   -0.10    0.70
   1   0  -2   -0.10    0.60
   1   0  -2    0.10    0.70
  -1   0   2   -0.60    0.80
  -1   0   2    0.60    0.70
  -1   0   2    0.40    0.90
  -1   0   2    0.60    0.90
   1  -1  -2   -2.40    1.20
   1  -1  -2    2.50    1.50
   1  -1  -2   -0.60    2.60
   1  -1  -2    1.40    1.20
  -1   1   2   -2.30    1.80
  -1   1   2   -1.90    1.50
   1  -2  -2   35.30    6.20
   1  -2  -2   41.90    4.90
  -1   2   2   28.50    6.60
  -1   2   2   37.30    4.50
  -1   3   2   65.29   10.70
  -1   3   2   87.89    9.00
   1  -4  -2   81.09   10.60
  -1   4   2   67.79    9.10
  -1   4   2   71.39   12.20
   1  -5  -2  101.59    6.90
   1  -5  -2   83.49    5.90
   1  -5  -2   93.29   12.90
  -1   5   2   86.49   12.10
   1  -6  -2    4.10    6.50
   1  -6  -2    9.70    5.00
  -1   6   2    2.10    6.30
   1  -7  -2  -16.70    8.10
  -1   7   2   11.60    8.50
   2   7  -2   68.29   14.70
  -2  -7   2   42.60   13.70
   2   6  -2    2.10    4.80
  -2  -6   2  -15.80    6.30
   2   5  -2  194.68   20.20
  -2  -5   2  228.98   20.40
   2   4  -2    0.90    3.50
  -2  -4   2   -5.20    4.60
  -2  -4   2    1.90    3.40
   2   3  -2  657.03   37.30
  -2  -3   2  769.02   37.10
  -2  -3   2  709.43   35.20
   2   2  -2  249.78   15.10
   2   2  -2  253.77   14.30
  -2  -2   2  236.68   14.20
  -2  -2   2  231.28   13.50
  -2  -2   2  256.37   16.10
   2   1  -2 1187.78   55.49
   2   1  -2 1225.68   54.79
   2   1  -2 1208.28   56.09
  -2  -1   2 1126.99   54.09
  -2  -1   2 1148.29   55.59
  -2  -1   2 1200.08   54.79
  -2  -1   2 1198.48   55.29
   2   0  -2  212.08   11.20
   2   0  -2  214.28   11.00
   2   0  -2  214.98   11.30
   2   0  -2  210.78   11.70
  -2   0   2  207.68   11.80
  -2   0   2  205.98   10.70
  -2   0   2  208.98   11.20
  -2   0   2  213.58   11.20
  -2   0   2  223.78   11.20
   2  -1  -2 1202.88   54.79
   2  -1  -2 1167.78   54.99
   2  -1  -2 1203.78   56.09
   2  -1  -2 1183.08   54.59
  -2   1   2 1230.18   56.29
  -2   1   2 1144.19   54.79
  -2   1   2 1202.08   54.69
  -2   1   2 1169.58   54.39
   2  -2  -2  246.58   13.00
   2  -2  -2  255.27   16.50
   2  -2  -2  240.48   13.30
  -2   2   2  247.68   16.10
  -2   2   2  242.88   13.80
   2  -3  -2  765.62   37.50
   2  -3  -2  839.12   38.10
  -2   3   2  790.32   40.00
  -2   3   2  766.72   43.40
   2  -4  -2    4.50    3.60
   2  -4  -2    7.50    4.80
   2  -4  -2    0.60    3.50
  -2   4   2   -2.70    4.10
  -2   4   2   11.60    6.40
   2  -5  -2  216.78   14.30
   2  -5  -2  207.88   20.00
  -2   5   2  189.48   18.50
   2  -6  -2   -5.60    5.20
  -2   6   2   12.50    7.30
   2  -7  -2   66.19   15.00
  -2   7   2   81.39   14.70
   3   7  -2   28.30    9.80
  -3  -7   2   13.10    8.50
   3   6  -2   19.90    9.20
  -3  -6   2   14.60    9.00
   3   5  -2    4.50    5.30
  -3  -5   2    6.40    7.20
   3   4  -2   50.99    8.90
  -3  -4   2   51.09    9.20
   3   3  -2   72.09    9.90
  -3  -3   2   79.59    9.10
  -3  -3   2   87.29    8.80
   3   2  -2  186.38   12.90
   3   2  -2  180.98   12.10
   3   2  -2  194.18   11.50
  -3  -2   2  184.28   11.90
  -3  -2   2  182.38   12.90
  -3  -2   2  173.38   11.40
   3   1  -2    7.00    2.00
   3   1  -2    9.80    3.90
   3   1  -2   10.20    3.10
   3   1  -2    7.50    2.30
  -3  -1   2    8.10    2.20
  -3  -1   2    7.40    2.70
  -3  -1   2   14.40    3.00
   3   0  -2   -3.20    2.50
   3   0  -2   -2.30    2.60
   3   0  -2   -1.70    1.50
   3   0  -2   -0.90    2.10
   3   0  -2   -2.50    2.10
  -3   0   2    2.10    2.90
  -3   0   2   -2.30    1.30
  -3   0   2    0.10    2.50
  -3   0   2    3.90    2.30
  -3   0   2    5.20    3.00
   3  -1  -2    7.80    2.80
   3  -1  -2    5.40    3.00
   3  -1  -2    7.80    3.10
   3  -1  -2    8.50    2.60
   3  -1  -2    8.80    3.10
  -3   1   2    6.80    3.50
  -3   1   2    7.70    3.40
  -3   1   2   10.00    2.70
  -3   1   2   11.20    3.20
   3  -2  -2  203.08   11.50
   3  -2  -2  158.18   16.20
  -3   2   2  194.78   10.60
  -3   2   2  206.08   12.20
  -3   2   2  200.98   13.80
  -3   2   2  183.08   10.60
   3  -3  -2   88.69    7.60
  -3   3   2   94.49   12.30
  -3   3   2   74.39    8.70
   3  -4  -2   81.29    8.70
   3  -4  -2   65.39   10.70
  -3   4   2   71.99    9.90
  -3   4   2   92.59   14.50
   3  -5  -2    5.30    5.80
   3  -5  -2   -2.00    7.00
  -3   5   2   -4.50    3.80
   3  -6  -2   24.00   10.20
  -3   6   2   12.80    8.00
   3  -7  -2   12.20    8.80
  -3   7   2   31.30   10.70
   4   7  -2   23.70   10.00
  -4  -7   2   28.90   10.40
   4   6  -2   26.60   10.00
  -4  -6   2   26.50   10.50
   4   5  -2    0.20    4.80
  -4  -5   2    1.00    5.00
   4   4  -2   36.30    8.70
  -4  -4   2   35.50    8.00
   4   3  -2   28.40    6.30
  -4  -3   2   26.00    5.70
   4   2  -2   51.79    7.60
   4   2  -2   49.80    7.20
  -4  -2   2   60.79    6.40
  -4  -2   2   61.19    6.30
  -4  -2   2   49.00    7.00
   4   1  -2  404.86   19.40
   4   1  -2  400.06   20.70
   4   1  -2  396.66   22.50
  -4  -1   2  363.86   21.50
  -4  -1   2  373.86   21.40
  -4  -1   2  412.56   20.70
  -4  -1   2  404.66   19.50
   4   0  -2    7.90    1.80
   4   0  -2    3.30    3.10
   4   0  -2   10.10    2.40
   4   0  -2    4.00    3.20
  -4   0   2    3.40    2.60
  -4   0   2    6.60    3.10
  -4   0   2    7.90    3.60
  -4   0   2    8.60    1.80
  -4   0   2    6.70    2.80
   4  -1  -2  397.76   20.50
   4  -1  -2  379.36   21.90
   4  -1  -2  387.76   21.80
  -4   1   2  413.96   22.30
  -4   1   2  410.86   21.20
  -4   1   2  385.46   20.60
  -4   1   2  403.26   21.10
   4  -2  -2   57.79    6.50
   4  -2  -2   45.40    6.80
  -4   2   2   55.59    8.20
  -4   2   2   60.59    6.50
  -4   2   2   68.09    7.30
  -4   2   2   65.89    6.50
   4  -3  -2   22.10    5.20
   4  -3  -2   29.70    5.60
   4  -3  -2   14.00    4.70
  -4   3   2   15.80    6.50
  -4   3   2   34.40    6.30
   4  -4  -2   62.29    8.20
   4  -4  -2   38.20    8.90
   4  -4  -2   40.90    7.10
  -4   4   2   48.30    8.50
   4  -5  -2    4.80    5.50
   4  -5  -2    0.40    5.40
   4  -5  -2    1.70    5.50
  -4   5   2    5.60    5.60
   4  -6  -2   35.00   11.50
  -4   6   2   33.00    9.70
   4  -7  -2   31.10   12.70
  -4   7   2   30.80   10.10
   5   7  -2    8.80    8.30
  -5  -7   2    3.30    7.20
   5   6  -2   40.20   11.40
  -5  -6   2   22.40   10.20
   5   5  -2    3.40    5.20
  -5  -5   2    0.20    6.70
   5   4  -2    8.00    5.40
  -5  -4   2   19.60    5.50
  -5  -4   2   10.40    5.80
   5   3  -2   -0.40    3.70
  -5  -3   2   -0.90    2.70
  -5  -3   2    3.20    4.00
   5   2  -2   46.50    7.90
  -5  -2   2   27.80    6.40
  -5  -2   2   29.80    5.00
  -5  -2   2   38.00    6.10
  -5  -2   2   27.00    5.00
   5   1  -2    6.10    3.80
   5   1  -2    5.60    2.00
   5   1  -2   10.20    3.60
  -5  -1   2    6.00    2.20
  -5  -1   2    1.40    2.90
  -5  -1   2    2.50    3.10
   5   0  -2   -0.10    1.30
   5   0  -2    0.60    3.20
   5   0  -2    0.00    1.40
   5   0  -2   -1.40    3.80
  -5   0   2   -0.50    2.60
  -5   0   2   -0.40    1.50
  -5   0   2    0.80    2.80
  -5   0   2    6.90    3.70
   5  -1  -2    5.00    3.40
   5  -1  -2    3.90    3.10
   5  -1  -2    3.50    3.00
  -5   1   2    4.50    3.40
  -5   1   2    7.60    5.00
  -5   1   2   11.40    3.60
  -5   1   2    7.20    3.30
   5  -2  -2   33.70    5.80
   5  -2  -2   28.00    6.20
  -5   2   2   28.90    6.30
  -5   2   2   38.40    5.80
  -5   2   2   30.90    5.40
  -5   2   2   34.20    5.70
   5  -3  -2    7.70    4.40
   5  -3  -2    6.20    4.80
   5  -3  -2    2.90    4.30
  -5   3   2    5.10    3.60
  -5   3   2   -7.30    4.60
  -5   3   2    3.10    3.40
  -5   3   2    3.50    3.40
   5  -4  -2    9.10    5.50
   5  -4  -2   27.80    6.80
   5  -4  -2   19.60    7.20
  -5   4   2   17.40    5.60
   5  -5  -2   -3.30    6.50
   5  -5  -2   -3.70    4.20
  -5   5   2   -3.20    4.80
   5  -6  -2   26.00   10.60
  -5   6   2   45.70   11.20
   5  -7  -2   18.50    9.30
  -5   7   2   16.20    9.10
   6   7  -2   40.80   12.50
   6   6  -2   10.90    8.00
  -6  -6   2    2.20    7.40
   6   5  -2   38.60   11.00
  -6  -5   2   34.20    7.70
  -6  -5   2   24.80    8.40
   6   4  -2   -3.00    3.90
  -6  -4   2   -6.90    4.50
  -6  -4   2   10.70    4.70
   6   3  -2   90.99   12.70
  -6  -3   2   99.39   12.00
  -6  -3   2  100.69   10.20
  -6  -3   2   79.79    9.10
   6   2  -2   16.80    5.30
  -6  -2   2    8.50    5.30
  -6  -2   2   21.30    4.70
  -6  -2   2   19.80    4.10
  -6  -2   2   12.90    4.30
   6   1  -2    0.40    3.40
   6   1  -2    1.80    3.60
  -6  -1   2   -4.80    3.60
  -6  -1   2   -1.20    1.80
  -6  -1   2    0.40    1.80
  -6  -1   2   -0.60    3.50
  -6  -1   2    2.80    2.10
   6   0  -2   36.10    2.60
   6   0  -2   39.00    2.60
   6   0  -2   41.90    7.80
  -6   0   2   29.70    6.20
  -6   0   2   44.30    5.80
  -6   0   2   36.10    6.20
  -6   0   2   33.80    2.90
   6  -1  -2    3.00    2.60
   6  -1  -2   -1.50    3.00
   6  -1  -2   -4.60    4.10
  -6   1   2    4.70    4.10
  -6   1   2    4.50    4.00
  -6   1   2   -0.60    3.50
  -6   1   2    0.80    2.90
   6  -2  -2    8.40    4.20
   6  -2  -2    7.70    5.30
   6  -2  -2   19.80    4.40
  -6   2   2    8.10    5.00
  -6   2   2   12.60    4.70
  -6   2   2   28.70    5.80
  -6   2   2   15.80    5.00
   6  -3  -2  102.79   11.60
   6  -3  -2  114.69   11.70
  -6   3   2   78.09   10.20
  -6   3   2  100.59    9.60
   6  -4  -2    4.70    5.30
   6  -4  -2   -0.30    5.70
  -6   4   2    5.70    4.40
   6  -5  -2   41.00   10.00
   6  -5  -2   46.80    9.20
  -6   5   2   38.00    9.50
   6  -6  -2    1.00    8.70
  -6   6   2    3.20    6.70
   6  -7  -2   57.49   14.90
  -6   7   2   48.40   12.40
   7   6  -2    0.70    6.40
  -7  -6   2    7.40    9.00
   7   5  -2   -4.90    5.00
  -7  -5   2    6.50    5.40
  -7  -5   2   -2.30    6.30
   7   4  -2   10.40    6.50
  -7  -4   2   11.10    6.20
  -7  -4   2    8.30    4.90
  -7  -4   2   10.50    6.10
  -7  -3   2   22.80    6.10
  -7  -3   2   27.10    7.40
  -7  -3   2   29.40    6.20
   7   2  -2  154.08   16.20
  -7  -2   2  134.29   11.20
  -7  -2   2  140.69    9.50
  -7  -2   2  131.99   13.90
  -7  -2   2  142.99   10.40
   7   1  -2  125.79   14.20
  -7  -1   2  139.89    9.20
  -7  -1   2  140.69    7.10
  -7  -1   2  137.69   13.30
  -7  -1   2  128.89    7.20
  -7  -1   2  137.49   12.70
   7   0  -2   -0.70    4.80
  -7   0   2    2.10    3.30
  -7   0   2    0.80    4.50
  -7   0   2   -2.00    3.30
   7  -1  -2  125.99    8.80
   7  -1  -2  145.29    8.70
   7  -1  -2  152.28   15.00
   7  -1  -2  154.38   10.50
  -7   1   2  134.79   14.20
  -7   1   2  116.39   10.70
  -7   1   2  151.28   13.30
   7  -2  -2  115.79   13.80
   7  -2  -2  139.69   10.40
  -7   2   2  164.08   12.10
  -7   2   2  154.08   14.00
  -7   2   2  164.38   16.10
   7  -3  -2    6.50    5.80
   7  -3  -2   10.90    5.70
  -7   3   2   17.20    5.60
  -7   3   2   26.70    6.80
   7  -4  -2   11.30    6.40
   7  -4  -2    3.00    5.90
  -7   4   2    4.70    3.60
  -7   4   2   15.20    7.20
   7  -5  -2    1.50    5.60
   7  -5  -2   -8.70    5.60
  -7   5   2   10.80    6.70
   7  -6  -2  -11.50    7.60
  -7   6   2   10.90    6.50
   8   6  -2   57.19   13.10
  -8  -6   2   41.20   11.50
  -8  -6   2   68.49   13.20
  -8  -5   2   44.70    9.30
  -8  -5   2   23.40    8.40
  -8  -5   2   31.30    9.40
  -8  -4   2   28.80    7.40
  -8  -4   2   43.40   11.00
  -8  -4   2   22.50    7.40
  -8  -3   2   15.20    5.60
  -8  -3   2   18.40    6.00
  -8  -3   2   12.10    8.00
   8   2  -2  114.99   15.30
  -8  -2   2  114.49   12.20
  -8  -2   2  106.09    7.90
  -8  -2   2   75.09   11.80
  -8  -2   2  125.19    8.80
   8   1  -2  290.97   21.50
  -8  -1   2  295.17   19.60
  -8  -1   2  312.77   17.50
  -8  -1   2  280.97   19.40
   8   0  -2  211.98   17.60
  -8   0   2  226.88   14.90
  -8   0   2  210.78   15.70
  -8   0   2  261.67   17.70
   8  -1  -2  294.87   15.30
   8  -1  -2  308.37   18.60
   8  -1  -2  296.07   15.70
   8  -1  -2  285.37   21.50
  -8   1   2  305.77   19.40
  -8   1   2  300.47   18.80
  -8   1   2  243.58   20.10
   8  -2  -2  138.89   10.20
   8  -2  -2  123.49   15.10
  -8   2   2  139.59   14.10
  -8   2   2  149.59   13.90
  -8   2   2   96.99   13.50
   8  -3  -2   20.00    6.30
   8  -3  -2   25.70    8.30
  -8   3   2   25.30    7.70
  -8   3   2   12.50    7.30
   8  -4  -2   23.50    8.30
   8  -4  -2   13.40    6.60
  -8   4   2   31.10    8.90
   8  -5  -2   36.40   10.20
   8  -5  -2   29.00    9.30
  -8   5   2   21.10    8.90
   8  -6  -2   99.49   16.50
  -8   6   2   76.59   13.50
  -9  -6   2    3.20   10.50
  -9  -6   2   16.70    8.50
  -9  -5   2   51.19   10.20
  -9  -5   2   45.20   11.20
  -9  -4   2   -0.50    5.70
  -9  -4   2    3.30    8.10
  -9  -4   2    2.80    5.90
   9   3  -2   23.70    7.90
  -9  -3   2   20.30    9.40
  -9  -3   2   28.50    7.20
  -9  -3   2   40.90    6.80
   9   2  -2  116.09   16.30
  -9  -2   2  145.09    9.50
  -9  -2   2  105.29   12.80
  -9  -2   2  140.79    8.80
  -9  -2   2  126.89    8.30
  -9  -2   2  175.18   17.40
   9   1  -2   79.99   12.50
  -9  -1   2   65.79   10.90
  -9  -1   2   42.30    8.80
  -9  -1   2   58.19    7.90
   9   0  -2   -6.20    5.10
  -9   0   2   -0.80    4.40
  -9   0   2   -1.80    5.60
  -9   0   2   12.40    6.80
   9  -1  -2   69.29   12.20
   9  -1  -2   61.49    5.50
   9  -1  -2   60.79    5.20
  -9   1   2   70.59   10.80
  -9   1   2   55.19    9.00
  -9   1   2   47.70   10.40
   9  -2  -2  118.99   10.00
   9  -2  -2  146.59   17.40
  -9   2   2  154.48   15.00
  -9   2   2  155.58   18.00
  -9   2   2  159.38   16.20
   9  -3  -2   21.20    6.60
   9  -3  -2   34.20    9.90
  -9   3   2   26.60    8.10
  -9   3   2   34.70    9.20
   9  -4  -2    6.60    6.50
   9  -4  -2   12.20    8.20
  -9   4   2   10.80    7.60
   9  -5  -2   40.30   11.70
   9  -5  -2   56.39   11.70
  -9   5   2   62.99   12.80
   9  -6  -2   16.40   10.00
  -9   6   2   44.20   11.30
 -10  -5   2   17.60    8.70
 -10  -4   2    1.00    5.70
 -10  -4   2   -1.60    7.70
 -10  -3   2  160.48   19.70
 -10  -3   2  207.68   18.70
  10   2  -2  463.35   31.40
 -10  -2   2  379.16   27.00
 -10  -2   2  423.36   23.60
 -10  -2   2  417.46   26.70
  10   1  -2  365.96   27.70
 -10  -1   2  333.37   25.20
 -10  -1   2  439.06   23.80
 -10  -1   2  382.66   25.50
  10   0  -2 1194.18   65.59
 -10   0   2 1116.99   61.19
 -10   0   2 1264.67   63.19
 -10   0   2 1210.98   59.79
  10  -1  -2  389.46   18.90
  10  -1  -2  377.96   28.60
 -10   1   2  411.96   25.90
 -10   1   2  411.76   27.40
 -10   1   2  417.46   25.00
  10  -2  -2  372.66   28.40
  10  -2  -2  417.26   22.60
 -10   2   2  426.16   26.20
 -10   2   2  420.06   30.00
 -10   2   2  435.96   27.80
  10  -3  -2  185.08   14.30
  10  -3  -2  164.78   20.50
 -10   3   2  186.48   16.20
 -10   3   2  169.48   19.30
  10  -4  -2    0.50    7.20
  10  -4  -2   -5.90    5.40
 -10   4   2    5.70    8.00
  10  -5  -2   12.60    9.60
  10  -5  -2    7.90    8.20
 -10   5   2   17.10   10.00
 -11  -5   2    3.80    9.90
 -11  -4   2    7.30    7.40
 -11  -3   2   30.50    9.50
 -11  -3   2   24.60    8.80
 -11  -3   2   31.50    6.00
  11   2  -2  156.28   20.10
 -11  -2   2  118.89   15.80
 -11  -2   2  154.88   14.10
 -11  -2   2  128.19   15.40
  11   1  -2    2.30    5.60
 -11  -1   2    0.90    6.60
 -11  -1   2    8.50    7.80
 -11  -1   2    3.80    5.70
  11   0  -2   -6.10    6.90
 -11   0   2    2.20    5.10
 -11   0   2    0.60    5.60
 -11   0   2   -2.00    7.00
  11  -1  -2    5.80    6.80
 -11   1   2   -4.70    5.50
 -11   1   2   -1.20    7.00
 -11   1   2    7.00    9.10
  11  -2  -2  133.19   18.50
 -11   2   2  165.78   18.60
 -11   2   2  186.98   17.90
 -11   2   2  113.99   17.20
  11  -3  -2   41.20   12.40
 -11   3   2   29.50    9.40
 -11   3   2   44.80   10.20
  11  -4  -2    7.80    7.80
  11  -4  -2    4.90    9.50
 -11   4   2   10.80    9.60
  11  -5  -2    5.90   10.60
  11  -5  -2  -15.60    7.10
 -11   5   2    0.60    8.10
 -12  -4   2   17.00   11.90
 -12  -3   2   -0.30    9.20
 -12  -3   2   -9.10    4.90
 -12  -3   2    1.30    6.40
  12   2  -2   78.79   16.40
 -12  -2   2   82.39   13.50
 -12  -2   2  112.59   16.70
 -12  -2   2  123.59   13.40
  12   1  -2   50.89   12.60
 -12  -1   2   38.00    9.50
 -12  -1   2   23.80    9.60
 -12  -1   2   25.50    7.80
  12   0  -2  281.07   28.60
 -12   0   2  276.27   20.50
 -12   0   2  299.87   23.90
 -12   0   2  292.27   22.70
  12  -1  -2   19.00   10.70
 -12   1   2   23.90    9.80
 -12   1   2   29.00   11.50
 -12   1   2   29.20    8.30
  12  -2  -2   74.29   14.60
 -12   2   2   96.19   15.40
 -12   2   2  105.09   13.90
 -12   2   2   64.09   16.00
  12  -3  -2  -12.60    8.60
 -12   3   2   -3.50    7.10
 -12   3   2   -4.90    6.00
  12  -4  -2   35.90   13.20
 -12   4   2   23.50    9.50
 -13  -4   2    5.00    8.50
 -13  -3   2   -6.00    9.70
 -13  -3   2    1.10    6.70
 -13  -3   2    8.40   10.20
  13   2  -2   14.60    9.70
 -13  -2   2   -1.20    8.40
 -13  -2   2   -0.30    6.90
 -13  -2   2    7.20    8.10
  13   1  -2    1.30    9.30
 -13  -1   2    9.30    7.30
 -13  -1   2    0.50    8.50
 -13  -1   2    2.40    6.40
  13   0  -2    8.10   10.20
 -13   0   2   -6.70    6.80
 -13   0   2   -4.30    8.50
 -13   0   2    8.40    7.20
  13  -1  -2    4.60   10.30
 -13   1   2   -4.70    6.60
 -13   1   2    7.00    7.10
 -13   1   2   -6.00    7.90
  13  -2  -2   12.40   11.30
 -13   2   2   -4.20    5.90
 -13   2   2    0.80   11.50
 -13   2   2   11.80    8.30
  13  -3  -2   19.50   12.20
 -13   3   2   11.80    9.10
 -13   3   2   -5.30    5.90
  13  -4  -2   -5.60   10.50
 -13   4   2   -7.60    8.50
 -14  -3   2   11.20    8.60
 -14  -3   2  -11.70    6.00
  14   2  -2   21.00   12.80
 -14  -2   2    1.60    9.80
 -14  -2   2   10.20    7.90
 -14  -2   2    2.70    8.50
  14   1  -2    9.70   10.40
 -14  -1   2   -0.70    7.30
 -14  -1   2   -5.50    8.90
 -14  -1   2    5.60    9.60
  14   0  -2   38.50   13.00
 -14   0   2   34.60   12.90
 -14   0   2   39.20   10.80
 -14   0   2   36.20   10.00
  14  -1  -2   -6.00   11.70
 -14   1   2   12.60    7.80
 -14   1   2   -7.20    7.00
 -14   1   2   -5.40    6.00
  14  -2  -2    4.30   11.60
 -14   2   2   11.50   10.00
 -14   2   2   24.60    9.50
  14  -3  -2   -6.90   10.30
 -14   3   2   -2.90    7.10
  15   1  -2   21.30   13.90
 -15  -1   2   16.00   11.60
 -15  -1   2    5.80    8.10
  15   0  -2   15.00   12.00
 -15   0   2   -6.40    7.00
 -15   0   2  -12.20    8.80
  15  -1  -2   29.00   13.90
 -15   1   2    9.00   10.40
 -15   1   2    6.80    8.50
 -15   0  -3    8.60   12.00
  15   0   3   17.90   11.30
 -14   2  -3   32.00   10.90
 -14   2  -3   23.70   12.40
 -14   2  -3   13.30   13.90
  14  -2   3   22.50   11.30
 -14   1  -3   15.10    8.80
 -14   1  -3    0.20    7.70
  14  -1   3    1.00   10.60
 -14   0  -3   -4.50    8.10
 -14   0  -3   -2.40   10.50
  14   0   3   17.30    9.90
 -14  -1  -3    2.60    7.30
 -14  -1  -3   19.60   11.30
 -14  -2  -3   42.00   13.70
 -14  -2  -3   10.20    7.90
 -13   3  -3    2.40    9.20
 -13   3  -3    6.70   10.70
 -13   3  -3    4.80    7.70
  13  -3   3   11.20   10.80
 -13   2  -3   12.50    9.60
 -13   2  -3   15.40    9.80
 -13   2  -3   14.00   10.00
  13  -2   3   15.00   11.30
 -13   1  -3   10.10    9.60
 -13   1  -3   30.70   10.10
 -13   1  -3   31.20   10.90
  13  -1   3   10.30    8.90
 -13   0  -3    2.00    8.00
 -13   0  -3   -1.80    6.70
 -13   0  -3   -5.60    6.50
  13   0   3   15.50    9.10
 -13  -1  -3   13.90   11.20
 -13  -1  -3    9.10    7.60
 -13  -1  -3   19.80    9.90
 -13  -2  -3   10.10    9.40
 -13  -2  -3    3.90    6.80
 -13  -2  -3   -8.70    8.70
 -13  -3  -3    2.70    8.30
 -13  -3  -3   23.30    7.70
 -13  -3  -3    5.40   10.70
 -12   4  -3    7.80    9.90
  12  -4   3   14.80   10.10
 -12   3  -3   -1.30   11.90
 -12   3  -3   17.60    8.50
 -12   3  -3   24.70   10.20
  12  -3   3   47.30   13.60
 -12   2  -3   11.90    8.80
 -12   2  -3   13.80    9.10
 -12   2  -3   35.90   11.30
  12  -2   3   11.00   10.00
 -12   1  -3   -1.20    7.80
 -12   1  -3   -4.60    9.00
 -12   1  -3   13.70    7.90
  12  -1   3    9.30    7.80
 -12   0  -3   13.20    6.90
 -12   0  -3   -2.20    5.10
 -12   0  -3   -2.30    8.10
  12   0   3   -3.90    5.40
 -12  -1  -3   -1.80    8.10
 -12  -1  -3    4.70    6.40
 -12  -1  -3    6.70    6.50
  12   1   3   10.20   10.40
 -12  -2  -3   20.80   10.10
 -12  -2  -3    2.50    9.00
 -12  -3  -3   24.70    6.90
 -12  -3  -3   27.90   10.80
 -12  -3  -3   22.30   10.00
 -12  -4  -3   -0.50   10.00
 -12  -4  -3   17.70   10.10
 -11   5  -3   46.30   13.40
 -11   4  -3   14.50    8.50
  11  -4   3   34.70   11.50
 -11   3  -3   79.29   15.00
 -11   3  -3   97.99   17.20
 -11   3  -3  108.29   15.20
  11  -3   3   87.99   15.90
 -11   2  -3  230.18   24.80
 -11   2  -3  226.18   22.20
 -11   2  -3  223.48   19.40
  11  -2   3  266.87   26.30
 -11   1  -3   48.70    9.90
 -11   1  -3   43.40    9.40
 -11   1  -3   45.60   12.50
  11  -1   3   46.50   11.40
 -11   0  -3  343.07   26.20
 -11   0  -3  390.06   24.00
 -11   0  -3  370.56   25.10
  11   0   3  347.07   28.70
 -11  -1  -3   50.09   10.90
 -11  -1  -3   46.60    8.40
 -11  -1  -3   41.30   11.30
  11   1   3   44.00   11.40
 -11  -2  -3  233.68   23.00
 -11  -2  -3  261.27   24.70
 -11  -2  -3  246.38   16.70
 -11  -3  -3  120.29   17.20
 -11  -3  -3  107.09   16.40
 -11  -4  -3   30.50   10.30
 -11  -4  -3    3.80    9.70
 -11  -5  -3   31.50   12.10
 -10   5  -3   10.00    8.90
  10  -5   3    0.30    7.90
 -10   4  -3   28.90   10.40
  10  -4   3   12.70    9.50
  10  -4   3   27.30    9.20
 -10   3  -3   15.50    9.20
 -10   3  -3   11.20   10.50
 -10   3  -3   31.80    9.60
  10  -3   3   12.80    6.70
  10  -3   3   10.40    8.30
 -10   2  -3   21.80    8.80
 -10   2  -3   40.50   11.90
 -10   2  -3   27.90    8.90
  10  -2   3   31.30    6.10
  10  -2   3   36.90    9.90
 -10   1  -3   22.00    8.50
 -10   1  -3   14.40    9.40
 -10   1  -3   17.00    6.70
  10  -1   3    6.30    6.60
 -10   0  -3   -1.80    6.10
 -10   0  -3   -6.70    6.80
 -10   0  -3   -2.70    5.20
  10   0   3    1.10    7.20
 -10  -1  -3    6.50    6.00
 -10  -1  -3    8.00    7.80
 -10  -1  -3    7.20    5.20
  10   1   3   11.40    8.50
 -10  -2  -3   18.00    8.10
 -10  -2  -3   16.40    8.20
 -10  -2  -3   42.80    6.20
 -10  -3  -3   12.20    8.70
 -10  -3  -3   15.50    8.00
 -10  -4  -3   26.40    9.00
 -10  -4  -3   26.60   10.40
 -10  -5  -3   10.80    8.40
 -10  -5  -3    0.20    9.20
  -9   6  -3   24.10   10.70
   9  -6   3   17.40   11.90
  -9   5  -3   42.50   11.60
   9  -5   3   18.90    9.50
  -9   4  -3    9.50    8.20
   9  -4   3    9.70    7.70
   9  -4   3    5.00    7.00
  -9   3  -3  119.69   15.70
  -9   3  -3  112.49   14.10
  -9   3  -3  100.19   16.80
   9  -3   3  107.19   15.10
   9  -3   3  121.89   12.80
  -9   2  -3  138.39   17.50
  -9   2  -3  142.79   16.30
  -9   2  -3  190.68   17.50
   9  -2   3  154.78   11.20
   9  -2   3  108.99   15.70
  -9   1  -3  153.78   16.60
  -9   1  -3  165.48   14.20
  -9   1  -3  169.48   19.20
   9  -1   3  213.48   20.80
   9  -1   3  171.48   10.00
   9  -1   3  199.78    9.80
   9  -1   3  148.09    9.40
   9  -1   3  189.78    9.90
  -9   0  -3  278.97   21.90
  -9   0  -3  285.97   18.70
  -9   0  -3  293.57   20.70
   9   0   3  306.77   22.90
  -9  -1  -3  188.48   17.80
  -9  -1  -3  187.18   18.40
  -9  -1  -3  175.88   12.70
   9   1   3  167.28   19.70
  -9  -2  -3  140.79    8.00
  -9  -2  -3  160.78    8.60
  -9  -2  -3  129.59   15.80
  -9  -2  -3  155.68   16.70
  -9  -3  -3  121.19   15.40
  -9  -3  -3   97.69   14.60
  -9  -3  -3  127.69    9.80
  -9  -4  -3    2.50    6.90
  -9  -4  -3   -1.00    5.70
  -9  -4  -3   10.20    6.80
  -9  -5  -3   30.70    9.80
  -9  -5  -3   43.40   12.10
  -9  -6  -3    8.10    8.60
  -8   6  -3    7.00    7.00
   8  -6   3    5.20    7.40
  -8   5  -3  -11.10    6.40
   8  -5   3  -18.60    6.00
  -8   4  -3    3.40    6.00
  -8   4  -3   15.90    6.70
   8  -4   3   17.00    8.00
   8  -4   3    6.10    6.50
  -8   3  -3    0.70    6.80
  -8   3  -3   -0.70    8.40
  -8   3  -3    6.20    7.00
   8  -3   3   -3.50    4.60
   8  -3   3    0.50    5.10
  -8   2  -3   51.09   11.30
  -8   2  -3   29.20    8.30
  -8   2  -3   21.20    7.40
   8  -2   3   31.20    5.90
   8  -2   3   13.90    7.00
  -8   1  -3  115.19   11.80
  -8   1  -3   90.39   12.00
  -8   1  -3   75.19   12.40
   8  -1   3   85.59   12.60
   8  -1   3   79.89    6.40
   8  -1   3   85.79    7.50
   8  -1   3   87.89    7.40
  -8   0  -3    3.30    4.60
  -8   0  -3   -0.20    5.20
  -8   0  -3    1.80    4.20
   8   0   3   -2.10    5.30
  -8  -1  -3  106.09   13.30
  -8  -1  -3  109.49   12.10
  -8  -1  -3  108.39    8.50
   8   1   3   75.19   12.20
  -8  -2  -3   20.30    7.60
  -8  -2  -3   14.60    7.30
  -8  -2  -3   32.00    4.10
  -8  -2  -3   34.10    4.30
  -8  -3  -3    1.60    4.20
  -8  -3  -3    5.70    5.80
  -8  -3  -3    4.00    5.20
  -8  -4  -3   15.60    5.70
  -8  -4  -3    2.70    6.80
  -8  -4  -3   19.30    8.50
  -8  -5  -3    3.00    7.60
  -8  -5  -3    1.30    6.20
  -8  -5  -3    1.40    5.90
  -8  -6  -3   23.90    9.80
  -8  -6  -3   -5.60    8.40
  -7   6  -3   34.70   11.00
   7  -6   3   -2.80    8.60
  -7   5  -3   79.19   13.70
   7  -5   3   99.29   12.80
   7  -5   3   89.89   14.20
  -7   4  -3   66.39    9.30
  -7   4  -3  130.39   15.40
   7  -4   3   95.59   12.70
   7  -4   3  127.89   13.70
  -7   3  -3  229.98   18.70
  -7   3  -3  215.88   16.70
  -7   3  -3  243.58   17.00
   7  -3   3  199.28   15.90
   7  -3   3  207.38   16.90
  -7   2  -3  144.39   13.70
  -7   2  -3  154.48   15.00
  -7   2  -3  116.59   15.10
   7  -2   3  151.18   11.00
   7  -2   3  157.28   15.90
  -7   1  -3   37.30    6.50
  -7   1  -3   21.80    6.40
  -7   1  -3    8.00    6.60
   7  -1   3   26.90    4.00
   7  -1   3   12.20    6.40
   7  -1   3   26.20    4.70
   7  -1   3   22.40    4.30
  -7   0  -3  356.46   21.80
  -7   0  -3  369.16   19.90
  -7   0  -3  345.27   22.80
   7   0   3  332.47   23.20
  -7  -1  -3   26.30    7.20
  -7  -1  -3   28.90    4.00
  -7  -1  -3   29.10    6.10
   7   1   3    8.80    6.20
  -7  -2  -3  148.59   14.90
  -7  -2  -3  153.68   14.80
  -7  -2  -3  161.48   10.10
  -7  -2  -3  139.39    9.20
  -7  -3  -3  220.38   17.70
  -7  -3  -3  218.68   16.80
  -7  -3  -3  221.28   14.40
  -7  -4  -3  121.59   14.90
  -7  -4  -3   90.59   10.90
  -7  -4  -3   94.29   13.00
  -7  -5  -3   99.39   13.20
  -7  -5  -3   81.79   13.50
  -7  -5  -3   79.49   13.30
  -7  -6  -3   21.80    9.00
  -7  -6  -3   20.40   10.20
  -7  -6  -3   20.90    9.30
  -6   7  -3   19.90   10.50
   6  -7   3   10.00    9.40
  -6   6  -3    9.50    7.40
   6  -6   3   -8.10    8.50
  -6   5  -3   -0.90    6.30
   6  -5   3    1.80    7.10
   6  -5   3    1.50    4.90
  -6   4  -3    2.10    4.20
  -6   4  -3    4.40    6.10
   6  -4   3   -4.10    4.20
   6  -4   3   -5.00    5.60
  -6   3  -3    0.90    5.80
  -6   3  -3    4.20    4.40
  -6   3  -3    2.10    6.70
   6  -3   3    7.10    5.30
   6  -3   3    3.80    5.00
  -6   2  -3   -2.50    5.40
  -6   2  -3   -0.80    4.50
  -6   2  -3   -1.50    3.30
   6  -2   3   -6.60    3.40
   6  -2   3   -3.30    2.90
  -6   1  -3   46.60    7.60
  -6   1  -3   55.09    7.20
  -6   1  -3   47.80    8.80
   6  -1   3   63.29    6.60
   6  -1   3   38.90    7.80
   6  -1   3   48.10    5.80
   6  -1   3   41.50    4.90
  -6   0  -3    0.60    3.00
  -6   0  -3   -3.70    2.90
  -6   0  -3    0.20    2.80
   6   0   3   -0.90    3.20
   6   0   3    0.60    0.80
   6   0   3    0.40    0.90
  -6  -1  -3   42.80    7.90
  -6  -1  -3   51.79    7.20
  -6  -1  -3   45.40    3.40
  -6  -1  -3   52.69    3.80
   6   1   3   38.80    7.80
  -6  -2  -3    2.00    2.90
  -6  -2  -3   -1.40    2.50
  -6  -2  -3    4.40    4.40
  -6  -2  -3   -5.00    3.90
  -6  -3  -3    0.00    3.50
  -6  -3  -3   11.50    6.40
  -6  -3  -3   -1.30    4.40
  -6  -4  -3    6.10    5.90
  -6  -4  -3   -5.50    4.20
  -6  -4  -3    0.50    5.00
  -6  -5  -3   -4.10    5.30
  -6  -5  -3   -3.80    6.10
  -6  -5  -3   20.80    8.10
   6   5   3   -0.80    6.80
  -6  -6  -3    5.40    8.40
  -6  -6  -3   -7.30    6.60
   6   6   3    9.60    9.00
  -6  -7  -3   17.40   11.00
   6   7   3   26.60   11.90
  -5   7  -3   22.40   10.20
   5  -7   3   27.20   12.30
  -5   6  -3   44.60   11.20
   5  -6   3   61.09   13.50
  -5   5  -3   37.90    9.00
   5  -5   3   28.90    6.00
   5  -5   3   35.30   10.20
  -5   4  -3  112.09    6.00
  -5   4  -3  144.89   14.60
  -5   4  -3   81.09    5.20
   5  -4   3  129.19   11.50
   5  -4   3  113.69   12.90
  -5   3  -3   54.69   10.10
  -5   3  -3   63.29    9.60
   5  -3   3   47.30    8.10
   5  -3   3   61.29    8.00
  -5   2  -3  428.16   23.40
  -5   2  -3  424.36   25.40
  -5   2  -3  432.06   24.00
   5  -2   3  446.36   23.20
   5  -2   3  415.66   22.80
   5  -2   3  384.56   23.80
  -5   1  -3    8.00    4.20
  -5   1  -3    6.10    3.90
  -5   1  -3   10.10    4.50
   5  -1   3    3.00    3.20
   5  -1   3    2.80    2.70
   5  -1   3    6.30    3.50
   5  -1   3    8.40    3.40
  -5   0  -3  415.46   19.50
  -5   0  -3  394.76   22.80
  -5   0  -3  425.46   21.40
  -5   0  -3  407.76   24.00
   5   0   3  429.66   24.60
   5   0   3  424.46   19.70
  -5  -1  -3    5.30    2.10
  -5  -1  -3    6.80    4.40
  -5  -1  -3    3.10    2.90
   5   1   3    5.30    3.80
   5   1   3    5.30    2.30
  -5  -2  -3  374.16   21.50
  -5  -2  -3  424.66   23.10
  -5  -2  -3  385.36   23.50
   5   2   3  397.16   22.30
  -5  -3  -3   70.79    8.10
  -5  -3  -3   57.99    9.00
  -5  -3  -3   53.89    9.00
   5   3   3   70.99   10.10
  -5  -4  -3  121.79   12.80
  -5  -4  -3   97.19   13.30
   5   4   3  107.79   14.40
  -5  -5  -3   22.90    7.50
   5   5   3   15.70    8.50
  -5  -6  -3   47.00   11.60
   5   6   3   39.40   11.50
  -5  -7  -3   -3.20    9.00
   5   7   3    0.30    6.40
  -4   7  -3    8.80    9.40
   4  -7   3    7.40   11.00
  -4   6  -3   18.20    8.90
   4  -6   3    9.60    7.70
  -4   5  -3   30.40    8.70
   4  -5   3   31.90    9.90
   4  -5   3   28.40    5.30
  -4   4  -3    2.90    4.30
   4  -4   3   12.40    4.20
   4  -4   3   17.60    6.10
   4  -4   3   14.20    6.70
  -4   3  -3   27.50    6.80
  -4   3  -3   28.00    4.70
  -4   3  -3   30.40    5.10
   4  -3   3   34.00    5.70
   4  -3   3   27.50    6.80
   4  -3   3   38.70    6.70
  -4   2  -3    8.00    3.00
  -4   2  -3   12.10    4.70
  -4   2  -3   10.10    4.60
  -4   2  -3   11.40    3.80
   4  -2   3   12.40    4.40
   4  -2   3   11.20    4.20
   4  -2   3    4.60    3.30
  -4   1  -3  133.29    9.30
  -4   1  -3  120.79    8.90
  -4   1  -3  116.59    9.60
  -4   1  -3  143.99   11.20
  -4   1  -3  130.79    8.10
   4  -1   3  131.59    8.70
   4  -1   3  122.39    8.00
   4  -1   3  130.99   10.20
  -4   0  -3   -5.00    2.00
  -4   0  -3   -0.90    1.40
  -4   0  -3   -0.70    3.50
  -4   0  -3    0.90    3.30
   4   0   3    0.20    1.50
   4   0   3   -0.30    2.50
   4   0   3    0.70    2.90
  -4  -1  -3  123.69    8.90
  -4  -1  -3  130.99    7.70
  -4  -1  -3  113.09    9.50
   4   1   3  124.09    8.20
   4   1   3  124.59   11.20
  -4  -2  -3    1.40    3.70
  -4  -2  -3    9.40    3.50
  -4  -2  -3   16.70    5.00
   4   2   3   11.70    4.30
  -4  -3  -3   17.10    5.10
   4   3   3   35.10    7.80
   4   3   3   27.40    6.60
  -4  -4  -3   14.00    6.00
   4   4   3   18.90    7.30
  -4  -5  -3   20.00    8.10
   4   5   3   24.60    8.40
  -4  -6  -3   15.50    9.10
   4   6   3   16.30    8.90
  -4  -7  -3   14.00    8.40
   4   7   3    2.10    8.70
  -3   7  -3    0.20    5.80
   3  -7   3    8.50   10.60
  -3   6  -3  123.19   16.30
   3  -6   3   89.99   15.90
  -3   5  -3   16.20    7.70
   3  -5   3   25.60    8.20
   3  -5   3   20.90    4.30
   3  -5   3   28.80    8.10
  -3   4  -3  525.55   30.60
   3  -4   3  560.24   26.60
   3  -4   3  487.15   30.30
   3  -4   3  486.75   28.30
  -3   3  -3   82.59    9.80
  -3   3  -3   75.69    5.20
   3  -3   3   72.29    9.40
   3  -3   3   97.19    9.30
   3  -3   3   80.79    6.80
  -3   2  -3 2249.68  106.79
  -3   2  -3 2287.77  106.09
  -3   2  -3 2230.68  104.49
   3  -2   3 2334.47  104.99
   3  -2   3 2247.78  105.59
   3  -2   3 2314.27  105.09
  -3   1  -3 1567.34   74.99
  -3   1  -3 1585.54   74.49
  -3   1  -3 1616.74   76.29
  -3   1  -3 1661.03   74.19
  -3   1  -3 1613.74   75.19
   3  -1   3 1554.84   74.19
   3  -1   3 1534.95   75.99
   3  -1   3 1685.13   75.49
   3  -1   3 1664.73   74.29
  -3   0  -3  938.41   46.40
  -3   0  -3  987.10   44.30
  -3   0  -3  932.61   46.50
  -3   0  -3  951.80   43.90
  -3   0  -3  935.01   45.40
   3   0   3  904.51   46.40
   3   0   3  991.10   45.50
   3   0   3  988.60   44.10
   3   0   3  946.41   46.60
  -3  -1  -3 1575.74   76.99
  -3  -1  -3 1629.24   78.69
  -3  -1  -3 1659.63   76.59
  -3  -1  -3 1597.24   78.29
   3   1   3 1644.64   76.99
   3   1   3 1869.81   77.49
  -3  -2  -3 2244.58  106.19
   3   2   3 2251.67  106.79
   3   2   3 2325.17  106.39
   3   3   3   69.99    9.50
   3   3   3   87.09   11.40
  -3  -4  -3  567.34   30.00
   3   4   3  508.55   32.60
   3   4   3  433.56   29.10
  -3  -5  -3   12.70    7.90
   3   5   3   15.60    7.20
  -3  -6  -3  119.99   16.60
   3   6   3  132.69   17.70
  -3  -7  -3   -3.50    8.60
   3   7   3    9.50    9.40
  -2   7  -3    9.60    9.00
   2  -7   3   -0.40    7.60
  -2   6  -3   14.20    7.10
   2  -6   3   22.10   10.40
  -2   5  -3   95.99   12.80
   2  -5   3   79.99    6.30
   2  -5   3   72.59   10.20
   2  -5   3   89.29   13.30
  -2   4  -3   -2.00    4.20
   2  -4   3    2.90    4.20
   2  -4   3    3.30    2.40
   2  -4   3   -2.40    5.20
  -2   3  -3   -8.00    3.30
   2  -3   3   -0.20    2.00
   2  -3   3    9.30    4.70
   2  -3   3    1.30    4.70
  -2   2  -3   12.70    3.20
  -2   2  -3    8.70    3.90
  -2   2  -3    8.00    4.10
   2  -2   3   11.40    2.60
   2  -2   3   11.20    4.40
   2  -2   3    9.20    4.00
   2  -2   3   10.30    4.10
  -2   1  -3  201.28   11.30
  -2   1  -3  187.08   11.60
  -2   1  -3  206.08   11.90
  -2   1  -3  190.88   12.00
   2  -1   3  207.68   11.70
   2  -1   3  204.78   11.40
   2  -1   3  188.18   12.30
   2  -1   3  198.68   11.30
   2  -1   3  215.28   11.60
  -2   0  -3   -1.20    2.10
  -2   0  -3    0.10    1.60
  -2   0  -3    2.10    2.80
  -2   0  -3   -0.40    1.80
  -2   0  -3    1.80    2.10
  -2   0  -3    0.80    1.60
   2   0   3   -2.60    1.60
   2   0   3   -2.80    1.70
   2   0   3   -1.00    2.10
  -2  -1  -3  184.58   10.60
  -2  -1  -3  194.48   11.00
  -2  -1  -3  202.28   11.00
  -2  -1  -3  156.48   11.20
   2   1   3  182.58   11.30
  -2  -2  -3    1.10    3.70
   2   2   3    9.30    3.80
   2   2   3    3.30    4.10
   2   3   3    1.70    4.10
   2   3   3   -0.90    3.70
  -2  -4  -3    1.50    3.90
   2   4   3    5.10    4.70
   2   4   3    0.80    4.90
  -2  -5  -3   67.09   11.70
   2   5   3   52.19    9.90
  -2  -6  -3   33.40   10.60
  -2  -7  -3   22.40   11.10
   2   7   3   15.40    9.90
  -1   7  -3   15.80    9.20
   1  -7   3   -5.30    6.40
  -1   6  -3   35.50   10.10
   1  -6   3   12.50    7.60
  -1   5  -3   28.00    7.70
   1  -5   3   46.50   10.90
   1  -5   3   42.00    4.40
   1  -5   3   37.80    7.10
  -1   4  -3  311.57   21.10
   1  -4   3  308.57   21.30
   1  -4   3  332.57   17.80
  -1   3  -3   -0.80    2.80
   1  -3   3   -0.20    3.90
   1  -3   3    4.30    1.70
   1  -3   3    5.10    4.80
   1  -3   3    4.30    3.20
  -1   2  -3  316.97   18.40
  -1   2  -3  379.86   20.10
   1  -2   3  317.17   17.90
   1  -2   3  341.87   18.60
   1  -2   3  325.77   15.80
  -1   1  -3   45.40    4.80
  -1   1  -3   22.40    4.10
  -1   1  -3   37.20    4.60
  -1   1  -3   43.30    3.30
  -1   1  -3   47.60    4.80
   1  -1   3   47.70    3.40
   1  -1   3   51.19    4.80
   1  -1   3   42.80    4.50
   1  -1   3   38.20    4.50
   1  -1   3   52.99    5.20
  -1   0  -3  223.18   11.50
  -1   0  -3  231.68   11.90
  -1   0  -3  231.38   11.20
  -1   0  -3  236.38   12.40
  -1   0  -3  235.88   11.30
   1   0   3  232.58   11.90
   1   0   3  236.48   11.00
   1   0   3  230.18   12.30
   1   0   3  231.18   11.50
  -1  -1  -3   51.69    4.60
  -1  -1  -3   47.70    5.30
   1   1   3   42.60    4.20
   1   1   3   43.20    5.40
  -1  -2  -3  305.67   19.30
  -1  -2  -3  333.07   17.40
   1   2   3  338.87   19.70
   1   2   3  316.37   17.60
   1   3   3   -0.40    3.20
   1   3   3    5.90    4.80
  -1  -4  -3  351.16   22.40
   1   4   3  329.17   21.30
   1   4   3  343.77   25.50
  -1  -5  -3   41.00    9.50
   1   5   3   41.90    9.20
  -1  -6  -3   21.00    8.50
   1   6   3   26.70    8.80
  -1  -7  -3   -3.60    6.20
   1   7   3    3.20    7.30
   0   7  -3    8.20    8.80
   0  -7   3   -6.70    6.40
   0   6  -3   55.29   12.10
   0  -6   3   59.79   13.20
   0   5  -3   28.20    7.50
   0  -5   3   36.80    5.30
   0  -5   3   35.10   10.00
   0   4  -3  136.39   13.70
   0  -4   3  178.18   15.50
   0  -4   3  121.99    7.50
   0   3  -3   73.79    9.10
   0  -3   3   92.49    5.00
   0  -3   3   69.19    4.40
   0  -3   3   63.29    7.70
   0  -3   3   71.69    8.90
   0   2  -3   16.00    4.20
   0   2  -3   21.80    4.70
   0  -2   3   23.00    5.00
   0  -2   3   24.90    2.50
   0  -2   3   16.20    3.50
   0  -2   3   20.90    1.70
   0   1  -3   12.30    3.10
   0   1  -3   12.40    1.90
   0   1  -3   10.70    2.70
   0  -1   3   12.30    2.70
   0  -1   3   14.70    2.20
   0  -1   3   12.90    2.40
   0  -1   3   10.70    3.00
   0   0  -3   -0.50    0.60
   0   0  -3   -0.40    1.10
   0   0  -3    0.60    1.00
   0   0  -3   -0.70    0.90
   0   0   3    0.60    0.80
   0   0   3    0.90    1.30
   0   0   3    1.20    1.00
   0   0   3   -0.30    0.50
   0  -1  -3   11.10    3.60
   0  -1  -3    8.30    1.70
   0   1   3    9.90    1.80
   0   1   3   12.30    3.10
   0  -2  -3   20.80    5.10
   0  -2  -3   21.00    3.80
   0   2   3   24.30    6.00
   0   2   3   18.00    3.80
   0   3   3   94.09    8.90
   0   3   3   70.49   11.00
   0  -4  -3  170.18   13.60
   0   4   3  136.79   16.90
   0   4   3  146.59   14.00
   0  -5  -3   35.00    9.80
   0   5   3   32.50    8.10
   0  -6  -3   35.30   11.20
   0   6   3   34.20    9.20
   0  -7  -3    9.00   10.30
   0   7   3    2.80    7.40
   1   7  -3   -3.30    7.90
  -1  -7   3   -7.50    8.90
   1   6  -3  193.08   21.10
  -1  -6   3  158.78   20.00
   1   5  -3    0.50    4.80
  -1  -5   3    4.30    5.50
   1   4  -3  188.98   16.90
  -1  -4   3  173.88   10.60
  -1  -4   3  164.58   13.70
   1   3  -3   42.90    7.00
  -1  -3   3   60.29    5.20
  -1  -3   3   50.59    7.20
   1   2  -3 2422.46  107.89
   1   2  -3 2378.26  107.39
  -1  -2   3 2266.67  105.29
  -1  -2   3 2243.88  107.29
   1   1  -3 1228.88   54.79
   1   1  -3 1185.48   55.99
   1   1  -3 1248.58   55.79
  -1  -1   3 1172.98   55.69
  -1  -1   3 1200.88   55.89
  -1  -1   3 1156.28   54.19
  -1  -1   3 1212.28   54.79
   1   0  -3  362.36   18.20
   1   0  -3  368.86   18.50
   1   0  -3  399.66   18.20
   1   0  -3  377.86   18.00
  -1   0   3  369.16   18.20
  -1   0   3  382.66   18.20
  -1   0   3  401.56   18.60
   1  -1  -3 1225.28   56.59
   1  -1  -3 1146.09   54.09
   1  -1  -3 1274.57   54.19
   1  -1  -3 1207.28   54.69
  -1   1   3 1149.69   56.59
  -1   1   3 1186.58   54.69
   1  -2  -3 2298.57  113.39
   1  -2  -3 2478.25  110.69
  -1   2   3 2486.55  114.09
  -1   2   3 2418.76  110.79
  -1   3   3   50.29    6.60
  -1   3   3   42.40    9.10
   1  -4  -3  203.78   15.10
  -1   4   3  189.58   19.70
  -1   4   3  167.78   13.50
   1  -5  -3    6.00    2.10
   1  -5  -3   -1.50    6.80
  -1   5   3   -1.50    4.90
   1  -6  -3  183.58   20.40
   1  -6  -3  159.98   11.80
  -1   6   3  150.78   17.90
   1  -7  -3   -2.30    9.60
   1  -7  -3   24.50    6.80
  -1   7   3   15.80    8.50
   2   7  -3   41.80   12.50
  -2  -7   3    3.50   10.00
   2   6  -3    8.50    7.70
  -2  -6   3    3.50    6.40
   2   5  -3    0.80    4.10
  -2  -5   3    4.80    7.40
   2   4  -3   89.59   12.20
  -2  -4   3  128.79   12.90
  -2  -4   3  115.79    8.70
   2   3  -3  223.48   16.00
  -2  -3   3  227.38   15.00
  -2  -3   3  243.78   13.60
   2   2  -3  290.57   16.60
   2   2  -3  284.57   17.50
   2   2  -3  310.67   16.00
  -2  -2   3  292.87   16.70
  -2  -2   3  293.07   15.70
   2   1  -3  397.86   19.70
   2   1  -3  374.16   20.40
   2   1  -3  382.36   19.80
  -2  -1   3  415.66   19.80
  -2  -1   3  401.46   19.70
  -2  -1   3  384.56   20.40
  -2  -1   3  389.66   18.30
   2   0  -3    0.60    0.90
   2   0  -3    0.00    1.50
   2   0  -3    0.80    1.20
   2   0  -3   -0.40    1.80
   2   0  -3    1.90    2.20
  -2   0   3   -0.80    1.30
  -2   0   3    1.80    1.60
  -2   0   3    2.10    1.90
  -2   0   3   -0.60    1.90
   2  -1  -3  407.56   19.80
   2  -1  -3  420.86   21.40
   2  -1  -3  396.86   20.30
   2  -1  -3  421.96   19.80
  -2   1   3  409.36   19.90
  -2   1   3  409.66   21.30
  -2   1   3  388.76   19.50
  -2   1   3  401.06   19.80
   2  -2  -3  291.27   15.90
   2  -2  -3  294.97   15.00
   2  -2  -3  302.27   15.40
  -2   2   3  269.07   18.10
  -2   2   3  305.87   16.10
   2  -3  -3  276.67   13.80
   2  -3  -3  242.68   13.20
  -2   3   3  230.88   15.20
  -2   3   3  239.08   18.20
   2  -4  -3  135.79    9.20
   2  -4  -3  126.29   13.30
  -2   4   3   96.59   14.50
  -2   4   3  109.69   12.10
   2  -5  -3    8.00    4.70
   2  -5  -3    7.40    5.10
   2  -5  -3   -5.10    6.50
  -2   5   3    3.10    5.40
   2  -6  -3   -0.40    7.80
   2  -6  -3    3.90    5.20
  -2   6   3    3.70    6.20
   2  -7  -3   21.00   11.90
  -2   7   3   11.90    8.30
   3   7  -3   -7.50    7.50
  -3  -7   3    4.00    9.80
   3   6  -3   16.80    7.50
  -3  -6   3   -8.40    7.30
   3   5  -3   -3.00    5.70
  -3  -5   3   10.10    7.60
   3   4  -3   37.00    8.60
  -3  -4   3   32.90    7.00
   3   3  -3    2.80    4.80
  -3  -3   3    1.80    3.30
  -3  -3   3   -4.20    3.80
   3   2  -3  430.66   22.10
   3   2  -3  406.56   22.50
   3   2  -3  415.06   23.90
  -3  -2   3  419.16   22.30
  -3  -2   3  423.36   21.10
  -3  -2   3  421.76   22.20
   3   1  -3    9.70    3.50
   3   1  -3    9.20    2.10
   3   1  -3    9.60    4.10
  -3  -1   3   14.70    3.20
  -3  -1   3    8.00    2.30
  -3  -1   3    8.90    3.40
   3   0  -3   42.70    4.50
   3   0  -3   29.50    4.20
   3   0  -3   29.00    4.50
   3   0  -3   30.70    3.70
   3   0  -3   20.60    4.70
  -3   0   3   32.30    4.30
  -3   0   3   28.20    4.30
  -3   0   3   19.40    3.30
  -3   0   3   27.20    4.80
  -3   0   3   42.30    4.90
   3  -1  -3   14.80    3.40
   3  -1  -3    7.50    3.40
   3  -1  -3   12.00    3.60
   3  -1  -3    7.20    3.10
  -3   1   3    6.00    3.40
  -3   1   3    9.20    3.60
  -3   1   3    7.50    3.00
  -3   1   3   12.50    3.20
   3  -2  -3  422.86   21.70
   3  -2  -3  433.46   22.40
  -3   2   3  412.96   20.50
  -3   2   3  409.56   24.40
  -3   2   3  451.15   20.80
  -3   2   3  429.86   22.30
   3  -3  -3    1.00    3.70
   3  -3  -3    1.20    3.30
  -3   3   3    3.60    5.80
  -3   3   3    0.60    2.50
   3  -4  -3   42.60    9.00
   3  -4  -3   60.69    8.10
   3  -4  -3   54.39    7.10
  -3   4   3   47.70   11.50
  -3   4   3   54.09    8.50
   3  -5  -3    4.70    5.50
   3  -5  -3    3.50    7.20
  -3   5   3   -3.70    4.70
   3  -6  -3    9.40    7.00
  -3   6   3   -0.30    6.40
   3  -7  -3   -6.50    8.40
  -3   7   3    4.60    7.60
   4   7  -3   -8.50    9.40
  -4  -7   3    2.40    9.20
   4   6  -3   22.20    9.60
  -4  -6   3    3.10    8.30
   4   5  -3   -1.20    6.30
  -4  -5   3    3.90    6.90
   4   4  -3   15.00    5.90
  -4  -4   3   16.00    6.60
   4   3  -3   79.69   10.80
  -4  -3   3   95.79    8.70
  -4  -3   3   95.19    9.80
   4   2  -3   12.00    4.40
   4   2  -3   15.30    4.70
   4   2  -3   19.80    4.00
  -4  -2   3    9.30    2.90
  -4  -2   3   11.60    3.80
   4   1  -3   31.00    4.40
   4   1  -3   35.50    4.00
   4   1  -3   45.20    6.20
  -4  -1   3   34.40    4.40
  -4  -1   3   38.70    5.60
  -4  -1   3   28.30    4.70
  -4  -1   3   41.70    4.40
   4   0  -3    0.40    2.80
   4   0  -3   -0.90    2.50
   4   0  -3    0.10    1.90
   4   0  -3    1.70    2.20
  -4   0   3   -0.90    2.60
  -4   0   3   -1.20    1.60
  -4   0   3    2.20    2.30
  -4   0   3   -0.50    2.50
  -4   0   3   -1.10    2.00
   4  -1  -3   30.00    4.70
   4  -1  -3   31.90    6.00
   4  -1  -3   28.20    5.70
  -4   1   3   38.20    5.50
  -4   1   3   29.90    4.70
  -4   1   3   47.20    5.60
  -4   1   3   41.00    5.20
   4  -2  -3    2.80    3.60
   4  -2  -3   16.40    4.00
  -4   2   3   12.60    5.30
  -4   2   3   10.70    3.60
  -4   2   3   15.10    4.10
  -4   2   3    9.60    3.40
   4  -3  -3   94.99    8.40
  -4   3   3  100.09   13.10
  -4   3   3  103.79   10.40
   4  -4  -3   15.00    5.90
   4  -4  -3   16.60    5.50
  -4   4   3    5.60    5.10
  -4   4   3    9.70    6.30
   4  -5  -3   -0.80    7.10
   4  -5  -3    7.70    6.20
  -4   5   3   10.30    6.00
   4  -6  -3    1.00    7.90
   4  -6  -3    7.90    8.30
  -4   6   3    6.00    5.50
   4  -7  -3   -1.00    7.10
  -4   7   3   17.60    8.80
   5   7  -3   28.10   12.20
  -5  -7   3   33.40   12.30
   5   6  -3   49.30   11.50
  -5  -6   3   51.29   12.20
   5   5  -3   69.29   12.40
  -5  -5   3   71.49   11.10
   5   4  -3  192.28   19.60
  -5  -4   3  195.78   15.40
  -5  -4   3  196.28   14.00
   5   3  -3  238.08   17.60
  -5  -3   3  238.98   14.50
  -5  -3   3  221.98   15.20
   5   2  -3  531.85   29.80
   5   2  -3  490.35   29.60
  -5  -2   3  580.04   29.50
  -5  -2   3  545.15   27.20
  -5  -2   3  520.15   28.30
  -5  -2   3  513.35   27.00
   5   1  -3  447.46   23.30
   5   1  -3  440.16   25.30
   5   1  -3  464.95   21.40
  -5  -1   3  470.55   21.00
  -5  -1   3  429.06   21.60
  -5  -1   3  362.56   22.50
  -5  -1   3  426.86   24.00
   5   0  -3 3915.21  183.28
   5   0  -3 4336.37  186.18
   5   0  -3 4035.10  183.58
   5   0  -3 4242.78  187.48
  -5   0   3 3788.72  184.68
  -5   0   3 3879.91  185.58
  -5   0   3 4248.67  183.48
  -5   0   3 4125.59  185.88
   5  -1  -3  453.35   23.00
   5  -1  -3  440.96   24.80
   5  -1  -3  436.96   23.00
  -5   1   3  444.26   24.90
  -5   1   3  424.16   23.10
  -5   1   3  439.96   23.50
  -5   1   3  442.26   23.20
   5  -2  -3  524.35   26.70
   5  -2  -3  517.45   28.50
  -5   2   3  507.95   27.10
  -5   2   3  511.25   26.50
  -5   2   3  533.45   28.80
  -5   2   3  471.65   25.90
   5  -3  -3  250.37   16.50
   5  -3  -3  238.08   14.90
  -5   3   3  218.58   13.00
  -5   3   3  235.98   18.30
  -5   3   3  219.28   15.40
   5  -4  -3  211.58   16.10
   5  -4  -3  230.08   16.90
   5  -4  -3  225.38   15.40
  -5   4   3  206.88   22.20
  -5   4   3  215.68   15.90
   5  -5  -3   79.99   12.40
   5  -5  -3   93.99   12.10
  -5   5   3   96.59   13.10
   5  -6  -3   39.70   10.20
  -5   6   3   54.79   10.30
   5  -7  -3   12.30   11.30
  -5   7   3   36.30   10.30
   6   7  -3   17.50   11.10
   6   6  -3    4.10    8.30
  -6  -6   3   10.10    8.80
   6   5  -3   18.70    9.20
  -6  -5   3   26.10    8.90
  -6  -5   3   36.60    7.70
   6   4  -3   39.20   10.50
  -6  -4   3   59.09    9.40
  -6  -4   3   56.89    8.00
   6   3  -3    6.70    6.30
   6   3  -3   23.60    6.60
  -6  -3   3    9.10    3.90
  -6  -3   3    8.60    4.80
   6   2  -3  138.59   13.80
  -6  -2   3  118.09    9.40
  -6  -2   3  105.29    8.30
  -6  -2   3   95.19   11.40
  -6  -2   3   96.99    9.60
   6   1  -3   27.50    7.10
   6   1  -3   35.10    5.90
   6   1  -3   44.80    4.00
  -6  -1   3   36.80    6.00
  -6  -1   3   51.39    4.90
  -6  -1   3   42.40    7.10
  -6  -1   3   42.20    4.40
   6   0  -3   -0.10    3.30
   6   0  -3    3.40    3.70
   6   0  -3    0.30    1.70
   6   0  -3    1.30    1.10
  -6   0   3   -0.30    3.20
  -6   0   3    0.30    1.80
  -6   0   3    2.50    3.10
  -6   0   3   -0.20    2.80
   6  -1  -3   42.90    7.70
   6  -1  -3   48.40    6.50
   6  -1  -3   44.50    5.40
  -6   1   3   29.50    5.20
  -6   1   3   35.70    6.10
  -6   1   3   33.10    7.20
  -6   1   3   46.90    7.20
   6  -2  -3  105.09   11.80
   6  -2  -3  131.29   10.00
  -6   2   3  128.19   11.50
  -6   2   3  128.19   10.30
  -6   2   3  118.09    9.90
  -6   2   3  103.19   11.50
   6  -3  -3   23.50    6.70
   6  -3  -3   15.00    5.70
  -6   3   3    6.90    6.10
  -6   3   3    1.80    4.30
  -6   3   3    9.60    4.80
  -6   3   3   24.70    7.00
   6  -4  -3   41.90    9.10
   6  -4  -3   28.10    7.80
  -6   4   3   66.49    9.40
   6  -5  -3   28.10    8.40
   6  -5  -3   29.50    8.50
  -6   5   3   31.10    8.80
   6  -6  -3   24.30   10.30
  -6   6   3    8.80    8.20
   6  -7  -3   13.10   10.50
  -6   7   3   29.90   10.60
   7   6  -3  -10.60    8.40
  -7  -6   3    9.60    9.90
   7   5  -3    0.60    5.30
  -7  -5   3    7.10    6.80
  -7  -5   3   10.50    5.50
   7   4  -3   44.00   10.40
  -7  -4   3   42.20    7.50
  -7  -4   3   34.30    8.00
  -7  -4   3   33.80    8.30
   7   3  -3   44.90    9.10
  -7  -3   3   39.20    8.30
  -7  -3   3   42.70    7.30
  -7  -3   3   54.49    7.70
   7   2  -3    8.60    3.60
   7   2  -3    4.60    4.50
  -7  -2   3    4.90    4.20
  -7  -2   3    6.50    3.90
  -7  -2   3    5.80    5.40
  -7  -2   3    0.90    3.30
   7   1  -3   55.09    9.30
  -7  -1   3   60.29    4.40
  -7  -1   3   61.19    5.10
  -7  -1   3   52.19    8.40
  -7  -1   3   59.89    6.40
  -7  -1   3   57.89    8.10
   7   0  -3    5.70    1.70
   7   0  -3    3.80    4.10
  -7   0   3    7.90    1.90
  -7   0   3    8.30    4.10
  -7   0   3   11.30    4.50
  -7   0   3    8.30    5.00
   7  -1  -3   57.59    6.00
   7  -1  -3   56.39    9.60
   7  -1  -3   63.59    7.60
  -7   1   3   44.90    6.00
  -7   1   3   52.79    7.80
  -7   1   3   44.50    8.10
  -7   1   3   67.89    8.10
   7  -2  -3    1.30    5.00
  -7   2   3   -2.80    3.90
  -7   2   3    4.70    5.00
  -7   2   3    3.50    5.00
   7  -3  -3   66.39    9.40
   7  -3  -3   38.60    8.80
  -7   3   3   42.50    8.60
  -7   3   3   56.49    8.40
  -7   3   3   39.60    9.10
   7  -4  -3   22.50    7.60
   7  -4  -3   33.10    8.30
  -7   4   3   22.40    4.50
  -7   4   3   32.20    8.30
  -7   4   3   20.20    4.00
   7  -5  -3    2.70    6.80
   7  -5  -3    9.60    7.40
  -7   5   3   16.30    7.40
   7  -6  -3   -1.90    8.20
  -7   6   3   17.40    8.30
   8   6  -3   16.00   11.40
  -8  -6   3   17.50   10.50
  -8  -6   3    7.60    9.10
  -8  -5   3    8.70    8.00
  -8  -5   3   -0.80    7.40
  -8  -4   3    9.30    5.20
  -8  -4   3   -0.10    5.00
  -8  -4   3   -2.30    6.80
   8   3  -3   14.40    7.00
  -8  -3   3   19.60    6.00
  -8  -3   3   14.70    8.30
  -8  -3   3   22.90    5.90
   8   2  -3    2.60    6.00
  -8  -2   3    9.60    5.20
  -8  -2   3    0.40    3.60
  -8  -2   3    7.50    3.50
  -8  -2   3    3.70    2.30
  -8  -2   3    1.80    5.90
   8   1  -3  147.99   16.40
  -8  -1   3  137.39   13.90
  -8  -1   3  156.68    7.70
  -8  -1   3  155.78    7.80
  -8  -1   3  158.28   11.20
  -8  -1   3  139.59   13.60
   8   0  -3   -3.10    3.50
  -8   0   3    5.70    5.50
  -8   0   3    2.10    4.10
  -8   0   3    4.90    5.10
   8  -1  -3  150.28    9.70
   8  -1  -3  153.18    9.40
   8  -1  -3  164.48   17.00
  -8   1   3  149.79   15.60
  -8   1   3  174.78   15.80
  -8   1   3  142.89   12.30
   8  -2  -3    4.30    6.40
   8  -2  -3    7.60    4.40
  -8   2   3   10.10    6.10
  -8   2   3    7.00    5.70
   8  -3  -3   12.40    7.40
   8  -3  -3   11.80    5.60
  -8   3   3   18.20    7.00
  -8   3   3   29.10    7.10
   8  -4  -3    8.60    6.40
   8  -4  -3   13.10    7.00
  -8   4   3    3.30    6.50
   8  -5  -3    3.20    7.10
   8  -5  -3    5.40    7.10
  -8   5   3    4.80    7.20
   8  -6  -3    7.90    7.40
  -8   6   3   12.50    8.50
  -9  -6   3  -12.70    7.10
  -9  -6   3   10.20    9.10
  -9  -5   3   56.29   13.70
  -9  -5   3   83.09   12.70
  -9  -4   3    2.40    5.30
  -9  -4   3   -0.50    7.80
  -9  -4   3    1.00    5.90
   9   3  -3   71.69   13.70
  -9  -3   3   77.29    8.80
  -9  -3   3   56.89    8.90
  -9  -3   3   62.69   11.10
   9   2  -3  109.59   15.50
  -9  -2   3  146.89    9.70
  -9  -2   3  117.09   12.90
  -9  -2   3  121.79    8.50
  -9  -2   3  120.29    8.80
  -9  -2   3  114.69   15.10
   9   1  -3   13.70    7.20
  -9  -1   3    0.60    5.60
  -9  -1   3   11.60    6.20
  -9  -1   3    9.90    4.90
   9   0  -3  201.18   20.00
  -9   0   3  189.28   17.30
  -9   0   3  189.28   17.30
  -9   0   3  184.68   14.10
   9  -1  -3   12.20    3.00
   9  -1  -3   11.00    2.90
   9  -1  -3    3.40    6.60
  -9   1   3   10.40    7.70
  -9   1   3    0.40    4.20
  -9   1   3    9.80    5.60
   9  -2  -3  121.59   15.30
   9  -2  -3  106.19   10.00
  -9   2   3  144.09   14.80
  -9   2   3  126.19   13.50
   9  -3  -3   55.99   11.80
   9  -3  -3   70.29    9.30
  -9   3   3   70.79   10.70
  -9   3   3   65.29   10.90
   9  -4  -3    3.40    7.40
   9  -4  -3   -2.00    5.30
  -9   4   3   -4.80    4.20
   9  -5  -3   74.99   13.30
   9  -5  -3   92.79   15.10
  -9   5   3  100.29   15.50
   9  -6  -3   -3.30    8.70
  -9   6   3    1.00    7.70
 -10  -5   3    8.70    9.00
 -10  -4   3    9.10    6.60
 -10  -4   3  -10.70    7.10
  10   3  -3   23.90    8.50
 -10  -3   3    8.50    6.30
 -10  -3   3    7.70    3.30
 -10  -3   3    3.00    8.30
  10   2  -3    7.00    6.10
 -10  -2   3    2.00    5.60
 -10  -2   3    7.60    5.10
 -10  -2   3   15.90    6.70
  10   1  -3   16.10    8.20
 -10  -1   3   13.40    6.70
 -10  -1   3   14.40    7.60
 -10  -1   3   29.60    7.10
  10   0  -3    8.60    8.10
 -10   0   3    4.10    5.30
 -10   0   3   11.40    6.30
 -10   0   3   19.00    8.00
  10  -1  -3   23.10    3.20
  10  -1  -3   16.30    8.70
 -10   1   3   24.00    9.80
 -10   1   3   19.60    7.10
 -10   1   3   27.70    9.00
  10  -2  -3    8.80    8.30
  10  -2  -3    7.90    4.40
 -10   2   3    4.20    5.10
 -10   2   3   11.10    6.70
 -10   2   3    7.60    7.00
  10  -3  -3    1.30    7.60
  10  -3  -3    8.00    5.50
 -10   3   3    8.10    6.10
 -10   3   3   19.40    7.60
  10  -4  -3   11.80    7.30
  10  -4  -3   13.60    9.00
 -10   4   3   14.90    7.10
  10  -5  -3   14.50    8.60
  10  -5  -3   -1.40    7.70
 -10   5   3   13.80    9.30
 -11  -5   3   40.80   11.70
 -11  -4   3   -2.50    6.60
  11   3  -3   81.29   15.80
 -11  -3   3   57.19   10.10
 -11  -3   3   68.49   13.90
 -11  -3   3   62.89    8.10
  11   2  -3   -5.60    7.90
 -11  -2   3   -4.40    4.90
 -11  -2   3   -1.10    6.00
 -11  -2   3    4.70    7.90
  11   1  -3   13.80    9.50
 -11  -1   3   19.30    8.90
 -11  -1   3   27.90    7.70
 -11  -1   3   21.60    8.30
  11   0  -3   89.29   14.90
 -11   0   3   66.09   12.50
 -11   0   3   54.69   11.30
 -11   0   3   84.09   11.60
  11  -1  -3    0.60    8.20
 -11   1   3   18.00    7.00
 -11   1   3   22.40    8.00
 -11   1   3   13.00    7.90
  11  -2  -3    6.40    8.50
 -11   2   3   -0.30    6.40
 -11   2   3    2.70    5.40
 -11   2   3    2.90    7.00
  11  -3  -3   63.99   14.00
  11  -3  -3   64.69    9.40
 -11   3   3   37.20   11.20
 -11   3   3   78.69   12.10
  11  -4  -3    0.20    6.60
  11  -4  -3   -6.10    8.30
 -11   4   3   14.80    9.30
  11  -5  -3   18.90    9.10
  11  -5  -3   29.40   11.30
 -11   5   3   29.20   11.20
 -12  -4   3    2.90   10.00
  12   3  -3   24.00   11.80
 -12  -3   3   -0.70    5.70
 -12  -3   3    7.70   10.10
 -12  -3   3   -4.90    6.90
  12   2  -3   18.20   11.00
 -12  -2   3   31.30   10.80
 -12  -2   3   47.40    9.10
 -12  -2   3   27.10    9.00
  12   1  -3   13.10    8.30
 -12  -1   3   24.00    8.00
 -12  -1   3   11.20    8.60
 -12  -1   3   24.00    9.00
  12   0  -3    5.50    8.60
 -12   0   3    8.60    6.50
 -12   0   3   -3.20    4.60
 -12   0   3    0.30    7.90
  12  -1  -3   17.70   10.60
 -12   1   3   20.40   11.10
 -12   1   3   17.80    7.80
 -12   1   3   28.60    8.60
  12  -2  -3   51.39   13.70
 -12   2   3   44.10    9.90
 -12   2   3   30.10    9.60
  12  -3  -3   -0.60    9.20
 -12   3   3    6.70    8.80
 -12   3   3   15.30    8.70
  12  -4  -3    0.00    8.40
 -12   4   3    2.50    9.40
 -13  -4   3   10.30    9.60
 -13  -3   3   16.00    9.50
 -13  -3   3   20.40    8.40
  13   2  -3    9.70   10.10
 -13  -2   3    3.30    7.10
 -13  -2   3    1.30    8.50
 -13  -2   3   -1.80    6.80
  13   1  -3   53.59   13.50
 -13  -1   3   74.59   13.60
 -13  -1   3   38.10   10.60
 -13  -1   3   60.09   11.10
  13   0  -3   13.20   11.50
 -13   0   3   15.20    7.60
 -13   0   3   -1.50    7.00
 -13   0   3   18.50   10.20
  13  -1  -3   78.49   15.70
 -13   1   3   51.99   10.90
 -13   1   3   37.70   13.10
 -13   1   3   53.59   12.70
  13  -2  -3   -0.40   10.20
 -13   2   3   -1.40    7.10
 -13   2   3   -6.10    7.60
  13  -3  -3   24.30   12.90
 -13   3   3   14.40    9.70
 -13   3   3   37.50   11.90
  13  -4  -3  -13.40   10.30
 -13   4   3   -1.30    9.10
 -14  -3   3    6.30    8.10
 -14  -3   3  -15.90    9.00
  14   2  -3    9.20   10.50
 -14  -2   3    2.40   10.40
 -14  -2   3   22.80    8.80
 -14  -2   3   13.90    9.50
  14   1  -3   -3.40    8.40
 -14  -1   3    2.10    9.30
 -14  -1   3    7.50    8.00
 -14  -1   3  -13.80    8.40
  14   0  -3   -7.10    9.10
 -14   0   3   -7.50    8.70
 -14   0   3   -5.00    7.00
 -14   0   3   -5.50    8.10
  14  -1  -3    1.60   11.80
 -14   1   3    5.30    7.40
 -14   1   3   -0.60    7.80
 -14   1   3   -3.40    9.00
  14  -2  -3   -2.60    7.90
 -14   2   3    0.20    7.30
 -14   2   3   -3.90    6.80
  14  -3  -3  -11.50   10.80
 -14   3   3   -3.60    9.60
  15   2  -3   58.09   16.90
  15   1  -3   27.60   14.90
 -15  -1   3    0.00   10.60
 -15  -1   3   -8.90    9.60
  15   0  -3   38.10   13.30
 -15   0   3   22.50   11.90
 -15   0   3   22.90   12.70
  15  -1  -3    4.40   11.60
 -15   1   3   22.10   11.20
 -15   1   3    2.10   10.60
  15  -2  -3   39.30   15.40
 -14   2  -4   32.60   12.90
 -14   2  -4   36.20   13.20
  14  -2   4   55.69   15.50
 -14   1  -4   41.60   13.00
 -14   1  -4   48.00   15.30
  14  -1   4   71.89   17.70
 -14   0  -4   -2.00    9.90
 -14   0  -4   -3.30    6.70
 -14  -1  -4   40.50   13.90
 -14  -1  -4   35.70   12.60
 -14  -2  -4   46.20   13.20
 -14  -2  -4   69.29   16.10
 -13   3  -4   18.60   10.70
 -13   3  -4   18.00   11.30
 -13   3  -4   24.20   11.70
  13  -3   4   -3.20   10.10
 -13   2  -4   25.70   10.20
 -13   2  -4   10.30    9.70
 -13   2  -4   18.40   10.70
  13  -2   4   40.40   13.70
 -13   1  -4    2.70    7.50
 -13   1  -4   -5.80    5.50
 -13   1  -4   -9.00    6.20
  13  -1   4   -2.70    9.10
 -13   0  -4    5.60    9.30
 -13   0  -4    2.90    7.20
 -13   0  -4   -7.20    5.70
  13   0   4    2.30    9.50
 -13  -1  -4   -1.80    6.60
 -13  -1  -4    9.00    9.20
 -13  -1  -4    4.10   10.00
 -13  -2  -4    8.00    8.00
 -13  -2  -4   23.20    7.90
 -13  -2  -4   22.00   10.70
 -13  -3  -4   23.20   11.80
 -13  -3  -4   23.20   11.60
 -13  -3  -4   16.90    7.90
 -12   4  -4   17.90    9.40
  12  -4   4   41.50   12.80
 -12   3  -4  -18.00   10.80
 -12   3  -4    6.50    9.10
 -12   3  -4   11.00    9.30
  12  -3   4   -2.90    8.80
 -12   2  -4    4.50    8.40
 -12   2  -4   -5.40    5.30
 -12   2  -4    6.00    8.10
  12  -2   4    2.90    9.70
 -12   1  -4    6.70    7.30
 -12   1  -4   -0.80    8.20
 -12   1  -4   -4.50    8.70
  12  -1   4    2.00    9.60
 -12   0  -4   26.40   11.20
 -12   0  -4   18.80    7.90
 -12   0  -4   25.70    8.50
  12   0   4   14.80   11.00
 -12  -1  -4   12.40    6.70
 -12  -1  -4   10.10    6.80
 -12  -1  -4   -5.80    8.00
 -12  -2  -4   -2.60    8.30
 -12  -2  -4   10.00    6.90
 -12  -3  -4    7.10    8.30
 -12  -3  -4   -4.30    8.30
 -12  -3  -4    1.60    7.90
 -12  -4  -4   30.20   13.00
 -12  -4  -4   34.80   11.60
 -11   5  -4  -17.80    7.30
 -11   4  -4   18.70   10.90
  11  -4   4   18.10    9.70
 -11   3  -4    8.80    8.80
 -11   3  -4    2.80    8.30
 -11   3  -4    2.50    8.40
  11  -3   4    9.00    8.40
 -11   2  -4    5.10    6.50
 -11   2  -4   12.00   10.50
 -11   2  -4   16.60    8.40
  11  -2   4   11.60    7.20
 -11   1  -4   20.50   10.40
 -11   1  -4    0.90    5.30
 -11   1  -4    8.90    7.00
  11  -1   4    9.90    9.40
 -11   0  -4   -0.20    5.30
 -11   0  -4    2.90    5.90
  11   0   4    2.70    6.60
 -11  -1  -4    2.10    8.00
 -11  -1  -4    3.50    5.60
 -11  -1  -4   -0.40    7.30
 -11  -2  -4   13.90    5.40
 -11  -2  -4   -2.60    7.50
 -11  -2  -4    5.50    7.60
 -11  -3  -4   20.80    8.90
 -11  -3  -4    4.60    8.30
 -11  -4  -4   10.40   10.20
 -11  -4  -4   31.30   10.80
 -11  -5  -4   -0.10    9.10
 -10   5  -4   23.50   10.90
  10  -5   4   15.60   10.10
 -10   4  -4    2.70    6.70
  10  -4   4   -9.50    7.60
  10  -4   4    2.00    6.50
 -10   3  -4   75.59   16.10
 -10   3  -4   94.89   13.50
 -10   3  -4   86.99   13.90
  10  -3   4   79.69   14.50
  10  -3   4   75.99   10.40
 -10   2  -4   17.80    7.10
 -10   2  -4   21.20   10.50
 -10   2  -4   19.70    8.00
  10  -2   4   14.70    7.50
  10  -2   4   23.90    5.60
 -10   1  -4    3.80    7.40
 -10   1  -4    2.50    8.20
 -10   1  -4    6.60    6.60
  10  -1   4   -2.00    6.60
 -10   0  -4   68.49   10.20
 -10   0  -4   65.89   12.90
 -10   0  -4   71.39   11.20
  10   0   4   67.79   13.10
 -10  -1  -4    3.80    7.40
 -10  -1  -4   -0.30    4.90
 -10  -1  -4   -3.10    4.70
  10   1   4    1.30    5.40
 -10  -2  -4   27.10    5.50
 -10  -2  -4   19.00    8.40
 -10  -2  -4   15.30    8.40
 -10  -3  -4   82.69   13.80
 -10  -3  -4   71.09   13.20
 -10  -4  -4    6.30    7.70
 -10  -4  -4    1.00    8.10
 -10  -5  -4    4.50    9.10
 -10  -5  -4   15.90    8.90
  -9   6  -4    4.60    8.50
   9  -6   4   12.00   12.30
  -9   5  -4   -2.50    8.40
   9  -5   4    2.90    9.40
  -9   4  -4    1.90    6.10
   9  -4   4    3.10    6.60
   9  -4   4   -4.50    7.10
  -9   3  -4   14.60    8.50
  -9   3  -4    4.80    9.40
  -9   3  -4   11.00    6.60
   9  -3   4   13.60    7.90
   9  -3   4    8.70    6.30
  -9   2  -4   13.80    7.50
  -9   2  -4   19.60    8.00
  -9   2  -4   24.20    8.60
   9  -2   4   12.70    5.20
   9  -2   4   21.30    7.40
  -9   1  -4   27.90    8.70
  -9   1  -4   37.40    8.30
  -9   1  -4   35.40    9.40
   9  -1   4   45.60    4.40
   9  -1   4   41.40    9.30
   9  -1   4   43.60    4.60
   9  -1   4   29.90    2.50
   9  -1   4   40.30    3.00
  -9   0  -4   -0.70    6.80
  -9   0  -4    0.50    5.80
  -9   0  -4    1.50    4.80
   9   0   4    8.00    6.90
  -9  -1  -4   40.50    6.40
  -9  -1  -4   37.40    9.20
  -9  -1  -4   24.40    7.30
   9   1   4   22.90    7.90
  -9  -2  -4    9.80    2.20
  -9  -2  -4    9.00    2.50
  -9  -2  -4   15.60    2.90
  -9  -2  -4    9.90    7.50
  -9  -2  -4    4.50    6.80
  -9  -3  -4   21.00    8.20
  -9  -3  -4    0.90    4.00
  -9  -3  -4   12.90    6.60
  -9  -4  -4    0.10    7.60
  -9  -4  -4   -1.20    5.90
  -9  -4  -4    5.20    6.10
  -9  -5  -4   -8.40    7.50
  -9  -5  -4    2.80    7.50
  -9  -6  -4    6.30    9.20
  -8   6  -4    7.60    6.40
   8  -6   4   -6.30    8.90
  -8   5  -4   44.10   10.80
   8  -5   4   23.00    9.60
  -8   4  -4  122.09   16.30
   8  -4   4  103.09   13.60
   8  -4   4   97.39   13.00
  -8   3  -4  124.39   14.90
  -8   3  -4  136.29   15.10
  -8   3  -4  117.79   17.10
   8  -3   4  133.89   13.50
   8  -3   4  157.78   16.40
  -8   2  -4    2.10    4.40
  -8   2  -4   -4.10    7.10
  -8   2  -4    2.90    6.10
   8  -2   4   -4.20    4.10
   8  -2   4   -5.10    5.10
  -8   1  -4  363.86   21.00
  -8   1  -4  305.37   22.70
  -8   1  -4  327.77   21.90
   8  -1   4  358.36   17.80
   8  -1   4  334.37   17.40
   8  -1   4  310.57   23.40
   8  -1   4  294.87   17.10
   8  -1   4  330.87   17.90
  -8   0  -4   20.10    5.90
  -8   0  -4    8.60    6.90
  -8   0  -4   11.60    6.30
   8   0   4   27.60    8.40
  -8  -1  -4  296.47   22.40
  -8  -1  -4  365.26   18.40
  -8  -1  -4  292.17   20.50
   8   1   4  304.57   23.40
  -8  -2  -4    5.50    2.80
  -8  -2  -4   -2.50    5.50
  -8  -2  -4    2.40    5.90
  -8  -2  -4    0.80    2.40
  -8  -3  -4  141.39   10.90
  -8  -3  -4  158.18   17.40
  -8  -3  -4  127.79   15.50
  -8  -4  -4   90.49   14.10
  -8  -4  -4   85.39   13.50
  -8  -4  -4   93.09   10.80
  -8  -5  -4   56.29   12.10
  -8  -5  -4   48.40   12.00
  -8  -5  -4   52.49   10.30
  -8  -6  -4    2.00    9.00
  -8  -6  -4   14.10   10.30
  -8  -6  -4   10.80    9.00
  -7   6  -4   20.60    9.80
   7  -6   4    2.20    9.00
  -7   5  -4   19.60    9.10
   7  -5   4    1.90    7.60
  -7   4  -4    2.20    5.60
  -7   4  -4   -4.10    4.20
   7  -4   4    4.40    5.70
   7  -4   4    3.10    6.90
  -7   3  -4    6.80    6.60
  -7   3  -4   28.30    9.40
  -7   3  -4   15.20    7.40
   7  -3   4   18.10    7.20
   7  -3   4   29.20    7.10
  -7   2  -4   27.70    7.60
  -7   2  -4   14.20    5.30
  -7   2  -4   11.80    6.20
   7  -2   4   19.40    5.30
   7  -2   4   10.50    4.90
  -7   1  -4   13.80    5.10
  -7   1  -4   11.90    5.60
  -7   1  -4   19.20    5.70
   7  -1   4    9.40    5.70
   7  -1   4   13.50    4.00
   7  -1   4   11.40    3.70
   7  -1   4   17.30    3.70
  -7   0  -4   10.60    6.20
  -7   0  -4    1.60    3.60
  -7   0  -4    3.90    3.70
   7   0   4    0.60    4.00
  -7  -1  -4    6.90    5.40
  -7  -1  -4   13.80    2.00
  -7  -1  -4   15.50    3.40
  -7  -1  -4   12.20    1.70
  -7  -1  -4   18.30    6.90
  -7  -2  -4    8.70    4.60
  -7  -2  -4   17.40    5.90
  -7  -2  -4   14.10    3.50
  -7  -2  -4   14.40    3.70
  -7  -3  -4   11.80    4.80
  -7  -3  -4   22.30    7.70
  -7  -3  -4   25.50    7.60
  -7  -4  -4    0.90    4.40
  -7  -4  -4   12.30    6.90
  -7  -4  -4    1.00    6.40
  -7  -5  -4    4.70    7.30
  -7  -5  -4    9.50    7.70
  -7  -5  -4   13.00    6.80
  -7  -6  -4    0.90    7.80
  -7  -6  -4   17.20    9.00
  -7  -6  -4    3.00    8.70
  -6   7  -4    9.10    8.90
   6  -7   4   -6.50   10.20
  -6   6  -4    2.20    7.40
   6  -6   4   -8.50    7.50
  -6   5  -4   13.60    7.70
   6  -5   4    5.50    7.80
  -6   4  -4    0.00    4.30
  -6   4  -4   -3.30    4.10
   6  -4   4   -5.20    4.30
   6  -4   4    1.00    6.30
  -6   3  -4   94.49   12.40
  -6   3  -4  121.99   14.40
  -6   3  -4   99.99   11.50
   6  -3   4  121.59   12.60
   6  -3   4  112.09   11.70
  -6   2  -4    9.20    5.30
  -6   2  -4   12.50    5.60
  -6   2  -4   10.50    5.50
   6  -2   4    6.50    4.00
   6  -2   4    7.20    4.80
  -6   1  -4   17.90    5.90
  -6   1  -4    8.30    5.10
  -6   1  -4   15.60    4.90
   6  -1   4   18.20    4.30
   6  -1   4   13.10    3.50
   6  -1   4   24.20    4.40
   6  -1   4    8.90    5.20
  -6   0  -4   28.30    6.20
  -6   0  -4   25.60    4.80
  -6   0  -4   29.70    2.70
  -6   0  -4   27.80    7.00
   6   0   4   16.50    6.50
   6   0   4   29.00    2.90
  -6  -1  -4   15.50    5.20
  -6  -1  -4    4.00    4.80
  -6  -1  -4   17.80    2.80
   6   1   4   11.20    2.90
  -6  -2  -4    5.60    4.70
  -6  -2  -4    9.30    4.50
  -6  -2  -4   10.10    3.50
   6   2   4    7.90    3.80
  -6  -3  -4   98.99   11.50
  -6  -3  -4  115.69   10.60
  -6  -3  -4   90.69   12.40
   6   3   4   98.29   11.80
  -6  -4  -4    4.40    6.00
  -6  -4  -4    3.80    5.70
  -6  -4  -4    2.30    5.00
  -6  -5  -4    1.90    6.40
  -6  -5  -4    7.70    6.60
  -6  -5  -4    6.20    6.80
  -6  -6  -4    1.80    6.50
  -6  -6  -4    1.30    6.70
  -6  -6  -4   -1.00    7.00
   6   6   4   12.00    9.10
  -6  -7  -4  -10.60    8.60
   6   7   4    7.80   10.20
  -5   7  -4   26.80   11.00
   5  -7   4   22.80   12.50
  -5   6  -4   34.90   10.10
   5  -6   4   27.30   10.90
  -5   5  -4   71.79   11.80
   5  -5   4   83.29   11.50
   5  -5   4   69.69   12.80
  -5   4  -4   16.80    3.30
  -5   4  -4   19.30    7.80
  -5   4  -4   20.70    3.60
   5  -4   4   29.70    8.40
   5  -4   4   31.60    6.20
  -5   3  -4   29.80    7.20
  -5   3  -4   43.00    7.40
  -5   3  -4   16.90    5.50
   5  -3   4   27.40    6.60
   5  -3   4   40.60    6.90
  -5   2  -4   14.20    4.60
  -5   2  -4   27.80    6.30
  -5   2  -4   14.10    5.60
   5  -2   4   17.40    4.90
   5  -2   4   17.10    4.70
   5  -2   4   12.80    4.60
  -5   1  -4   26.60    5.90
  -5   1  -4   23.90    5.10
  -5   1  -4   29.60    5.40
  -5   1  -4   20.90    3.50
   5  -1   4   18.10    4.00
   5  -1   4   17.40    5.40
   5  -1   4   18.10    3.90
  -5   0  -4   -0.90    3.80
  -5   0  -4    0.50    3.30
  -5   0  -4    2.60    2.80
  -5   0  -4   -2.30    1.70
   5   0   4   -1.50    1.50
   5   0   4   -3.50    2.50
  -5  -1  -4   13.90    5.10
  -5  -1  -4   26.40    3.40
  -5  -1  -4   14.80    4.70
   5   1   4   16.50    3.40
  -5  -2  -4   11.50    4.00
  -5  -2  -4   20.80    4.60
  -5  -2  -4    9.90    5.10
   5   2   4   17.60    5.00
  -5  -3  -4   26.00    6.50
  -5  -3  -4   34.30    7.40
   5   3   4   27.70    7.00
  -5  -4  -4   16.50    6.60
  -5  -4  -4   21.80    6.80
  -5  -4  -4   24.40    7.90
   5   4   4   24.10    7.80
  -5  -5  -4   67.79   11.50
   5   5   4   81.89   13.50
  -5  -6  -4   31.00   10.10
   5   6   4   42.60   11.60
  -5  -7  -4   -0.60    9.00
   5   7   4   13.20   10.10
  -4   7  -4   22.20   10.50
   4  -7   4    6.10    8.40
  -4   6  -4   13.40    8.00
   4  -6   4    6.30    9.40
  -4   5  -4  114.49   15.30
   4  -5   4  111.59    9.90
   4  -5   4   95.29   14.40
  -4   4  -4   30.90    8.00
   4  -4   4   29.40    5.40
   4  -4   4   27.70    8.40
  -4   3  -4  129.09   12.40
  -4   3  -4  128.89   13.70
  -4   3  -4  112.79    9.40
   4  -3   4  125.69   10.60
   4  -3   4  130.49    9.70
   4  -3   4  120.79   12.00
  -4   2  -4 1729.53   84.39
  -4   2  -4 1771.72   83.59
  -4   2  -4 1771.72   85.69
   4  -2   4 1784.02   83.79
   4  -2   4 1806.22   83.59
   4  -2   4 1834.12   84.19
  -4   1  -4 1251.67   57.49
  -4   1  -4 1167.48   59.39
  -4   1  -4 1230.48   58.99
  -4   1  -4 1268.67   58.49
  -4   1  -4 1210.78   60.49
   4  -1   4 1260.77   57.89
   4  -1   4 1249.47   57.79
   4  -1   4 1208.18   59.69
  -4   0  -4 2872.91  133.49
  -4   0  -4 2890.51  135.59
  -4   0  -4 2908.11  137.19
  -4   0  -4 3008.20  134.09
   4   0   4 2970.50  137.39
   4   0   4 3024.80  133.79
   4   0   4 2998.30  137.29
  -4  -1  -4 1225.68   60.19
  -4  -1  -4 1272.97   58.69
  -4  -1  -4 1213.18   57.19
   4   1   4 1270.07   57.99
   4   1   4 1164.08   59.89
  -4  -2  -4 1886.91   85.29
  -4  -2  -4 1686.63   82.79
  -4  -2  -4 1765.32   82.99
   4   2   4 1708.13   83.59
   4   3   4  118.79   13.80
   4   3   4  164.38   14.90
  -4  -4  -4   15.10    6.40
   4   4   4   10.10    7.10
   4   4   4   20.50    6.80
  -4  -5  -4  102.89   13.30
   4   5   4  101.89   14.30
  -4  -6  -4   12.30    7.10
   4   6   4   13.40    8.60
  -4  -7  -4   24.20    9.00
   4   7   4   21.90   10.70
  -3   7  -4    2.30    7.80
   3  -7   4    6.50   11.10
  -3   6  -4   14.50    7.00
   3  -6   4    3.40    6.80
  -3   5  -4   18.90    7.90
   3  -5   4   16.20    7.80
   3  -5   4    9.00    6.00
   3  -5   4   21.00    4.20
  -3   4  -4  175.08   16.80
   3  -4   4  156.48   13.10
   3  -4   4  171.38   10.40
   3  -4   4  155.18   15.80
  -3   3  -4    8.50    2.90
  -3   3  -4    7.00    2.80
  -3   3  -4    4.10    3.60
   3  -3   4   11.60    4.60
   3  -3   4    8.80    3.10
   3  -3   4   11.10    5.10
  -3   2  -4  636.94   33.60
  -3   2  -4  651.93   33.00
  -3   2  -4  620.74   31.50
   3  -2   4  662.73   32.80
   3  -2   4  628.44   32.10
   3  -2   4  655.13   31.90
  -3   1  -4   86.39    7.50
  -3   1  -4   72.49    6.50
  -3   1  -4   87.09    8.00
  -3   1  -4   75.39    7.10
  -3   1  -4   85.69    8.60
   3  -1   4   65.79    7.30
   3  -1   4   69.59    7.80
   3  -1   4   71.29    6.20
   3  -1   4   82.09    6.50
  -3   0  -4    1.50    2.00
  -3   0  -4    1.30    2.90
  -3   0  -4    1.40    2.50
  -3   0  -4   -0.20    2.20
  -3   0  -4   -2.50    2.30
   3   0   4   -1.80    1.80
   3   0   4   -3.70    3.00
   3   0   4    1.30    2.90
  -3  -1  -4   57.79    8.90
  -3  -1  -4   68.19    7.60
  -3  -1  -4   75.49    6.80
  -3  -1  -4   71.89    5.80
   3   1   4   68.79    6.70
   3   1   4   73.79    7.40
  -3  -2  -4  701.93   36.00
  -3  -2  -4  734.23   35.20
   3   2   4  663.83   36.40
   3   3   4   11.40    4.90
   3   3   4   23.20    7.20
  -3  -4  -4  173.88   16.00
   3   4   4  173.98   16.90
   3   4   4  162.68   19.00
  -3  -5  -4   22.40    8.40
   3   5   4    7.90    6.50
  -3  -6  -4   10.10    6.80
   3   6   4   17.30    8.90
  -3  -7  -4   -0.80    6.60
   3   7   4    2.80    7.80
  -2   7  -4   18.80   10.10
   2  -7   4    0.20    9.40
  -2   6  -4   27.30   10.10
   2  -6   4   39.30   12.00
  -2   5  -4    1.30    4.00
   2  -5   4   -1.50    6.60
   2  -5   4   -5.80    7.00
   2  -5   4   -0.30    1.60
  -2   4  -4   94.09   12.10
   2  -4   4  105.99    6.30
   2  -4   4   72.89    9.40
   2  -4   4   89.29   11.20
  -2   3  -4   16.00    5.30
   2  -3   4    5.60    5.20
   2  -3   4   12.40    5.10
   2  -3   4    6.30    2.10
  -2   2  -4  373.46   21.80
  -2   2  -4  371.26   19.40
  -2   2  -4  395.36   21.80
  -2   2  -4  414.66   20.40
   2  -2   4  412.96   19.80
   2  -2   4  381.26   21.90
   2  -2   4  419.36   21.20
   2  -2   4  401.96   21.70
  -2   1  -4  138.59    9.10
  -2   1  -4  160.78    9.30
  -2   1  -4  143.59    9.70
  -2   1  -4  139.79   10.10
   2  -1   4  146.89    9.80
   2  -1   4  148.99    9.30
   2  -1   4  139.19    9.30
   2  -1   4  143.39    9.10
   2  -1   4  143.29    9.10
  -2   0  -4  520.35   26.30
  -2   0  -4  513.35   25.10
  -2   0  -4  522.35   24.60
  -2   0  -4  516.65   25.30
  -2   0  -4  494.75   26.30
   2   0   4  534.45   26.60
   2   0   4  539.65   25.30
   2   0   4  495.15   25.20
  -2  -1  -4  173.08    9.90
  -2  -1  -4  176.68   11.00
  -2  -1  -4  145.89    9.10
  -2  -1  -4  150.28    9.50
   2   1   4  149.29   10.00
  -2  -2  -4  412.56   22.80
   2   2   4  389.16   23.20
   2   2   4  399.26   21.70
   2   3   4   11.60    4.60
   2   3   4   11.20    6.30
   2   4   4   77.59   10.40
   2   4   4   94.89   13.50
  -2  -5  -4   -7.20    3.90
   2   5   4   -3.80    5.30
   2   5   4   -2.20    5.50
  -2  -6  -4   52.69   11.90
   2   6   4   35.70    9.20
  -2  -7  -4   13.10   10.40
   2   7   4    5.60    8.10
  -1   7  -4   12.30    7.70
   1  -7   4   15.80    9.00
  -1   6  -4   21.10    8.20
   1  -6   4   11.20    9.30
  -1   5  -4   19.10    7.90
   1  -5   4    7.60    5.50
   1  -5   4   13.90    8.80
  -1   4  -4  151.88   15.10
   1  -4   4  123.89   13.80
   1  -4   4  151.88    7.60
   1  -4   4  144.49   10.70
  -1   3  -4   20.90    5.00
   1  -3   4   24.10    4.60
   1  -3   4   28.70    2.10
   1  -3   4   28.30    6.60
   1  -3   4   28.40    6.00
  -1   2  -4  299.67   15.20
  -1   2  -4  333.97   18.10
  -1   2  -4  307.67   17.50
   1  -2   4  332.37   17.90
   1  -2   4  325.47   17.60
  -1   1  -4  275.07   14.50
  -1   1  -4  269.47   14.20
  -1   1  -4  260.87   13.30
  -1   1  -4  268.77   14.40
   1  -1   4  250.47   14.00
   1  -1   4  285.37   14.50
   1  -1   4  242.68   14.40
   1  -1   4  279.87   14.70
  -1   0  -4   -2.10    1.30
  -1   0  -4   -0.10    1.30
  -1   0  -4   -1.70    1.80
  -1   0  -4   -0.80    1.40
  -1   0  -4    3.20    1.60
   1   0   4   -1.50    0.90
   1   0   4   -0.40    0.80
   1   0   4   -2.40    1.80
   1   0   4    1.20    2.00
   1   0   4    0.30    1.00
  -1  -1  -4  248.48   13.30
  -1  -1  -4  263.67   14.60
  -1  -1  -4  273.07   13.20
   1   1   4  263.37   14.90
  -1  -2  -4  304.07   19.50
  -1  -2  -4  318.27   17.40
   1   2   4  349.47   18.00
   1   2   4  344.07   20.40
   1   3   4   20.80    7.30
   1   3   4   18.80    4.70
   1   4   4  127.99   16.80
   1   4   4  129.99   12.90
  -1  -5  -4   18.40    8.20
   1   5   4   19.60   10.80
   1   5   4   11.70    6.10
  -1  -6  -4   11.90    8.90
   1   6   4   18.00    8.10
  -1  -7  -4   30.80   11.70
   1   7   4   -7.10    6.70
   0   7  -4   40.20   11.40
   0  -7   4   16.30   11.10
   0   6  -4  121.49   17.30
   0  -6   4  115.59   17.00
   0   5  -4   22.50    8.10
   0  -5   4   51.89    4.60
   0  -5   4   36.20    6.00
   0  -5   4   23.40    9.50
   0   4  -4  141.69   14.60
   0  -4   4  121.79   13.50
   0  -4   4  130.29    8.90
   0  -4   4  149.09    7.60
   0   3  -4  111.19   10.90
   0  -3   4   88.59   10.20
   0  -3   4   96.89    6.60
   0  -3   4   96.69    9.10
   0  -3   4  100.99    5.00
   0   2  -4  170.58   10.50
   0  -2   4  150.48   10.80
   0  -2   4  157.08    9.70
   0  -2   4  140.59    8.60
   0   1  -4 9440.66  407.66
   0   1  -4 9361.56  406.76
   0  -1   4 9500.85  406.96
   0  -1   4 9597.84  407.56
   0  -1   4 7464.35  406.76
   0   0  -4  433.66   19.50
   0   0  -4  403.36   18.90
   0   0  -4  394.36   19.40
   0   0  -4  404.06   20.20
   0   0   4  410.46   19.30
   0   0   4  395.76   19.30
   0   0   4  414.66   20.20
   0  -1  -4 9999.00  415.06
   0  -1  -4 7918.51  416.66
   0   1   4 9839.52  416.06
   0  -2  -4  151.88   14.30
   0  -2  -4  157.68    9.30
   0   2   4  160.88   12.00
   0   2   4  151.78    9.40
   0   3   4   89.39    8.70
   0   3   4   84.79   11.50
   0   4   4  143.59   17.00
   0   4   4  120.29   12.40
   0  -5  -4   33.80    8.50
   0   5   4   49.20   12.40
   0   5   4   49.60    9.40
   0  -6  -4  161.48   19.50
   0   6   4  134.09   17.00
   0  -7  -4   17.30   11.60
   0   7   4   42.00   11.20
   1   7  -4  -14.50    6.60
  -1  -7   4   -0.40    9.80
   1   6  -4   14.10    8.70
  -1  -6   4    2.20    6.60
   1   5  -4   -5.10    5.60
  -1  -5   4   12.00    3.10
  -1  -5   4    7.20    6.00
   1   4  -4    9.60    5.80
  -1  -4   4    4.00    5.80
  -1  -4   4    9.80    2.80
   1   3  -4  736.03   39.70
  -1  -3   4  779.42   39.50
  -1  -3   4  774.42   35.80
   1   2  -4   25.60    5.60
   1   2  -4   23.50    4.60
  -1  -2   4   22.50    3.40
  -1  -2   4   30.10    2.80
  -1  -2   4   39.20    5.50
   1   1  -4   50.59    5.40
   1   1  -4   48.50    3.60
   1   1  -4   40.20    4.70
   1   1  -4   45.10    2.80
  -1  -1   4   44.90    5.00
  -1  -1   4   44.90    2.90
  -1  -1   4   43.30    3.80
  -1  -1   4   47.90    5.40
   1   0  -4   -0.90    1.20
   1   0  -4   -2.50    1.70
   1   0  -4    0.70    1.80
   1   0  -4    1.20    1.70
  -1   0   4    1.80    1.60
  -1   0   4   -0.70    1.70
  -1   0   4   -0.10    0.90
  -1   0   4   -0.70    1.40
   1  -1  -4   37.50    3.00
   1  -1  -4   47.70    3.10
   1  -1  -4   44.70    5.60
   1  -1  -4   34.30    2.60
  -1   1   4   42.70    5.80
  -1   1   4   37.90    3.00
   1  -2  -4   36.60    4.30
  -1   2   4   41.70    4.50
  -1   2   4   23.80    5.50
  -1   3   4  783.32   39.10
  -1   3   4  785.92   43.10
  -1   4   4   -2.60    3.50
  -1   4   4    6.20    5.60
   1  -5  -4    2.10    7.50
  -1   5   4   11.30    9.40
  -1   5   4    9.30    5.60
   1  -6  -4    1.10    4.30
   1  -6  -4    9.70    6.90
  -1   6   4   -4.90    5.50
   1  -7  -4    1.40    5.30
   1  -7  -4    7.00    9.70
  -1   7   4   -9.60    5.80
   2   7  -4   -7.20    5.60
  -2  -7   4   20.60    9.70
   2   6  -4    3.50    5.90
  -2  -6   4    3.90    8.60
   2   5  -4    7.00    6.80
  -2  -5   4    1.80    7.40
   2   4  -4   -0.50    4.80
  -2  -4   4    0.30    2.50
  -2  -4   4    1.40    4.20
   2   3  -4  449.56   27.60
  -2  -3   4  496.15   24.70
  -2  -3   4  525.05   27.30
   2   2  -4    0.60    2.10
   2   2  -4    1.30    3.30
   2   2  -4   -0.70    3.40
  -2  -2   4    0.60    2.20
  -2  -2   4   -1.10    3.40
   2   1  -4  226.98   12.80
   2   1  -4  220.68   12.20
   2   1  -4  207.68   11.90
  -2  -1   4  217.68   12.40
  -2  -1   4  211.78   11.80
  -2  -1   4  212.68   12.70
   2   0  -4   12.80    3.00
   2   0  -4   11.60    3.20
   2   0  -4   24.00    3.50
  -2   0   4   14.20    2.40
  -2   0   4   15.00    3.30
  -2   0   4   17.40    3.20
  -2   0   4   22.60    3.50
  -2   0   4   12.30    2.70
   2  -1  -4  220.68   12.80
   2  -1  -4  206.28   11.30
   2  -1  -4  228.48   11.30
   2  -1  -4  216.38   12.10
  -2   1   4  225.28   11.40
  -2   1   4  181.68   12.50
  -2   1   4  206.48   11.10
  -2   1   4  208.08   10.90
   2  -2  -4   -1.00    2.70
   2  -2  -4    2.10    2.60
   2  -2  -4   -0.10    2.10
  -2   2   4    3.90    4.70
  -2   2   4    2.30    2.30
   2  -3  -4  526.85   24.60
   2  -3  -4  475.05   24.10
  -2   3   4  497.05   26.60
  -2   3   4  535.45   31.20
   2  -4  -4    1.60    3.40
   2  -4  -4   -2.40    2.80
  -2   4   4    5.10    3.90
  -2   4   4   -7.80    3.90
   2  -5  -4    3.90    5.20
   2  -5  -4    7.40    4.90
   2  -5  -4    5.00    4.40
  -2   5   4   -4.40    4.30
  -2   5   4    4.30    6.30
   2  -6  -4   11.00    5.70
   2  -6  -4   -3.00    7.20
  -2   6   4   13.60    7.30
   2  -7  -4    1.20    9.70
  -2   7   4    9.70    8.10
   3   7  -4    4.20    7.50
  -3  -7   4    1.60   10.00
   3   6  -4  -11.90    6.20
  -3  -6   4   -5.20    7.30
   3   5  -4   17.00    8.10
  -3  -5   4   -0.60    6.90
   3   4  -4   21.80    7.50
  -3  -4   4   31.00    5.50
  -3  -4   4   29.20    6.80
   3   3  -4  516.25   29.80
  -3  -3   4  524.85   28.40
  -3  -3   4  515.35   26.80
   3   2  -4    6.70    3.50
   3   2  -4    6.80    3.40
   3   2  -4    7.90    3.80
  -3  -2   4    2.90    1.90
  -3  -2   4    4.40    3.50
  -3  -2   4   10.60    3.50
   3   1  -4  288.07   16.20
   3   1  -4  303.07   15.30
   3   1  -4  253.27   16.40
   3   1  -4  290.87   14.20
  -3  -1   4  289.37   15.30
  -3  -1   4  290.57   16.00
  -3  -1   4  282.17   14.10
   3   0  -4   -2.40    2.30
   3   0  -4    0.10    2.40
   3   0  -4   -2.20    2.60
   3   0  -4    0.30    2.40
   3   0  -4    0.60    0.90
  -3   0   4   -5.40    2.50
  -3   0   4   -4.30    1.70
  -3   0   4   -0.60    2.50
   3  -1  -4  258.87   14.60
   3  -1  -4  280.77   15.60
   3  -1  -4  281.07   14.80
  -3   1   4  287.67   15.10
  -3   1   4  268.87   14.60
  -3   1   4  273.97   14.70
  -3   1   4  293.17   16.20
   3  -2  -4    0.40    3.30
   3  -2  -4    5.80    2.80
  -3   2   4    3.80    1.60
  -3   2   4   -0.40    1.00
  -3   2   4    5.00    4.60
  -3   2   4    0.70    2.50
   3  -3  -4  524.45   26.40
   3  -3  -4  504.05   25.60
  -3   3   4  477.45   30.20
  -3   3   4  502.35   27.00
   3  -4  -4   31.40    5.70
   3  -4  -4   37.00    6.60
  -3   4   4   22.80    6.00
  -3   4   4   23.80    9.40
   3  -5  -4   19.50    7.20
   3  -5  -4   14.10    6.20
   3  -5  -4   16.60    5.80
  -3   5   4   24.80    9.10
  -3   5   4   12.70    6.20
   3  -6  -4   13.60    9.30
  -3   6   4   -0.70    5.90
   3  -7  -4   24.30   11.70
  -3   7   4   28.10    9.60
   4   7  -4    5.90    8.20
  -4  -7   4    9.30   10.60
   4   6  -4   42.60   10.70
  -4  -6   4   53.89   11.40
   4   5  -4   -7.40    5.60
  -4  -5   4    1.50    6.80
   4   4  -4  257.07   19.50
  -4  -4   4  271.07   18.90
   4   3  -4    0.30    3.80
  -4  -3   4    4.00    3.40
  -4  -3   4    5.20    2.90
   4   2  -4 1217.38   55.69
   4   2  -4 1195.98   58.39
   4   2  -4 1133.89   56.99
  -4  -2   4 1172.38   55.79
  -4  -2   4 1076.69   54.29
  -4  -2   4 1232.48   56.69
   4   1  -4  526.45   25.10
   4   1  -4  514.55   27.20
  -4  -1   4  507.05   25.10
  -4  -1   4  495.65   26.50
  -4  -1   4  519.25   26.40
  -4  -1   4  482.15   24.80
   4   0  -4 2694.03  127.89
   4   0  -4 2923.11  130.29
   4   0  -4 2612.14  127.79
   4   0  -4 2904.91  128.89
  -4   0   4 2659.53  128.39
  -4   0   4 3029.60  130.19
  -4   0   4 2818.42  127.89
  -4   0   4 2975.00  128.99
  -4   0   4 2761.02  128.89
   4  -1  -4  488.55   25.20
   4  -1  -4  520.25   26.70
   4  -1  -4  502.35   25.70
   4  -1  -4  527.05   27.00
  -4   1   4  479.25   25.10
  -4   1   4  480.55   25.40
  -4   1   4  516.95   25.60
  -4   1   4  501.05   26.10
   4  -2  -4 1123.59   54.39
  -4   2   4 1125.19   53.89
  -4   2   4 1151.28   54.79
  -4   2   4 1174.68   57.39
  -4   2   4 1163.78   53.59
   4  -3  -4    3.10    3.70
  -4   3   4    7.40    4.70
  -4   3   4    4.80    3.20
   4  -4  -4  295.37   17.80
  -4   4   4  302.07   19.30
  -4   4   4  266.77   25.60
   4  -5  -4    3.40    5.50
   4  -5  -4   -3.90    6.50
  -4   5   4   -2.30    8.20
  -4   5   4    0.60    4.70
   4  -6  -4   45.80   11.20
  -4   6   4   46.30   10.30
   4  -7  -4    5.50    7.30
  -4   7   4   16.60    9.00
   5   7  -4    0.20    6.60
  -5  -7   4    4.30   10.40
   5   6  -4   19.60   10.00
  -5  -6   4   -9.10    7.30
   5   5  -4   -3.50    6.20
  -5  -5   4   -6.00    6.20
   5   4  -4   -0.40    6.00
  -5  -4   4   -5.80    5.00
  -5  -4   4    4.70    3.40
   5   3  -4    8.40    4.60
   5   3  -4    5.50    4.70
  -5  -3   4    6.00    4.50
  -5  -3   4    7.20    3.10
   5   2  -4    6.90    4.10
   5   2  -4    1.90    4.20
   5   2  -4    2.30    1.30
  -5  -2   4    3.00    2.80
  -5  -2   4   -0.20    2.90
   5   1  -4  372.46   22.60
   5   1  -4  404.76   20.80
   5   1  -4  385.46   19.40
  -5  -1   4  369.36   21.40
  -5  -1   4  397.86   19.20
  -5  -1   4  382.36   19.70
  -5  -1   4  374.86   20.30
   5   0  -4    0.40    2.10
   5   0  -4   -1.60    2.00
   5   0  -4    6.40    2.50
   5   0  -4   -3.00    3.80
  -5   0   4   -5.00    3.00
  -5   0   4    0.90    3.00
  -5   0   4   -4.10    3.00
  -5   0   4   -1.00    1.90
   5  -1  -4  363.36   22.00
   5  -1  -4  385.76   20.40
  -5   1   4  406.56   21.10
  -5   1   4  390.66   20.60
  -5   1   4  349.96   20.70
  -5   1   4  374.46   20.70
   5  -2  -4    6.60    3.80
   5  -2  -4    2.60    3.70
  -5   2   4    5.00    4.10
  -5   2   4   -0.40    3.20
  -5   2   4   -2.70    4.30
  -5   2   4    1.80    3.40
   5  -3  -4   10.40    5.30
   5  -3  -4    8.00    4.50
  -5   3   4    5.90    2.70
  -5   3   4   14.30    5.00
  -5   3   4    6.10    6.10
  -5   3   4    2.30    2.50
   5  -4  -4   -5.80    5.20
   5  -4  -4    4.60    5.20
   5  -4  -4   -0.60    4.40
  -5   4   4   -3.30    4.30
  -5   4   4   -1.60    6.60
   5  -5  -4    0.90    7.10
   5  -5  -4  -11.40    4.70
  -5   5   4    4.20    5.30
   5  -6  -4   -7.50    7.30
   5  -6  -4    1.00    6.80
  -5   6   4   11.20    7.00
   5  -7  -4   11.10   11.00
  -5   7   4   11.00    8.70
   6   7  -4   -9.20    9.10
   6   6  -4   11.10    9.80
  -6  -6   4   10.70    8.80
   6   5  -4    8.70    6.80
  -6  -5   4    9.60    5.00
  -6  -5   4   -8.10    6.10
   6   4  -4   26.60    9.20
  -6  -4   4   27.30    5.70
  -6  -4   4   34.70    8.00
   6   3  -4  112.79   13.10
   6   3  -4   92.39   13.20
  -6  -3   4  118.99    9.10
  -6  -3   4  114.29   11.30
   6   2  -4   16.00    4.00
   6   2  -4    0.40    4.40
  -6  -2   4    4.50    3.60
  -6  -2   4   10.40    3.60
  -6  -2   4   11.20    5.50
   6   1  -4  156.08   12.00
   6   1  -4  185.28   10.40
   6   1  -4  179.08   14.00
  -6  -1   4  181.08   12.80
  -6  -1   4  187.38   10.90
  -6  -1   4  191.28   10.80
  -6  -1   4  189.08   12.20
   6   0  -4  174.58   13.50
   6   0  -4  223.08   11.40
   6   0  -4  173.78   14.90
   6   0  -4  224.88   11.40
  -6   0   4  188.08   13.70
  -6   0   4  221.08   13.30
  -6   0   4  189.68   13.30
  -6   0   4  208.58   11.50
   6  -1  -4  171.38   11.10
   6  -1  -4  177.58   11.80
   6  -1  -4  163.98   13.30
  -6   1   4  173.78   11.90
  -6   1   4  161.48   11.50
  -6   1   4  167.88   13.50
  -6   1   4  206.58   13.20
   6  -2  -4   11.00    4.60
   6  -2  -4    9.70    5.30
  -6   2   4    7.90    4.50
  -6   2   4   13.00    4.90
  -6   2   4   -0.20    3.80
  -6   2   4   12.60    4.90
   6  -3  -4  112.59   13.10
  -6   3   4  110.39   11.70
  -6   3   4  110.79    9.20
  -6   3   4  116.09   10.10
  -6   3   4  118.19   14.40
   6  -4  -4   41.50    8.70
   6  -4  -4   17.10    7.40
  -6   4   4   34.80    7.40
  -6   4   4   29.90    9.80
   6  -5  -4    0.60    6.80
   6  -5  -4    0.00    6.80
  -6   5   4    1.30    5.20
   6  -6  -4   -0.30    8.20
  -6   6   4    2.50    6.70
   6  -7  -4    7.70   10.20
  -6   7   4   10.10    8.40
   7   6  -4   17.00   11.00
  -7  -6   4   -3.40    7.80
   7   5  -4   15.40    9.80
  -7  -5   4   12.40    8.80
  -7  -5   4   11.10    7.70
   7   4  -4    7.20    6.40
  -7  -4   4    7.30    4.50
  -7  -4   4    5.40    5.70
   7   3  -4    5.40    5.40
  -7  -3   4    0.50    3.30
  -7  -3   4   -0.40    5.70
  -7  -3   4    3.00    4.80
   7   2  -4   49.00    6.70
   7   2  -4   40.80    9.00
  -7  -2   4   40.70    6.50
  -7  -2   4   44.20    8.40
  -7  -2   4   27.70    5.60
  -7  -2   4   48.70    6.20
   7   1  -4   10.90    4.20
   7   1  -4    5.00    5.30
   7   1  -4    2.10    2.10
  -7  -1   4    2.30    4.70
  -7  -1   4    0.70    2.10
  -7  -1   4   -0.70    3.60
  -7  -1   4    4.40    3.30
   7   0  -4    0.30    3.40
   7   0  -4    2.20    2.10
   7   0  -4   -0.90    1.40
  -7   0   4   -3.10    4.00
  -7   0   4   -0.50    4.20
  -7   0   4    0.10    2.00
  -7   0   4    3.40    3.60
   7  -1  -4    5.80    2.80
   7  -1  -4    2.70    5.30
   7  -1  -4    2.30    3.70
  -7   1   4    4.70    3.60
  -7   1   4    3.60    3.90
  -7   1   4    7.60    4.70
  -7   1   4    7.80    4.90
   7  -2  -4   23.10    7.50
  -7   2   4   37.00    6.70
  -7   2   4   55.59    8.00
  -7   2   4   39.10    7.80
   7  -3  -4    0.70    5.40
  -7   3   4    7.00    6.20
  -7   3   4    8.70    5.30
  -7   3   4    9.30    5.60
   7  -4  -4    2.10    6.00
   7  -4  -4    2.90    6.40
  -7   4   4    1.00    2.30
  -7   4   4    4.60    8.10
  -7   4   4    2.00    1.80
  -7   4   4   12.40    6.60
   7  -5  -4   32.40    9.50
   7  -5  -4   16.20    8.40
  -7   5   4   26.50    8.20
   7  -6  -4  -15.30    6.80
  -7   6   4   18.50    8.50
   8   6  -4   49.20   14.40
  -8  -6   4   47.40   12.10
   8   5  -4    7.50    9.50
  -8  -5   4   -6.20    6.00
  -8  -5   4   19.30    9.30
  -8  -4   4   39.00   10.90
  -8  -4   4   30.50    7.70
  -8  -4   4   62.89    8.50
   8   3  -4   66.89   12.20
  -8  -3   4   78.89    9.50
  -8  -3   4   71.39   11.80
  -8  -3   4   79.49    9.50
   8   2  -4  519.25   33.80
  -8  -2   4  560.54   27.60
  -8  -2   4  576.34   29.40
  -8  -2   4  558.94   30.70
  -8  -2   4  582.24   33.40
  -8  -2   4  570.14   28.60
   8   1  -4    1.60    4.30
  -8  -1   4    6.70    2.00
  -8  -1   4    3.70    4.70
  -8  -1   4    5.30    4.10
  -8  -1   4    5.20    4.30
   8   0  -4  258.57   12.40
   8   0  -4  232.58   19.20
  -8   0   4  261.67   16.30
  -8   0   4  232.48   17.30
  -8   0   4  246.98   12.80
  -8   0   4  221.88   17.00
   8  -1  -4    1.20    5.40
   8  -1  -4    6.60    3.00
  -8   1   4   -4.60    5.40
  -8   1   4    7.60    4.90
  -8   1   4    1.90    5.30
  -8   1   4    3.50    3.40
   8  -2  -4  541.85   34.00
  -8   2   4  568.04   31.10
  -8   2   4  556.74   31.60
  -8   2   4  585.24   31.70
   8  -3  -4   61.59    9.60
   8  -3  -4   61.99   11.60
  -8   3   4   70.29   11.80
  -8   3   4   82.59   11.30
  -8   3   4   74.39   10.10
   8  -4  -4   31.50    9.20
   8  -4  -4   58.99   10.30
  -8   4   4   50.29   10.20
   8  -5  -4   14.20    8.00
   8  -5  -4   12.30    7.60
  -8   5   4   12.50    8.00
   8  -6  -4   40.10   12.40
  -8   6   4   62.69   12.70
  -9  -6   4    2.90    9.40
  -9  -6   4   18.70    9.70
  -9  -5   4   11.60    9.00
  -9  -5   4   35.70    9.40
  -9  -4   4   35.00    8.60
  -9  -4   4   36.60    7.10
  -9  -4   4   36.10   10.80
   9   3  -4  198.68   21.60
  -9  -3   4  160.58   12.40
  -9  -3   4  169.68   13.60
  -9  -3   4  141.89   17.10
   9   2  -4   16.60    8.40
  -9  -2   4   21.30    4.90
  -9  -2   4   17.70    8.00
  -9  -2   4   25.10    7.10
  -9  -2   4   15.50    4.90
  -9  -2   4   17.00    4.30
   9   1  -4    2.30    6.20
  -9  -1   4   12.70    5.20
  -9  -1   4    6.50    6.20
  -9  -1   4   -3.80    4.80
   9   0  -4    1.20    4.60
  -9   0   4   -0.40    5.80
  -9   0   4    0.80    4.20
  -9   0   4    6.00    5.00
   9  -1  -4    6.70    3.00
   9  -1  -4    8.10    7.20
   9  -1  -4    2.90    2.40
  -9   1   4    7.10    5.50
  -9   1   4   -1.80    4.80
  -9   1   4    6.30    4.90
   9  -2  -4   21.10    5.30
   9  -2  -4   21.20    7.10
  -9   2   4   19.30    6.90
  -9   2   4   26.30    8.20
   9  -3  -4  142.39   14.10
   9  -3  -4  170.78   18.80
  -9   3   4  179.08   16.50
  -9   3   4  165.38   17.50
   9  -4  -4   37.50   10.40
   9  -4  -4   53.19    9.70
  -9   4   4   45.20    9.50
   9  -5  -4   30.40   10.50
   9  -5  -4   13.40    8.20
  -9   5   4   18.50    8.80
   9  -6  -4   15.20    9.70
  -9   6   4   35.60   10.50
 -10  -5   4   16.80   11.00
 -10  -4   4   37.30   11.80
  10   3  -4    1.40    6.90
 -10  -3   4  -10.90    4.80
 -10  -3   4   -0.80    5.80
 -10  -3   4    0.10    3.40
  10   2  -4  149.39   19.30
 -10  -2   4  136.99   16.40
 -10  -2   4  146.59   12.00
 -10  -2   4  149.49   15.10
  10   1  -4    1.30    5.90
 -10  -1   4   -1.30    5.00
 -10  -1   4  -11.40    5.30
 -10  -1   4   -2.80    5.60
  10   0  -4  269.57   22.80
 -10   0   4  299.17   21.70
 -10   0   4  316.37   20.10
 -10   0   4  292.17   21.80
  10  -1  -4   -0.40    2.30
  10  -1  -4    1.40    5.20
 -10   1   4    2.90    7.80
 -10   1   4    2.20    6.60
 -10   1   4   -3.00    5.70
  10  -2  -4  143.79   11.10
  10  -2  -4  142.39   18.40
 -10   2   4  184.18   17.10
 -10   2   4  152.58   17.00
  10  -3  -4    5.90    8.00
  10  -3  -4   -0.50    4.70
 -10   3   4    6.30    7.20
 -10   3   4   -0.50    6.00
  10  -4  -4   74.69   11.60
  10  -4  -4   50.99   12.90
 -10   4   4   62.19   13.00
  10  -5  -4   19.70    8.70
  10  -5  -4   -6.90    8.50
 -10   5   4   16.20    9.50
 -11  -5   4   10.20   10.90
 -11  -4   4   -9.40    8.90
  11   3  -4   13.80    7.30
 -11  -3   4    1.50    9.00
 -11  -3   4   10.50    6.20
  11   2  -4   14.30    8.90
 -11  -2   4   14.80    9.00
 -11  -2   4   12.30    6.80
 -11  -2   4   10.60    6.10
  11   1  -4   13.70    8.30
 -11  -1   4    1.80    6.90
 -11  -1   4    4.00    5.80
 -11  -1   4    2.30    6.70
  11   0  -4    2.60    7.60
 -11   0   4    5.50    6.40
 -11   0   4   -1.50    4.90
 -11   0   4    3.50    7.60
  11  -1  -4   -4.20    3.80
 -11   1   4   -7.00    6.10
 -11   1   4   -4.00    8.10
 -11   1   4   -5.80    5.50
  11  -2  -4   12.00    7.20
 -11   2   4   17.70    8.30
 -11   2   4   11.90    6.90
  11  -3  -4    0.10    8.30
  11  -3  -4   -1.80    4.70
 -11   3   4   -6.90    6.40
 -11   3   4   -4.30    7.00
  11  -4  -4   10.40    6.60
  11  -4  -4    7.90    9.30
 -11   4   4    3.30    6.40
  11  -5  -4   -5.20    8.10
  11  -5  -4   16.10   10.80
 -11   5   4    4.10    8.90
 -12  -4   4   38.40   11.50
  12   3  -4   14.70    9.90
 -12  -3   4    7.40    7.70
 -12  -3   4   -0.20    5.70
 -12  -3   4   -8.60    5.80
  12   2  -4  129.19   19.50
 -12  -2   4  100.89   14.30
 -12  -2   4  103.49   15.20
 -12  -2   4  118.69   13.80
  12   1  -4   24.70   11.20
 -12  -1   4   45.60   10.50
 -12  -1   4   26.20    8.50
 -12  -1   4   24.30    9.60
  12   0  -4   24.30   11.20
 -12   0   4   40.20   11.20
 -12   0   4   23.40    8.00
 -12   0   4   27.00    8.40
  12  -1  -4   45.80   12.30
 -12   1   4   17.00    8.20
 -12   1   4   24.70    9.50
 -12   1   4   41.80   10.80
  12  -2  -4  151.28   20.50
 -12   2   4  124.49   17.20
 -12   2   4  143.49   16.50
  12  -3  -4  -12.60    8.00
 -12   3   4   16.70    9.30
 -12   3   4    3.40    7.60
  12  -4  -4   67.69   15.70
 -12   4   4   45.70   12.70
  12  -5  -4    8.20   11.20
 -13  -4   4    8.30   11.90
  13   3  -4   -1.00   10.30
 -13  -3   4   10.70   11.80
 -13  -3   4    7.70    7.30
  13   2  -4   29.40   12.30
 -13  -2   4   12.90    8.20
 -13  -2   4   17.10    9.70
 -13  -2   4    7.40    7.50
  13   1  -4   14.00    8.40
 -13  -1   4    6.20    7.30
 -13  -1   4   14.60    9.20
 -13  -1   4    7.20    9.20
  13   0  -4   -1.20    6.00
 -13   0   4   -8.70    7.60
 -13   0   4  -23.20    6.30
 -13   0   4   -0.60    7.00
  13  -1  -4    6.30   10.50
 -13   1   4   16.40    7.90
 -13   1   4    1.80    6.70
 -13   1   4   -1.10   10.90
  13  -2  -4   13.30    9.50
 -13   2   4   18.10    8.50
 -13   2   4   25.30    9.30
  13  -3  -4    6.60    8.60
 -13   3   4   20.20    9.60
 -13   3   4    7.80    9.70
  13  -4  -4   -1.10   11.90
 -13   4   4   21.10    9.20
  14   3  -4   21.60   10.30
 -14  -3   4   18.70   12.70
 -14  -3   4   27.20   10.40
  14   2  -4   29.20   13.30
 -14  -2   4    0.60    7.80
 -14  -2   4   20.50    8.90
 -14  -2   4   19.90    9.50
  14   1  -4   25.60   12.60
 -14  -1   4   25.80    9.90
 -14  -1   4   17.10    8.90
 -14  -1   4    8.70    9.40
  14   0  -4  -19.70    8.10
 -14   0   4    9.20    8.20
 -14   0   4   -1.50    5.80
 -14   0   4   -2.40    9.90
  14  -1  -4   32.50   13.40
 -14   1   4    4.80    7.20
 -14   1   4   39.50   13.70
 -14   1   4   33.30   10.20
  14  -2  -4   15.60   12.00
 -14   2   4   30.40   11.60
 -14   2   4   23.30    9.20
  14  -3  -4   20.40   11.40
 -14   3   4   41.30   13.20
  15   2  -4   21.20   13.30
 -15  -2   4   10.70    9.70
  15   1  -4   -2.80   11.10
 -15  -1   4    3.00    7.80
 -15  -1   4    2.50   10.50
  15   0  -4   -4.40    7.60
 -15   0   4   -7.80   10.70
 -15   0   4  -12.00    8.30
  15  -1  -4   10.00   10.80
 -15   1   4  -11.50    5.10
  15  -2  -4   21.20   13.70
 -15   2   4   19.70   11.20
 -14   2  -5  -15.90   11.40
 -14   2  -5    3.70    9.60
  14  -2   5   18.60   12.20
 -14   1  -5   -0.70    9.00
 -14   1  -5    1.80   11.90
  14  -1   5    3.20    9.20
 -14   0  -5    6.30    8.60
 -14   0  -5   -9.30    8.30
 -14  -1  -5    1.40   10.00
 -14  -1  -5   15.10   11.10
 -14  -2  -5    4.10   10.10
 -14  -2  -5  -17.10    8.20
 -13   3  -5    1.30   13.60
 -13   3  -5   -6.60    8.20
 -13   3  -5   -6.80    6.30
  13  -3   5   17.40   11.70
 -13   2  -5   11.70   12.50
 -13   2  -5   22.30   10.30
 -13   2  -5   13.10    8.30
  13  -2   5   21.20   11.00
 -13   1  -5    1.40   10.30
 -13   1  -5    4.10    8.60
 -13   1  -5    7.60    8.20
  13  -1   5   -4.00    6.30
 -13   0  -5  -11.80    8.40
 -13   0  -5   -8.30    7.70
 -13   0  -5   10.00    7.70
 -13  -1  -5    0.70    6.90
 -13  -1  -5    2.80    8.50
 -13  -1  -5  -11.60    8.10
 -13  -2  -5   -1.40    6.80
 -13  -2  -5    7.10   10.10
 -13  -2  -5   15.80    7.60
 -13  -3  -5   10.20    7.50
 -13  -3  -5  -18.40    7.40
 -13  -3  -5    1.20    9.90
 -12   4  -5   20.20   11.00
  12  -4   5    2.40    9.00
 -12   3  -5   21.00    9.80
 -12   3  -5   18.00    9.10
 -12   3  -5    0.50   11.30
  12  -3   5   21.10   10.40
 -12   2  -5    4.20    7.90
 -12   2  -5   28.70   13.10
 -12   2  -5   -1.60    7.80
  12  -2   5    6.30    8.70
 -12   1  -5   12.30    7.70
 -12   1  -5   -4.70    5.00
 -12   1  -5    3.30    7.60
  12  -1   5    2.50    6.30
 -12   0  -5  -10.80    4.20
 -12   0  -5  -20.40    6.20
 -12   0  -5   -3.10    6.20
  12   0   5    2.60    7.30
 -12  -1  -5    9.20    6.90
 -12  -1  -5   -4.00    4.80
 -12  -1  -5    8.00    9.10
 -12  -2  -5   14.30    9.30
 -12  -2  -5    1.20    8.70
 -12  -2  -5   10.40    6.40
 -12  -3  -5    8.10    8.70
 -12  -3  -5   -1.40    9.40
 -12  -4  -5    8.30    9.50
 -12  -4  -5   -5.30    9.10
 -11   5  -5    7.80    7.60
 -11   4  -5   33.00   11.50
  11  -4   5   36.40   11.20
 -11   3  -5    5.90    8.80
 -11   3  -5    8.10    9.20
 -11   3  -5   27.60   10.40
  11  -3   5   32.00   11.00
 -11   2  -5  125.09   19.90
 -11   2  -5  140.19   18.20
 -11   2  -5  196.68   19.20
  11  -2   5  150.28   20.10
 -11   1  -5   16.10    8.80
 -11   1  -5   30.40   11.40
 -11   1  -5   11.00    7.40
  11  -1   5   17.00    9.40
 -11   0  -5  226.48   23.40
 -11   0  -5  227.18   17.70
 -11   0  -5  237.08   18.90
  11   0   5  241.28   26.10
 -11  -1  -5   10.50    8.90
 -11  -1  -5    2.90    5.50
 -11  -1  -5   15.10    8.30
 -11  -2  -5  113.09   11.40
 -11  -2  -5  125.29   16.70
 -11  -2  -5  103.69   16.50
 -11  -3  -5   27.30   10.60
 -11  -3  -5   21.60    9.80
 -11  -4  -5   25.00   11.00
 -11  -4  -5   28.00   11.00
 -11  -5  -5   -2.80    9.10
 -10   5  -5   29.00   11.30
  10  -5   5   13.20    9.90
 -10   4  -5   15.70    9.20
  10  -4   5   -1.50    6.60
  10  -4   5   -4.10    7.80
 -10   3  -5  130.99   19.80
 -10   3  -5  106.39   14.90
 -10   3  -5  122.49   17.10
  10  -3   5  139.79   18.30
  10  -3   5  135.79   13.40
 -10   2  -5   38.30    9.40
 -10   2  -5   20.50   10.50
 -10   2  -5   28.30    9.90
  10  -2   5   23.40    9.20
 -10   1  -5   11.10    9.00
 -10   1  -5   -2.40    6.20
 -10   1  -5    0.20    6.10
  10  -1   5    7.20    8.40
 -10   0  -5    3.90    5.20
 -10   0  -5   -2.80    6.70
  10   0   5   -3.10    4.40
 -10  -1  -5   -2.50    4.70
 -10  -1  -5    4.20    7.60
 -10  -1  -5    9.50    5.50
 -10  -2  -5   29.10    5.60
 -10  -2  -5   16.80    6.90
 -10  -2  -5   15.30    7.50
 -10  -3  -5  130.49   18.00
 -10  -3  -5  136.69   17.30
 -10  -4  -5   -1.70    7.80
 -10  -4  -5    6.60    8.30
 -10  -5  -5   15.30   10.30
 -10  -5  -5   27.00   12.00
  -9   6  -5    8.20    7.60
   9  -6   5   10.70   10.90
  -9   5  -5   -3.80    6.30
   9  -5   5   16.80    9.50
  -9   4  -5   21.70   10.30
   9  -4   5   29.50    9.40
   9  -4   5   14.70    8.30
  -9   3  -5   20.10    8.70
  -9   3  -5   21.80   11.10
  -9   3  -5   29.90    9.50
   9  -3   5   28.30    9.50
   9  -3   5   14.80    6.60
  -9   2  -5    8.30    7.40
  -9   2  -5    7.40    6.00
  -9   2  -5    8.50    6.70
   9  -2   5    8.60    5.80
   9  -2   5    2.60    4.80
  -9   1  -5   25.10    8.40
  -9   1  -5   12.40    7.40
  -9   1  -5   20.70    7.30
   9  -1   5   21.60    3.70
   9  -1   5   20.10    7.50
  -9   0  -5  127.89   12.60
  -9   0  -5  101.19   13.60
  -9   0  -5  118.99   15.90
   9   0   5  121.29   16.60
  -9  -1  -5    9.00    6.90
  -9  -1  -5   40.30    9.10
  -9  -1  -5   20.00    5.60
  -9  -2  -5    4.40    2.10
  -9  -2  -5    8.90    5.80
  -9  -2  -5    3.10    2.50
  -9  -2  -5   -1.30    5.00
  -9  -2  -5    3.80    3.10
  -9  -3  -5   31.30    8.10
  -9  -3  -5   27.90    5.50
  -9  -3  -5   32.70   10.00
  -9  -4  -5   33.00   10.20
  -9  -4  -5   23.40    7.60
  -9  -4  -5   14.40    8.80
  -9  -5  -5   20.20    9.50
  -9  -5  -5    4.70    8.60
  -9  -6  -5   -1.50    8.60
  -8   6  -5    9.50    8.60
   8  -6   5    6.30    9.50
  -8   5  -5   28.70   10.20
   8  -5   5   20.20   10.80
  -8   4  -5    1.60    7.20
  -8   4  -5   13.20    7.00
   8  -4   5    5.90    6.90
   8  -4   5    6.70    7.80
  -8   3  -5   41.90   10.20
  -8   3  -5   52.49   10.30
  -8   3  -5   35.40   10.10
   8  -3   5   53.49    9.20
   8  -3   5   48.70   10.30
  -8   2  -5   -3.70    5.00
  -8   2  -5    5.20    6.30
  -8   2  -5    0.30    6.00
   8  -2   5    7.80    6.20
   8  -2   5   -3.20    4.40
  -8   1  -5  145.49   13.40
  -8   1  -5   95.99   12.90
  -8   1  -5  135.59   15.70
   8  -1   5  136.99    9.50
   8  -1   5  129.29    8.90
   8  -1   5  148.59   16.80
   8  -1   5  118.59    8.00
  -8   0  -5    1.10    6.30
  -8   0  -5    0.80    5.10
  -8   0  -5   -4.00    4.30
   8   0   5   -0.90    5.40
  -8  -1  -5  112.19    8.70
  -8  -1  -5  123.19   13.30
  -8  -1  -5   81.19   12.40
  -8  -2  -5   -3.60    3.70
  -8  -2  -5    1.40    4.50
  -8  -2  -5    1.90    2.60
  -8  -2  -5    0.80    2.80
  -8  -3  -5   47.60    6.70
  -8  -3  -5   50.69   10.40
  -8  -3  -5   46.70   10.50
  -8  -4  -5    8.50    7.80
  -8  -4  -5    2.90    4.90
  -8  -4  -5    7.50    7.30
  -8  -5  -5   21.90    9.40
  -8  -5  -5   12.70    7.20
  -8  -5  -5   25.00    9.70
  -8  -6  -5   -5.30    7.00
  -8  -6  -5    3.90    7.70
  -8  -6  -5    4.80    8.90
  -7   6  -5   75.39   14.00
   7  -6   5   58.69   14.00
  -7   5  -5   -0.20    4.90
   7  -5   5   11.30    8.50
  -7   4  -5    1.60    6.80
  -7   4  -5   14.70    7.00
   7  -4   5   29.00    7.60
   7  -4   5    9.30    6.80
  -7   3  -5    9.10    7.20
  -7   3  -5   28.30    7.20
  -7   3  -5   19.20    9.70
   7  -3   5   24.50    6.90
   7  -3   5   19.90    6.80
  -7   2  -5   97.19   11.90
  -7   2  -5   90.39   12.70
  -7   2  -5   88.29   11.20
   7  -2   5   97.89   12.40
   7  -2   5   92.09    9.50
  -7   1  -5   54.39    8.40
  -7   1  -5   55.09    9.70
  -7   1  -5   68.59    8.90
   7  -1   5   53.49    6.10
   7  -1   5   65.29    6.50
   7  -1   5   61.29    6.50
   7  -1   5   67.89    7.50
   7  -1   5   72.59   10.60
  -7   0  -5  175.38   14.20
  -7   0  -5  202.38   12.70
  -7   0  -5  163.78   17.20
  -7   0  -5  191.98    9.30
   7   0   5  174.18    9.60
   7   0   5  151.88   16.90
  -7  -1  -5   43.20    7.30
  -7  -1  -5   43.60    9.20
  -7  -1  -5   47.90    4.40
  -7  -1  -5   71.49    6.00
   7   1   5   56.69    5.00
  -7  -2  -5   72.79   11.60
  -7  -2  -5  102.19   11.90
  -7  -2  -5   92.89    7.50
   7   2   5   86.29    9.00
  -7  -3  -5   19.30    5.50
  -7  -3  -5    0.90    6.00
  -7  -3  -5   25.70    8.30
  -7  -4  -5   13.10    7.10
  -7  -4  -5   13.30    7.50
  -7  -4  -5   15.20    6.30
  -7  -5  -5   11.30    7.80
  -7  -5  -5   -0.30    5.70
  -7  -5  -5    4.80    7.30
  -7  -6  -5   66.69   12.80
  -7  -6  -5   59.39   13.30
  -7  -6  -5   81.19   13.70
  -6   6  -5   14.20    8.90
   6  -6   5    9.50    9.80
  -6   5  -5    9.40    7.40
   6  -5   5   14.20    8.70
  -6   4  -5    1.00    4.60
  -6   4  -5    0.90    4.50
   6  -4   5   -7.50    5.80
   6  -4   5   -0.40    4.20
  -6   3  -5   13.90    5.70
  -6   3  -5    9.50    7.60
  -6   3  -5   -0.60    6.30
   6  -3   5    9.20    5.80
   6  -3   5    9.50    4.70
  -6   2  -5   -1.30    4.60
  -6   2  -5    1.10    4.90
  -6   2  -5    1.60    6.00
   6  -2   5    1.20    4.10
   6  -2   5    1.00    3.80
  -6   1  -5   81.09   10.10
  -6   1  -5   95.89    9.70
  -6   1  -5   97.39   12.10
  -6   1  -5   86.89    6.50
   6  -1   5   80.89    7.60
   6  -1   5   85.99   10.80
   6  -1   5   81.09    7.00
  -6   0  -5    2.70    5.10
  -6   0  -5   -3.60    3.00
  -6   0  -5   -2.70    1.70
  -6   0  -5   -0.10    3.10
   6   0   5   -7.40    4.00
   6   0   5   -2.20    1.60
  -6  -1  -5   92.99    6.30
  -6  -1  -5   81.59   11.00
  -6  -1  -5   79.29    9.40
   6   1   5   75.39    6.90
  -6  -2  -5    2.70    3.50
  -6  -2  -5    0.30    5.00
  -6  -2  -5    3.50    2.90
   6   2   5    2.70    3.60
  -6  -3  -5    4.30    5.60
  -6  -3  -5    6.30    4.60
   6   3   5    8.00    6.10
  -6  -4  -5   -3.10    4.50
  -6  -4  -5    3.00    6.00
  -6  -4  -5    8.00    6.60
  -6  -5  -5    2.20    5.90
  -6  -5  -5   -2.30    6.10
  -6  -5  -5    0.00    5.80
  -6  -6  -5   10.20    8.10
  -6  -6  -5   11.10    7.60
  -6  -6  -5   16.60    9.20
  -5   7  -5   24.90   11.20
   5  -7   5   18.40   12.70
  -5   6  -5   40.00   10.90
   5  -6   5   22.20   11.30
  -5   5  -5   68.99   11.80
   5  -5   5   56.59   12.00
  -5   4  -5   11.70    3.90
  -5   4  -5    5.80    3.70
  -5   4  -5   -1.70    5.80
   5  -4   5    5.50    6.70
   5  -4   5   11.90    4.50
  -5   3  -5   77.69   11.80
  -5   3  -5   84.19   10.60
   5  -3   5   71.39    9.30
   5  -3   5   73.59    8.80
  -5   2  -5   21.80    7.20
  -5   2  -5   32.90    6.90
  -5   2  -5   39.70    7.40
   5  -2   5   38.50    6.10
   5  -2   5   30.90    6.00
   5  -2   5   34.20    6.00
  -5   1  -5   24.80    5.50
  -5   1  -5    3.50    5.20
  -5   1  -5   12.90    3.30
  -5   1  -5   13.70    4.30
   5  -1   5   11.00    3.50
   5  -1   5   12.00    3.50
   5  -1   5   14.40    5.00
  -5   0  -5  299.07   15.10
  -5   0  -5  318.97   17.70
  -5   0  -5  288.67   16.10
  -5   0  -5  286.97   18.90
   5   0   5  299.97   15.30
   5   0   5  269.97   19.10
  -5  -1  -5   16.50    5.00
  -5  -1  -5   12.60    3.00
  -5  -1  -5   13.70    5.40
   5   1   5   12.40    3.20
  -5  -2  -5   43.90    8.10
  -5  -2  -5   35.50    6.10
  -5  -2  -5   47.20    6.30
   5   2   5   34.80    6.60
  -5  -3  -5   72.39    9.30
  -5  -3  -5   76.09   11.00
   5   3   5   73.99   10.70
  -5  -4  -5    9.40    5.80
  -5  -4  -5   -0.30    5.20
  -5  -4  -5   13.60    7.30
   5   4   5    0.30    6.20
  -5  -5  -5   60.19   10.80
   5   5   5   45.60   10.80
  -5  -6  -5   30.50    8.30
   5   6   5   19.20    9.10
  -5  -7  -5   21.60    9.00
   5   7   5   -1.40    9.40
  -4   7  -5    6.90    8.80
   4  -7   5    6.50   10.50
  -4   6  -5   10.20    6.90
   4  -6   5    3.90    6.60
  -4   5  -5   15.00    8.00
   4  -5   5    0.60    7.20
  -4   4  -5    2.20    5.70
   4  -4   5    3.60    6.40
   4  -4   5    1.40    3.20
  -4   3  -5   24.00    5.50
  -4   3  -5   26.20    6.60
  -4   3  -5   28.30    7.70
   4  -3   5   24.40    6.00
   4  -3   5   26.30    6.80
   4  -3   5   29.20    5.30
  -4   2  -5   33.90    6.50
  -4   2  -5   23.00    5.80
  -4   2  -5   37.80    6.50
   4  -2   5   13.50    4.30
   4  -2   5   23.50    5.20
   4  -2   5   16.30    4.70
  -4   1  -5  104.29    9.20
  -4   1  -5   89.09    9.00
  -4   1  -5   88.09    7.70
  -4   1  -5  103.79   11.20
  -4   1  -5   78.69   10.20
   4  -1   5   96.99    7.60
   4  -1   5   92.59    9.60
   4  -1   5  103.39    7.40
  -4   0  -5    0.20    3.20
  -4   0  -5   -1.60    2.80
  -4   0  -5   -0.20    2.20
  -4   0  -5   -1.60    2.30
   4   0   5   -0.10    1.90
  -4  -1  -5   87.99    6.50
  -4  -1  -5   80.29    8.10
  -4  -1  -5   90.39    9.70
   4   1   5   93.49    7.30
  -4  -2  -5   16.60    5.60
  -4  -2  -5   27.10    5.40
  -4  -2  -5   19.00    4.60
   4   2   5   14.00    5.20
  -4  -3  -5   33.00    6.40
   4   3   5   30.10    7.60
   4   4   5    0.00    6.00
   4   4   5   -2.60    5.00
  -4  -5  -5    6.60    7.00
   4   5   5    1.60    5.80
  -4  -6  -5   -1.30    7.40
   4   6   5    3.30    7.40
  -4  -7  -5   13.90   10.40
   4   7   5   23.50   11.00
  -3   7  -5   -0.20    7.90
   3  -7   5   13.20   12.10
  -3   6  -5   38.90   10.60
   3  -6   5   24.70   10.70
  -3   5  -5    9.20    7.10
   3  -5   5   11.20    8.40
  -3   4  -5    9.50    5.20
   3  -4   5    6.20    2.70
   3  -4   5   12.40    6.40
   3  -4   5   -2.80    6.00
  -3   3  -5   16.10    3.50
  -3   3  -5    7.10    4.20
  -3   3  -5    8.60    5.20
  -3   3  -5   16.10    3.90
   3  -3   5    9.80    5.20
   3  -3   5   12.50    4.70
   3  -3   5   14.00    3.40
  -3   2  -5   -0.20    3.70
  -3   2  -5    2.20    2.60
  -3   2  -5   -1.30    4.20
  -3   2  -5    4.00    4.50
   3  -2   5    3.60    3.70
   3  -2   5    6.40    4.00
   3  -2   5   -0.60    2.60
  -3   1  -5   82.69    8.30
  -3   1  -5   87.49    9.40
  -3   1  -5   86.79    6.90
  -3   1  -5   91.79    8.10
  -3   1  -5   85.29    7.50
   3  -1   5   98.79    7.20
   3  -1   5   97.29    9.50
   3  -1   5   90.39    8.40
   3  -1   5   85.89    6.80
  -3   0  -5  602.94   28.70
  -3   0  -5  592.04   28.50
  -3   0  -5  587.04   31.10
  -3   0  -5  615.44   29.60
  -3   0  -5  633.04   28.90
  -3   0  -5  577.04   30.80
   3   0   5  597.84   29.00
   3   0   5  551.84   30.80
  -3  -1  -5   80.89    7.00
  -3  -1  -5   74.89    6.70
  -3  -1  -5   40.80    6.60
   3   1   5   89.59    8.20
   3   1   5   86.59    7.70
  -3  -2  -5    0.80    3.40
  -3  -2  -5   -2.60    2.70
   3   2   5   -1.10    3.80
   3   3   5   15.70    5.30
   3   3   5   10.20    5.80
   3   4   5   12.20    7.10
  -3  -5  -5   30.20    9.10
   3   5   5   12.60    6.70
   3   5   5   18.10    9.90
  -3  -6  -5   22.00    9.60
   3   6   5   43.90   10.80
  -3  -7  -5   12.70    8.30
   3   7   5   15.70    9.50
  -2   7  -5    7.20    9.20
   2  -7   5    8.00   11.20
  -2   6  -5   54.19   12.00
   2  -6   5   31.70   11.40
  -2   5  -5   61.59   10.80
   2  -5   5   57.39   10.40
   2  -5   5  134.39   16.10
  -2   4  -5   52.49    9.70
   2  -4   5   68.09    9.90
   2  -4   5   67.79    9.20
  -2   3  -5   -2.20    3.80
   2  -3   5    0.10    4.60
   2  -3   5    1.80    1.70
   2  -3   5   -5.00    4.00
  -2   2  -5  136.99    9.90
  -2   2  -5  132.49    9.20
  -2   2  -5  129.19    7.90
  -2   2  -5  129.69   10.20
   2  -2   5  137.79    8.20
   2  -2   5  140.29   10.10
   2  -2   5  139.29    9.90
   2  -2   5  128.19    9.80
  -2   1  -5  428.56   21.30
  -2   1  -5  395.06   21.10
  -2   1  -5  398.76   22.10
  -2   1  -5  400.36   21.30
   2  -1   5  415.46   21.30
   2  -1   5  416.26   22.10
   2  -1   5  417.56   20.90
  -2   0  -5   -3.70    1.90
  -2   0  -5    0.70    2.00
  -2   0  -5   -2.80    2.80
  -2   0  -5    3.20    2.60
  -2   0  -5   -0.30    2.30
   2   0   5   -2.10    2.60
   2   0   5    0.50    2.30
   2   0   5   -1.10    2.00
  -2  -1  -5  410.96   21.50
  -2  -1  -5  436.76   23.20
  -2  -1  -5  419.46   20.80
   2   1   5  420.76   20.70
   2   1   5  404.16   21.90
  -2  -2  -5  129.19   10.20
   2   2   5  126.99   12.30
   2   2   5  122.39    9.20
   2   3   5    1.80    3.40
   2   3   5   -2.40    3.30
   2   4   5   62.09   11.90
  -2  -5  -5   80.69   12.80
   2   5   5   71.09   12.00
   2   5   5  150.58   20.10
  -2  -6  -5   42.00    9.90
   2   6   5   25.80    9.00
  -2  -7  -5   13.30   10.80
   2   7   5    2.50    8.20
  -1   7  -5   27.80   11.70
   1  -7   5   10.30   11.60
  -1   6  -5   24.50    9.60
   1  -6   5   27.50    9.40
  -1   5  -5  289.27   21.90
   1  -5   5  274.27   21.00
  -1   4  -5   25.20    6.30
   1  -4   5   11.90    5.00
   1  -4   5   26.00    6.90
  -1   3  -5 2101.39   98.29
   1  -3   5 2041.30   97.99
   1  -3   5 2068.59   97.19
  -1   2  -5  148.99    9.60
  -1   2  -5  136.09   10.00
  -1   2  -5  129.59    7.90
   1  -2   5  135.19    9.80
   1  -2   5  128.69    9.40
   1  -2   5  122.99    9.30
  -1   1  -5 5113.49  253.57
  -1   1  -5 6047.99  253.77
  -1   1  -5 5504.45  253.87
   1  -1   5 6252.27  253.57
   1  -1   5 5308.87  253.77
   1  -1   5 6124.99  253.67
   1  -1   5 4964.30  253.57
  -1   0  -5 6995.20  284.67
  -1   0  -5 5276.37  285.37
  -1   0  -5 7002.80  284.77
  -1   0  -5 6283.37  286.17
  -1   0  -5 5230.58  284.47
   1   0   5 6830.12  286.07
   1   0   5 6775.62  286.27
  -1  -1  -5 5248.67  248.18
  -1  -1  -5 5532.85  246.68
  -1  -1  -5 5819.92  246.98
   1   1   5 5333.57  248.68
  -1  -2  -5  150.08    9.20
   1   2   5  140.79   11.30
   1   2   5  131.09    9.20
   1   3   5 2000.80   99.79
   1   3   5 2090.89   96.29
   1   4   5   25.80    9.10
   1   4   5   24.80    6.20
  -1  -5  -5  234.88   22.50
   1   5   5  340.87   31.00
   1   5   5  266.87   19.60
  -1  -6  -5   24.10    9.60
   1   6   5   12.80    7.70
  -1  -7  -5   36.90   12.20
   1   7   5   22.90   10.20
   0   7  -5    3.50    8.80
   0  -7   5    4.10   10.00
   0   6  -5    2.00    5.30
   0  -6   5    0.40    6.70
   0   5  -5  111.59   14.40
   0  -5   5  104.69   10.10
   0  -5   5  109.39   15.10
   0   4  -5  101.09   12.30
   0  -4   5  135.79   13.30
   0  -4   5   89.29    7.90
   0   3  -5   19.70    5.80
   0  -3   5   34.10    5.40
   0  -3   5   18.60    5.00
   0  -3   5   16.90    3.80
   0   2  -5  282.57   16.60
   0  -2   5  297.87   16.70
   0  -2   5  280.07   15.30
   0  -2   5  278.87   15.00
   0   1  -5  110.39    7.70
   0   1  -5  141.29    8.20
   0   1  -5  134.69    8.40
   0  -1   5  116.99    7.60
   0  -1   5  126.39    8.40
   0  -1   5  109.49    7.80
   0  -1   5  142.89    8.70
   0   0  -5    0.10    2.40
   0   0  -5   -0.90    1.70
   0   0  -5   -0.90    1.70
   0   0  -5   -1.20    1.00
   0   0   5   -2.10    2.00
   0   0   5    0.10    2.60
   0   0   5   -1.10    1.00
   0   0   5   -2.40    1.40
   0  -1  -5  115.99    8.50
   0  -1  -5  130.39    6.50
   0   1   5  118.49    8.80
   0   1   5  125.39    6.60
   0  -2  -5  316.77   15.30
   0   2   5  276.37   18.60
   0   2   5  277.17   15.40
   0   3   5   28.90    8.00
   0   3   5   17.60    4.20
   0   4   5   76.99   12.80
   0   4   5  104.89   10.80
   0  -5  -5  129.09   15.80
   0   5   5   91.99   17.20
   0   5   5  105.99   12.90
   0  -6  -5    4.50    6.20
   0   6   5   11.60    6.70
   0  -7  -5   29.00   12.00
   0   7   5   19.30    9.10
   1   7  -5   15.90   10.70
  -1  -7   5    0.50   10.30
   1   6  -5    5.60    6.10
  -1  -6   5   -1.10    8.70
   1   5  -5   11.30    6.00
  -1  -5   5   12.70    8.10
  -1  -5   5   12.60    4.30
   1   4  -5    4.80    4.20
  -1  -4   5    2.80    2.50
  -1  -4   5    4.40    1.80
  -1  -4   5    1.00    5.80
  -1  -4   5  -11.10    6.60
   1   3  -5   26.40    6.50
  -1  -3   5   48.20    7.70
  -1  -3   5   30.70    3.10
  -1  -3   5   34.70    5.20
  -1  -3   5   34.20    3.00
   1   2  -5  335.77   19.10
   1   2  -5  338.97   16.30
  -1  -2   5  342.07   19.00
  -1  -2   5  356.06   17.10
  -1  -2   5  325.17   16.50
   1   1  -5  108.79    5.70
   1   1  -5  111.29    7.40
   1   1  -5   87.69    7.20
   1   1  -5  101.09    6.30
  -1  -1   5  102.89    7.20
  -1  -1   5   88.49    6.90
  -1  -1   5  100.39    5.60
  -1  -1   5  105.59    7.60
   1   0  -5  968.60   42.10
   1   0  -5  846.42   43.20
   1   0  -5  912.01   42.70
   1   0  -5  932.31   42.60
  -1   0   5  854.51   42.50
  -1   0   5  972.80   42.60
  -1   0   5  892.71   43.30
   1  -1  -5  107.49    5.60
   1  -1  -5   99.89    7.80
   1  -1  -5   97.89    5.60
   1  -1  -5  114.89    6.20
  -1   1   5  100.89    5.60
  -1   1   5  103.19    8.50
   1  -2  -5  364.76   17.90
  -1   2   5  392.76   21.90
  -1   2   5  323.67   17.90
  -1   3   5   33.60    5.10
  -1   3   5   28.60    7.90
  -1   4   5    5.40    4.10
  -1   4   5    0.30    4.70
   1  -5  -5   17.90    7.50
  -1   5   5   20.00    6.80
  -1   5   5   24.60    9.50
   1  -6  -5   -7.50    3.80
   1  -6  -5    6.10    6.60
  -1   6   5    5.40    6.00
   1  -7  -5   22.80    9.30
   1  -7  -5   20.60    7.20
  -1   7   5   17.90    9.70
   2   7  -5    0.20    9.30
  -2  -7   5    9.00    8.10
   2   6  -5    6.30    8.10
  -2  -6   5    5.60    7.00
   2   5  -5    1.90    5.20
  -2  -5   5    7.60    6.20
   2   4  -5    6.00    4.50
  -2  -4   5    0.80    2.70
  -2  -4   5   -4.60    3.30
   2   3  -5   84.99    9.80
  -2  -3   5   68.59    9.20
  -2  -3   5   68.89    5.80
   2   2  -5  186.68   12.90
   2   2  -5  176.08   10.60
  -2  -2   5  183.38   12.00
  -2  -2   5  190.78   10.50
   2   1  -5    9.60    3.50
   2   1  -5   21.60    3.80
  -2  -1   5    5.90    2.60
  -2  -1   5    5.30    3.60
  -2  -1   5    3.90    2.40
   2   0  -5   -4.50    2.10
   2   0  -5   -2.30    2.50
   2   0  -5    1.70    3.20
  -2   0   5    1.60    1.60
  -2   0   5   -0.20    2.40
  -2   0   5   -4.00    1.50
  -2   0   5   -5.10    2.10
  -2   0   5   -2.50    2.80
   2  -1  -5    5.50    2.00
   2  -1  -5   -2.90    2.90
   2  -1  -5   -3.60    2.30
   2  -1  -5    2.10    3.30
  -2   1   5    4.20    2.60
  -2   1   5   -0.50    2.30
  -2   1   5   -0.80    1.70
  -2   1   5   -0.30    1.90
   2  -2  -5  186.18   10.30
   2  -2  -5  207.88   10.80
   2  -2  -5  201.08   11.00
  -2   2   5  176.18   10.90
  -2   2   5  195.08   14.50
   2  -3  -5   85.69    6.00
   2  -3  -5   73.59    5.30
  -2   3   5  100.69   12.90
  -2   3   5   77.09    8.10
   2  -4  -5    1.00    3.00
   2  -4  -5    3.80    2.80
  -2   4   5    7.70    6.20
  -2   4   5    6.50    4.10
   2  -5  -5   22.30    8.80
   2  -5  -5   17.60    5.30
   2  -5  -5   15.50    4.60
  -2   5   5   15.60    6.50
  -2   5   5   37.10   12.00
   2  -6  -5   11.50    5.90
   2  -6  -5   15.80    7.90
  -2   6   5   13.00    7.10
   2  -7  -5    1.80    9.60
   2  -7  -5   17.30    7.10
  -2   7   5    4.20    7.30
   3   7  -5   18.00   11.20
  -3  -7   5   24.70   12.30
   3   6  -5    6.70    6.50
  -3  -6   5    0.60    8.10
   3   5  -5  247.68   22.90
  -3  -5   5  233.48   18.60
   3   4  -5    0.40    4.00
  -3  -4   5    3.40    4.80
  -3  -4   5    0.60    3.20
   3   3  -5  826.22   42.70
  -3  -3   5  779.32   40.90
  -3  -3   5  801.22   39.20
   3   2  -5   40.90    5.60
   3   2  -5   44.30    6.70
  -3  -2   5   38.90    3.20
  -3  -2   5   54.99    6.40
  -3  -2   5   37.70    5.10
   3   1  -5  534.95   25.00
   3   1  -5  552.34   26.60
   3   1  -5  527.55   27.20
   3   1  -5  537.05   27.90
  -3  -1   5  525.45   24.80
  -3  -1   5  545.45   27.00
  -3  -1   5  522.45   26.70
   3   0  -5 2658.63  105.69
   3   0  -5 2548.74  105.69
   3   0  -5 2445.66  106.89
   3   0  -5 2029.00  105.29
   3   0  -5 1964.50  105.39
  -3   0   5 1943.81  105.29
  -3   0   5 2353.06  105.49
  -3   0   5 2491.35  105.69
  -3   0   5 2361.96  105.69
   3  -1  -5  545.25   26.90
   3  -1  -5  527.45   26.20
   3  -1  -5  549.54   27.30
   3  -1  -5  543.05   26.10
  -3   1   5  536.15   26.00
  -3   1   5  527.45   26.30
  -3   1   5  527.15   27.60
  -3   1   5  502.95   25.90
   3  -2  -5   41.80    5.90
   3  -2  -5   58.49    5.70
  -3   2   5   43.20    5.20
  -3   2   5   47.90    8.30
  -3   2   5   52.39    3.00
   3  -3  -5  892.21   41.20
   3  -3  -5  788.12   40.10
  -3   3   5  886.51   42.00
  -3   3   5  777.52   45.60
   3  -4  -5   -3.30    4.20
   3  -4  -5   -3.50    3.60
  -3   4   5    2.00    7.10
   3  -5  -5  242.38   22.30
   3  -5  -5  236.58   15.40
   3  -5  -5  252.87   16.80
  -3   5   5  244.68   17.90
  -3   5   5  159.58   22.50
   3  -6  -5   19.30    7.00
   3  -6  -5   17.50    8.00
  -3   6   5   11.10    6.90
   3  -7  -5   33.60   12.50
  -3   7   5   50.49   11.90
   4   7  -5   -5.30    8.40
  -4  -7   5   -8.30    9.40
   4   6  -5   63.29   13.20
  -4  -6   5   55.69   13.10
   4   5  -5   37.20    9.70
  -4  -5   5   63.39   10.40
   4   4  -5   67.29   11.30
  -4  -4   5   70.89   10.90
   4   3  -5    1.50    3.90
   4   3  -5   -3.60    2.80
  -4  -3   5    2.00    2.20
  -4  -3   5    1.20    4.60
   4   2  -5   43.90    6.60
   4   2  -5   26.80    6.70
  -4  -2   5   42.40    3.90
  -4  -2   5   43.00    6.00
  -4  -2   5   33.60    5.80
   4   1  -5  137.29    8.70
   4   1  -5  144.99   11.30
   4   1  -5  154.88   11.10
  -4  -1   5  157.78    9.90
  -4  -1   5  142.69   10.30
  -4  -1   5  147.19    8.70
  -4  -1   5  156.58   10.70
  -4  -1   5  167.38    8.90
   4   0  -5   -1.30    2.50
   4   0  -5    1.10    2.60
   4   0  -5    1.10    1.70
   4   0  -5    0.70    2.50
  -4   0   5   -1.70    2.10
  -4   0   5    0.10    2.70
  -4   0   5   -2.30    2.50
   4  -1  -5  138.69   10.10
   4  -1  -5  146.69   11.00
   4  -1  -5  150.48   10.00
   4  -1  -5  157.18   10.90
  -4   1   5  152.58   10.70
  -4   1   5  159.78    9.70
  -4   1   5  166.88   10.10
  -4   1   5  146.59   10.20
  -4   2   5   46.10    5.00
  -4   2   5   34.00    7.20
  -4   2   5   47.40    5.40
  -4   2   5   44.60    5.70
   4  -3  -5   -0.50    3.30
   4  -3  -5    4.00    4.60
  -4   3   5    0.40    5.80
  -4   3   5    3.00    3.50
   4  -4  -5   76.29    9.60
   4  -4  -5   66.69    8.30
  -4   4   5   70.99    9.40
  -4   4   5   66.79   12.80
   4  -5  -5   48.00    8.20
   4  -5  -5   47.90   10.00
  -4   5   5   58.19    9.90
  -4   5   5   65.29   13.80
   4  -6  -5   49.70   12.10
  -4   6   5   63.39   11.40
   4  -7  -5    7.30   10.00
  -4   7   5   12.80    7.70
   5   7  -5    7.10    9.80
  -5  -7   5    1.70    9.80
   5   6  -5  -13.60    6.60
  -5  -6   5    1.70    8.40
   5   5  -5   16.80    9.20
  -5  -5   5   24.40    5.70
  -5  -5   5    4.30    7.90
   5   4  -5   18.40    7.60
  -5  -4   5    3.80    5.80
  -5  -4   5    5.80    3.60
   5   3  -5   17.30    6.00
   5   3  -5   15.50    5.50
  -5  -3   5   13.30    3.50
  -5  -3   5   17.90    5.60
   5   2  -5   17.60    5.60
   5   2  -5   34.00    5.70
   5   2  -5   25.50    6.90
  -5  -2   5   26.70    5.10
  -5  -2   5   26.90    3.90
   5   1  -5  267.47   17.80
   5   1  -5  303.67   15.30
   5   1  -5  276.17   15.60
  -5  -1   5  278.87   16.80
  -5  -1   5  272.67   15.40
  -5  -1   5  278.07   14.90
  -5  -1   5  281.77   15.40
   5   0  -5    3.70    4.50
   5   0  -5   23.30    3.90
   5   0  -5   16.80    3.60
   5   0  -5   14.60    4.10
  -5   0   5   21.90    4.60
  -5   0   5   12.80    3.20
  -5   0   5   13.50    4.20
  -5   0   5   14.60    4.30
   5  -1  -5  303.47   16.60
   5  -1  -5  268.57   18.20
  -5   1   5  295.87   16.50
  -5   1   5  281.07   16.60
  -5   1   5  273.97   16.50
  -5   1   5  278.37   16.70
   5  -2  -5   35.40    5.90
   5  -2  -5   16.70    5.80
  -5   2   5   25.80    5.30
  -5   2   5   25.70    5.20
  -5   2   5   29.20    6.80
  -5   2   5   39.30    5.60
   5  -3  -5   15.40    5.00
  -5   3   5   14.00    2.80
  -5   3   5   17.30    5.20
  -5   3   5    9.40    6.40
   5  -4  -5    6.80    5.00
  -5   4   5    6.60    7.80
  -5   4   5    6.80    5.00
   5  -5  -5   13.50    6.40
  -5   5   5   19.30    7.10
  -5   5   5   29.40   10.00
   5  -6  -5  -13.10    5.20
   5  -6  -5   -4.60    7.20
  -5   6   5   15.60    7.20
   5  -7  -5    4.00    9.00
  -5   7   5   10.50    8.00
   6   7  -5    0.20    9.70
  -6  -7   5  -12.20    8.60
   6   6  -5    4.00    7.50
  -6  -6   5   -1.80    7.50
   6   5  -5   -1.20    7.10
  -6  -5   5    8.80    4.60
  -6  -5   5   -4.70    4.20
   6   4  -5  188.38   19.70
  -6  -4   5  178.38   16.30
  -6  -4   5  147.39   11.40
   6   3  -5  133.59   15.80
   6   3  -5  169.98   15.80
  -6  -3   5  128.19   12.30
  -6  -3   5  136.69    9.80
   6   2  -5   40.50    5.70
   6   2  -5   39.00    7.90
  -6  -2   5   39.70    5.40
  -6  -2   5   32.20    6.90
  -6  -2   5   40.10    6.20
   6   1  -5  174.78   14.00
   6   1  -5  153.68   11.30
   6   1  -5  176.48   10.20
  -6  -1   5  190.18   12.70
  -6  -1   5  175.08   10.70
  -6  -1   5  159.88   10.40
  -6  -1   5  158.38   11.00
   6   0  -5    1.50    2.30
   6   0  -5    0.70    2.60
   6   0  -5    1.90    3.50
   6   0  -5    2.00    2.50
  -6   0   5    4.80    4.20
  -6   0   5    1.30    2.30
  -6   0   5    9.80    4.30
  -6   0   5    0.70    3.50
   6  -1  -5  157.68   12.80
   6  -1  -5  158.78   11.10
   6  -1  -5  151.48   10.50
  -6   1   5  154.48   11.30
  -6   1   5  159.38   11.40
  -6   1   5  139.89   11.30
  -6   1   5  182.38   12.30
   6  -2  -5   34.90    6.30
   6  -2  -5   26.10    7.20
  -6   2   5   54.99    7.00
  -6   2   5   44.00    8.00
  -6   2   5   47.70    7.30
  -6   2   5   42.10    6.40
   6  -3  -5  130.59   13.80
  -6   3   5  129.79    9.80
  -6   3   5  137.09   15.40
  -6   3   5  122.19    9.40
  -6   3   5  119.29   12.10
   6  -4  -5  141.89   15.70
  -6   4   5  169.68   19.90
  -6   4   5  174.98   16.20
   6  -5  -5    9.20    7.80
   6  -5  -5    3.40    6.80
  -6   5   5    3.80    6.90
  -6   5   5   11.10    5.90
   6  -6  -5    4.60    8.00
   6  -6  -5    5.70    6.80
  -6   6   5    7.80    7.20
   6  -7  -5    1.80    7.50
  -6   7   5    3.10    6.90
   7   6  -5  121.69   19.10
  -7  -6   5   71.59   13.70
   7   5  -5   92.39   16.20
  -7  -5   5   80.09   12.90
   7   4  -5   80.19   13.90
  -7  -4   5   62.79    9.90
  -7  -4   5   68.39    8.20
   7   3  -5  682.93   37.40
  -7  -3   5  590.74   33.00
  -7  -3   5  626.34   32.30
   7   2  -5  240.58   15.10
   7   2  -5  223.38   18.00
   7   2  -5  242.08   14.10
  -7  -2   5  238.48   14.80
  -7  -2   5  237.78   17.80
  -7  -2   5  239.48   14.60
   7   1  -5 1650.13   79.99
   7   1  -5 1680.53   77.09
   7   1  -5 1698.33   83.09
  -7  -1   5 1715.23   79.69
  -7  -1   5 1687.43   77.49
  -7  -1   5 1588.44   80.79
  -7  -1   5 1702.63   78.59
   7   0  -5   -1.70    3.20
   7   0  -5   -1.70    2.30
   7   0  -5    0.40    1.60
  -7   0   5   -2.20    4.10
  -7   0   5   -1.70    4.10
  -7   0   5    0.00    2.30
  -7   0   5    5.00    3.80
   7  -1  -5 1684.93   82.79
   7  -1  -5 1780.82   79.49
   7  -1  -5 1539.95   78.19
  -7   1   5 1632.34   79.59
  -7   1   5 1643.04   80.39
  -7   1   5 1777.22   79.49
   7  -2  -5  207.78   16.90
  -7   2   5  244.98   16.20
  -7   2   5  229.58   15.30
  -7   2   5  241.98   16.60
   7  -3  -5  627.74   36.80
  -7   3   5  621.04   34.70
  -7   3   5  661.33   37.60
  -7   3   5  637.24   33.00
   7  -4  -5   62.29   11.10
   7  -4  -5   99.89   12.80
  -7   4   5   71.99   11.00
  -7   4   5   41.80   11.20
   7  -5  -5   71.79   12.70
   7  -5  -5   84.99   12.70
  -7   5   5   78.39   12.20
   7  -6  -5  134.49   17.70
   7  -6  -5  114.19   18.40
  -7   6   5  114.59   16.00
   8   6  -5   -6.40    5.90
  -8  -6   5   -9.20    7.30
   8   5  -5   20.90    8.80
  -8  -5   5    4.70    6.00
  -8  -5   5    8.30    7.30
  -8  -4   5   -2.40    3.60
  -8  -4   5    0.70    5.00
  -8  -4   5   -0.90    5.10
   8   3  -5  148.69   17.30
  -8  -3   5  141.19   11.20
  -8  -3   5  119.79   15.40
  -8  -3   5  149.09   13.00
   8   2  -5   34.90    8.30
  -8  -2   5   48.80    7.40
  -8  -2   5   50.49    6.50
  -8  -2   5   39.00    5.30
  -8  -2   5   51.19    7.10
  -8  -2   5   38.40    9.10
   8   1  -5   35.40    4.00
   8   1  -5   36.90    8.90
  -8  -1   5   28.60    5.90
  -8  -1   5   25.00    6.10
  -8  -1   5   34.40    7.20
  -8  -1   5   32.10    4.00
   8   0  -5    0.50    2.30
   8   0  -5   -6.20    4.70
  -8   0   5   -3.70    4.50
  -8   0   5    6.50    5.60
  -8   0   5    0.50    4.20
  -8   0   5    1.40    2.30
   8  -1  -5   19.20    7.80
   8  -1  -5   28.70    4.70
  -8   1   5   19.10    5.80
  -8   1   5   30.60    5.50
  -8   1   5   11.90    6.90
  -8   1   5   30.40    6.70
   8  -2  -5   27.20    8.30
  -8   2   5   33.70    7.10
  -8   2   5   28.20    7.60
  -8   2   5   41.30    7.60
   8  -3  -5  167.08   17.40
  -8   3   5  151.78   13.80
  -8   3   5  142.59   15.30
  -8   3   5  139.09   16.20
   8  -4  -5    3.60    6.50
   8  -4  -5   -8.90    4.80
  -8   4   5   -4.80    4.90
  -8   4   5    5.30    7.70
   8  -5  -5    8.10    7.50
   8  -5  -5   14.30    8.20
  -8   5   5    0.30    6.30
   8  -6  -5    8.70    9.30
  -8   6   5   16.20    8.50
  -9  -6   5   13.80    8.30
  -9  -6   5   17.80   10.90
  -9  -5   5   10.20    7.50
  -9  -5   5   -5.90    7.40
  -9  -4   5   78.29   11.10
  -9  -4   5   74.89    9.90
  -9  -4   5   75.39   13.40
   9   3  -5    7.90    5.40
  -9  -3   5    4.80    5.90
  -9  -3   5    1.10    4.80
  -9  -3   5    3.40    4.80
   9   2  -5   77.79   12.90
  -9  -2   5   71.99   12.30
  -9  -2   5   85.99    8.20
  -9  -2   5   94.89    9.10
  -9  -2   5  107.19    9.60
  -9  -2   5   84.69   10.30
   9   1  -5   -1.20    4.20
  -9  -1   5    1.80    1.80
  -9  -1   5    8.40    5.00
  -9  -1   5    3.60    5.10
  -9  -1   5   -3.40    5.50
   9   0  -5  225.58   21.80
   9   0  -5  234.68   11.80
  -9   0   5  213.88   15.90
  -9   0   5  241.68   17.90
  -9   0   5  240.58   12.40
  -9   0   5  211.88   16.50
   9  -1  -5    2.80    3.00
   9  -1  -5    0.80    4.60
  -9   1   5    1.40    4.80
  -9   1   5    4.70    3.70
  -9   1   5   -0.50    4.80
  -9   1   5    3.40    6.00
   9  -2  -5  104.89   14.90
  -9   2   5   83.19   11.00
  -9   2   5   94.59   11.40
  -9   2   5   87.19   11.90
   9  -3  -5    1.20    5.30
   9  -3  -5    6.40    7.40
  -9   3   5   -0.20    5.80
  -9   3   5   -1.60    6.20
  -9   3   5  -12.00    5.40
   9  -4  -5   88.89   14.50
   9  -4  -5   69.79   11.20
  -9   4   5   89.49   13.40
   9  -5  -5   15.10    8.40
   9  -5  -5   12.60    8.40
  -9   5   5   -1.60    6.50
   9  -6  -5   -1.40    8.60
  -9   6   5   12.90    8.70
 -10  -5   5    2.50    6.80
 -10  -4   5    1.30    6.60
  10   3  -5   22.00    8.70
 -10  -3   5   11.90    4.40
 -10  -3   5   12.00    5.90
 -10  -3   5   17.50    7.80
 -10  -3   5   21.10    6.10
  10   2  -5   17.20    7.80
 -10  -2   5   21.60    6.30
 -10  -2   5   17.50    3.70
 -10  -2   5    4.30    7.60
 -10  -2   5   11.30    6.00
  10   1  -5    0.30    6.80
 -10  -1   5    4.00    4.90
 -10  -1   5   -1.30    6.20
 -10  -1   5    8.00    5.50
  10   0  -5    3.20    7.30
 -10   0   5    3.90    5.70
 -10   0   5   -6.50    5.90
 -10   0   5    0.90    6.70
  10  -1  -5    8.60    8.00
  10  -1  -5    5.90    2.90
 -10   1   5   -2.20    5.40
 -10   1   5    5.20    6.10
 -10   1   5   -6.60    4.00
  10  -2  -5   19.50    8.40
  10  -2  -5   11.90    4.80
 -10   2   5   28.60    7.90
 -10   2   5   11.00    6.00
  10  -3  -5   16.00    6.40
  10  -3  -5   23.40   10.10
 -10   3   5   -1.80    6.50
 -10   3   5   -3.90    6.30
  10  -4  -5   -9.70    6.60
  10  -4  -5    5.60    6.90
 -10   4   5    5.60    8.00
  10  -5  -5    2.50    8.90
  10  -5  -5   19.50    9.60
 -10   5   5    1.90    7.80
 -11  -5   5   10.00   11.00
 -11  -4   5   93.39   15.60
  11   3  -5   30.70    9.40
 -11  -3   5   30.10    6.90
 -11  -3   5   23.10    8.90
 -11  -3   5   14.70    6.90
  11   2  -5  159.68   20.20
 -11  -2   5  185.08   14.20
 -11  -2   5  158.98   15.90
 -11  -2   5  104.09   15.50
  11   1  -5    3.60    6.30
 -11  -1   5   -4.60    5.40
 -11  -1   5    9.70    6.80
 -11  -1   5    6.20    5.90
  11   0  -5  110.89   17.30
 -11   0   5   88.49   12.10
 -11   0   5   95.69   13.90
 -11   0   5   85.19   12.60
  11  -1  -5    4.90    8.40
 -11   1   5    7.30    5.90
 -11   1   5    4.00    6.20
 -11   1   5   -1.10    5.90
  11  -2  -5  173.08   12.90
  11  -2  -5  129.59   19.30
 -11   2   5  150.18   16.20
 -11   2   5  164.28   17.70
  11  -3  -5   13.90    8.60
  11  -3  -5   22.00    6.80
 -11   3   5   30.50    8.80
 -11   3   5   22.50    8.30
  11  -4  -5   82.39   16.60
  11  -4  -5   92.79   12.80
 -11   4   5  108.59   16.30
  11  -5  -5    4.00    8.30
  11  -5  -5    4.00   11.30
 -11   5   5   17.00    9.20
 -12  -4   5   10.30   11.00
  12   3  -5    9.20    9.10
 -12  -3   5    0.60    5.90
 -12  -3   5    3.90    9.60
  12   2  -5   -4.30    5.50
 -12  -2   5    0.60    7.00
 -12  -2   5   10.00    8.90
 -12  -2   5    7.90    6.80
  12   1  -5   12.30   10.00
 -12  -1   5    4.70    6.10
 -12  -1   5   16.80    7.20
 -12  -1   5    7.30    7.50
  12   0  -5   -4.30    6.00
 -12   0   5   -0.40    6.20
 -12   0   5   -9.00    5.90
 -12   0   5  -11.90    6.60
  12  -1  -5   21.90   10.70
 -12   1   5    9.20    9.70
 -12   1   5   -1.60    6.60
 -12   1   5   -8.40    6.70
  12  -2  -5   -9.40    8.40
 -12   2   5    1.00    6.50
 -12   2   5    7.60    8.20
  12  -3  -5    3.00    9.80
 -12   3   5    9.30    8.00
 -12   3   5    4.20    6.40
  12  -4  -5    8.80    8.20
 -12   4   5   14.90    9.30
  12  -5  -5    3.70   11.60
 -13  -4   5    8.70    9.10
 -13  -4   5   23.60    8.50
  13   3  -5   -5.30    8.10
 -13  -3   5    1.00    9.70
 -13  -3   5    7.20    6.80
  13   2  -5   21.80   11.40
 -13  -2   5   11.30    8.30
 -13  -2   5   20.60    8.00
 -13  -2   5    2.50    9.50
  13   1  -5   10.90   11.40
 -13  -1   5    5.20    6.60
 -13  -1   5   10.10    8.80
 -13  -1   5   13.60    7.70
  13   0  -5   11.20   11.30
 -13   0   5   20.30    8.90
 -13   0   5   15.90    9.80
 -13   0   5   23.80    8.40
  13  -1  -5   13.00   11.50
 -13   1   5   22.80   10.30
 -13   1   5   19.70    8.10
 -13   1   5   11.90    8.50
  13  -2  -5   33.50   13.20
 -13   2   5   20.50    8.90
 -13   2   5   27.40   10.90
  13  -3  -5   -6.90    9.10
 -13   3   5   -2.20    7.70
 -13   3   5   -2.20    6.30
  13  -4  -5   32.90   14.10
 -13   4   5   20.20    9.40
  14   3  -5    9.70   11.60
 -14  -3   5   16.70    9.40
 -14  -3   5   12.30    9.80
  14   2  -5    3.50    9.30
 -14  -2   5   11.60   10.80
 -14  -2   5    8.80    8.10
 -14  -2   5    3.40   10.50
  14   1  -5   12.70    8.50
 -14  -1   5    2.40    8.70
 -14  -1   5   -0.30    7.00
 -14  -1   5  -14.40    8.60
  14   0  -5   16.20   11.60
 -14   0   5   -1.60    6.90
 -14   0   5   14.80   10.40
 -14   0   5    1.60    9.80
  14  -1  -5   -6.40    9.90
 -14   1   5    8.00    7.80
 -14   1   5    1.20    9.60
  14  -2  -5   14.60   12.70
 -14   2   5    3.50    8.30
 -14   2   5   21.00   10.80
  14  -3  -5   16.00   12.90
 -14   3   5    1.50    7.30
  15   2  -5   96.19   20.00
 -15  -2   5   73.19   17.20
  15   1  -5    6.20   10.80
 -15  -1   5    0.70   10.30
 -15  -1   5  -13.20   10.70
  15   0  -5   44.90   14.20
 -15   0   5   60.09   14.80
 -15   0   5   41.50   14.70
  15  -1  -5    4.40    8.00
 -15   1   5    7.80   10.70
  15  -2  -5   99.79   21.20
 -15   2   5   70.19   14.00
 -15   2   5   86.19   16.00
 -14   2  -6   -9.30   12.40
 -14   1  -6   14.00    9.50
 -14   1  -6   11.60    8.40
 -14   0  -6   -7.70    9.90
 -14   0  -6  -15.20    7.80
 -14  -1  -6    6.10    9.90
 -14  -1  -6    7.40    9.00
 -14  -2  -6    6.30   10.50
 -13   3  -6   16.30   13.90
 -13   3  -6   18.90   11.50
 -13   3  -6   32.10   11.70
  13  -3   6   32.70   13.80
 -13   2  -6    9.70   10.10
 -13   2  -6    1.20    8.40
 -13   2  -6    3.10   11.70
  13  -2   6   12.40   11.10
 -13   1  -6    3.60    9.10
 -13   1  -6   33.70   10.50
 -13   1  -6   25.00   12.60
 -13   0  -6   17.20    8.20
 -13   0  -6    3.10   11.20
 -13   0  -6   -6.60    7.90
 -13  -1  -6   25.20   10.00
 -13  -1  -6   23.80    8.70
 -13  -1  -6   16.30    8.00
 -13  -2  -6   -2.70    8.90
 -13  -2  -6    8.20    7.50
 -13  -2  -6   -2.00    6.30
 -13  -3  -6   38.90    8.90
 -13  -3  -6   12.50   10.10
 -13  -3  -6   11.30   11.10
 -12   4  -6   23.90   12.50
  12  -4   6   48.30   13.90
 -12   3  -6   19.00   10.20
 -12   3  -6   23.20   11.70
 -12   3  -6   46.90   13.40
  12  -3   6   42.70   13.20
 -12   2  -6   27.80   13.70
 -12   2  -6   50.49   12.00
 -12   2  -6   32.70   10.80
  12  -2   6   58.09   14.70
 -12   1  -6   77.99   14.90
 -12   1  -6   46.10   10.60
 -12   1  -6   87.09   13.50
  12  -1   6   82.49   16.60
 -12   0  -6    3.80    6.80
 -12   0  -6   16.50    9.00
 -12   0  -6   23.70    8.00
 -12  -1  -6   84.59   11.50
 -12  -1  -6   53.29   12.40
 -12  -1  -6   92.59   15.10
 -12  -2  -6   36.40   11.80
 -12  -2  -6   44.50   12.50
 -12  -2  -6   41.50    8.30
 -12  -3  -6   42.50   12.60
 -12  -3  -6   25.20   11.20
 -12  -4  -6   46.20   13.50
 -12  -4  -6   38.50   12.70
 -11   4  -6   21.10    9.60
 -11   4  -6    3.80   10.00
  11  -4   6   51.99   12.10
 -11   3  -6    2.90   11.20
 -11   3  -6   15.10    9.30
 -11   3  -6   15.70    7.80
  11  -3   6    9.50    9.00
 -11   2  -6    6.50    8.40
 -11   2  -6   17.60    8.50
 -11   2  -6   -6.70    9.50
  11  -2   6   -4.40    6.90
 -11   1  -6    9.90    7.90
 -11   1  -6   12.40    8.40
 -11   1  -6   13.30    7.90
  11  -1   6   10.00    7.70
 -11   0  -6   -5.70    4.80
 -11   0  -6   -3.40    5.50
 -11   0  -6   -3.30    6.10
 -11  -1  -6   28.50    9.20
 -11  -1  -6    8.20    7.70
 -11  -1  -6   24.00    7.30
 -11  -2  -6    4.40    5.00
 -11  -2  -6    4.20    6.00
 -11  -2  -6    2.00    7.70
 -11  -3  -6   10.60    8.60
 -11  -3  -6   14.70   10.10
 -11  -4  -6   22.80   11.00
 -11  -4  -6   33.60   11.40
 -11  -5  -6    0.40   10.20
 -10   5  -6   12.30    7.70
  10  -5   6   -1.00    8.20
 -10   4  -6   17.90    8.60
 -10   4  -6   23.10   10.80
  10  -4   6    7.40    7.90
  10  -4   6   24.60    9.30
 -10   3  -6   26.70    9.30
 -10   3  -6    1.40    7.70
 -10   3  -6    6.70    8.10
  10  -3   6   22.10    7.10
  10  -3   6   13.20    9.20
 -10   2  -6    2.60    8.60
 -10   2  -6    5.20    7.40
 -10   2  -6   -2.20    6.90
  10  -2   6   10.20    7.50
 -10   1  -6    8.00    7.90
 -10   1  -6   14.20    7.70
 -10   1  -6   16.70    9.90
  10  -1   6   27.50    9.80
 -10   0  -6   73.39   11.70
 -10   0  -6   62.29    9.80
 -10   0  -6   62.39   13.20
 -10  -1  -6   19.30    6.30
 -10  -1  -6    9.10    7.10
 -10  -1  -6   15.60    8.60
 -10  -2  -6   -6.30    6.80
 -10  -2  -6   -6.00    4.20
 -10  -2  -6    1.40    3.60
 -10  -3  -6    5.90    8.20
 -10  -3  -6    8.30    8.30
 -10  -4  -6   17.00    8.30
 -10  -4  -6   24.90   11.00
 -10  -5  -6    7.00    8.80
 -10  -5  -6    5.10    9.80
  -9   5  -6   23.50    8.80
   9  -5   6    6.10    8.50
  -9   4  -6    9.70    6.50
  -9   4  -6   -8.40    9.60
   9  -4   6   -3.60    6.30
   9  -4   6    0.10    6.20
  -9   3  -6   16.50   10.30
  -9   3  -6    9.20    8.10
  -9   3  -6    0.10    5.00
   9  -3   6    5.10    6.10
   9  -3   6   16.50    8.00
  -9   2  -6   73.19   12.10
  -9   2  -6  100.29   13.40
  -9   2  -6   95.59   15.00
   9  -2   6  120.49   11.10
   9  -2   6  112.49   15.30
  -9   1  -6    0.70    5.60
  -9   1  -6   -5.20    4.20
  -9   1  -6    1.00    6.20
   9  -1   6   -1.80    6.60
   9  -1   6    2.50    2.70
  -9   0  -6    7.70    8.00
  -9   0  -6   -8.50    5.50
  -9   0  -6   -0.90    4.80
   9   0   6   -4.40    4.20
  -9  -1  -6    2.60    4.40
  -9  -1  -6   -5.40    3.60
  -9  -1  -6   -2.90    4.60
  -9  -2  -6  116.89    7.50
  -9  -2  -6  108.29   13.90
  -9  -2  -6   82.99   14.20
  -9  -3  -6    9.80    7.60
  -9  -3  -6   10.20    6.50
  -9  -3  -6   18.40    8.50
  -9  -4  -6    2.00    6.90
  -9  -4  -6    0.30    7.60
  -9  -5  -6    7.90    9.00
  -9  -5  -6   18.00    9.60
  -8   6  -6   37.30   11.90
   8  -6   6   14.10   10.90
  -8   5  -6   12.30    9.40
   8  -5   6    5.00    8.20
  -8   4  -6   69.09   12.10
  -8   4  -6   72.39   14.40
   8  -4   6   97.49   13.20
   8  -4   6   69.99   12.00
  -8   3  -6    6.00    7.80
  -8   3  -6   10.90    6.10
  -8   3  -6   16.10    8.30
   8  -3   6   23.10    7.70
   8  -3   6   12.40    6.30
  -8   2  -6  122.69   14.90
  -8   2  -6  160.38   17.90
  -8   2  -6  152.18   15.70
   8  -2   6  120.89   15.40
   8  -2   6  138.49   12.50
  -8   1  -6  123.49   13.90
  -8   1  -6  125.99   12.70
  -8   1  -6   76.89   12.60
   8  -1   6  101.59    7.90
   8  -1   6   77.79   12.80
   8  -1   6  107.59    9.70
   8  -1   6   89.29    6.10
   8  -1   6  103.89    6.70
  -8   0  -6   96.09   13.80
  -8   0  -6  127.29   13.30
  -8   0  -6  139.19   12.10
   8   0   6   80.29   13.00
   8   0   6  111.29    6.40
  -8  -1  -6   88.49   11.70
  -8  -1  -6   97.29    8.30
  -8  -1  -6   99.19    5.60
  -8  -1  -6   73.49   12.40
  -8  -2  -6  179.68   12.80
  -8  -2  -6  138.09   15.20
  -8  -2  -6  131.39   16.60
  -8  -3  -6   29.80    9.30
  -8  -3  -6   15.20    7.40
  -8  -3  -6   31.10    6.00
  -8  -4  -6   55.19   11.60
  -8  -4  -6   85.89   10.40
  -8  -4  -6   87.69   14.70
  -8  -5  -6   13.60    8.50
  -8  -5  -6   -1.00    7.40
  -8  -5  -6   14.30    7.90
  -8  -6  -6   24.40    9.60
  -8  -6  -6    9.60    8.30
  -8  -6  -6   45.10   13.50
  -7   6  -6   -0.40    5.20
   7  -6   6   -7.50    8.80
  -7   5  -6   80.69   13.40
   7  -5   6   42.10   11.50
  -7   4  -6   10.90    7.90
  -7   4  -6   24.40    7.60
   7  -4   6   23.80    7.00
   7  -4   6   11.10    7.80
  -7   3  -6   17.50    8.10
  -7   3  -6   19.50    8.20
  -7   3  -6   22.20    8.00
   7  -3   6   24.70    7.80
   7  -3   6   19.40    6.80
  -7   2  -6    6.70    6.40
  -7   2  -6   22.50    8.50
  -7   2  -6    6.30    6.20
   7  -2   6   10.20    6.00
   7  -2   6   14.10    4.90
  -7   1  -6   17.10    3.60
  -7   1  -6   14.70    5.90
  -7   1  -6    6.40    6.80
  -7   1  -6   14.10    5.20
   7  -1   6   15.90    3.60
   7  -1   6   20.10    4.50
   7  -1   6   17.80    3.70
   7  -1   6   19.00    7.10
  -7   0  -6    6.50    5.50
  -7   0  -6   -4.20    1.80
  -7   0  -6   -1.80    3.70
  -7   0  -6   -5.90    5.20
   7   0   6   -0.10    1.70
  -7  -1  -6   30.80    4.40
  -7  -1  -6   11.10    2.90
  -7  -1  -6    7.90    6.20
  -7  -1  -6   12.10    5.80
   7   1   6   14.10    3.40
  -7  -2  -6    7.70    4.60
  -7  -2  -6   13.30    3.90
  -7  -2  -6   14.20    6.60
   7   2   6    9.70    4.40
  -7  -3  -6   32.60    8.10
  -7  -3  -6   23.20    7.80
  -7  -3  -6   15.70    5.50
   7   3   6   25.60    7.30
  -7  -4  -6   23.00    8.30
  -7  -4  -6   15.50    6.20
  -7  -4  -6   23.00    6.50
  -7  -5  -6   72.99   13.70
  -7  -5  -6   76.19   11.50
  -7  -5  -6   58.89   11.70
  -7  -6  -6    8.90    7.90
  -7  -6  -6   10.10    9.80
  -7  -6  -6   13.30    8.30
  -6   6  -6   89.59   16.00
   6  -6   6   58.99   14.50
  -6   5  -6    9.90    6.30
   6  -5   6   13.30    7.00
  -6   4  -6  131.39   11.70
  -6   4  -6  117.19   15.40
   6  -4   6  122.09   12.60
   6  -4   6  135.49   15.10
  -6   3  -6    9.90    7.10
  -6   3  -6   27.90    9.30
  -6   3  -6   17.20    6.90
   6  -3   6   29.30    6.90
   6  -3   6   17.80    6.60
  -6   2  -6  461.55   26.10
  -6   2  -6  428.46   25.40
  -6   2  -6  430.96   27.50
   6  -2   6  420.36   26.00
   6  -2   6  457.65   24.70
  -6   1  -6    6.10    3.00
  -6   1  -6   12.00    5.20
  -6   1  -6    8.40    4.10
  -6   1  -6    2.70    4.30
   6  -1   6    3.20    4.60
   6  -1   6   -0.10    3.10
   6  -1   6    3.50    3.00
   6  -1   6    1.10    2.90
  -6   0  -6  401.36   20.20
  -6   0  -6  382.96   24.90
  -6   0  -6  406.26   23.60
  -6   0  -6  426.46   21.90
   6   0   6  409.66   20.60
  -6  -1  -6    8.80    5.80
  -6  -1  -6    4.50    1.40
  -6  -1  -6    8.50    2.90
  -6  -1  -6    6.70    1.80
  -6  -1  -6    0.90    3.20
   6   1   6    2.90    2.80
  -6  -2  -6  491.25   28.80
  -6  -2  -6  429.96   23.90
  -6  -2  -6  432.56   25.70
   6   2   6  457.35   25.30
  -6  -3  -6    9.90    6.40
  -6  -3  -6   35.30    7.60
   6   3   6   32.60    7.60
  -6  -4  -6   99.39   13.30
  -6  -4  -6  139.29   16.60
  -6  -4  -6  130.99   13.40
   6   4   6  113.39   15.40
  -6  -5  -6    6.70    7.60
  -6  -5  -6    8.60    6.50
  -6  -5  -6    7.00    6.10
  -6  -6  -6   99.69   14.10
  -6  -6  -6   73.59   14.50
  -6  -6  -6   66.89   13.10
  -5   7  -6    7.40    8.90
   5  -7   6   29.50   12.50
  -5   6  -6    3.30    5.70
   5  -6   6    9.00   10.00
  -5   5  -6   15.90    6.90
   5  -5   6    7.50    6.50
  -5   4  -6   37.70    5.70
  -5   4  -6   36.20    8.30
   5  -4   6   44.50    6.80
   5  -4   6   39.50    9.60
  -5   3  -6   -1.90    4.20
  -5   3  -6    6.80    5.40
  -5   3  -6   -0.80    5.20
   5  -3   6    1.30    3.80
   5  -3   6    4.80    5.10
  -5   2  -6   29.90    7.00
  -5   2  -6   37.90    7.30
  -5   2  -6   38.10    7.30
   5  -2   6   37.90    6.30
   5  -2   6   30.80    6.10
  -5   1  -6   56.29    6.30
  -5   1  -6   64.19    8.40
  -5   1  -6   62.79    7.90
  -5   1  -6   42.10    8.00
   5  -1   6   59.19    8.60
   5  -1   6   67.49    6.60
   5  -1   6   69.29    7.20
  -5   0  -6    1.90    3.00
  -5   0  -6    0.50    3.90
  -5   0  -6    2.90    2.60
  -5   0  -6   -2.30    4.30
   5   0   6    0.20    2.20
  -5  -1  -6   59.09    9.10
  -5  -1  -6   66.49    6.30
  -5  -1  -6   58.99    7.60
   5   1   6   58.39    6.60
  -5  -2  -6   27.40    7.10
  -5  -2  -6   34.60    6.30
  -5  -2  -6   36.60    6.60
   5   2   6   32.10    6.20
  -5  -3  -6    4.60    4.30
  -5  -3  -6   -1.30    4.50
   5   3   6    1.10    4.70
  -5  -4  -6   60.89   11.20
  -5  -4  -6   35.70    8.20
   5   4   6   36.50    9.70
  -5  -5  -6    8.80    6.80
  -5  -5  -6   14.60    7.10
   5   5   6    1.40    5.80
  -5  -6  -6   15.70    8.30
   5   6   6    9.50    8.50
   5   7   6   -9.00    7.40
  -4   7  -6   20.90   11.00
   4  -7   6   17.70   12.00
  -4   6  -6   26.50    9.00
   4  -6   6   35.30   12.50
  -4   5  -6   21.90    8.40
   4  -5   6    5.60    6.50
  -4   4  -6  245.78   19.30
   4  -4   6  265.17   15.20
   4  -4   6  267.27   19.90
  -4   3  -6   11.90    5.50
  -4   3  -6   13.20    5.60
  -4   3  -6   11.60    5.00
   4  -3   6   13.60    5.80
   4  -3   6    8.20    3.60
  -4   2  -6  905.11   45.60
  -4   2  -6  890.81   46.60
  -4   2  -6  907.91   44.90
   4  -2   6  889.51   44.80
   4  -2   6  916.31   45.00
   4  -2   6  902.71   44.30
  -4   1  -6    8.40    3.50
  -4   1  -6    8.90    4.10
  -4   1  -6    3.80    3.00
  -4   1  -6   10.70    5.40
   4  -1   6   10.10    3.90
   4  -1   6   10.60    3.40
  -4   0  -6  901.21   44.00
  -4   0  -6  951.80   45.60
  -4   0  -6  876.71   47.20
  -4   0  -6  947.81   44.10
   4   0   6  975.20   44.50
  -4  -1  -6    9.50    3.00
  -4  -1  -6    3.20    4.20
  -4  -1  -6    7.60    3.60
   4   1   6    8.90    3.50
  -4  -2  -6  849.72   40.30
  -4  -2  -6  689.43   42.10
   4   2   6  860.21   41.80
  -4  -3  -6    5.70    4.40
   4   3   6   16.70    6.70
   4   4   6  215.78   17.50
   4   4   6  258.77   23.50
  -4  -5  -6    1.80    5.10
   4   5   6    8.30    6.90
   4   5   6   13.00    9.60
  -4  -6  -6   10.80    8.80
   4   6   6   36.40   10.10
  -4  -7  -6   18.80   10.50
   4   7   6    0.80   10.20
  -3   7  -6   49.30   12.60
   3  -7   6   36.50   12.40
  -3   6  -6    2.40    7.20
   3  -6   6    9.10    7.40
  -3   5  -6   53.99   11.00
   3  -5   6   54.09   11.70
  -3   4  -6   19.50    6.20
   3  -4   6   11.80    6.40
   3  -4   6   17.60    7.70
  -3   3  -6  138.09   13.40
  -3   3  -6  137.69    9.70
  -3   3  -6  133.89   13.70
   3  -3   6  130.79   13.10
   3  -3   6  138.69   11.50
   3  -3   6  150.38    9.30
  -3   2  -6  443.16   23.50
  -3   2  -6  450.85   25.20
  -3   2  -6  482.65   26.20
   3  -2   6  464.25   24.40
   3  -2   6  457.35   24.80
  -3   1  -6  201.68   13.00
  -3   1  -6  210.58   12.90
  -3   1  -6  215.98   12.80
  -3   1  -6  213.78   14.50
  -3   1  -6  209.38   13.20
   3  -1   6  215.08   12.30
   3  -1   6  215.38   14.20
   3  -1   6  202.08   12.60
  -3   0  -6    1.60    2.70
  -3   0  -6    1.20    2.10
  -3   0  -6    6.20    3.10
  -3   0  -6   -1.80    2.20
  -3   0  -6    0.00    2.60
  -3   0  -6    1.20    3.50
   3   0   6   -0.10    2.60
   3   0   6   -0.70    2.40
  -3  -1  -6  225.18   12.80
  -3  -1  -6  219.58   12.70
  -3  -1  -6  235.98   15.00
   3   1   6  200.48   13.10
  -3  -2  -6  424.36   23.00
   3   2   6  456.35   25.50
   3   3   6  147.89   15.70
   3   3   6  151.28   12.10
   3   4   6   23.90    9.10
   3   4   6   14.40    6.00
  -3  -5  -6   77.39   12.40
   3   5   6   42.50    9.20
   3   5   6   77.99   15.20
  -3  -6  -6    8.20    8.60
   3   6   6   -0.70    6.50
  -3  -7  -6   20.70    9.90
   3   7   6   34.80   11.70
  -2   7  -6   26.10    9.40
   2  -7   6   16.10   11.70
  -2   6  -6    4.70    7.60
   2  -6   6   20.00   10.30
  -2   5  -6    7.40    6.90
   2  -5   6    8.00    7.60
   2  -5   6    9.20    6.50
  -2   4  -6    8.40    5.70
   2  -4   6   10.20    6.90
   2  -4   6    9.90    6.50
  -2   3  -6   22.70    2.80
  -2   3  -6   27.40    6.30
  -2   3  -6   22.00    2.80
   2  -3   6   25.00    6.30
   2  -3   6   21.90    5.70
  -2   2  -6   10.90    2.60
  -2   2  -6   15.50    4.30
  -2   2  -6   22.50    5.00
  -2   2  -6   12.80    4.40
   2  -2   6    8.30    4.30
   2  -2   6    7.40    4.30
   2  -2   6   11.70    4.50
  -2   1  -6  321.97   18.30
  -2   1  -6  351.36   18.40
  -2   1  -6  327.27   18.10
  -2   1  -6  342.97   19.20
   2  -1   6  341.47   18.60
   2  -1   6  379.06   19.80
   2  -1   6  330.67   17.80
  -2   0  -6  430.86   21.50
  -2   0  -6  392.76   22.30
  -2   0  -6  411.06   20.50
  -2   0  -6  432.66   20.90
  -2   0  -6  422.66   20.40
   2   0   6  411.56   22.40
   2   0   6  409.76   21.40
   2   0   6  413.86   20.80
  -2  -1  -6  334.57   17.90
  -2  -1  -6  319.77   16.80
   2   1   6  333.37   18.40
  -2  -2  -6    5.60    3.00
  -2  -2  -6   23.10    4.20
   2   2   6    6.70    4.50
   2   3   6   11.40    6.30
   2   3   6   34.10    6.10
   2   4   6   16.60    5.70
   2   4   6   11.80    7.60
  -2  -5  -6    6.70    5.50
   2   5   6    8.20    6.40
   2   5   6    0.40    5.40
  -2  -6  -6   20.50    9.10
   2   6   6    8.40    7.20
  -2  -7  -6   15.80    9.10
   2   7   6   24.90   10.60
  -1   7  -6   12.40    9.30
   1  -7   6   -0.50   11.10
  -1   6  -6   27.60    9.80
   1  -6   6   41.00   11.50
  -1   5  -6  189.08   19.40
   1  -5   6  216.28   20.60
  -1   4  -6   -0.10    4.90
   1  -4   6    4.80    4.70
   1  -4   6    2.80    4.80
  -1   3  -6    2.70    3.10
   1  -3   6   -3.60    4.30
   1  -3   6   -1.40    4.20
   1  -3   6    2.00    3.80
  -1   2  -6   69.09    7.00
  -1   2  -6   58.49    6.90
  -1   2  -6   56.29    5.50
  -1   2  -6   58.49    3.80
   1  -2   6   67.29    7.50
   1  -2   6   42.80    6.10
   1  -2   6   70.59    7.30
  -1   1  -6  650.53   30.70
  -1   1  -6  609.64   30.20
  -1   1  -6  568.14   30.10
  -1   1  -6  592.24   30.50
   1  -1   6  605.94   30.00
   1  -1   6  633.24   30.10
   1  -1   6  600.84   30.50
   1  -1   6  653.73   30.80
  -1   0  -6   -1.00    2.70
  -1   0  -6    4.50    2.40
  -1   0  -6   -2.50    2.70
  -1   0  -6   -3.50    2.00
  -1   0  -6   -2.30    2.80
   1   0   6    0.10    0.90
   1   0   6   -2.10    1.40
   1   0   6   -3.00    2.80
   1   0   6    0.20    1.60
   1   0   6   -0.30    1.80
  -1  -1  -6  626.14   29.50
  -1  -1  -6  637.44   29.30
  -1  -1  -6  627.64   31.30
   1   1   6  602.74   31.50
  -1  -2  -6   54.59    5.70
   1   2   6   77.19    6.80
   1   2   6   51.29    8.30
   1   3   6    4.70    3.50
   1   3   6    4.90    4.50
   1   4   6   -2.90    3.30
   1   4   6    8.20    7.10
   1   5   6  186.18   17.80
   1   5   6  237.78   25.70
  -1  -6  -6   18.60    7.50
   1   6   6   21.30   10.60
   1   6   6   16.70    7.50
  -1  -7  -6   28.80   12.00
   1   7   6   18.30    8.80
   0   7  -6    7.00    8.80
   0  -7   6   26.50   13.00
   0   6  -6   40.40   11.20
   0  -6   6   23.90   10.70
   0   5  -6    4.50    5.00
   0  -5   6    4.00    5.70
   0  -5   6   -4.70    5.00
   0   4  -6   29.70    6.80
   0  -4   6   18.50    5.10
   0  -4   6   14.50    6.00
   0   3  -6   25.40    6.10
   0  -3   6   21.00    4.50
   0  -3   6   22.80    5.00
   0  -3   6   15.70    5.00
   0   2  -6   32.60    5.60
   0   2  -6   34.80    2.50
   0  -2   6   39.20    4.80
   0  -2   6   21.20    5.60
   0  -2   6   35.60    4.90
   0   1  -6  205.28   12.10
   0   1  -6  191.18   11.60
   0   1  -6  215.08   12.00
   0  -1   6  208.98   12.80
   0  -1   6  191.18   11.50
   0  -1   6  208.28   11.50
   0  -1   6  206.68   12.00
   0   0  -6    9.40    1.90
   0   0  -6    0.80    3.40
   0   0  -6    9.60    3.80
   0   0  -6   14.00    3.00
   0   0   6   12.10    3.00
   0   0   6   13.40    3.30
   0   0   6   12.50    2.00
   0   0   6   14.20    2.70
   0  -1  -6  184.78    9.80
   0  -1  -6  219.18   10.00
   0  -1  -6  224.98   13.00
   0   1   6  216.88   13.00
   0  -2  -6   38.60    4.20
   0   2   6   29.80    6.30
   0   2   6   46.20    4.80
   0   3   6   32.10    8.40
   0   3   6   26.20    4.80
   0   4   6   23.40    9.10
   0   4   6   16.40    5.10
   0   5   6    1.60    4.80
   0   5   6    4.90    6.90
   0  -6  -6   16.90    9.50
   0   6   6   19.10    7.90
   0   6   6   27.40   13.40
   0  -7  -6    2.60    9.20
   0   7   6    9.20    7.90
   1   7  -6   19.50    9.00
  -1  -7   6    7.00    8.90
   1   6  -6    1.30    5.20
  -1  -6   6    1.40    6.50
   1   5  -6   14.30    7.40
  -1  -5   6   18.80    8.50
  -1  -5   6   15.40    5.20
   1   4  -6   -0.60    3.40
  -1  -4   6    4.10    6.30
  -1  -4   6   -0.80    3.10
  -1  -4   6   11.30    5.20
   1   3  -6    8.80    5.00
  -1  -3   6   10.60    3.00
  -1  -3   6   18.60    4.00
  -1  -3   6    0.10    4.90
   1   2  -6  543.85   30.00
   1   2  -6  599.84   27.10
  -1  -2   6  553.34   27.90
  -1  -2   6  608.54   27.90
  -1  -2   6  576.94   30.00
   1   1  -6  656.63   32.10
   1   1  -6  666.93   32.40
   1   1  -6  646.54   30.60
   1   1  -6  638.14   31.10
  -1  -1   6  680.93   30.60
  -1  -1   6  639.34   31.80
  -1  -1   6  666.73   32.70
  -1  -1   6  653.83   31.50
   1   0  -6    0.00    3.10
   1   0  -6   -0.70    2.10
   1   0  -6    1.40    2.50
   1   0  -6    0.20    1.50
  -1   0   6   -0.50    1.20
  -1   0   6    2.10    2.80
  -1   0   6   -1.30    2.20
  -1   0   6   -6.70    1.90
   1  -1  -6  726.63   31.20
   1  -1  -6  655.63   30.40
   1  -1  -6  628.64   30.80
   1  -1  -6  652.83   33.30
  -1   1   6  675.73   33.90
  -1   1   6  670.43   30.40
   1  -2  -6  592.74   28.10
  -1   2   6  577.34   28.30
  -1   2   6  594.54   32.20
  -1   3   6   10.40    3.70
  -1   3   6    9.20    5.90
  -1   4   6    9.70    6.10
  -1   4   6    2.30    3.30
  -1   5   6   15.50   10.10
  -1   5   6   14.10    5.90
   1  -6  -6   -7.30    3.20
   1  -6  -6  -11.20    6.70
  -1   6   6    7.70    6.70
  -1   6   6  -11.40    8.30
   1  -7  -6   26.30    9.70
  -1   7   6    9.60    7.80
   2   7  -6   30.30   10.30
  -2  -7   6   15.20   11.20
   2   6  -6   24.00    8.40
  -2  -6   6   31.40   11.30
   2   5  -6   48.20   10.70
  -2  -5   6   63.59   11.00
  -2  -5   6   56.49    5.70
   2   4  -6  261.87   19.60
  -2  -4   6  255.97   16.10
  -2  -4   6  240.78   12.80
  -2  -4   6  306.87   14.40
  -2  -4   6  326.47   20.20
   2   3  -6  180.88   13.00
  -2  -3   6  150.38   11.90
  -2  -3   6  171.18    9.30
  -2  -3   6  177.38    9.90
  -2  -3   6  140.39    7.60
   2   2  -6  347.27   17.50
   2   2  -6  317.07   19.60
  -2  -2   6  336.47   19.40
  -2  -2   6  338.87   16.10
  -2  -2   6  338.37   16.50
   2   1  -6  880.31   40.90
   2   1  -6  871.31   41.50
   2   1  -6  833.22   41.70
  -2  -1   6  892.61   41.80
  -2  -1   6  848.92   41.70
  -2  -1   6  838.12   40.40
   2   0  -6 1524.65   64.69
   2   0  -6 1514.75   64.99
   2   0  -6 1209.88   64.69
   2   0  -6 1189.68   65.19
  -2   0   6 1531.35   64.99
  -2   0   6 1411.16   65.59
  -2   0   6 1604.64   64.39
  -2   0   6 1223.78   64.69
   2  -1  -6  809.82   39.70
   2  -1  -6  806.92   40.20
   2  -1  -6  874.31   40.70
   2  -1  -6  867.11   42.10
  -2   1   6  896.81   39.70
  -2   1   6  849.61   42.40
  -2   1   6  927.01   40.00
  -2   1   6  841.02   39.60
   2  -2  -6  351.56   17.10
   2  -2  -6  336.87   16.70
   2  -2  -6  333.87   17.10
  -2   2   6  332.87   17.40
  -2   2   6  324.17   21.10
   2  -3  -6  191.38    9.80
   2  -3  -6  160.18    9.20
  -2   3   6  176.38   11.50
  -2   3   6  169.48   17.80
   2  -4  -6  323.77   16.10
  -2   4   6  279.17   18.60
  -2   4   6  292.47   27.50
   2  -5  -6   55.69    7.10
   2  -5  -6   41.40    5.70
  -2   5   6   54.49    9.20
  -2   5   6   68.19   14.00
   2  -6  -6   42.80   12.20
   2  -6  -6   22.40    6.80
  -2   6   6   20.40   13.20
  -2   6   6   26.50    8.90
   2  -7  -6   40.40   11.20
   2  -7  -6   35.60    8.60
  -2   7   6   45.40   10.90
   3   7  -6   -4.20    5.40
  -3  -7   6   -1.20    6.50
   3   6  -6   37.10   10.90
  -3  -6   6   34.80    9.90
   3   5  -6    3.80    6.40
  -3  -5   6   -9.30    6.30
   3   4  -6    3.50    4.10
  -3  -4   6    8.30    3.50
  -3  -4   6    2.50    6.30
   3   3  -6   36.10    7.00
  -3  -3   6   29.20    6.80
  -3  -3   6   36.10    5.20
   3   2  -6    0.20    2.40
   3   2  -6    1.10    3.10
  -3  -2   6    2.70    2.80
  -3  -2   6    2.40    2.90
  -3  -2   6    2.00    0.90
   3   1  -6  152.08    7.40
   3   1  -6  125.69    9.80
   3   1  -6  133.39    9.60
   3   1  -6  150.28    9.60
  -3  -1   6  156.98    8.90
  -3  -1   6  127.69    8.50
  -3  -1   6  148.99    9.60
   3   0  -6    0.30    2.70
   3   0  -6    0.50    2.80
  -3   0   6   -0.10    2.10
  -3   0   6    2.80    2.50
  -3   0   6    2.90    2.90
  -3   0   6   -3.50    3.10
  -3   0   6    0.20    2.60
   3  -1  -6  142.09    9.10
   3  -1  -6  131.49    9.60
   3  -1  -6  145.69    8.60
   3  -1  -6  130.09    9.90
  -3   1   6  156.58    8.60
  -3   1   6  125.09    9.00
  -3   1   6  154.08    8.90
  -3   1   6  137.49   10.40
   3  -2  -6    6.40    3.70
   3  -2  -6    3.60    2.70
   3  -2  -6    0.20    2.40
  -3   2   6    0.20    2.30
  -3   2   6    4.00    4.80
   3  -3  -6   26.70    5.40
   3  -3  -6   45.20    5.20
  -3   3   6   32.60    8.30
  -3   3   6   20.80    4.60
   3  -4  -6    8.80    5.20
   3  -4  -6   12.70    4.30
  -3   4   6    7.10    7.50
  -3   4   6   10.70    4.70
   3  -5  -6    4.60    6.00
   3  -5  -6    1.00    5.00
  -3   5   6    7.40    6.60
  -3   5   6   -1.90    4.50
   3  -6  -6   40.40   10.60
   3  -6  -6   41.60    8.80
  -3   6   6   48.40   10.00
  -3   6   6   23.30   10.90
   3  -7  -6   18.90    9.40
  -3   7   6   19.60    9.30
   4   7  -6    9.30    7.70
  -4  -7   6    1.10   10.10
   4   6  -6   15.30    8.40
  -4  -6   6   12.00    7.30
   4   5  -6   16.60    8.30
  -4  -5   6   31.90    9.70
   4   4  -6   37.30    9.10
  -4  -4   6   49.60    9.50
   4   3  -6   26.20    5.20
   4   3  -6   26.20    7.30
  -4  -3   6   28.90    3.60
  -4  -3   6   19.70    5.20
   4   2  -6   25.20    6.60
   4   2  -6   36.00    6.00
  -4  -2   6   35.90    2.90
  -4  -2   6   29.90    5.50
  -4  -2   6   40.60    6.20
   4   1  -6   72.09    6.80
   4   1  -6   48.40    7.10
   4   1  -6   77.69    8.20
   4   1  -6   65.29    4.90
  -4  -1   6   68.89    5.60
  -4  -1   6   76.99    7.20
  -4  -1   6   48.90    6.70
   4   0  -6    5.00    2.60
   4   0  -6    4.20    3.20
   4   0  -6    1.80    2.70
   4   0  -6    3.30    2.70
  -4   0   6   -0.80    3.10
  -4   0   6   -3.30    2.40
  -4   0   6    2.90    3.10
  -4   0   6    2.90    2.50
   4  -1  -6   64.29    7.30
   4  -1  -6   53.79    7.00
   4  -1  -6   78.49    7.30
  -4   1   6   55.49    7.20
  -4   1   6   71.09    6.70
  -4   1   6   72.19    7.10
  -4   1   6   54.69    6.10
   4  -2  -6   34.80    5.30
   4  -2  -6   29.60    5.80
  -4   2   6   29.50    6.30
  -4   2   6   32.70    5.10
  -4   2   6   47.50    4.70
  -4   2   6   34.00    4.70
   4  -3  -6   16.30    5.60
   4  -3  -6   22.10    4.60
  -4   3   6   28.10    8.20
  -4   3   6   23.30    5.00
   4  -4  -6   48.80    7.10
   4  -4  -6   41.30    7.80
  -4   4   6   40.70   11.20
  -4   4   6   37.50    7.40
   4  -5  -6   44.90    9.20
   4  -5  -6   50.89    8.30
  -4   5   6   51.49    9.30
  -4   5   6   49.10   13.70
   4  -6  -6   14.10    9.40
  -4   6   6   21.40    8.10
   4  -7  -6    0.40    9.60
  -4   7   6    5.10    7.70
   5   7  -6    0.20    6.70
  -5  -7   6   -0.40    9.90
   5   6  -6   63.09   14.80
  -5  -6   6   64.99   12.20
   5   5  -6   -0.80    5.50
  -5  -5   6    1.80    3.60
  -5  -5   6    1.30    5.30
   5   4  -6   -1.90    3.80
  -5  -4   6    4.20    3.20
  -5  -4   6    8.40    6.20
   5   3  -6  141.39   15.50
   5   3  -6  133.39   13.40
  -5  -3   6  140.19    8.80
  -5  -3   6  160.98   13.80
   5   2  -6   15.30    5.20
   5   2  -6   33.10    7.60
  -5  -2   6   20.40    3.20
  -5  -2   6   22.30    5.10
   5   1  -6  132.79   12.70
   5   1  -6  148.99    9.40
  -5  -1   6  118.69   11.50
  -5  -1   6  161.08    9.40
  -5  -1   6  139.09    9.90
  -5  -1   6  161.98    9.60
   5   0  -6   -2.20    2.60
   5   0  -6    2.80    3.30
   5   0  -6    0.50    3.10
   5   0  -6    3.10    2.80
  -5   0   6    1.10    2.50
  -5   0   6   -1.20    2.80
  -5   0   6    1.50    2.40
   5  -1  -6  162.48   11.90
   5  -1  -6  150.28   10.40
   5  -1  -6  148.39   10.10
  -5   1   6  132.29   10.40
  -5   1   6  149.99   10.30
  -5   1   6  138.19   10.10
  -5   1   6  116.49   10.20
   5  -2  -6   14.30    4.70
  -5   2   6   22.30    5.00
  -5   2   6   20.00    4.10
  -5   2   6   22.20    4.60
  -5   2   6   26.00    6.70
   5  -3  -6  138.89   10.90
  -5   3   6  121.69   15.20
  -5   3   6  141.59   10.90
   5  -4  -6   15.20    5.50
  -5   4   6    3.40    7.40
  -5   4   6   15.30    5.60
   5  -5  -6    7.80    7.30
  -5   5   6    4.00    9.10
  -5   5   6   13.50    6.20
   5  -6  -6   87.09   14.30
  -5   6   6   72.89   12.50
   5  -7  -6    1.50    7.20
  -5   7   6    6.40    7.80
   6   7  -6    5.70    9.90
  -6  -7   6   -2.30    7.30
   6   6  -6    7.80    9.90
  -6  -6   6   34.00   11.20
   6   5  -6   64.19   13.20
  -6  -5   6   86.79   13.30
   6   4  -6   -1.90    4.70
  -6  -4   6   -1.50    5.30
  -6  -4   6    3.60    3.40
   6   3  -6  379.56   26.40
   6   3  -6  389.46   24.90
  -6  -3   6  414.56   23.50
  -6  -3   6  399.96   20.80
   6   2  -6   38.50    7.70
  -6  -2   6   41.80    5.10
  -6  -2   6   36.90    6.00
  -6  -2   6   26.30    6.90
   6   1  -6 1783.62   80.49
   6   1  -6 1700.43   81.29
   6   1  -6 1733.13   84.39
  -6  -1   6 1712.63   82.89
  -6  -1   6 1764.02   80.89
  -6  -1   6 1732.83   81.09
  -6  -1   6 1723.33   80.89
   6   0  -6 3366.76  150.48
   6   0  -6 3456.85  152.38
   6   0  -6 3361.26  154.48
   6   0  -6 3173.68  150.58
  -6   0   6 3308.17  152.18
  -6   0   6 3426.26  150.78
  -6   0   6 3159.48  151.58
  -6   0   6 3180.08  152.18
   6  -1  -6 1804.92   85.79
   6  -1  -6 1772.42   82.89
  -6   1   6 1740.23   82.89
  -6   1   6 1704.43   83.29
  -6   1   6 1779.62   83.39
  -6   1   6 1771.82   83.19
   6  -2  -6   41.60    6.80
   6  -2  -6   31.90    6.90
  -6   2   6   36.60    7.50
  -6   2   6   34.80    6.40
  -6   2   6   49.60    6.50
  -6   2   6   31.30    6.10
   6  -3  -6  421.86   26.00
  -6   3   6  418.06   23.80
  -6   3   6  399.96   21.20
  -6   3   6  396.06   26.40
  -6   3   6  406.26   21.60
   6  -4  -6   -7.10    5.40
  -6   4   6   -1.60    6.80
  -6   4   6    7.20    5.20
   6  -5  -6   74.99   13.00
   6  -5  -6   83.29   13.00
  -6   5   6   72.29   15.80
  -6   5   6   83.39   12.10
   6  -6  -6   15.00    9.50
   6  -6  -6   22.70    9.50
  -6   6   6   28.10    9.10
   6  -7  -6    8.00   10.30
  -6   7   6   12.10    7.90
   7   6  -6   63.59   14.70
  -7  -6   6   53.49   12.70
   7   5  -6   10.70    7.10
  -7  -5   6    6.00    7.30
   7   4  -6  128.89   17.30
  -7  -4   6  135.79   13.90
  -7  -4   6  113.29    9.30
   7   3  -6  175.08   17.20
   7   3  -6  172.08   18.60
  -7  -3   6  163.88   12.90
  -7  -3   6  142.39   16.20
  -7  -3   6  171.78   11.20
   7   2  -6   70.89   10.70
   7   2  -6   85.09    8.30
  -7  -2   6   71.59    8.20
  -7  -2   6   77.29    6.70
  -7  -2   6   63.09    7.40
  -7  -2   6   55.69    9.70
   7   1  -6   12.10    6.10
   7   1  -6   11.60    4.20
   7   1  -6   15.90    3.60
  -7  -1   6    2.00    3.50
  -7  -1   6   18.60    4.80
  -7  -1   6   10.50    5.30
  -7  -1   6   18.60    3.80
   7   0  -6    4.10    4.10
   7   0  -6    0.10    2.70
   7   0  -6   -0.60    2.20
  -7   0   6   -0.70    3.50
  -7   0   6    0.50    2.60
  -7   0   6   -1.40    4.10
  -7   0   6   -3.30    3.70
   7  -1  -6   12.50    4.70
   7  -1  -6   15.80    6.60
   7  -1  -6   14.80    4.00
  -7   1   6   14.90    4.70
  -7   1   6   11.90    5.10
  -7   1   6   12.60    4.90
  -7   1   6   10.20    4.80
   7  -2  -6   65.89   10.30
  -7   2   6   80.19   10.40
  -7   2   6   88.19    9.60
  -7   2   6   73.49    9.20
   7  -3  -6  144.59   16.40
  -7   3   6  173.08   12.50
  -7   3   6  207.18   19.30
  -7   3   6  169.48   13.20
   7  -4  -6  117.39   15.00
  -7   4   6  130.79   14.30
  -7   4   6  120.09   16.60
   7  -5  -6   -0.80    7.70
   7  -5  -6   12.20    7.70
  -7   5   6   -1.60    9.10
  -7   5   6   11.00    6.30
   7  -6  -6   33.30   11.20
   7  -6  -6   58.89   11.80
  -7   6   6   44.60    9.90
   8   6  -6    9.40   10.20
  -8  -6   6   13.50   10.50
   8   5  -6   19.80   10.70
  -8  -5   6   28.20    9.20
   8   4  -6   16.00    7.70
  -8  -4   6   27.30    8.50
  -8  -4   6   21.20    8.00
  -8  -4   6   20.30    5.00
   8   3  -6   -4.10    4.50
  -8  -3   6    2.00    5.10
  -8  -3   6    4.20    5.40
  -8  -3   6    6.20    4.30
   8   2  -6   22.70    5.40
   8   2  -6   20.10    7.80
   8   2  -6   28.90    5.10
  -8  -2   6   32.90    5.20
  -8  -2   6   20.80    5.70
  -8  -2   6   28.90    7.10
  -8  -2   6   32.40    5.60
   8   1  -6    0.50    5.30
   8   1  -6   -4.00    2.50
  -8  -1   6    8.50    4.50
  -8  -1   6    2.00    2.40
  -8  -1   6   -0.60    5.00
  -8  -1   6   -1.20    3.70
   8   0  -6   11.20    2.40
   8   0  -6   11.90    6.90
   8   0  -6   10.00    3.30
  -8   0   6   15.60    6.20
  -8   0   6   11.60    3.30
  -8   0   6   14.10    5.50
  -8   0   6   14.50    5.30
   8  -1  -6   -0.10    2.80
   8  -1  -6    1.80    5.70
  -8   1   6   -4.20    4.20
  -8   1   6   -1.20    3.60
  -8   1   6   -6.60    4.00
   8  -2  -6   23.80    8.30
  -8   2   6   14.40    5.50
  -8   2   6   24.20    6.40
  -8   2   6   24.50    6.60
   8  -3  -6   -2.70    4.30
  -8   3   6  -10.10    5.40
  -8   3   6    1.90    5.00
  -8   3   6    9.40    6.10
   8  -4  -6    6.00    6.50
   8  -4  -6   14.20    8.00
  -8   4   6   35.40   10.80
  -8   4   6   10.30    6.80
   8  -5  -6   40.40   10.80
   8  -5  -6   18.30    8.90
  -8   5   6   19.90    8.10
   8  -6  -6    9.20    8.80
  -8   6   6   26.50    9.00
  -9  -6   6    9.40    9.20
  -9  -6   6   11.70   10.70
  -9  -5   6    2.50    6.90
  -9  -5   6   10.20    9.00
  -9  -4   6   11.60    7.10
  -9  -4   6   22.90   10.90
   9   3  -6   18.00    8.40
  -9  -3   6   27.60    9.90
  -9  -3   6   10.40    5.80
  -9  -3   6    7.80    5.20
   9   2  -6    7.80    6.90
  -9  -2   6    3.60    4.10
  -9  -2   6   11.00    4.80
  -9  -2   6    3.30    4.40
  -9  -2   6    5.60    4.10
  -9  -2   6    0.90    5.10
   9   1  -6    1.10    2.40
   9   1  -6   -1.40    6.20
  -9  -1   6    3.90    2.40
  -9  -1   6   -2.80    4.50
  -9  -1   6    2.50    5.00
  -9  -1   6   -1.90    4.00
   9   0  -6   -1.80    2.40
   9   0  -6    2.90    4.90
  -9   0   6   14.70    6.40
  -9   0   6    2.40    4.80
  -9   0   6   -0.70    2.50
  -9   0   6    6.50    6.00
   9  -1  -6    3.40    3.00
   9  -1  -6   -3.60    6.00
  -9   1   6    0.60    5.10
  -9   1   6    0.10    3.80
  -9   1   6    2.10    3.50
   9  -2  -6    7.70    7.30
  -9   2   6   -2.10    5.30
  -9   2   6    1.00    5.00
  -9   2   6   -6.20    5.30
   9  -3  -6   14.80    6.60
  -9   3   6    8.50    6.90
  -9   3   6   16.80    6.40
  -9   3   6   29.70    7.70
   9  -4  -6   16.10    7.00
   9  -4  -6   16.20    9.20
  -9   4   6   16.10    7.60
  -9   4   6   10.10    8.20
   9  -5  -6    2.40    8.00
   9  -5  -6    9.40    8.00
  -9   5   6    8.50    7.20
   9  -6  -6   19.40   10.80
  -9   6   6   15.60    8.20
 -10  -5   6   35.80   12.40
 -10  -4   6   19.20   10.10
 -10  -4   6   11.00    7.10
  10   3  -6   25.00    8.60
 -10  -3   6   23.80    6.80
 -10  -3   6   36.40   11.00
 -10  -3   6   42.30    6.70
 -10  -3   6   28.30    6.70
  10   2  -6  119.29   17.20
 -10  -2   6  127.89   13.70
 -10  -2   6  140.39    9.70
 -10  -2   6  151.68   13.30
 -10  -2   6  152.78   17.30
  10   1  -6  222.38   23.50
 -10  -1   6  286.77   13.90
 -10  -1   6  262.17   19.10
 -10  -1   6  262.57   18.40
 -10  -1   6  269.27   20.70
  10   0  -6   75.49    5.10
  10   0  -6   43.40   10.20
 -10   0   6   56.39   10.50
 -10   0   6   66.39    5.30
 -10   0   6   57.29    9.90
 -10   0   6   75.99   10.50
  10  -1  -6  260.97   21.70
 -10   1   6  255.47   19.60
 -10   1   6  246.48   18.50
 -10   1   6  266.77   16.00
  10  -2  -6  109.29   16.90
 -10   2   6  126.89   13.40
 -10   2   6  137.99   14.70
 -10   2   6  167.88   17.10
  10  -3  -6   28.80    6.80
  10  -3  -6   35.30    9.30
 -10   3   6   29.30    8.30
 -10   3   6   26.30    8.80
 -10   3   6   19.20    7.30
  10  -4  -6    0.80    8.60
  10  -4  -6   31.10    8.60
 -10   4   6   16.50    8.70
  10  -5  -6   54.39   11.60
  10  -5  -6   20.50   10.60
 -10   5   6   22.60    9.70
 -11  -5   6   24.40   10.20
 -11  -4   6    1.70    5.10
 -11  -4   6   10.60    8.20
  11   3  -6   22.90    9.80
 -11  -3   6   27.70    6.90
 -11  -3   6   24.50    9.30
 -11  -3   6   34.60    8.10
  11   2  -6   -6.00    6.50
 -11  -2   6    8.20    6.00
 -11  -2   6   11.90    6.40
 -11  -2   6    6.30    7.80
  11   1  -6   63.49   13.80
 -11  -1   6   76.99   11.20
 -11  -1   6   69.99   11.40
 -11  -1   6   85.59   13.40
  11   0  -6   -2.30    5.10
 -11   0   6   -4.30    6.50
 -11   0   6   -0.80    7.20
 -11   0   6    5.10    6.00
  11  -1  -6   68.89   13.20
 -11   1   6   65.69   11.90
 -11   1   6   78.09   11.30
  11  -2  -6    2.90    6.60
  11  -2  -6    7.70    4.30
 -11   2   6   -2.50    5.90
 -11   2   6   10.40    7.60
  11  -3  -6   25.10    6.90
  11  -3  -6   14.00   10.60
 -11   3   6   34.90   10.40
 -11   3   6   30.30    8.80
  11  -4  -6    6.60    6.40
  11  -4  -6   -0.90    8.90
 -11   4   6    5.60    8.40
  11  -5  -6   -1.70    9.90
  11  -5  -6    4.20    7.80
 -11   5   6    4.40    8.10
 -12  -4   6    8.10    6.10
 -12  -4   6    5.50   10.90
  12   3  -6   56.59   14.60
 -12  -3   6   47.40    9.40
 -12  -3   6   37.80   12.60
  12   2  -6   19.60    8.80
 -12  -2   6   15.50    9.60
 -12  -2   6   12.00    7.00
 -12  -2   6    6.00    7.60
  12   1  -6  150.28   20.20
 -12  -1   6  138.79   17.50
 -12  -1   6  120.29   15.50
 -12  -1   6  144.19   15.30
  12   0  -6    3.70    7.00
 -12   0   6    4.40    8.30
 -12   0   6    2.90    6.60
 -12   0   6    0.30    5.50
 -12   1   6  135.29   15.40
 -12   1   6  136.99   17.60
  12  -2  -6    2.70    9.20
 -12   2   6    6.70    6.90
 -12   2   6   11.00    6.90
  12  -3  -6   45.90   12.50
 -12   3   6   46.40   12.30
 -12   3   6   47.10   10.60
  12  -4  -6   12.10   11.30
 -12   4   6   15.30    9.40
  12  -5  -6   25.60   15.10
 -13  -4   6   16.40   13.30
 -13  -4   6    8.90    7.60
  13   3  -6   15.30   11.20
 -13  -3   6   -0.40    7.40
 -13  -3   6   19.60    8.10
  13   2  -6    2.60    6.90
 -13  -2   6    6.30    7.00
 -13  -2   6   14.10    8.00
 -13  -2   6    2.30    8.70
  13   1  -6  -11.10    7.60
 -13  -1   6    0.60    6.80
 -13  -1   6   -8.50    6.80
 -13  -1   6   -4.10    8.20
  13   0  -6    3.30    9.60
 -13   0   6   -0.60    7.90
 -13   0   6   -4.90    8.30
  13  -1  -6    6.30    8.30
 -13   1   6   -5.20    7.40
 -13   1   6    7.40    7.30
  13  -2  -6   17.00   11.90
 -13   2   6    2.00    7.20
 -13   2   6    3.50    8.60
  13  -3  -6   -9.00    9.90
 -13   3   6    4.80    9.20
 -13   3   6    1.50    9.90
  13  -4  -6    9.80   11.80
 -13   4   6   18.00   10.60
  14   3  -6    8.90   10.00
 -14  -3   6    1.00   11.20
 -14  -3   6   17.10    9.90
  14   2  -6   25.80   12.70
 -14  -2   6    8.00    8.10
 -14  -2   6   16.90    9.20
  14   1  -6   46.80   14.00
 -14  -1   6   44.10   12.00
 -14  -1   6   38.50   11.10
 -14  -1   6   67.79   12.30
  14   0  -6    7.80   10.90
 -14   0   6  -22.40    7.90
 -14   0   6   -3.70    6.00
 -14   0   6  -10.90    6.20
  14  -1  -6   52.99   15.20
 -14   1   6   82.89   15.60
 -14   1   6   63.39   12.30
  14  -2  -6   49.90   15.80
 -14   2   6   23.20    9.70
 -14   2   6   30.80   10.00
  14  -3  -6    8.70   12.80
 -14   3   6  -11.30    8.50
  15   2  -6   22.70   13.50
 -15  -2   6   17.10    9.50
  15   1  -6   14.10   12.90
 -15  -1   6   -0.50   10.50
 -15  -1   6   -8.00    9.50
  15   0  -6    4.00    8.80
 -15   0   6   -0.20   11.50
 -15   0   6   -8.20    9.10
  15  -1  -6  -14.30    7.10
 -15   1   6   -4.20   10.30
  15  -2  -6   -6.30   10.90
 -15   2   6    6.70   11.30
 -15   2   6   21.50    9.80
 -14   1  -7   -5.80   11.40
 -14   1  -7   -6.10    9.30
 -14   0  -7  -20.80    9.60
 -14   0  -7  -16.90    8.10
 -14  -1  -7    2.70    9.60
 -14  -1  -7    1.50   10.60
 -13   3  -7   59.49   14.10
 -13   3  -7   29.60   13.20
 -13   3  -7   51.79   12.90
 -13   2  -7   14.40   10.00
 -13   2  -7    0.00    6.50
 -13   2  -7   -6.80    7.70
 -13   1  -7   78.19   14.00
 -13   1  -7   49.70   15.00
 -13   1  -7   71.89   14.70
 -13   0  -7   14.30    9.00
 -13   0  -7   18.80    8.50
 -13   0  -7    3.00    9.30
 -13  -1  -7   45.40   10.90
 -13  -1  -7   72.39   11.60
 -13  -1  -7   57.99   14.80
 -13  -2  -7    6.00    7.00
 -13  -2  -7    0.40    6.60
 -13  -2  -7    6.30    9.90
 -13  -3  -7   72.69   15.80
 -13  -3  -7   50.49   14.10
 -12   4  -7   54.19   13.00
 -12   4  -7    5.50   15.00
 -12   3  -7    8.80    7.80
 -12   3  -7    4.30    9.10
 -12   3  -7   20.90   10.10
  12  -3   7    5.00    9.90
 -12   2  -7   -3.70   10.70
 -12   2  -7    8.60    8.60
 -12   2  -7    3.50    6.40
  12  -2   7    0.50    6.90
 -12   1  -7   15.20    8.60
 -12   1  -7   13.30   11.20
 -12   1  -7   21.50    9.70
 -12   0  -7    4.50    9.10
 -12   0  -7  -10.30    6.70
 -12   0  -7   11.80    7.40
 -12  -1  -7    5.40    9.80
 -12  -1  -7   21.90    9.80
 -12  -1  -7   25.70    7.90
 -12  -2  -7   25.30   11.70
 -12  -2  -7   15.70    6.70
 -12  -2  -7   -6.00    7.50
 -12  -3  -7   12.30   10.00
 -12  -3  -7    6.30    9.60
 -12  -4  -7   20.10   11.10
 -12  -4  -7   33.20   12.60
 -11   4  -7   43.00   12.60
 -11   4  -7   24.80   15.40
  11  -4   7   28.00   11.70
 -11   3  -7   62.49   13.00
 -11   3  -7   29.00   13.30
 -11   3  -7   33.90   11.60
  11  -3   7   58.99   13.40
 -11   2  -7   -6.30    9.30
 -11   2  -7   18.30    8.90
 -11   2  -7    7.10    6.20
  11  -2   7   -2.50    7.40
 -11   1  -7   72.69   11.90
 -11   1  -7   87.39   15.20
 -11   1  -7   50.09   11.40
 -11   0  -7    6.90    5.90
 -11   0  -7    9.00    9.70
 -11   0  -7   15.50    7.10
 -11  -1  -7   61.49    9.70
 -11  -1  -7   63.79   12.80
 -11  -1  -7   66.09   12.30
 -11  -2  -7    3.90    4.90
 -11  -2  -7    5.20    8.60
 -11  -2  -7    5.70    8.00
 -11  -3  -7   80.69   14.60
 -11  -3  -7   46.10   11.80
 -11  -4  -7   42.00   13.30
 -11  -4  -7   20.50   11.20
 -10   5  -7    7.60    9.10
  10  -5   7   17.60    9.50
 -10   4  -7   -3.60    8.00
 -10   4  -7   19.10   10.10
  10  -4   7   15.40    9.00
  10  -4   7   29.20   10.00
 -10   3  -7   14.50    8.70
 -10   3  -7   21.30    8.30
 -10   3  -7    1.00    7.70
  10  -3   7   13.20    9.30
 -10   2  -7    0.10    6.50
 -10   2  -7    6.20    6.10
 -10   2  -7    5.10    7.80
  10  -2   7    1.90    7.10
 -10   1  -7   -7.30    8.00
 -10   1  -7    8.60    6.80
 -10   1  -7    5.10    5.70
  10  -1   7    4.00    5.90
 -10   0  -7   10.20    6.30
 -10   0  -7   -8.50    6.90
 -10   0  -7   -0.60    4.80
 -10  -1  -7    4.50    5.80
 -10  -1  -7    1.20    6.60
 -10  -1  -7    7.40    5.50
 -10  -2  -7   -3.50    3.90
 -10  -2  -7    3.70    8.00
 -10  -2  -7   -6.90    6.00
 -10  -3  -7   14.50    7.70
 -10  -3  -7   10.50    8.10
 -10  -4  -7   12.40    9.30
 -10  -4  -7   40.80   12.30
 -10  -5  -7   18.70   10.50
 -10  -5  -7   -8.80    8.40
  -9   5  -7   70.39   14.50
   9  -5   7   31.30   11.20
  -9   4  -7   16.20    8.40
  -9   4  -7    2.10    8.00
   9  -4   7   17.30    8.90
   9  -4   7   -3.90    5.80
  -9   3  -7   51.29   11.90
  -9   3  -7   38.70   10.20
  -9   3  -7   36.70   12.60
   9  -3   7   80.99   12.80
   9  -3   7   61.29    9.50
  -9   2  -7   10.20    7.20
  -9   2  -7    4.30    7.20
  -9   2  -7   12.30    7.50
   9  -2   7    2.30    6.70
   9  -2   7   -3.10    4.20
   9  -2   7    3.00    4.50
  -9   1  -7   85.69   11.50
  -9   1  -7   56.99   11.80
  -9   1  -7   80.09   11.20
   9  -1   7   78.89   13.70
   9  -1   7   65.09    6.70
  -9   0  -7   32.30    9.00
  -9   0  -7   34.50    7.50
  -9   0  -7   14.60    8.70
  -9  -1  -7   53.69    7.50
  -9  -1  -7   54.69   10.10
  -9  -1  -7   67.79   12.50
  -9  -2  -7    3.70    7.40
  -9  -2  -7  -11.10    5.30
  -9  -2  -7    3.30    2.60
  -9  -3  -7   48.60   11.60
  -9  -3  -7   53.89   11.00
  -9  -4  -7   17.30    9.40
  -9  -4  -7   11.50    8.10
  -9  -5  -7   38.10   12.10
  -9  -5  -7   41.90   11.20
  -8   6  -7   57.59   13.60
   8  -6   7   49.70   13.80
  -8   5  -7    3.70    8.10
   8  -5   7   -3.00    8.20
  -8   4  -7   10.90    7.10
  -8   4  -7   -0.50    7.00
  -8   4  -7    4.20    7.60
   8  -4   7   16.40    6.40
   8  -4   7    5.20    7.00
  -8   3  -7   56.69   11.60
  -8   3  -7   34.70    9.60
  -8   3  -7   59.49   11.20
   8  -3   7   38.80    9.30
   8  -3   7   24.40    7.90
  -8   2  -7   -0.40    6.60
  -8   2  -7    2.80    5.70
  -8   2  -7    4.10    6.80
   8  -2   7    0.60    5.40
   8  -2   7   -2.10    4.70
  -8   1  -7   63.49   10.30
  -8   1  -7   35.90    9.40
  -8   1  -7   69.19   10.00
   8  -1   7   47.30    3.30
   8  -1   7   64.69    6.90
   8  -1   7   47.70    3.30
   8  -1   7   64.79    8.00
   8  -1   7   46.30   10.30
  -8   0  -7   -1.10    1.90
  -8   0  -7    0.20    4.00
  -8   0  -7   -3.70    6.00
  -8   0  -7   11.80    5.30
   8   0   7   -0.10    1.80
  -8  -1  -7   71.39   11.40
  -8  -1  -7   59.09    9.10
  -8  -1  -7   58.79    7.10
  -8  -1  -7   60.59    5.30
   8   1   7   56.49    5.70
  -8  -2  -7   -4.30    5.70
  -8  -2  -7   -4.80    6.50
   8   2   7    4.70    4.10
  -8  -3  -7   54.49   10.40
  -8  -3  -7   41.10   10.60
  -8  -3  -7   43.50    7.00
  -8  -4  -7   -2.10    4.20
  -8  -4  -7    3.80    7.00
  -8  -4  -7   14.40    9.20
  -8  -5  -7    5.90    6.20
  -8  -5  -7   20.60    9.60
  -8  -5  -7  -10.50    5.70
  -8  -6  -7   50.89   11.70
  -8  -6  -7   62.89   14.40
  -8  -6  -7   43.30   11.20
  -7   6  -7   16.80    7.70
   7  -6   7    6.10   10.00
  -7   5  -7   20.50    9.20
   7  -5   7    0.00    6.10
  -7   4  -7   29.90    8.00
  -7   4  -7   35.30   11.60
  -7   4  -7   40.80    8.40
   7  -4   7   37.30    7.90
   7  -4   7   40.30   10.00
  -7   3  -7   56.09   11.70
  -7   3  -7   46.30    9.40
  -7   3  -7   45.40   10.00
   7  -3   7   56.09    9.30
   7  -3   7   74.39   11.00
  -7   2  -7   -3.60    5.20
  -7   2  -7   -2.90    5.60
  -7   2  -7    1.90    7.10
   7  -2   7    4.20    4.70
   7  -2   7   -0.80    4.60
  -7   1  -7  172.68   13.90
  -7   1  -7  194.18   11.50
  -7   1  -7  172.88   14.00
  -7   1  -7  220.58   20.00
   7  -1   7  210.18   11.30
   7  -1   7  174.48   12.10
   7  -1   7  188.08   18.10
   7  -1   7  162.98   10.60
  -7   0  -7   31.80    4.10
  -7   0  -7   19.40    5.80
  -7   0  -7   29.20    6.10
  -7   0  -7   25.80    8.30
   7   0   7   23.10    3.80
  -7  -1  -7  206.38   14.30
  -7  -1  -7  190.78   18.20
  -7  -1  -7  194.28   11.10
  -7  -1  -7  177.98   11.00
  -7  -1  -7  175.98   11.00
   7   1   7  183.28   11.60
  -7  -2  -7    7.80    3.50
  -7  -2  -7   -7.50    4.30
  -7  -2  -7   -1.90    3.70
   7   2   7    2.00    3.70
  -7  -3  -7   65.39   12.20
  -7  -3  -7   54.29   10.00
   7   3   7   45.80    9.00
  -7  -4  -7   43.80    8.20
  -7  -4  -7   20.50    7.90
  -7  -4  -7   59.99   12.20
   7   4   7   34.00    9.10
  -7  -5  -7   10.30    8.10
  -7  -5  -7    9.50    7.20
  -7  -5  -7   16.60    8.20
  -7  -6  -7    6.70    9.20
  -7  -6  -7    6.40    7.90
  -7  -6  -7   13.40    8.20
  -6   6  -7    0.00    5.20
   6  -6   7  -10.40    8.40
  -6   5  -7    0.30    4.60
   6  -5   7    6.80    8.40
  -6   4  -7   15.50    6.10
  -6   4  -7   29.60    9.00
  -6   4  -7   11.90    6.00
   6  -4   7    9.10    5.00
   6  -4   7    8.10    7.00
  -6   3  -7   -1.30    3.80
  -6   3  -7    1.00    4.90
  -6   3  -7   -0.70    6.60
   6  -3   7    7.40    4.70
   6  -3   7    4.50    5.70
  -6   2  -7   -7.00    3.40
  -6   2  -7    7.10    4.60
  -6   2  -7    1.00    5.70
   6  -2   7   -5.80    3.40
   6  -2   7    7.30    4.90
  -6   1  -7   17.80    6.30
  -6   1  -7   30.30    6.50
  -6   1  -7   28.00    6.00
  -6   1  -7   30.60    4.90
   6  -1   7   17.70    4.10
   6  -1   7   28.00    4.50
   6  -1   7   24.40    5.00
  -6   0  -7    0.40    3.40
  -6   0  -7   -1.60    2.60
  -6   0  -7    3.00    3.40
  -6   0  -7    6.50    4.60
   6   0   7    0.80    2.40
  -6  -1  -7   24.50    4.40
  -6  -1  -7    5.60    5.00
  -6  -1  -7   32.90    3.20
  -6  -1  -7   25.70    7.30
  -6  -1  -7   26.50    3.10
   6   1   7   17.60    4.40
  -6  -2  -7    4.00    4.60
  -6  -2  -7   -0.20    5.00
   6   2   7   -3.70    3.80
  -6  -3  -7   -1.70    5.30
  -6  -3  -7   -1.10    4.50
   6   3   7    4.40    5.80
  -6  -4  -7   14.50    7.00
  -6  -4  -7   13.90    6.80
   6   4   7   14.00    8.00
  -6  -5  -7    1.00    6.20
  -6  -5  -7    2.80    5.60
  -6  -5  -7    8.80    6.30
  -6  -6  -7   13.30    8.30
  -6  -6  -7    6.80    7.60
  -6  -6  -7    6.80    8.20
  -5   7  -7   24.30   10.40
   5  -7   7   21.10   12.30
  -5   6  -7   10.70    7.10
   5  -6   7    8.10    9.90
  -5   5  -7   27.50    9.10
   5  -5   7   21.90    9.40
  -5   4  -7   10.80    5.90
  -5   4  -7   18.40    5.40
   5  -4   7   16.70    8.20
  -5   3  -7   42.70    9.70
  -5   3  -7   19.20    6.60
  -5   3  -7   28.70    6.80
   5  -3   7   35.20    7.70
   5  -3   7   43.80    6.80
  -5   2  -7   -5.70    4.90
  -5   2  -7    2.10    3.60
  -5   2  -7   -3.90    5.10
   5  -2   7    2.50    3.90
   5  -2   7    4.20    4.30
  -5   1  -7    6.30    4.50
  -5   1  -7    2.30    5.30
  -5   1  -7    4.00    3.50
  -5   1  -7    5.70    4.60
   5  -1   7   10.30    3.30
   5  -1   7    1.70    3.40
   5  -1   7    8.90    3.50
  -5   0  -7   83.39    6.80
  -5   0  -7   84.09    7.30
  -5   0  -7   81.39    9.10
  -5   0  -7   94.79   11.50
   5   0   7   85.19    6.90
  -5  -1  -7    2.20    3.60
  -5  -1  -7    8.80    4.40
  -5  -1  -7    6.20    3.10
   5   1   7    5.50    3.40
  -5  -2  -7    1.40    3.70
  -5  -2  -7   -2.00    3.20
   5   2   7    2.20    3.70
  -5  -3  -7   55.59   10.00
  -5  -3  -7   46.20    8.10
   5   3   7   42.60    9.00
  -5  -4  -7   15.50    8.00
  -5  -4  -7    5.80    5.80
   5   4   7   15.40    8.10
  -5  -5  -7   16.00    7.00
  -5  -5  -7   18.30    7.30
   5   5   7    5.90    8.10
  -5  -6  -7   42.90   10.90
  -5  -6  -7   18.70    8.10
   5   6   7   35.90   10.90
  -5  -7  -7   18.90   10.90
  -5  -7  -7   17.80    8.80
   5   7   7   23.60   10.90
  -4   7  -7   12.50   10.10
   4  -7   7   19.10    9.90
  -4   6  -7   -1.50    4.40
   4  -6   7   -9.80    5.10
  -4   5  -7    5.60    7.00
   4  -5   7    1.60    8.40
  -4   4  -7   40.40    4.50
  -4   4  -7   42.10    8.50
  -4   4  -7   31.80    4.00
   4  -4   7   37.00    9.50
  -4   3  -7    2.30    3.70
  -4   3  -7    0.90    5.60
  -4   3  -7   -4.70    2.80
  -4   3  -7    1.80    4.80
   4  -3   7    0.70    4.80
  -4   2  -7    9.00    3.90
  -4   2  -7   -0.70    2.00
  -4   2  -7    4.10    5.00
  -4   2  -7    3.90    5.40
   4  -2   7    3.50    4.00
   4  -2   7    5.90    4.00
  -4   1  -7   14.90    5.10
  -4   1  -7   35.70    5.80
  -4   1  -7   26.90    5.00
  -4   1  -7   20.70    4.40
   4  -1   7   23.20    4.20
   4  -1   7   14.00    4.60
  -4   0  -7   -1.30    2.40
  -4   0  -7    0.70    3.40
  -4   0  -7   -0.60    4.10
  -4   0  -7   -2.50    2.50
   4   0   7    1.90    2.50
  -4  -1  -7   33.70    5.10
  -4  -1  -7   14.50    3.80
  -4  -1  -7   18.20    5.10
   4   1   7   15.70    4.30
  -4  -2  -7    0.50    3.40
  -4  -2  -7   -1.00    3.10
   4   2   7    1.80    4.40
  -4  -3  -7    1.40    4.40
  -4  -3  -7   -5.30    3.40
   4   3   7    9.10    5.70
  -4  -4  -7   33.60    7.20
   4   4   7   52.79   10.10
   4   4   7   15.20    6.90
  -4  -5  -7   11.40    6.80
   4   5   7   -2.10    8.30
   4   5   7    5.20    6.30
  -4  -6  -7   16.40    8.60
   4   6   7    5.60    7.60
  -4  -7  -7   31.50   11.60
   4   7   7   25.90   11.60
  -3   7  -7   45.20   12.50
   3  -7   7   31.20   13.80
  -3   6  -7   31.30   10.70
   3  -6   7    8.90    9.80
  -3   5  -7  247.68   23.00
   3  -5   7  242.78   23.00
  -3   4  -7  585.64   35.20
   3  -4   7  650.73   35.70
  -3   3  -7  645.94   33.80
  -3   3  -7  574.24   33.20
  -3   3  -7  598.94   30.50
   3  -3   7  607.64   33.00
   3  -3   7  597.04   31.90
  -3   2  -7    4.50    4.60
  -3   2  -7   -1.80    4.60
  -3   2  -7    5.40    3.50
  -3   2  -7    9.00    3.30
   3  -2   7    6.50    4.30
   3  -2   7    9.90    4.70
  -3   1  -7  221.38   15.00
  -3   1  -7  202.98   12.90
  -3   1  -7  223.48   13.50
  -3   1  -7  218.68   13.80
  -3   1  -7  221.68   13.50
   3  -1   7  230.18   13.60
   3  -1   7  199.18   12.40
  -3   0  -7   45.80    4.80
  -3   0  -7   34.00    5.10
  -3   0  -7   38.00    5.20
  -3   0  -7   24.40    5.10
  -3   0  -7   45.00    5.00
   3   0   7   50.19    5.80
   3   0   7   41.40    6.60
  -3  -1  -7  216.68   12.90
  -3  -1  -7  218.48   15.40
  -3  -1  -7  216.88   12.70
   3   1   7  215.08   13.70
  -3  -2  -7    5.70    3.60
   3   2   7    8.10    4.70
  -3  -3  -7  735.53   35.50
   3   3   7  624.24   38.50
   3   4   7  592.64   38.60
   3   4   7  662.73   35.70
   3   5   7  231.78   26.00
   3   5   7  265.97   20.30
  -3  -6  -7   40.50   11.20
   3   6   7   18.80    8.80
  -3  -7  -7   39.30   12.60
   3   7   7   36.40   10.90
  -2   7  -7    0.50    5.60
   2  -7   7   -3.50    6.50
  -2   6  -7    6.00    7.90
   2  -6   7   13.80    8.30
  -2   5  -7   -8.50    4.80
   2  -5   7    7.20    9.40
   2  -5   7    5.90    6.40
  -2   4  -7   93.69   12.40
   2  -4   7  100.39   11.40
   2  -4   7  114.99   13.90
  -2   3  -7   10.50    4.80
  -2   3  -7    4.90    2.80
  -2   3  -7    3.20    3.40
   2  -3   7   17.30    6.10
   2  -3   7   16.30    5.90
  -2   2  -7  248.18   13.10
  -2   2  -7  221.38   15.00
  -2   2  -7  239.28   14.30
  -2   2  -7  225.28   14.70
   2  -2   7  244.58   15.10
   2  -2   7  212.78   15.00
   2  -2   7  245.68   14.70
  -2   1  -7   48.80    5.90
  -2   1  -7   56.09    6.80
  -2   1  -7   54.19    6.60
  -2   1  -7   36.30    6.20
   2  -1   7   47.90    6.50
   2  -1   7   49.70    6.90
   2  -1   7   56.69    5.90
  -2   0  -7   -0.20    2.30
  -2   0  -7    5.70    3.30
  -2   0  -7   -0.70    2.20
  -2   0  -7   -0.80    2.30
  -2   0  -7    0.70    2.30
   2   0   7   -1.80    2.70
   2   0   7   -2.60    1.90
   2   0   7   -0.60    2.20
   2   0   7   -1.20    0.80
  -2  -1  -7   52.09    5.00
  -2  -1  -7   47.60    6.00
  -2  -1  -7   45.40    7.40
   2   1   7   57.79    7.00
  -2  -2  -7  220.98   12.80
  -2  -2  -7  214.98   13.10
   2   2   7  259.67   16.60
   2   3   7    2.70    5.60
   2   3   7    6.50    4.20
   2   4   7  135.49   17.50
   2   4   7  122.79   13.30
   2   5   7    9.10    9.00
   2   5   7    1.60    5.20
  -2  -6  -7   24.10   10.00
   2   6   7   13.70   11.30
   2   6   7   25.80    8.50
  -2  -7  -7    9.20    8.00
   2   7   7   -2.00    6.90
  -1   7  -7   43.50   12.60
   1  -7   7   10.10    8.50
  -1   6  -7    3.30    7.70
   1  -6   7    1.30    6.60
  -1   5  -7    0.40    4.50
   1  -5   7   14.10    7.10
   1  -5   7   10.10    8.50
  -1   4  -7    3.00    5.10
   1  -4   7   -3.30    4.50
   1  -4   7    7.30    5.30
  -1   3  -7  266.57   17.60
   1  -3   7  251.47   17.80
   1  -3   7  296.07   17.40
  -1   2  -7   49.80    5.80
  -1   2  -7   49.00    6.40
  -1   2  -7   56.59    3.90
  -1   2  -7   38.90    5.60
   1  -2   7   42.40    6.30
   1  -2   7   54.29    7.60
   1  -2   7   39.70    6.00
  -1   1  -7    4.70    3.10
  -1   1  -7   -1.40    4.00
  -1   1  -7   -2.90    2.50
  -1   1  -7   -1.90    3.30
   1  -1   7   -2.00    3.50
   1  -1   7   -1.20    2.70
   1  -1   7    2.00    2.50
   1  -1   7    3.80    3.70
  -1   0  -7 1702.93   78.49
  -1   0  -7 1728.23   77.09
  -1   0  -7 1682.43   76.79
  -1   0  -7 1614.84   78.69
  -1   0  -7 1636.54   77.19
   1   0   7 1693.83   76.49
   1   0   7 1712.43   76.29
   1   0   7 1667.03   78.49
  -1  -1  -7    2.20    1.90
  -1  -1  -7    3.10    3.30
   1   1   7    1.10    3.30
  -1  -2  -7   60.49    5.70
   1   2   7   49.40    5.50
   1   2   7   73.59    9.40
   1   3   7  270.07   16.30
   1   3   7  272.17   20.30
   1   4   7    6.40    6.00
   1   4   7   -1.70    4.00
   1   5   7   12.50    8.90
   1   5   7    8.30    5.30
  -1  -6  -7    6.30    6.40
   1   6   7    7.90    7.20
   1   6   7   13.50    9.30
  -1  -7  -7   14.60   10.40
   1   7   7   22.60   10.30
   0   7  -7   20.50    8.90
   0  -7   7   16.90    9.50
   0   6  -7   10.80    8.40
   0  -6   7   -5.40    5.80
   0   5  -7  278.17   21.50
   0  -5   7  250.27   17.30
   0  -5   7  268.37   21.50
   0   4  -7   22.40    6.30
   0  -4   7   34.60    6.40
   0  -4   7   27.80    8.20
   0   3  -7  125.79   12.10
   0  -3   7  125.69   12.50
   0  -3   7  130.39    9.50
   0  -3   7  116.29    9.30
   0   2  -7  455.85   22.70
   0   2  -7  468.25   25.40
   0   2  -7  394.66   23.50
   0  -2   7  531.55   26.30
   0  -2   7  479.85   24.20
   0  -2   7  542.15   24.50
   0   1  -7  253.27   14.00
   0   1  -7  227.38   13.00
   0   1  -7  215.38   12.80
   0  -1   7  191.58   12.80
   0  -1   7  223.88   12.50
   0  -1   7  240.38   14.20
   0  -1   7  240.18   12.70
   0   0  -7   -2.60    1.50
   0   0  -7   -5.40    3.80
   0   0  -7   -1.70    2.60
   0   0  -7   -3.50    2.40
   0   0   7   -2.80    2.10
   0   0   7   -5.30    1.50
   0   0   7   -2.60    2.80
   0   0   7   -7.60    3.10
   0  -1  -7  242.18   11.60
   0  -1  -7  254.17   11.50
   0  -1  -7  236.68   14.50
   0   1   7  241.38   15.20
   0  -2  -7  500.85   24.50
   0   2   7  492.55   28.50
   0   2   7  521.45   25.00
   0   3   7  104.29   13.70
   0   3   7  120.39    9.00
   0   4   7   33.40    9.80
   0   4   7   24.20    5.70
   0   5   7  259.87   28.10
   0   5   7  241.58   17.90
   0  -6  -7    8.50    8.10
   0   6   7  -12.50    8.70
   0   6   7   -0.30    5.80
   0  -7  -7   28.40   11.80
   0   7   7   27.70    9.60
   1   7  -7  -11.20    4.60
  -1  -7   7   -2.00    9.90
   1   6  -7   67.99   13.60
  -1  -6   7   77.09   14.40
   1   5  -7    7.20    7.10
  -1  -5   7   -5.10    4.90
  -1  -5   7   -1.70    5.30
   1   4  -7  579.14   34.00
  -1  -4   7  564.64   29.30
  -1  -4   7  600.64   30.70
  -1  -4   7  595.24   33.80
   1   3  -7   34.60    6.60
  -1  -3   7   35.50    5.00
  -1  -3   7   39.80    5.10
  -1  -3   7   34.40    6.90
   1   2  -7  518.95   27.10
   1   2  -7  507.45   24.00
  -1  -2   7  491.85   25.20
  -1  -2   7  519.15   24.80
  -1  -2   7  505.25   27.10
   1   1  -7  982.90   44.40
   1   1  -7  947.21   45.60
   1   1  -7  951.10   45.00
   1   1  -7  920.01   43.80
  -1  -1   7  872.61   45.60
  -1  -1   7  953.50   44.80
  -1  -1   7  960.10   44.60
   1   0  -7 1399.16   59.49
   1   0  -7 1248.08   61.39
   1   0  -7 1290.87   60.39
   1   0  -7 1314.07   60.29
  -1   0   7 1355.16   60.19
  -1   0   7 1241.58   61.29
  -1   0   7 1193.08   59.99
  -1   0   7 1327.07   59.29
   1  -1  -7  984.40   44.20
   1  -1  -7  978.50   47.70
   1  -1  -7 1048.70   45.50
   1  -1  -7  930.51   45.00
  -1   1   7  950.20   44.20
  -1   1   7 1007.30   48.20
   1  -2  -7  514.75   24.90
  -1   2   7  551.84   29.90
  -1   2   7  511.95   25.10
  -1   3   7   37.00    5.30
  -1   3   7   40.00    9.00
  -1   4   7  593.64   37.50
  -1   4   7  581.84   31.40
  -1   5   7   -6.00    7.00
  -1   5   7    3.20    4.80
   1  -6  -7   56.89   12.80
  -1   6   7   22.70   12.60
  -1   6   7   63.79   11.20
   1  -7  -7   -0.90    6.90
  -1   7   7   11.80    8.40
   2   7  -7   47.40   12.80
  -2  -7   7   33.30   12.90
   2   6  -7   12.80    8.80
  -2  -6   7   -1.30    6.10
   2   5  -7    1.10    6.80
  -2  -5   7    2.60    4.40
  -2  -5   7    6.50    7.90
   2   4  -7   12.20    5.40
  -2  -4   7   10.20    7.00
  -2  -4   7   23.50    4.20
  -2  -4   7   28.30    5.30
   2   3  -7   97.89   11.50
  -2  -3   7  103.19    7.10
  -2  -3   7  110.79    7.30
  -2  -3   7  109.89   11.70
   2   2  -7  156.38   12.30
   2   2  -7  183.48   10.30
  -2  -2   7  157.88   10.00
  -2  -2   7  183.48    8.80
  -2  -2   7  171.98   12.40
   2   1  -7   12.90    3.90
   2   1  -7   21.80    2.00
   2   1  -7   14.30    4.40
   2   1  -7   14.10    3.00
  -2  -1   7   11.90    3.80
  -2  -1   7   29.60    4.20
  -2  -1   7    7.90    3.70
  -2  -1   7   14.90    4.60
   2   0  -7   -1.00    2.40
   2   0  -7    4.80    3.90
   2   0  -7   -0.60    2.90
   2   0  -7   -2.10    1.90
  -2   0   7   -3.80    2.50
  -2   0   7    1.40    3.50
  -2   0   7   -4.30    2.10
  -2   0   7   -0.50    1.40
   2  -1  -7   13.10    3.70
   2  -1  -7   17.90    2.50
   2  -1  -7   20.10    4.20
   2  -1  -7   23.30    3.70
  -2   1   7   18.00    4.40
  -2   1   7   19.30    2.30
  -2   1   7   17.40    2.50
  -2   1   7   20.20    3.20
   2  -2  -7  175.68   10.00
   2  -2  -7  168.48    9.50
   2  -2  -7  182.68    9.80
  -2   2   7  164.98   13.20
  -2   2   7  174.08    9.90
   2  -3  -7  122.79    7.00
   2  -3  -7  120.59    7.40
  -2   3   7  107.49   14.30
  -2   3   7  115.89    8.60
   2  -4  -7   22.90    3.90
   2  -4  -7   18.10    3.10
  -2   4   7   13.70    8.50
  -2   4   7   20.00    5.20
   2  -5  -7   14.30    4.80
   2  -5  -7    6.50    3.90
  -2   5   7   12.70    5.60
  -2   5   7   -6.90    7.50
   2  -6  -7   -0.60    5.50
   2  -6  -7    5.50    8.80
  -2   6   7   -0.10    9.40
  -2   6   7    8.40    7.30
   2  -7  -7   43.50    9.10
   2  -7  -7   22.70    9.40
  -2   7   7   36.10   10.10
   3   7  -7    5.50    9.10
  -3  -7   7   -9.40    8.50
   3   6  -7    2.80    6.00
  -3  -6   7   -0.40    8.70
   3   5  -7   11.90    6.20
  -3  -5   7   11.80    8.20
  -3  -5   7   18.60    4.00
   3   4  -7   -4.90    4.50
  -3  -4   7    8.50    3.60
  -3  -4   7    0.40    3.80
  -3  -4   7   -0.90    5.90
   3   3  -7   24.80    7.00
   3   3  -7   25.40    4.60
  -3  -3   7   42.50    5.20
  -3  -3   7   30.50    3.50
  -3  -3   7   46.00    7.80
   3   2  -7   44.60    5.80
   3   2  -7   29.40    5.90
  -3  -2   7   53.09    7.30
  -3  -2   7   34.40    3.90
   3   1  -7  159.68   10.80
   3   1  -7  154.58   10.60
   3   1  -7  142.49   11.00
   3   1  -7  159.68    8.10
  -3  -1   7  164.98   10.00
  -3  -1   7  185.28   11.40
  -3  -1   7  169.18   10.10
   3   0  -7   84.49    7.70
   3   0  -7   91.19    7.40
   3   0  -7  104.69    9.20
  -3   0   7  113.99    7.70
  -3   0   7   86.29    6.60
  -3   0   7  101.09    7.90
  -3   0   7  122.29    8.30
  -3   0   7   89.39    7.00
   3  -1  -7  157.88    9.10
   3  -1  -7  157.18    9.90
   3  -1  -7  139.39   10.70
   3  -1  -7  139.29   10.30
  -3   1   7  149.09    9.70
  -3   1   7  166.78    9.50
  -3   1   7  162.38   11.50
  -3   1   7  167.68    9.20
   3  -2  -7   47.60    5.00
   3  -2  -7   46.90    6.00
   3  -2  -7   32.30    4.60
  -3   2   7   43.80    7.70
  -3   2   7   40.30    4.80
   3  -3  -7   31.10    5.70
   3  -3  -7   36.70    4.90
  -3   3   7   25.10    4.70
  -3   3   7   24.00    7.00
   3  -4  -7    8.50    4.10
   3  -4  -7    6.70    5.00
  -3   4   7   10.10    5.00
  -3   4   7   12.10    6.60
   3  -5  -7   15.20    6.50
  -3   5   7   11.20    9.20
  -3   5   7   23.30    6.70
   3  -6  -7   14.80    9.00
   3  -6  -7   10.20    6.90
  -3   6   7   13.30    7.30
  -3   6   7   -0.10    9.80
   3  -7  -7    3.20    8.70
  -3   7   7   -0.90    6.40
   4   7  -7   24.70   11.30
  -4  -7   7    6.50    8.30
   4   6  -7   -3.40    7.90
  -4  -6   7    4.40    8.50
   4   5  -7   11.70    6.60
  -4  -5   7   15.60    8.50
   4   4  -7   23.00    6.90
  -4  -4   7    7.20    6.60
   4   3  -7   -2.40    4.80
   4   3  -7    8.00    4.00
  -4  -3   7    9.40    5.60
  -4  -3   7    7.60    1.80
  -4  -3   7    3.20    3.20
   4   2  -7   30.80    6.90
   4   2  -7   45.40    6.70
  -4  -2   7   67.49    7.50
  -4  -2   7   41.20    6.30
   4   1  -7   57.09    4.50
   4   1  -7   50.09    6.90
   4   1  -7   73.69    7.30
   4   1  -7   65.49    7.80
  -4  -1   7   60.19    6.10
  -4  -1   7   69.39    7.40
  -4  -1   7   73.29    6.60
   4   0  -7    0.70    2.60
   4   0  -7    2.10    2.70
   4   0  -7   -0.90    2.80
   4   0  -7    1.70    3.00
  -4   0   7    1.00    3.40
  -4   0   7   -0.40    2.70
  -4   0   7    0.80    2.60
  -4   0   7    2.50    2.60
   4  -1  -7   65.69    6.50
   4  -1  -7   70.59    7.20
   4  -1  -7   57.99    7.30
   4  -1  -7   56.39    7.00
  -4   1   7   61.89    6.20
  -4   1   7   63.49    6.50
  -4   1   7   58.49    7.50
  -4   1   7   59.69    6.70
   4  -2  -7   46.90    7.20
   4  -2  -7   49.99    6.10
  -4   2   7   46.90    5.80
  -4   2   7   30.30    7.20
  -4   2   7   58.29    5.10
  -4   2   7   52.09    5.50
   4  -3  -7    4.80    3.80
   4  -3  -7    2.90    4.60
  -4   3   7    0.10    4.00
  -4   3   7    6.00    3.90
   4  -4  -7   14.90    6.30
   4  -4  -7    2.20    4.20
  -4   4   7   15.20    5.10
  -4   4   7    5.90    7.80
   4  -5  -7   14.50    7.00
   4  -5  -7   20.00    9.00
  -4   5   7   -1.70    5.90
  -4   5   7   13.50    5.50
   4  -6  -7    6.20    6.60
  -4   6   7    8.80    6.80
  -4   6   7   -0.40    7.90
   4  -7  -7   -8.20    7.90
  -4   7   7   -1.40    7.00
   5   7  -7   15.70   10.70
  -5  -7   7   -2.70    6.90
   5   6  -7   96.39   17.10
  -5  -6   7  164.68   19.10
   5   5  -7   -4.40    6.60
  -5  -5   7    6.70    3.80
  -5  -5   7    4.40    7.40
   5   4  -7   75.09   13.10
  -5  -4   7  116.89   13.10
  -5  -4   7  126.39    8.20
   5   3  -7    6.50    6.10
   5   3  -7    9.60    4.50
  -5  -3   7    9.50    2.20
  -5  -3   7    4.70    4.90
   5   2  -7  369.26   21.70
   5   2  -7  375.76   22.70
  -5  -2   7  355.66   17.40
  -5  -2   7  340.77   20.40
   5   1  -7 2215.98   99.59
   5   1  -7 2242.68   96.49
  -5  -1   7 2011.00   96.69
  -5  -1   7 2028.10   97.39
  -5  -1   7 1998.60   98.29
   5   0  -7  451.95   24.40
   5   0  -7  457.95   26.30
   5   0  -7  472.65   23.90
  -5   0   7  432.86   24.20
  -5   0   7  482.15   24.60
  -5   0   7  467.15   24.50
  -5   0   7  472.15   24.20
   5  -1  -7 2274.47  101.59
   5  -1  -7 2047.20   98.99
   5  -1  -7 2044.00   99.29
  -5   1   7 2015.00   98.79
  -5   1   7 2108.59   98.89
  -5   1   7 2210.38   99.19
  -5   1   7 2243.48  100.19
   5  -2  -7  357.76   20.20
  -5   2   7  358.66   19.90
  -5   2   7  356.46   22.40
  -5   2   7  366.76   19.40
  -5   2   7  367.26   19.90
   5  -3  -7   10.30    4.70
  -5   3   7    5.90    6.10
  -5   3   7    6.20    4.00
   5  -4  -7  132.09   12.00
  -5   4   7  105.09   16.40
  -5   4   7  108.09   12.00
  -5   5   7   10.40    5.90
  -5   5   7   -4.00    5.90
   5  -6  -7  128.99   17.80
  -5   6   7  116.49   21.20
  -5   6   7  144.29   16.90
   5  -7  -7   -0.10    6.50
  -5   7   7    7.10    7.50
   6   7  -7   12.50   10.80
  -6  -7   7   -0.10    9.90
   6   6  -7   18.60    9.20
  -6  -6   7    2.80    8.70
   6   5  -7   -0.80    5.10
  -6  -5   7   15.60    8.30
   6   4  -7   -2.60    6.10
  -6  -4   7    4.90    2.90
  -6  -4   7   -6.50    5.30
   6   3  -7   28.90    7.00
   6   3  -7   29.60    7.70
  -6  -3   7   23.10    3.60
  -6  -3   7   21.10    6.50
   6   2  -7   38.70    8.20
   6   2  -7   31.90    6.90
  -6  -2   7   38.40    4.60
  -6  -2   7   43.90    7.70
  -6  -2   7   35.80    6.60
   6   1  -7  344.87   18.80
   6   1  -7  372.16   21.80
   6   1  -7  321.27   18.30
  -6  -1   7  366.36   19.20
  -6  -1   7  348.87   18.90
  -6  -1   7  312.27   18.30
  -6  -1   7  330.27   20.20
   6   0  -7   -0.30    3.50
   6   0  -7    3.70    3.60
   6   0  -7    0.80    4.60
   6   0  -7    1.10    2.70
  -6   0   7    3.50    3.80
  -6   0   7    2.10    3.80
  -6   0   7   -0.30    2.30
  -6   0   7    0.30    3.40
   6  -1  -7  366.86   19.90
   6  -1  -7  305.37   21.60
  -6   1   7  353.36   19.80
  -6   1   7  307.17   19.60
  -6   1   7  345.07   19.90
  -6   1   7  356.66   20.00
   6  -2  -7   36.20    7.40
   6  -2  -7   34.90    6.30
  -6   2   7   38.60    6.10
  -6   2   7   29.40    6.20
  -6   2   7   33.70    6.20
  -6   2   7   32.40    7.10
   6  -3  -7   15.90    7.10
  -6   3   7   19.20    4.30
  -6   3   7   23.90    4.40
  -6   3   7   17.90    7.70
  -6   4   7    2.80    5.00
  -6   4   7    4.00    7.20
   6  -5  -7   19.50    8.50
  -6   5   7   14.10    6.60
  -6   5   7    5.30    8.60
   6  -6  -7    8.50    8.30
   6  -6  -7   -1.50    8.90
  -6   6   7   23.50    8.00
   6  -7  -7    8.50    9.80
  -6   7   7   -2.30    6.10
   7   6  -7   -4.70    4.50
  -7  -6   7   -3.80    8.30
   7   5  -7   49.40   13.00
  -7  -5   7   45.30   10.40
   7   4  -7   35.50    9.30
  -7  -4   7   23.80    7.80
  -7  -4   7   39.20    5.20
   7   3  -7   27.10    7.80
   7   3  -7   45.20    9.20
  -7  -3   7   40.00    8.30
  -7  -3   7   47.20    5.30
  -7  -3   7   49.10    8.20
   7   2  -7   47.70    9.20
   7   2  -7   62.19    6.70
  -7  -2   7   44.60    5.80
  -7  -2   7   35.70    6.50
  -7  -2   7   37.00    8.30
  -7  -2   7   49.70    6.00
   7   1  -7   75.09   11.40
   7   1  -7   99.59    9.80
   7   1  -7   99.79    8.40
  -7  -1   7   90.99    9.00
  -7  -1   7  105.69    8.00
  -7  -1   7   71.59    9.90
  -7  -1   7  111.29    9.90
   7   0  -7   54.99    9.40
   7   0  -7   91.39    6.80
   7   0  -7   83.69    7.90
  -7   0   7   71.39    8.80
  -7   0   7   84.79    9.30
  -7   0   7   71.09    7.40
   7  -1  -7   63.89   10.70
   7  -1  -7   86.09    9.80
  -7   1   7   89.69    9.80
  -7   1   7   88.29   11.40
  -7   1   7   92.49    9.80
  -7   1   7  102.59   10.60
   7  -2  -7   34.60    8.60
  -7   2   7   54.39    8.10
  -7   2   7   27.60    7.00
  -7   2   7   59.89    8.10
   7  -3  -7   38.80    8.80
  -7   3   7   47.90    7.00
  -7   3   7   35.00    7.30
  -7   3   7   55.09   10.70
   7  -4  -7   27.80    9.10
  -7   4   7   19.20    9.20
  -7   4   7   55.69    9.20
   7  -5  -7   39.50   10.10
   7  -5  -7   32.10    8.50
  -7   5   7   10.00    8.10
  -7   5   7   43.90    9.00
   7  -6  -7    2.70    9.70
   7  -6  -7   -1.30    7.20
  -7   6   7   -4.70    6.00
   8   6  -7   30.50   10.90
  -8  -6   7   29.10   11.50
   8   5  -7    5.60    8.60
  -8  -5   7   16.30    7.80
   8   4  -7    7.60    9.10
  -8  -4   7   29.00    8.60
  -8  -4   7   33.00    8.40
  -8  -4   7   24.50    9.60
   8   3  -7   64.39   11.70
  -8  -3   7  100.79   11.40
  -8  -3   7   66.79    7.60
  -8  -3   7   83.99   12.90
   8   2  -7    5.10    6.30
   8   2  -7   11.40    4.00
  -8  -2   7   11.30    4.60
  -8  -2   7    5.50    4.10
  -8  -2   7   10.90    4.50
  -8  -2   7    5.40    5.00
   8   1  -7   28.50    8.60
   8   1  -7   56.09    6.10
  -8  -1   7   55.49    7.70
  -8  -1   7   50.99    9.30
  -8  -1   7   60.69    6.40
  -8  -1   7   55.19    7.80
   8   0  -7   -3.90    5.30
   8   0  -7    0.70    3.20
   8   0  -7    1.50    2.00
  -8   0   7    5.40    5.10
  -8   0   7   -1.80    2.80
  -8   0   7    4.70    4.40
  -8   0   7    0.30    3.30
   8  -1  -7   49.00    7.40
   8  -1  -7   39.30    9.10
  -8   1   7   44.60    7.20
  -8   1   7   48.40    8.40
  -8   1   7   46.20    7.90
   8  -2  -7    7.10    5.40
  -8   2   7   11.00    5.60
  -8   2   7    9.30    5.90
  -8   2   7    6.10    5.30
   8  -3  -7   51.29   11.20
  -8   3   7   96.69   10.20
  -8   3   7   50.39   10.70
  -8   3   7   78.29   11.00
   8  -4  -7   40.80   10.50
  -8   4   7   35.60    8.90
  -8   4   7   39.40   11.00
   8  -5  -7    8.80    9.70
   8  -5  -7   13.40    8.40
  -8   5   7   12.10    7.10
  -8   5   7   11.40   10.10
   8  -6  -7   42.30   11.70
   8  -6  -7   37.50   12.00
  -8   6   7   60.19   11.20
   9   6  -7   42.90   12.50
  -9  -6   7   33.40   10.40
  -9  -6   7   32.00   11.20
  -9  -5   7    6.80    8.80
  -9  -5   7   20.60    8.60
   9   4  -7  189.28   21.30
  -9  -4   7  186.78   17.30
  -9  -4   7  137.39   18.70
   9   3  -7  309.07   23.50
  -9  -3   7  264.37   21.70
  -9  -3   7  292.57   16.90
  -9  -3   7  280.67   17.30
  -9  -3   7  282.57   18.70
   9   2  -7  173.68   18.90
  -9  -2   7  174.08   11.90
  -9  -2   7  123.79   15.20
  -9  -2   7  146.99   12.30
  -9  -2   7  168.58   12.40
   9   1  -7  168.78   19.30
   9   1  -7  179.98   11.40
  -9  -1   7  207.48   12.00
  -9  -1   7  219.38   14.90
  -9  -1   7  188.38   14.50
  -9  -1   7  200.38   18.10
   9   0  -7  360.86   18.50
   9   0  -7  312.17   24.00
  -9   0   7  393.86   19.50
  -9   0   7  323.27   22.30
  -9   0   7  316.67   22.10
  -9   0   7  331.77   21.40
   9  -1  -7  201.48   20.60
   9  -1  -7  204.08   13.50
  -9   1   7  211.38   16.40
  -9   1   7  203.48   15.70
  -9   1   7  215.88   14.50
   9  -2  -7  145.59   17.80
  -9   2   7  194.28   17.70
  -9   2   7  183.18   16.60
  -9   2   7  174.48   14.30
   9  -3  -7  279.07   23.00
  -9   3   7  246.08   18.20
  -9   3   7  333.07   21.10
  -9   3   7  267.47   21.10
   9  -4  -7  209.78   21.80
   9  -4  -7  189.78   18.40
  -9   4   7  213.48   19.90
  -9   4   7  128.29   19.00
   9  -5  -7   21.10    9.90
   9  -5  -7   12.00    7.60
  -9   5   7   10.60    7.00
   9  -6  -7   37.10   19.30
   9  -6  -7   40.40   11.90
  -9   6   7   40.90   10.60
 -10  -5   7   13.60   10.10
  10   4  -7   26.20   10.50
 -10  -4   7   19.90   10.60
  10   3  -7   -8.10    5.90
 -10  -3   7   -0.30    4.20
 -10  -3   7   -4.30    4.10
 -10  -3   7  -11.40    3.10
 -10  -3   7    1.30    4.70
  10   2  -7   84.89   14.30
 -10  -2   7   89.99   11.30
 -10  -2   7  104.69   14.00
 -10  -2   7  111.79    9.40
 -10  -2   7   95.39   11.30
  10   1  -7   42.80   11.20
 -10  -1   7   52.29    5.70
 -10  -1   7   61.09   11.00
 -10  -1   7   49.20    8.70
 -10  -1   7   68.79   10.00
  10   0  -7   -5.70    6.10
 -10   0   7    5.70    6.40
 -10   0   7    5.10    6.40
 -10   0   7    3.10    5.30
 -10   0   7   -3.70    2.60
  10  -1  -7   19.60    9.40
 -10   1   7   48.30    9.10
 -10   1   7   49.00    9.10
 -10   1   7   39.80    6.80
  10  -2  -7   95.99   14.60
 -10   2   7  103.89   12.50
 -10   2   7   74.19   10.80
 -10   2   7   89.99   12.50
  10  -3  -7   -5.20    7.30
 -10   3   7    4.30    6.10
 -10   3   7    0.10    4.60
 -10   3   7   -1.00    6.90
  10  -4  -7   21.10    9.90
  10  -4  -7   25.40    8.50
 -10   4   7   20.80    8.90
  10  -5  -7    5.10    7.20
  10  -5  -7   20.40   10.70
 -10   5   7   22.40    9.60
 -11  -5   7   25.40   12.90
 -11  -4   7   -1.60    4.90
 -11  -4   7    5.30    9.60
  11   3  -7   21.30    9.80
 -11  -3   7   21.30    6.80
 -11  -3   7   39.00   11.50
  11   2  -7    9.90    8.50
 -11  -2   7   -2.80    5.10
 -11  -2   7   -0.80    5.90
 -11  -2   7    8.10    8.20
  11   1  -7  167.28   20.90
 -11  -1   7  169.88   16.40
 -11  -1   7  136.09   15.20
 -11  -1   7  157.08   17.90
  11   0  -7   18.70    9.50
 -11   0   7    0.00    6.90
 -11   0   7    6.50    6.00
 -11   0   7   10.10    6.90
  11  -1  -7  134.49   18.60
 -11   1   7  102.39   14.40
 -11   1   7  122.79   13.70
 -11   1   7  127.69   15.30
  11  -2  -7   -2.20    8.10
 -11   2   7   -1.50    4.50
 -11   2   7   -3.20    6.50
 -11   2   7    5.20    6.10
  11  -3  -7   15.60    6.20
  11  -3  -7   14.80   10.60
 -11   3   7   10.40    7.10
 -11   3   7   10.00    8.20
  11  -4  -7   -1.00    5.40
  11  -4  -7   -5.60    8.90
 -11   4   7   -4.40    7.10
  11  -5  -7   22.30   10.10
  11  -5  -7   13.30   12.90
 -11   5   7   23.70   10.20
 -12  -4   7    5.40    6.30
 -12  -4   7   20.00   11.70
  12   3  -7   -1.80    8.00
 -12  -3   7    1.90    6.80
 -12  -3   7    1.20    6.10
  12   2  -7  -10.70    6.90
 -12  -2   7   -2.20    6.40
 -12  -2   7   12.30    7.20
 -12  -2   7    4.40    6.30
  12   1  -7    5.80    7.30
 -12  -1   7   -0.80    7.40
 -12  -1   7   13.60    8.60
 -12  -1   7    4.60    6.20
  12   0  -7    1.40    8.40
 -12   0   7    7.70    6.30
 -12   0   7    3.40    8.20
 -12   0   7   -1.60    7.60
 -12   1   7    0.70    7.30
  12  -2  -7    7.70    7.70
 -12   2   7    2.70    6.80
 -12   2   7    3.30    8.00
  12  -3  -7    4.90    9.70
 -12   3   7    6.10    7.50
 -12   3   7    4.70    7.50
  12  -4  -7   -6.60    9.90
 -12   4   7    3.70    6.70
 -13  -4   7   19.30    8.50
 -13  -4   7   18.60   13.50
  13   3  -7   30.30   12.20
 -13  -3   7   20.00   11.60
 -13  -3   7   20.30    8.70
  13   2  -7   24.20   10.40
 -13  -2   7   35.20   12.30
 -13  -2   7   22.40    8.50
 -13  -2   7   30.60    8.90
  13   1  -7   30.20   12.60
 -13  -1   7   32.60    9.20
 -13  -1   7   21.50   10.30
 -13  -1   7   22.20   10.80
  13   0  -7    3.10   10.60
 -13   0   7  -10.40    8.10
 -13   0   7   10.10    6.70
  13  -1  -7   20.90    9.90
 -13   1   7   19.20   10.00
 -13   1   7   24.70    9.00
  13  -2  -7   18.70   10.50
 -13   2   7   31.10    9.10
 -13   2   7   29.40    9.40
  13  -3  -7   12.90    9.80
 -13   3   7   20.60   10.60
  13  -4  -7   10.40   12.60
 -13   4   7   14.70   10.80
  14   3  -7   24.90   12.90
 -14  -3   7   31.20   11.80
  14   2  -7   -7.10    8.80
 -14  -2   7    6.70    8.30
 -14  -2   7    0.00    9.80
  14   1  -7   18.70   10.20
 -14  -1   7  -10.90    9.40
 -14  -1   7   18.80   11.90
 -14  -1   7   -3.90    6.20
  14   0  -7    7.70    9.00
 -14   0   7   -0.40    7.00
 -14   0   7   -9.40    8.00
  14  -1  -7   -1.00    8.20
 -14   1   7    9.10    9.90
 -14   1   7    7.50    7.60
  14  -2  -7   26.10   14.10
 -14   2   7   -3.10    9.90
 -14   2   7   20.10    8.80
  14  -3  -7   19.20   13.50
 -14   3   7   10.70   11.20
  15   2  -7   17.30   12.70
 -15  -2   7   16.80   12.50
  15   1  -7   55.19   17.50
 -15  -1   7   13.60   13.00
 -15  -1   7   64.19   16.40
  15   0  -7   15.20    9.80
 -15   0   7   13.10    9.20
  15  -1  -7   64.29   17.90
 -15   1   7   58.69   13.70
  15  -2  -7    4.70   12.30
 -15   2   7    2.10   10.40
 -15   2   7   30.70   10.00
 -14   1  -8  -12.90   11.10
 -14   1  -8    0.60    9.90
 -14   0  -8    0.40    9.70
 -14   0  -8   24.60   11.20
 -14  -1  -8   -2.90   11.50
 -14  -1  -8    0.40    6.60
 -13   3  -8  -10.20   12.60
 -13   2  -8   21.70   12.30
 -13   2  -8    6.70   10.20
 -13   2  -8   11.30    8.50
 -13   1  -8    2.30    6.60
 -13   1  -8    5.10    8.20
 -13   0  -8   -8.90    8.10
 -13   0  -8   -6.60    9.60
 -13  -1  -8   -0.90    5.80
 -13  -1  -8   29.60   12.50
 -13  -1  -8   14.30    7.70
 -13  -2  -8   -6.10    9.40
 -13  -2  -8   17.70    8.10
 -13  -2  -8   -9.10    7.80
 -13  -3  -8   17.80   11.70
 -12   4  -8   -9.30    9.70
 -12   3  -8   37.40   11.90
 -12   3  -8   35.00   12.10
 -12   3  -8   12.80   13.70
 -12   2  -8   -4.90    8.40
 -12   2  -8   -1.20    8.10
 -12   2  -8    3.50    8.50
 -12   1  -8   15.20    8.60
 -12   1  -8   15.90   11.10
 -12   1  -8   -3.00    7.80
 -12   0  -8   11.00    9.20
 -12   0  -8   12.70   10.80
 -12   0  -8   41.80    9.70
 -12  -1  -8    2.00    9.10
 -12  -1  -8   -3.90    5.90
 -12  -1  -8    3.90    7.90
 -12  -2  -8    0.20    5.40
 -12  -2  -8    3.00   10.00
 -12  -2  -8   10.70    9.00
 -12  -3  -8   37.70   13.10
 -12  -3  -8   27.40   11.40
 -12  -4  -8  -12.10    8.50
 -11   4  -8   -7.40   12.10
 -11   4  -8   22.50    9.30
 -11   3  -8    7.40    9.10
 -11   3  -8    7.10    7.20
 -11   3  -8   22.20   10.40
 -11   2  -8   91.79   16.70
 -11   2  -8  102.29   15.40
 -11   2  -8  126.59   17.00
 -11   1  -8    3.10    9.50
 -11   1  -8   -4.40    6.80
 -11   0  -8   -9.10    6.50
 -11   0  -8   -2.20    9.00
 -11   0  -8    4.90    6.10
 -11  -1  -8    8.70    6.10
 -11  -1  -8   11.80    9.00
 -11  -1  -8   -2.60    7.20
 -11  -2  -8   68.19    9.00
 -11  -2  -8   84.29   15.70
 -11  -2  -8  100.99   14.10
 -11  -3  -8   13.20   10.30
 -11  -3  -8   -6.70    7.90
 -11  -4  -8    7.50    9.40
 -11  -4  -8   15.80    9.50
 -10   5  -8   -8.70    5.50
 -10   4  -8   50.09   12.90
 -10   4  -8   28.40   14.40
 -10   3  -8    9.30    8.70
 -10   3  -8    1.50    8.10
 -10   3  -8    5.80    8.80
 -10   2  -8   78.09   14.20
 -10   2  -8   67.59   11.90
 -10   2  -8   48.80   11.20
 -10   1  -8  119.89   14.50
 -10   1  -8   92.59   14.90
 -10   1  -8   96.59   13.50
 -10   0  -8  120.99   16.90
 -10   0  -8  132.39   15.90
 -10   0  -8  144.89   14.60
 -10  -1  -8  124.39   16.60
 -10  -1  -8  108.99   14.60
 -10  -1  -8  112.59   11.60
 -10  -2  -8   77.89    8.20
 -10  -2  -8   54.39   11.70
 -10  -2  -8   60.89   12.30
 -10  -3  -8    4.90    7.30
 -10  -3  -8   13.80    9.10
 -10  -4  -8   23.30   10.00
 -10  -4  -8   50.19   13.50
 -10  -5  -8   -1.00    8.30
 -10  -5  -8   11.30    9.30
  -9   5  -8  -12.50    4.40
   9  -5   8   -7.10    8.80
  -9   4  -8   12.40    9.20
  -9   4  -8   10.40    9.00
   9  -4   8   11.40    7.70
  -9   3  -8   -5.30    6.80
  -9   3  -8    4.50    8.10
  -9   3  -8   -7.70    8.70
   9  -3   8    2.10    6.00
   9  -3   8    8.10    7.30
  -9   2  -8   19.10    8.50
  -9   2  -8   19.50    8.60
  -9   2  -8   21.80    8.60
   9  -2   8   13.60    5.60
   9  -2   8   11.40    5.00
  -9   1  -8   86.19   12.00
  -9   1  -8   68.39   10.70
  -9   1  -8   69.69   13.80
   9  -1   8   56.19    6.70
  -9   0  -8   17.00    7.30
  -9   0  -8   -1.40    6.20
  -9   0  -8    8.00    5.80
   9   0   8    0.10    2.00
  -9  -1  -8   60.89   12.30
  -9  -1  -8   75.19   11.60
  -9  -1  -8   57.69    8.10
  -9  -2  -8    9.80    3.50
  -9  -2  -8   15.60    7.60
  -9  -2  -8    6.20    7.60
  -9  -3  -8    1.30    6.50
  -9  -3  -8   -1.60    7.90
  -9  -4  -8   35.60   11.40
  -9  -4  -8   17.40    8.70
  -9  -5  -8   14.40   10.40
  -9  -5  -8    1.80    8.20
  -8   6  -8   20.10    8.90
   8  -6   8    9.50   10.70
  -8   5  -8   90.59   15.00
   8  -5   8   93.59   15.30
  -8   4  -8    9.20    6.60
  -8   4  -8    1.90    7.40
  -8   4  -8   -1.70    6.80
   8  -4   8    5.40    7.10
  -8   3  -8  283.27   22.50
  -8   3  -8  326.37   25.80
   8  -3   8  290.17   22.00
   8  -3   8  306.17   20.90
  -8   2  -8   29.40    7.70
  -8   2  -8   26.80    9.10
  -8   2  -8   32.30    9.60
   8  -2   8   34.60    7.10
  -8   1  -8  218.78   19.50
  -8   1  -8  244.28   13.70
  -8   1  -8  190.98   20.80
  -8   1  -8  204.68   16.70
   8  -1   8  242.68   14.50
  -8   0  -8  100.19   14.10
  -8   0  -8  133.19    8.10
  -8   0  -8  113.09   13.60
  -8   0  -8  136.89   12.60
   8   0   8  121.09    8.40
  -8  -1  -8  209.98   14.00
  -8  -1  -8  176.88   19.60
  -8  -1  -8  240.78   12.60
  -8  -1  -8  226.38   17.20
   8   1   8  220.38   13.20
  -8  -2  -8   24.30    6.90
  -8  -2  -8   31.60    8.90
   8   2   8   27.40    5.70
  -8  -3  -8  321.27   25.50
  -8  -3  -8  347.67   23.60
   8   3   8  349.47   22.50
  -8  -4  -8   10.30    5.70
  -8  -4  -8    6.30    7.00
  -8  -4  -8   -3.70    7.30
  -8  -5  -8   80.29   16.10
  -8  -5  -8   87.29   12.80
  -8  -5  -8   90.89   14.10
  -8  -6  -8   45.40   13.10
  -8  -6  -8   26.60   10.00
  -7   6  -8   11.10    9.20
   7  -6   8   -0.60    9.90
  -7   5  -8    1.60    7.70
   7  -5   8   25.70   10.10
  -7   4  -8    3.90    6.70
  -7   4  -8   -0.20    6.20
  -7   4  -8    5.40    9.00
   7  -4   8   -8.00    6.30
  -7   3  -8    0.80    6.60
  -7   3  -8   12.50    8.30
  -7   3  -8    5.20    6.60
   7  -3   8    8.50    6.80
   7  -3   8   10.30    5.60
  -7   2  -8    8.90    5.10
  -7   2  -8   16.20    8.50
  -7   2  -8   17.80    7.60
   7  -2   8    5.90    5.60
  -7   1  -8   -0.40    6.30
  -7   1  -8    1.90    4.00
  -7   1  -8    1.50    5.20
  -7   1  -8    2.50    3.50
   7  -1   8   -0.10    2.20
   7  -1   8    1.30    1.80
   7  -1   8   -1.70    3.40
  -7   0  -8   -3.50    5.60
  -7   0  -8    2.00    5.30
  -7   0  -8    0.50    4.20
  -7   0  -8   -0.40    2.70
   7   0   8    1.70    2.50
  -7  -1  -8    2.90    5.20
  -7  -1  -8    0.70    2.90
  -7  -1  -8   -0.60    3.00
  -7  -1  -8    6.90    6.50
  -7  -1  -8    0.70    2.70
   7   1   8   -3.10    2.80
  -7  -2  -8   17.30    7.20
  -7  -2  -8    8.20    5.80
   7   2   8   16.40    5.20
  -7  -3  -8   19.20    7.40
  -7  -3  -8    5.60    7.50
   7   3   8   25.80    7.60
  -7  -4  -8    2.30    4.50
  -7  -4  -8   21.90    8.80
  -7  -4  -8    8.60    6.80
   7   4   8    9.90    6.90
  -7  -5  -8    8.60    7.40
  -7  -5  -8   -3.50    6.50
  -7  -5  -8    4.70    6.00
  -7  -6  -8    4.50    7.70
  -7  -6  -8   11.20    9.10
  -7  -6  -8   12.50    9.00
  -6   6  -8   13.70    7.30
   6  -6   8  -11.00    8.70
  -6   5  -8   19.70    8.80
   6  -5   8   37.70   10.90
  -6   4  -8   52.39    8.80
  -6   4  -8   82.29   13.30
  -6   4  -8   65.59   12.00
   6  -4   8   85.09   12.50
  -6   3  -8   33.90    9.00
  -6   3  -8   74.09   12.20
  -6   3  -8   46.10    9.80
   6  -3   8   61.59   10.20
  -6   2  -8   17.40    5.90
  -6   2  -8   19.60    7.20
  -6   2  -8   23.80    8.30
   6  -2   8   19.30    5.70
  -6   1  -8  389.06   22.60
  -6   1  -8  386.76   21.10
  -6   1  -8  376.96   25.10
  -6   1  -8  415.46   23.30
   6  -1   8  394.96   20.30
   6  -1   8  381.36   21.50
   6  -1   8  380.26   20.30
  -6   0  -8   18.50    4.10
  -6   0  -8    9.70    4.50
  -6   0  -8   19.00    5.90
  -6   0  -8   20.20    6.20
   6   0   8   20.50    4.20
  -6  -1  -8  415.26   26.10
  -6  -1  -8  375.86   19.70
  -6  -1  -8  395.66   23.40
  -6  -1  -8  438.46   20.00
  -6  -1  -8  392.46   21.30
   6   1   8  395.16   22.10
  -6  -2  -8   13.40    5.60
  -6  -2  -8   13.00    5.70
   6   2   8   19.70    5.90
  -6  -3  -8   56.19    9.20
  -6  -3  -8   66.19   11.90
   6   3   8   58.99   10.30
  -6  -4  -8   75.09   11.00
  -6  -4  -8   78.29   13.00
   6   4   8   65.79   13.10
  -6  -5  -8   52.49   12.60
  -6  -5  -8   26.60    8.70
  -6  -5  -8   26.50    8.30
   6   5   8   36.70   12.10
  -6  -6  -8   22.40    8.90
  -6  -6  -8    7.70    8.80
  -6  -6  -8   11.80    8.20
  -5   7  -8   32.20   11.80
  -5   6  -8   49.80   11.10
   5  -6   8   22.60   11.10
  -5   5  -8   59.69   12.10
   5  -5   8   43.60   11.30
  -5   4  -8  100.09   14.30
  -5   4  -8   85.89   13.10
  -5   4  -8   71.39    8.40
   5  -4   8   90.99   12.80
  -5   3  -8   61.69    9.70
  -5   3  -8   93.19   13.20
   5  -3   8   74.49   10.50
  -5   2  -8  160.58   15.90
  -5   2  -8  156.48   14.20
  -5   2  -8  161.78   12.60
   5  -2   8  157.58   12.30
  -5   1  -8   -5.00    3.80
  -5   1  -8    0.30    3.50
  -5   1  -8    8.10    5.60
  -5   1  -8    5.00    4.40
   5  -1   8   -1.30    2.60
   5  -1   8    0.80    3.20
   5  -1   8   -1.10    2.80
  -5   0  -8    9.40    5.40
  -5   0  -8    3.50    3.10
  -5   0  -8   -0.30    3.10
  -5   0  -8    2.70    3.10
   5   0   8   -1.20    2.70
  -5  -1  -8   -3.60    2.50
  -5  -1  -8   -0.20    3.80
  -5  -1  -8   -0.20    4.40
   5   1   8   -0.40    3.00
  -5  -2  -8  159.68   16.30
  -5  -2  -8  154.98   11.80
   5   2   8  158.78   14.70
  -5  -3  -8   55.69    8.40
  -5  -3  -8   59.89   10.70
   5   3   8   59.09   10.10
  -5  -4  -8   78.59   13.70
  -5  -4  -8   81.49   11.30
   5   4   8   81.49   14.60
  -5  -5  -8   44.90    9.20
  -5  -5  -8   71.59   11.60
  -5  -5  -8   49.20   12.00
   5   5   8   50.29   12.70
  -5  -6  -8   39.40    9.50
  -5  -6  -8   89.19   14.20
  -5  -7  -8   23.20    8.90
  -4   7  -8   61.19   14.70
   4  -7   8   34.00   13.20
  -4   6  -8   11.90    8.60
   4  -6   8   -3.40    8.60
  -4   5  -8    7.00    5.80
   4  -5   8    6.40    8.20
  -4   4  -8   17.20    6.50
  -4   4  -8   18.70    4.30
  -4   4  -8   34.20    4.40
   4  -4   8   24.50    8.60
  -4   3  -8  244.68   17.30
  -4   3  -8  221.78   13.80
  -4   3  -8  221.68   16.80
  -4   3  -8  223.58   15.40
   4  -3   8  227.78   16.70
  -4   2  -8   22.10    6.60
  -4   2  -8   28.10    6.60
  -4   2  -8   20.70    5.10
   4  -2   8   31.10    6.40
   4  -2   8   25.00    5.70
  -4   1  -8 1357.46   65.49
  -4   1  -8 1367.66   65.19
  -4   1  -8 1394.26   68.29
  -4   1  -8 1423.96   66.09
   4  -1   8 1380.66   64.79
   4  -1   8 1331.77   65.39
  -4   0  -8 1508.75   71.19
  -4   0  -8 1556.14   71.89
  -4   0  -8 1553.54   72.49
  -4   0  -8 1446.66   74.79
   4   0   8 1585.84   72.19
  -4  -1  -8 1378.76   64.89
  -4  -1  -8 1334.77   64.59
  -4  -1  -8 1373.76   68.19
   4   1   8 1380.36   65.49
  -4  -2  -8   12.30    4.30
  -4  -2  -8   14.80    5.50
   4   2   8   31.40    6.60
  -4  -3  -8  210.28   14.70
  -4  -3  -8  239.08   19.10
   4   3   8  214.88   17.60
  -4  -4  -8   14.60    5.90
   4   4   8   23.50    8.80
   4   5   8    2.80    5.90
   4   5   8   12.20    8.90
  -4  -6  -8   12.50    7.90
   4   6   8    3.70    6.70
  -4  -7  -8   32.10   11.70
   4   7   8   32.10   10.90
  -3   7  -8   18.00   10.10
   3  -7   8   28.20   13.30
  -3   6  -8   13.50    8.50
   3  -6   8   -0.40    6.90
  -3   5  -8   83.79   13.50
   3  -5   8   52.89   10.90
  -3   4  -8   30.30    8.20
   3  -4   8   22.90    7.00
  -3   3  -8  234.48   13.20
  -3   3  -8  234.58   14.80
  -3   3  -8  215.88   16.20
  -3   3  -8  256.47   17.40
   3  -3   8  256.27   17.40
   3  -3   8  232.08   16.10
  -3   2  -8   17.40    5.80
  -3   2  -8    7.90    4.70
  -3   2  -8   15.50    5.70
  -3   2  -8   23.50    4.50
   3  -2   8    6.60    3.70
   3  -2   8   13.70    5.10
  -3   1  -8 1202.58   60.49
  -3   1  -8 1283.67   61.39
  -3   1  -8 1270.47   62.59
  -3   1  -8 1287.67   60.69
  -3   1  -8 1311.37   60.69
   3  -1   8 1305.67   60.29
   3  -1   8 1265.97   59.69
   3  -1   8 1244.38   60.89
  -3   0  -8    1.90    3.30
  -3   0  -8   -1.50    2.40
  -3   0  -8   -0.90    1.90
  -3   0  -8    1.20    2.50
  -3   0  -8   -0.60    2.40
   3   0   8    0.60    3.20
  -3  -1  -8 1246.08   59.49
  -3  -1  -8 1210.18   58.69
  -3  -1  -8 1324.67   62.49
   3   1   8 1227.98   60.19
  -3  -2  -8   18.70    4.40
  -3  -2  -8   19.30    5.90
   3   2   8   14.30    5.60
  -3  -3  -8  254.47   15.70
   3   3   8  250.87   19.50
   3   4   8   47.50   10.40
   3   5   8   62.99   13.70
   3   5   8   72.79   11.70
  -3  -6  -8    6.90    6.30
   3   6   8  -14.90    4.30
   3   6   8    9.00    7.50
  -3  -7  -8    8.10   10.00
   3   7   8   14.90   10.40
  -2   7  -8   -4.20    7.80
   2  -7   8   -6.60    9.70
  -2   6  -8    6.90    8.30
   2  -6   8   -0.80    8.80
  -2   5  -8  117.59   15.80
   2  -5   8  110.99   15.40
  -2   4  -8    7.20    5.50
   2  -4   8   -3.40    5.90
   2  -4   8    3.20    6.60
  -2   3  -8   59.39    8.50
  -2   3  -8   61.99    8.70
  -2   3  -8   56.49    6.00
   2  -3   8   70.29    9.20
   2  -3   8   52.69    8.20
  -2   2  -8    4.40    4.30
  -2   2  -8    2.70    3.80
  -2   2  -8    8.00    4.50
  -2   2  -8    1.50    2.30
   2  -2   8    0.50    4.70
   2  -2   8    8.30    4.50
   2  -2   8   14.10    5.40
  -2   1  -8    0.00    2.60
  -2   1  -8   -1.90    2.90
  -2   1  -8   -3.40    3.90
  -2   1  -8    1.30    3.60
   2  -1   8   -0.90    3.50
   2  -1   8    8.20    3.50
   2  -1   8    0.50    3.60
   2  -1   8    1.30    3.00
  -2   0  -8   55.39    5.60
  -2   0  -8   51.69    5.20
  -2   0  -8   39.00    6.40
  -2   0  -8   58.99    6.90
  -2   0  -8   48.70    5.10
   2   0   8   61.99    6.70
   2   0   8   49.20    2.90
   2   0   8   48.30    6.60
   2   0   8   52.49    3.00
   2   0   8   56.09    5.40
  -2  -1  -8    1.10    3.20
  -2  -1  -8   -1.80    2.70
  -2  -1  -8   -1.60    1.90
   2   1   8   -0.40    1.80
   2   1   8    4.10    3.60
  -2  -2  -8    1.40    2.40
  -2  -2  -8    3.50    2.90
   2   2   8   -3.00    3.80
   2   3   8   41.40    9.50
   2   3   8   52.69    7.30
   2   4   8   11.70    6.40
   2   4   8   -4.50    4.40
   2   5   8  137.89   19.40
   2   5   8   99.69   13.50
  -2  -6  -8    0.70    7.60
   2   6   8    7.40   10.40
   2   6   8   11.00    7.60
  -2  -7  -8    0.60    6.50
   2   7   8    6.70    7.90
  -1   7  -8    3.70    8.20
   1  -7   8   -1.80    9.90
  -1   6  -8   11.40    6.80
   1  -6   8   -0.50    9.10
  -1   5  -8   22.60    7.60
   1  -5   8   32.80   10.00
   1  -5   8   12.50    7.20
  -1   4  -8   39.10    8.50
   1  -4   8   55.19    9.10
   1  -4   8   15.80    6.50
  -1   3  -8  111.89   10.60
  -1   3  -8  102.39   11.30
   1  -3   8  124.39   12.60
  -1   2  -8  143.89    9.70
  -1   2  -8  121.79    7.30
  -1   2  -8  127.89    9.10
  -1   2  -8   97.09   10.30
   1  -2   8  127.59    9.70
   1  -2   8   92.89    9.70
   1  -2   8  134.89   11.80
  -1   1  -8  423.26   23.00
  -1   1  -8  407.36   22.90
  -1   1  -8  450.85   22.30
  -1   1  -8  393.56   22.40
   1  -1   8  453.95   22.60
   1  -1   8  424.96   22.80
   1  -1   8  438.26   23.20
   1  -1   8  441.06   22.40
  -1   0  -8   -2.60    2.90
  -1   0  -8   -3.60    2.20
  -1   0  -8   -1.50    3.10
  -1   0  -8   -3.10    3.20
  -1   0  -8   -0.80    1.80
   1   0   8   -2.20    0.70
   1   0   8   -3.40    3.00
   1   0   8    0.00    1.60
   1   0   8   -1.10    1.70
  -1  -1  -8  475.85   21.20
  -1  -1  -8  460.95   23.60
   1   1   8  395.56   20.90
   1   1   8  442.86   24.10
  -1  -2  -8  119.69    7.80
  -1  -2  -8  127.49    7.70
   1   2   8  118.19   12.50
   1   3   8  128.79   14.90
   1   3   8  112.89    9.10
   1   4   8   35.80    7.10
   1   4   8   56.69   12.00
   1   5   8   37.70    7.90
   1   5   8   33.00   11.80
  -1  -6  -8   11.70    8.50
   1   6   8   -1.70    6.20
   1   6   8   19.50   11.90
  -1  -7  -8    2.80    8.70
   1   7   8    6.60    7.10
   0   7  -8   69.59   14.40
   0  -7   8   67.99   15.50
   0   6  -8   -3.10    5.20
   0  -6   8    5.30    9.30
   0   5  -8   67.09   12.20
   0  -5   8  122.49   12.20
   0  -5   8   86.69   14.10
   0   4  -8    9.40    5.10
   0  -4   8    6.60    6.50
   0  -4   8    6.00    5.40
   0   3  -8  403.06   24.10
   0  -3   8  416.26   22.60
   0  -3   8  431.46   24.50
   0  -3   8  400.66   22.30
   0   2  -8  672.33   34.90
   0   2  -8  703.13   34.40
   0   2  -8  722.83   36.70
   0  -2   8  717.23   37.10
   0  -2   8  729.23   35.50
   0  -2   8  778.22   35.60
   0   1  -8 2094.69   95.09
   0   1  -8 2014.50   95.99
   0   1  -8 2132.69   95.19
   0  -1   8 2068.29   94.89
   0  -1   8 2059.09   96.39
   0  -1   8 1979.90   95.19
   0  -1   8 2100.49   95.19
   0   0  -8  178.28   11.60
   0   0  -8  215.38   11.30
   0   0  -8  190.78   12.50
   0   0  -8  182.88   11.70
   0   0  -8  184.08    9.90
   0   0   8  181.98   12.00
   0   0   8  179.58   10.50
   0   0   8  198.78   10.80
   0   0   8  194.28    9.90
   0  -1  -8 2145.89   99.09
   0  -1  -8 2207.78   95.59
   0  -1  -8 1907.71   95.49
   0  -1  -8 2244.48   95.59
   0  -1  -8 2118.69   95.39
   0   1   8 2142.49   99.59
   0  -2  -8  727.83   34.00
   0   2   8  685.83   38.50
   0   2   8  744.23   34.50
   0   3   8  384.26   20.70
   0   3   8  371.46   25.50
   0   4   8    5.30    4.00
   0   4   8   14.50    7.10
   0   5   8  112.39   17.80
   0   5   8  104.69   12.40
   0  -6  -8   12.90    8.70
   0   6   8   -9.20    8.60
   0   6   8   -5.60    4.50
   0  -7  -8   91.89   15.60
   0   7   8   78.99   14.00
   1   7  -8   -0.80    8.20
  -1  -7   8   -6.30    9.70
   1   6  -8    5.10    8.30
  -1  -6   8    4.40    7.20
   1   5  -8    2.90    5.00
  -1  -5   8    2.70    5.60
  -1  -5   8   -8.10    6.60
   1   4  -8    7.50    5.80
  -1  -4   8    5.90    6.60
  -1  -4   8   13.20    5.00
  -1  -4   8   17.60    5.40
   1   3  -8   98.99   11.30
  -1  -3   8  113.69   11.90
  -1  -3   8  101.29    8.30
  -1  -3   8   99.29    7.70
   1   2  -8    2.80    3.70
   1   2  -8    1.90    1.70
   1   2  -8    1.40    2.00
   1   2  -8    1.40    1.10
  -1  -2   8   -0.10    3.30
  -1  -2   8    2.00    3.40
  -1  -2   8    1.70    2.00
   1   1  -8    6.40    2.90
   1   1  -8    7.80    3.50
   1   1  -8   18.60    4.00
  -1  -1   8   10.00    3.90
  -1  -1   8    7.10    3.30
  -1  -1   8    8.10    3.00
  -1  -1   8    5.80    3.40
   1   0  -8    0.40    2.90
   1   0  -8   -5.90    3.20
   1   0  -8    0.70    3.80
   1   0  -8   -0.20    1.60
  -1   0   8   -0.30    1.40
  -1   0   8   -2.70    3.30
  -1   0   8   -5.10    3.10
  -1   0   8   -4.30    2.40
   1  -1  -8    5.30    3.10
   1  -1  -8   13.40    3.30
   1  -1  -8    8.40    2.40
  -1   1   8    4.70    3.20
   1  -2  -8    4.50    1.80
  -1   2   8    1.60    1.70
  -1   2   8   -1.60    3.00
  -1   3   8   69.69   11.80
  -1   3   8   96.19    7.40
  -1   4   8   17.70    7.30
  -1   4   8   15.30    4.50
  -1   5   8   -2.00    5.70
  -1   5   8    7.30    5.10
   1  -6  -8   -1.80    5.30
  -1   6   8   11.60    9.10
  -1   6   8    3.30    5.50
   1  -7  -8   -1.00    6.50
  -1   7   8   17.30    9.10
   2   7  -8   15.40   10.80
  -2  -7   8   -1.80    7.20
   2   6  -8   -0.60    7.80
  -2  -6   8   19.60   10.30
   2   5  -8   34.90    8.70
  -2  -5   8   22.10    9.20
   2   4  -8   13.40    6.50
  -2  -4   8   13.90    4.40
  -2  -4   8   20.10    4.80
  -2  -4   8   11.20    6.70
   2   3  -8   31.40    7.20
  -2  -3   8   25.80    4.50
  -2  -3   8   36.20    4.20
  -2  -3   8   29.80    6.50
   2   2  -8   -0.70    2.70
   2   2  -8   -0.20    1.80
  -2  -2   8    1.80    3.20
  -2  -2   8   -1.00    3.10
  -2  -2   8    0.00    1.10
   2   1  -8   72.29    7.80
   2   1  -8   46.50    6.10
   2   1  -8   53.59    3.80
   2   1  -8   51.89    5.40
  -2  -1   8   46.20    5.80
  -2  -1   8   63.09    6.30
  -2  -1   8   61.99    7.50
   2   0  -8  641.94   32.40
   2   0  -8  626.44   31.20
   2   0  -8  651.93   31.30
   2   0  -8  624.54   30.40
  -2   0   8  666.23   32.30
  -2   0   8  635.74   31.00
  -2   0   8  595.64   31.00
   2  -1  -8   54.59    5.90
   2  -1  -8   55.59    5.50
   2  -1  -8   52.59    3.70
   2  -1  -8   35.60    6.30
  -2   1   8   49.60    3.90
  -2   1   8   56.79    3.60
  -2   1   8   56.09    4.70
  -2   1   8   61.99    7.50
   2  -2  -8   -0.30    2.70
   2  -2  -8   -2.70    1.80
   2  -2  -8   -0.60    1.80
  -2   2   8    4.00    5.00
  -2   2   8    2.10    1.90
   2  -3  -8   38.60    4.30
   2  -3  -8   49.10    4.10
  -2   3   8   38.20    5.40
  -2   3   8   58.09   10.70
   2  -4  -8   20.60    3.70
   2  -4  -8   16.80    3.10
  -2   4   8    9.10    4.00
  -2   4   8   15.80    7.30
   2  -5  -8   46.20    6.40
   2  -5  -8   35.90    5.70
  -2   5   8   31.70    7.10
  -2   5   8   34.80   10.70
   2  -6  -8    9.20    6.20
   2  -6  -8    9.30    6.90
  -2   6   8   21.20    7.80
  -2   6   8   13.30    9.80
   2  -7  -8   10.10    7.60
   2  -7  -8    7.10    6.90
  -2   7   8    8.30    7.00
   3   7  -8    0.90    9.30
  -3  -7   8  -16.30    8.70
   3   6  -8   26.30   10.30
  -3  -6   8   29.40    9.40
   3   5  -8    7.60    6.90
  -3  -5   8    8.50    6.10
   3   4  -8   29.90    8.60
  -3  -4   8   37.90    5.20
  -3  -4   8   30.20    7.70
  -3  -4   8   43.10    5.00
   3   3  -8    0.70    3.60
   3   3  -8   -2.10    2.00
  -3  -3   8    0.60    1.60
  -3  -3   8   -4.00    3.30
  -3  -3   8    1.70    2.60
   3   2  -8  326.77   20.20
   3   2  -8  349.87   18.60
  -3  -2   8  345.47   20.10
  -3  -2   8  325.17   17.50
   3   1  -8  164.28   12.00
   3   1  -8  167.88   11.50
   3   1  -8  205.48   12.40
  -3  -1   8  180.18   11.20
  -3  -1   8  182.88   12.40
  -3  -1   8  189.88   11.30
   3   0  -8    0.40    3.20
   3   0  -8    2.20    3.10
   3   0  -8   -3.10    3.40
  -3   0   8   -0.30    2.00
  -3   0   8   -1.40    2.70
  -3   0   8   -2.90    2.80
  -3   0   8    3.60    3.60
  -3   0   8   -1.60    1.80
   3  -1  -8  228.68   14.60
   3  -1  -8  191.48   10.50
   3  -1  -8  193.18   11.70
   3  -1  -8  172.38   11.90
  -3   1   8  192.68   10.50
  -3   1   8  191.98   10.90
  -3   1   8  186.88   11.30
  -3   1   8  168.78   12.90
   3  -2  -8  350.66   18.10
   3  -2  -8  351.86   18.90
   3  -2  -8  333.07   17.50
  -3   2   8  343.67   17.70
  -3   2   8  321.97   21.60
   3  -3  -8    3.40    3.00
   3  -3  -8    0.90    3.90
  -3   3   8   -0.40    2.30
  -3   3   8   -0.80    4.10
   3  -4  -8   45.20    5.80
   3  -4  -8   23.90    6.10
  -3   4   8   23.70    6.00
  -3   4   8   49.10   11.50
   3  -5  -8    2.80    5.80
  -3   5   8   16.50    9.70
  -3   5   8    2.00    4.90
   3  -6  -8   42.90    9.20
   3  -6  -8   42.20   11.60
  -3   6   8   35.80   14.30
  -3   6   8   42.80    9.80
   3  -7  -8   10.00    7.70
   3  -7  -8   25.70    8.40
  -3   7   8   -2.90    7.70
   4   7  -8   37.10   13.40
  -4  -7   8   24.00   12.10
   4   6  -8   66.69   13.60
  -4  -6   8   69.99   13.70
   4   5  -8  139.59   18.00
  -4  -5   8  186.78   18.70
   4   4  -8  330.77   24.40
  -4  -4   8  365.16   23.70
  -4  -4   8  358.36   20.00
   4   3  -8  499.75   26.10
   4   3  -8  458.95   28.30
  -4  -3   8  462.45   25.20
  -4  -3   8  465.05   27.20
   4   2  -8  732.03   39.40
   4   2  -8  767.82   37.80
  -4  -2   8  726.13   35.50
  -4  -2   8  741.83   38.10
   4   1  -8  745.23   34.60
   4   1  -8  714.43   37.80
   4   1  -8  754.62   37.70
   4   1  -8  794.22   37.10
  -4  -1   8  735.23   36.10
  -4  -1   8  725.63   36.10
  -4  -1   8  711.93   37.00
   4   0  -8 2034.70  102.39
   4   0  -8 2038.30  101.69
  -4   0   8 2346.27  101.89
  -4   0   8 2426.96  102.39
  -4   0   8 2388.16  102.79
  -4   0   8 2032.40  101.99
   4  -1  -8  802.32   36.00
   4  -1  -8  712.73   36.60
   4  -1  -8  747.33   37.00
  -4   1   8  735.03   35.80
  -4   1   8  734.13   36.10
  -4   1   8  720.23   36.40
  -4   1   8  726.13   37.90
   4  -2  -8  723.63   36.90
   4  -2  -8  743.13   36.20
  -4   2   8  744.83   35.60
  -4   2   8  727.43   34.40
  -4   2   8  673.53   39.10
  -4   2   8  742.23   34.80
   4  -3  -8  459.55   25.10
   4  -3  -8  493.45   26.50
  -4   3   8  464.65   29.90
  -4   3   8  499.25   25.60
   4  -4  -8  353.16   20.10
   4  -4  -8  375.86   21.80
  -4   4   8  333.77   20.90
  -4   4   8  338.27   26.00
   4  -5  -8  166.48   15.30
  -4   5   8  144.39   15.00
  -4   5   8  137.99   20.20
   4  -6  -8   80.69   11.90
   4  -6  -8   84.19   14.60
  -4   6   8   72.69   12.30
  -4   6   8   64.29   15.60
   4  -7  -8   23.60   11.10
  -4   7   8   32.40    9.80
   5   7  -8    7.50    8.80
  -5  -7   8  -10.30    8.70
   5   6  -8   -2.50    8.30
  -5  -6   8    3.00    8.60
   5   5  -8    4.40    6.10
  -5  -5   8   -5.60    6.80
   5   4  -8   13.20    6.60
  -5  -4   8   12.50    3.00
  -5  -4   8   22.40    7.90
  -5  -4   8   19.00    3.10
   5   3  -8   58.59    9.80
   5   3  -8   74.89    9.50
  -5  -3   8   63.09    9.50
   5   2  -8   38.40    6.70
   5   2  -8   26.20    6.60
  -5  -2   8   35.20    6.70
   5   1  -8  180.98   10.80
   5   1  -8  184.18   13.80
   5   1  -8  183.48   12.10
  -5  -1   8  216.68   13.20
  -5  -1   8  165.68   11.70
  -5  -1   8  232.48   13.70
  -5  -1   8  194.98   12.10
   5   0  -8    1.30    3.30
   5   0  -8   -0.60    2.90
   5   0  -8   -0.50    2.90
   5   0  -8   -0.50    2.80
  -5   0   8   -0.30    3.20
  -5   0   8   -0.40    2.90
  -5   0   8   -0.30    3.10
  -5   0   8   -2.10    3.70
   5  -1  -8  182.18   12.40
  -5   1   8  195.68   12.30
  -5   1   8  193.88   13.60
  -5   1   8  164.38   11.90
  -5   1   8  195.88   12.60
   5  -2  -8   21.40    5.90
   5  -2  -8   31.50    5.80
  -5   2   8   25.10    4.50
  -5   2   8   34.60    5.20
  -5   2   8   37.10    5.70
  -5   2   8   30.40    7.30
   5  -3  -8   84.09    9.00
   5  -3  -8   81.79   10.10
  -5   3   8   69.49    8.40
  -5   3   8   69.69   11.70
   5  -4  -8   17.80    5.50
   5  -4  -8    9.00    6.80
  -5   4   8   16.50    5.80
  -5   4   8   11.70    7.00
  -5   5   8    6.30    5.60
  -5   5   8   -9.60    7.70
   5  -6  -8   27.10   10.60
  -5   6   8   26.60   13.20
  -5   6   8    4.60    6.00
   5  -7  -8   14.70    8.70
  -5   7   8   17.30    7.80
   6   7  -8   11.80    9.60
  -6  -7   8    4.40   10.50
   6   6  -8   11.00    9.80
  -6  -6   8   14.50    9.90
   6   5  -8    2.10    6.90
  -6  -5   8   -3.80    6.70
   6   4  -8   73.39   12.90
  -6  -4   8  106.29    6.70
  -6  -4   8  103.09   13.30
   6   3  -8   13.80    5.40
   6   3  -8    7.00    6.50
  -6  -3   8    9.20    5.60
  -6  -3   8    2.70    1.90
   6   2  -8   15.30    6.30
   6   2  -8    8.80    4.90
  -6  -2   8   12.30    4.90
  -6  -2   8   11.90    2.90
  -6  -2   8   11.50    3.70
   6   1  -8    1.30    2.50
   6   1  -8   -4.30    2.50
   6   1  -8    0.00    1.70
  -6  -1   8   -0.80    2.90
  -6  -1   8   -1.00    3.40
  -6  -1   8   -1.90    3.30
   6   0  -8  663.23   36.70
   6   0  -8  645.34   34.20
   6   0  -8  705.03   33.50
  -6   0   8  627.84   34.30
  -6   0   8  670.03   34.30
  -6   0   8  720.63   34.70
  -6   0   8  640.94   33.70
   6  -1  -8    2.80    4.90
   6  -1  -8    7.10    4.00
  -6   1   8   -1.10    4.10
  -6   1   8   -2.20    3.50
  -6   1   8   -3.50    3.50
  -6   1   8    1.30    2.60
   6  -2  -8    3.30    5.50
   6  -2  -8   14.30    5.10
  -6   2   8    7.10    5.10
  -6   2   8    3.70    3.70
  -6   2   8   11.20    4.40
  -6   2   8   -0.30    4.50
  -6   3   8    4.30    4.10
  -6   3   8   -0.10    2.70
  -6   3   8   -0.40    3.00
  -6   3   8    7.80    6.50
  -6   4   8   69.69   12.90
  -6   4   8  105.89   12.10
  -6   5   8    0.80    4.50
  -6   5   8  -11.40    7.20
   6  -6  -8   11.10    9.10
   6  -6  -8   -1.40    5.60
  -6   6   8   26.90    8.00
  -6   6   8    1.10    9.10
   6  -7  -8   33.20   12.30
  -6   7   8   23.50    9.30
   7   6  -8   31.50   12.30
  -7  -6   8   24.90   10.40
   7   5  -8   36.90   10.40
  -7  -5   8   46.00   10.50
   7   4  -8    2.60    7.40
   7   4  -8   -2.90    4.00
  -7  -4   8    1.30    2.50
  -7  -4   8    6.40    6.40
   7   3  -8   -1.00    4.20
   7   3  -8    5.50    5.50
  -7  -3   8   -2.80    4.80
  -7  -3   8    2.80    2.70
   7   2  -8   56.69    9.80
   7   2  -8   62.29    6.60
  -7  -2   8   63.89    7.10
  -7  -2   8   48.70    9.20
  -7  -2   8   59.29    7.90
  -7  -2   8   52.29    6.00
   7   1  -8   24.40    7.30
   7   1  -8   25.90    5.10
   7   1  -8   36.30    5.60
  -7  -1   8   25.20    5.10
  -7  -1   8   30.70    5.90
  -7  -1   8   16.80    5.90
   7   0  -8   -1.00    3.00
   7   0  -8   -1.80    3.10
   7   0  -8    2.80    3.00
  -7   0   8   -0.50    2.80
  -7   0   8    4.70    4.30
  -7   0   8    4.10    4.40
  -7   0   8    2.20    3.10
   7  -1  -8   42.70    9.20
  -7   1   8   36.00    6.60
  -7   1   8   36.10    6.70
  -7   1   8   29.20    6.40
   7  -2  -8   52.69    9.80
  -7   2   8   58.99    8.00
  -7   2   8   69.59   10.50
  -7   2   8   51.59    8.00
   7  -3  -8   -2.60    4.10
  -7   3   8    0.10    4.40
  -7   3   8   -1.30    5.70
  -7   3   8    5.60    4.30
   7  -4  -8    3.40    6.70
  -7   4   8    0.10    7.50
  -7   4   8    7.60    5.20
   7  -5  -8   44.20   11.00
  -7   5   8   43.20    9.20
  -7   5   8   42.00   13.70
   7  -6  -8   34.00   10.80
   7  -6  -8   41.10   11.20
  -7   6   8   46.60   10.20
   8   6  -8   27.10   11.70
  -8  -6   8    5.10    9.00
   8   5  -8   24.30   10.80
  -8  -5   8   30.20    9.80
   8   4  -8   49.10   11.30
   8   4  -8   73.19   12.10
  -8  -4   8   47.80   10.50
  -8  -4   8   57.89   10.30
   8   3  -8   70.49   12.20
  -8  -3   8  103.59    7.90
  -8  -3   8  101.59   11.80
  -8  -3   8   71.79   11.60
   8   2  -8   26.30    4.90
   8   2  -8   27.00    7.10
  -8  -2   8   14.60    4.70
  -8  -2   8   11.70    7.00
  -8  -2   8   31.90    6.00
  -8  -2   8   25.50    5.80
   8   1  -8   35.90    8.30
   8   1  -8   73.39    7.30
  -8  -1   8   48.10    9.10
  -8  -1   8   57.49    6.90
  -8  -1   8   88.79    9.70
   8   0  -8 1050.49   49.20
   8   0  -8 1033.50   48.20
   8   0  -8 1005.00   54.19
  -8   0   8  977.70   50.79
  -8   0   8 1034.50   49.70
  -8   0   8  960.70   50.59
  -8   0   8 1043.00   51.69
   8  -1  -8   55.49    9.80
  -8   1   8   66.59    9.20
  -8   1   8   49.80    7.80
  -8   1   8   54.09    8.20
   8  -2  -8   24.90    8.80
  -8   2   8   16.80    6.50
  -8   2   8   19.70    6.50
  -8   2   8   17.00    6.00
   8  -3  -8  113.19   15.70
  -8   3   8  130.99   12.10
  -8   3   8  110.39   15.00
  -8   3   8  135.99   14.00
   8  -4  -8   74.79   13.40
  -8   4   8   53.89   12.70
  -8   4   8   67.39   10.30
   8  -5  -8   16.60    9.50
   8  -5  -8   26.10    9.00
  -8   5   8    8.80   10.30
  -8   5   8   18.20    7.10
   8  -6  -8    3.20    8.60
   8  -6  -8   45.70   11.90
  -8   6   8   25.70    8.70
   9   6  -8  -10.10    7.90
  -9  -6   8   20.00   11.50
  -9  -6   8   13.90   10.10
  -9  -5   8    0.20    7.70
  -9  -5   8   -9.30    7.70
   9   4  -8   29.20    9.20
  -9  -4   8   25.30    8.00
  -9  -4   8   32.40    9.10
   9   3  -8    1.00    6.40
  -9  -3   8   15.60    5.10
  -9  -3   8   25.40    6.90
  -9  -3   8   15.80    4.80
  -9  -3   8    5.30    5.90
   9   2  -8    8.00    7.30
  -9  -2   8   11.50    5.20
  -9  -2   8    7.90    7.80
  -9  -2   8   15.40    5.50
  -9  -2   8    9.00    5.00
   9   1  -8    1.90    4.60
   9   1  -8    3.50    3.40
  -9  -1   8    3.00    4.50
  -9  -1   8    2.50    3.00
  -9  -1   8    1.80    4.80
  -9  -1   8    3.70    6.40
   9   0  -8   -0.10    1.90
   9   0  -8    1.20    3.70
   9   0  -8    3.60    6.40
  -9   0   8   -0.40    3.80
  -9   0   8   -1.20    3.10
  -9   0   8    3.70    5.00
   9  -1  -8    2.10    5.40
  -9   1   8    4.40    5.60
  -9   1   8    3.20    5.50
  -9   1   8    2.90    4.50
   9  -2  -8    9.00    7.70
  -9   2   8   10.40    6.60
  -9   2   8   12.60    6.30
  -9   2   8   18.30    7.00
   9  -3  -8    6.60    6.50
  -9   3   8   32.20    8.50
  -9   3   8   17.50    8.60
  -9   3   8   13.10    6.20
   9  -4  -8   53.29   12.40
  -9   4   8   47.70   13.30
  -9   4   8   36.40    9.40
   9  -5  -8    0.90    8.40
   9  -5  -8   -1.80    6.90
  -9   5   8    8.10    6.90
  -9   5   8    1.50    8.80
   9  -6  -8   30.90   10.90
   9  -6  -8   18.00   11.70
  -9   6   8   23.30    9.00
 -10  -5   8   17.10   15.80
 -10  -5   8   34.10   12.30
  10   4  -8    7.70    7.40
 -10  -4   8    0.60    4.50
 -10  -4   8    8.70    7.60
 -10  -4   8  -14.40    5.70
  10   3  -8   23.90    9.70
 -10  -3   8   23.10    6.10
 -10  -3   8   24.70    8.50
 -10  -3   8   24.00    6.50
 -10  -3   8   24.70    6.30
  10   2  -8    4.10    5.40
 -10  -2   8    1.30    5.40
 -10  -2   8    1.60    3.70
 -10  -2   8    1.80    5.40
 -10  -2   8   -6.50    6.60
  10   1  -8    0.20    5.40
 -10  -1   8    6.90    5.80
 -10  -1   8    4.90    3.30
 -10  -1   8    6.60    5.40
 -10  -1   8   10.30    6.30
  10   0  -8    0.70    5.00
 -10   0   8    5.30    6.10
 -10   0   8   -5.00    5.60
 -10   0   8   -2.20    3.20
  10  -1  -8    2.60    5.90
 -10   1   8    3.70    4.30
 -10   1   8   -1.10    5.80
 -10   1   8    8.90    6.90
  10  -2  -8    7.10    8.20
 -10   2   8   -5.90    5.00
 -10   2   8   -2.80    6.10
 -10   2   8   10.50    6.30
  10  -3  -8   39.90   10.20
 -10   3   8   19.10    7.20
 -10   3   8   26.70    8.50
 -10   3   8   27.50    9.00
  10  -4  -8    4.50    6.60
  10  -4  -8   -6.40    7.20
 -10   4   8    4.60    7.70
 -10   4   8    2.10    6.70
  10  -5  -8   27.70    9.40
  10  -5  -8    4.40    9.30
 -10   5   8   24.60    9.10
 -11  -5   8   33.70   11.20
  11   4  -8   -3.30    7.20
 -11  -4   8   -2.00    6.80
 -11  -4   8    8.90    5.90
  11   3  -8    2.10    7.70
 -11  -3   8    3.50    5.40
 -11  -3   8   -0.70    6.10
  11   2  -8   -2.60    7.20
 -11  -2   8    5.10    6.00
 -11  -2   8    0.90    6.10
 -11  -2   8   -2.20    5.10
  11   1  -8    2.30    5.40
 -11  -1   8   -0.20    5.70
 -11  -1   8   -3.10    5.90
 -11  -1   8    5.00    5.40
  11   0  -8   -6.40    6.80
 -11   0   8   -9.40    5.60
 -11   0   8   -5.80    5.10
  11  -1  -8   -9.10    6.60
 -11   1   8   -3.20    3.90
 -11   1   8    0.00    5.80
 -11   1   8    1.40    6.70
  11  -2  -8   -1.00    8.70
 -11   2   8    0.70    5.60
 -11   2   8   -7.70    5.20
 -11   2   8   -8.70    4.20
  11  -3  -8   13.60    6.20
  11  -3  -8   21.90    9.60
 -11   3   8   -2.60    7.10
 -11   3   8    3.50    6.70
 -11   3   8   -2.90    6.80
  11  -4  -8   -1.20    9.10
  11  -4  -8   13.10    6.80
 -11   4   8    5.30    8.10
  11  -5  -8    6.40   10.40
  11  -5  -8   14.40    8.30
 -11   5   8    2.20    8.00
  12   4  -8   98.29   17.60
 -12  -4   8   62.99   10.60
 -12  -4   8   80.99   17.50
  12   3  -8   23.90   11.20
 -12  -3   8   13.40   10.50
 -12  -3   8   15.90    7.30
  12   2  -8   90.89   17.30
 -12  -2   8  150.98   19.60
 -12  -2   8   99.19   12.70
 -12  -2   8  148.49   15.80
  12   1  -8    4.70    8.90
 -12  -1   8   -3.80    6.80
 -12  -1   8    2.10    7.50
 -12  -1   8   -3.00    5.80
  12   0  -8  210.58   25.10
 -12   0   8  247.48   18.90
 -12   0   8  242.08   22.50
  12  -1  -8   -1.40    8.90
 -12   1   8   -0.50    7.10
 -12   1   8    0.70    6.40
  12  -2  -8  112.79   19.00
 -12   2   8  153.78   16.60
 -12   2   8  145.29   18.10
  12  -3  -8   14.00   10.80
 -12   3   8   12.00    8.00
 -12   3   8   17.60    9.60
  12  -4  -8   74.49   15.70
 -12   4   8   63.49   12.30
 -13  -4   8    4.60    7.50
 -13  -4   8  -20.60    9.60
  13   3  -8   21.50   12.20
 -13  -3   8   22.00   10.20
 -13  -3   8   19.00    8.50
  13   2  -8   16.40    9.80
 -13  -2   8   -3.60    6.70
 -13  -2   8   11.10    9.90
  13   1  -8  -15.60    7.70
 -13  -1   8    1.30    9.20
 -13  -1   8    9.40    9.30
 -13  -1   8   16.60    7.90
  13   0  -8   -4.20    8.80
 -13   0   8   -4.80    6.20
 -13   0   8   -8.80    7.10
  13  -1  -8   12.00   10.80
 -13   1   8   -3.30    6.10
 -13   1   8    9.10    8.80
  13  -2  -8    6.20    9.30
 -13   2   8    3.40    7.10
 -13   2   8   -1.90    8.40
  13  -3  -8    2.30   10.80
 -13   3   8   15.20    9.80
  13  -4  -8   20.40   13.10
 -13   4   8   25.10   11.30
  14   3  -8   28.80   13.70
 -14  -3   8   23.10   12.40
  14   2  -8   21.60   11.70
 -14  -2   8   13.30   13.00
 -14  -2   8    9.90    8.50
  14   1  -8    4.00    7.90
 -14  -1   8  -15.50    7.50
 -14  -1   8   -6.40    6.20
 -14  -1   8   10.10    7.90
  14   0  -8   14.80    9.80
 -14   0   8   15.40    8.30
 -14   0   8   33.50    9.80
  14  -1  -8   23.90   12.90
 -14   1   8    4.70    9.30
 -14   1   8    5.60    7.60
  14  -2  -8   29.90   11.70
 -14   2   8   35.70   10.00
 -14   2   8   17.40   10.80
  14  -3  -8   26.00   13.70
 -14   3   8   11.10   10.70
  15   2  -8   17.90   12.40
 -15  -2   8   -1.80    7.70
  15   1  -8   -9.00   10.60
 -15  -1   8   -0.60    7.80
  15   0  -8    2.80    8.60
 -15   0   8   -7.50   10.00
  15  -1  -8   12.60   13.60
 -15   1   8   -7.80    9.10
  15  -2  -8   -0.40   11.50
 -15   2   8   16.40    8.90
 -15   2   8   -2.90    6.80
 -14   0  -9   -4.40   10.10
 -13   2  -9    3.70   10.10
 -13   2  -9    1.70   12.50
 -13   1  -9    5.00   11.40
 -13   1  -9    6.40    9.70
 -13   0  -9  -16.30    7.00
 -13   0  -9  -10.30    9.40
 -13  -1  -9   -4.60    7.90
 -13  -1  -9   -5.20    9.00
 -13  -2  -9   21.90   10.20
 -13  -2  -9   14.10    7.80
 -13  -2  -9    8.80    9.80
 -12   3  -9   45.50   12.40
 -12   3  -9   54.89   13.60
 -12   3  -9   22.10   12.10
 -12   2  -9  -11.10    9.70
 -12   2  -9   -4.40    8.50
 -12   2  -9    6.70    9.60
 -12   1  -9    8.00    8.90
 -12   1  -9   13.80    9.20
 -12   1  -9   16.40    9.10
 -12   0  -9    2.20    7.40
 -12   0  -9    9.90    7.20
 -12   0  -9   -0.90    8.20
 -12  -1  -9   19.50    9.10
 -12  -1  -9   18.00    7.30
 -12  -1  -9   12.80    9.10
 -12  -2  -9   -3.20    8.20
 -12  -2  -9   -0.10    5.60
 -12  -2  -9    6.10    9.70
 -12  -3  -9   26.50   12.50
 -12  -3  -9   56.09   13.60
 -11   4  -9   33.00   13.00
 -11   4  -9   40.50   14.40
 -11   3  -9   -3.60    7.60
 -11   3  -9   21.40   10.20
 -11   3  -9    3.20    8.90
 -11   2  -9   23.30   12.00
 -11   2  -9   35.00   11.20
 -11   2  -9   41.50   11.10
 -11   1  -9   -9.20    9.00
 -11   1  -9    2.50    5.60
 -11   0  -9   11.80    8.10
 -11   0  -9    3.90    7.70
 -11   0  -9    7.70    6.70
 -11  -1  -9   11.10    7.90
 -11  -1  -9   18.80    8.40
 -11  -1  -9    9.10    6.20
 -11  -2  -9   23.00   10.70
 -11  -2  -9   26.10    8.50
 -11  -2  -9   35.40    7.30
 -11  -3  -9   -0.40    6.80
 -11  -3  -9    4.20    6.30
 -11  -4  -9   65.69   16.00
 -11  -4  -9   78.29   14.90
 -10   5  -9   25.20   11.30
 -10   4  -9  -11.80   11.10
 -10   4  -9   16.80   10.30
 -10   3  -9   13.30    9.20
 -10   3  -9   22.20   11.80
 -10   3  -9   10.40    7.30
 -10   2  -9   11.90    8.30
 -10   2  -9   -2.80    7.20
 -10   2  -9    3.90    9.30
 -10   1  -9   44.50   10.30
 -10   1  -9   15.80    7.20
 -10   1  -9   29.50    9.40
 -10   0  -9   -1.90    6.10
 -10   0  -9    3.20    5.90
 -10   0  -9    4.20    6.90
 -10  -1  -9   15.20    8.20
 -10  -1  -9   20.40    6.40
 -10  -1  -9   31.10   10.90
 -10  -2  -9   14.30    9.50
 -10  -2  -9    3.90    7.60
 -10  -2  -9   -0.70    3.90
 -10  -3  -9   17.00    9.10
 -10  -3  -9   13.60    9.00
 -10  -4  -9   12.70    9.00
 -10  -4  -9   21.50   11.90
 -10  -5  -9   14.50   10.70
 -10  -5  -9   -3.80    7.60
  -9   5  -9    1.50    8.50
   9  -5   9    7.10    9.30
  -9   4  -9   10.20    9.10
  -9   4  -9   -8.60    9.90
   9  -4   9    1.90    8.10
  -9   3  -9    0.00    7.00
  -9   3  -9    3.60    8.20
  -9   3  -9    7.60    6.40
   9  -3   9    2.50    6.40
  -9   2  -9    3.80    5.70
  -9   2  -9   14.50    7.70
  -9   2  -9   -2.20    6.90
   9  -2   9    2.70    4.90
  -9   1  -9   19.20    7.20
  -9   1  -9   44.70    9.70
  -9   1  -9   24.90   10.60
   9  -1   9   37.60    5.80
  -9   0  -9   39.10   10.00
  -9   0  -9   41.00    8.20
  -9   0  -9   32.60    9.00
   9   0   9   36.70    5.30
  -9  -1  -9   19.10    7.80
  -9  -1  -9   35.10    7.10
  -9  -1  -9   23.90    8.40
  -9  -2  -9   11.50    7.90
  -9  -2  -9    0.50    4.70
  -9  -2  -9    6.80    3.40
  -9  -3  -9    6.00    6.20
  -9  -3  -9   -6.70    6.10
  -9  -4  -9    1.70    8.70
  -9  -4  -9   -4.10    7.20
  -9  -5  -9   -3.30    8.80
  -9  -5  -9   -1.10    8.00
  -8   6  -9    9.60    7.30
   8  -6   9   -4.50    9.10
  -8   5  -9   22.40   10.60
   8  -5   9   19.10   10.50
  -8   4  -9    4.30    7.30
  -8   4  -9   16.30    9.50
  -8   4  -9   -2.40    9.80
   8  -4   9    7.80    8.20
  -8   3  -9    6.40    7.80
  -8   3  -9   -4.50    8.50
  -8   3  -9    2.70    5.20
   8  -3   9    7.50    6.40
  -8   2  -9   11.70    5.90
  -8   2  -9    4.60    7.60
  -8   2  -9    8.90    8.80
   8  -2   9   18.10    6.60
   8  -2   9    2.20    4.70
  -8   1  -9    5.60    6.60
  -8   1  -9   -1.60    5.20
  -8   1  -9    4.00    6.30
   8  -1   9    3.80    3.60
  -8   0  -9    3.00    5.90
  -8   0  -9   -3.30    4.30
  -8   0  -9    3.60    5.20
  -8   0  -9   -3.80    2.80
   8   0   9   -0.90    2.70
  -8  -1  -9   -5.10    5.20
  -8  -1  -9    3.90    6.90
  -8  -1  -9    2.60    4.20
   8   1   9   -0.60    2.80
  -8  -2  -9   12.90    6.90
  -8  -2  -9   10.30    7.90
   8   2   9    3.00    4.40
  -8  -3  -9    1.20    5.60
  -8  -3  -9    3.00    8.20
   8   3   9   -0.50    5.60
  -8  -4  -9    6.10    5.60
  -8  -4  -9   14.40    9.40
  -8  -4  -9    2.30    6.80
   8   4   9   17.60    8.70
  -8  -5  -9    8.10    8.90
  -8  -5  -9   20.30   10.10
  -8  -5  -9   17.20    7.20
  -8  -6  -9   20.90   10.90
  -8  -6  -9   11.60    9.30
  -7   6  -9   11.80    9.40
   7  -6   9   -8.00    9.10
  -7   5  -9    9.60    6.40
   7  -5   9    1.30    8.30
  -7   4  -9   50.69    9.60
  -7   4  -9   49.99   13.40
  -7   4  -9   73.69   12.00
   7  -4   9   33.20    9.90
  -7   3  -9    5.10    8.50
  -7   3  -9   -4.80    5.70
  -7   3  -9    5.80    6.60
   7  -3   9    1.00    6.80
  -7   2  -9  112.19   13.50
  -7   2  -9  104.79   12.50
  -7   2  -9   64.89   12.90
   7  -2   9  105.49   11.70
  -7   1  -9   61.79   11.60
  -7   1  -9   61.39    9.20
  -7   1  -9   66.29    9.90
   7  -1   9   63.69    4.90
   7  -1   9   47.80    4.60
   7  -1   9   68.69    8.30
  -7   0  -9  103.29    8.40
  -7   0  -9  133.09   11.70
  -7   0  -9  116.89   12.70
  -7   0  -9   95.19   13.30
   7   0   9  107.19    9.60
  -7  -1  -9   42.30    6.40
  -7  -1  -9   68.39    6.80
  -7  -1  -9   70.59   12.00
  -7  -1  -9   50.49    6.30
  -7  -1  -9   68.29    9.40
   7   1   9   59.99    7.50
  -7  -2  -9   78.99   13.20
  -7  -2  -9   95.39   11.70
   7   2   9   89.59   10.60
  -7  -3  -9    4.30    6.10
  -7  -3  -9    0.60    6.60
   7   3   9   -9.60    4.70
  -7  -4  -9   51.29   10.30
  -7  -4  -9   41.30   11.40
   7   4   9   88.99   13.80
  -7  -5  -9   -1.10    5.40
  -7  -5  -9   -8.80    6.00
  -7  -5  -9   -1.10    6.50
  -7  -6  -9   20.10    9.30
  -7  -6  -9   29.00   11.10
  -7  -6  -9   18.00    8.80
  -6   6  -9   55.89   13.00
   6  -6   9   15.50   11.20
  -6   5  -9    5.20    7.40
   6  -5   9   -3.20    7.30
  -6   4  -9   93.79   11.20
  -6   4  -9   98.69   14.50
  -6   4  -9  104.19   15.00
   6  -4   9   86.99   13.50
  -6   3  -9    6.10    7.60
  -6   3  -9    3.60    5.70
  -6   3  -9   -4.20    4.00
   6  -3   9    0.10    5.50
  -6   2  -9    4.80    6.80
  -6   2  -9    6.10    5.80
  -6   2  -9   -2.90    6.30
   6  -2   9    5.90    5.70
  -6   1  -9   14.30    5.70
  -6   1  -9   15.90    6.30
  -6   1  -9   16.60    6.20
   6  -1   9   23.00    4.00
   6  -1   9   16.60    3.60
   6  -1   9   20.30    5.30
  -6   0  -9    0.00    5.60
  -6   0  -9    1.50    3.50
  -6   0  -9    2.40    3.90
  -6   0  -9   -1.00    3.00
   6   0   9   -1.20    2.50
  -6  -1  -9   17.10    3.40
  -6  -1  -9   20.20    5.80
  -6  -1  -9   15.20    3.30
  -6  -1  -9   11.70    6.40
  -6  -1  -9   20.40    4.80
   6   1   9   15.60    4.50
  -6  -2  -9   -1.20    4.00
  -6  -2  -9   -3.40    3.90
   6   2   9    0.80    4.40
  -6  -3  -9    9.00    7.50
  -6  -3  -9    0.40    5.20
   6   3   9    1.00    5.80
  -6  -4  -9  102.39   16.20
  -6  -4  -9   96.49   12.60
   6   4   9  139.69   17.20
  -6  -5  -9   23.30    9.80
  -6  -5  -9   -6.60    5.00
  -6  -5  -9    1.80    6.70
   6   5   9    1.30    9.10
  -6  -6  -9   27.80   10.90
  -6  -6  -9   34.80   10.40
  -6  -6  -9   39.90   10.20
  -5   6  -9    6.70    6.00
   5  -6   9    2.80    9.60
  -5   5  -9   12.80    8.00
   5  -5   9   -0.10    5.40
  -5   4  -9  200.78   19.20
  -5   4  -9  178.78   13.50
  -5   4  -9  185.58   19.80
   5  -4   9  199.38   19.30
  -5   3  -9    4.90    6.40
  -5   3  -9   29.80    7.90
  -5   3  -9   33.80    8.20
   5  -3   9   28.40    7.80
  -5   2  -9  102.79   11.70
  -5   2  -9   87.29   10.50
  -5   2  -9   86.39   11.70
   5  -2   9   91.09   10.60
  -5   1  -9  232.58   15.30
  -5   1  -9  203.08   17.20
  -5   1  -9  227.98   15.10
   5  -1   9  217.28   14.60
   5  -1   9  242.98   13.30
   5  -1   9  230.28   13.60
  -5   0  -9   34.80    5.50
  -5   0  -9   26.20    6.30
  -5   0  -9   20.50    5.40
  -5   0  -9   20.70    4.70
   5   0   9   19.00    4.50
  -5  -1  -9  263.07   15.50
  -5  -1  -9  251.97   12.50
  -5  -1  -9  239.98   15.80
  -5  -1  -9  252.77   18.40
  -5  -1  -9  244.98   12.40
   5   1   9  257.57   16.00
  -5  -2  -9   70.39    8.70
  -5  -2  -9   79.29   11.50
   5   2   9   92.69   10.70
  -5  -3  -9   22.20    6.20
  -5  -3  -9   10.30    5.80
   5   3   9   10.80    6.10
  -5  -4  -9  217.88   15.80
  -5  -4  -9  145.89   19.10
   5   4   9  207.28   21.90
  -5  -5  -9   -1.30    7.60
  -5  -5  -9    2.50    6.00
   5   5   9    8.20    8.90
  -5  -6  -9   16.30    8.90
  -5  -6  -9   11.70    7.00
  -4   7  -9   44.50   13.00
   4  -7   9   45.70   14.80
  -4   6  -9   28.30   10.30
   4  -6   9    9.30    7.40
  -4   5  -9   53.79   10.60
   4  -5   9   27.80   10.10
  -4   4  -9   -1.10    6.10
  -4   4  -9    2.10    4.00
  -4   4  -9   -2.00    6.40
   4  -4   9    3.30    7.10
  -4   3  -9  153.68   16.10
  -4   3  -9  175.68   15.80
  -4   3  -9  160.38   11.00
  -4   3  -9  148.09   13.60
   4  -3   9  166.08   15.80
  -4   2  -9  281.77   19.70
  -4   2  -9  263.27   18.20
  -4   2  -9  299.37   18.50
   4  -2   9  276.67   18.00
  -4   1  -9    4.60    4.20
  -4   1  -9    4.20    4.50
  -4   1  -9    2.80    4.80
   4  -1   9   10.30    3.50
   4  -1   9   12.70    4.40
   4  -1   9    3.70    3.30
  -4   0  -9   -0.30    3.30
  -4   0  -9   -0.20    3.00
  -4   0  -9   -1.00    2.90
  -4   0  -9    1.40    3.10
   4   0   9   -1.80    2.40
  -4  -1  -9   11.10    4.70
  -4  -1  -9    9.30    4.20
  -4  -1  -9    6.40    3.90
   4   1   9    4.30    3.40
  -4  -2  -9  301.37   21.80
  -4  -2  -9  300.57   18.00
   4   2   9  323.87   20.30
  -4  -3  -9  165.38   17.80
  -4  -3  -9  149.79   12.00
   4   3   9  130.49   15.50
  -4  -4  -9    7.30    4.90
   4   4   9   -2.50    6.20
  -4  -5  -9   47.50    8.60
   4   5   9   32.60   11.80
  -4  -6  -9   29.60    8.90
   4   6   9   12.30    8.80
   4   6   9   -0.60    7.10
  -4  -7  -9   21.30   10.40
   4   7   9   26.10   10.50
  -3   7  -9   31.50   10.90
   3  -7   9   11.90    9.50
  -3   6  -9   23.50    9.90
   3  -6   9   -2.90    9.00
  -3   5  -9    9.90    5.90
   3  -5   9   16.60    8.90
  -3   4  -9   86.19   12.50
   3  -4   9   72.89   11.20
  -3   3  -9  188.68   11.20
  -3   3  -9  185.78   14.90
  -3   3  -9  194.68   15.20
  -3   3  -9  182.28   13.10
   3  -3   9  178.28   16.70
  -3   2  -9  225.18   14.10
  -3   2  -9  224.48   15.50
  -3   2  -9  244.48   16.70
   3  -2   9  233.58   14.90
   3  -2   9  230.88   15.80
  -3   1  -9   38.30    7.30
  -3   1  -9   40.10    6.60
  -3   1  -9   35.70    5.90
   3  -1   9   51.19    6.30
   3  -1   9   34.30    6.40
   3  -1   9   49.20    5.80
  -3   0  -9  780.22   38.30
  -3   0  -9  767.52   37.90
  -3   0  -9  848.02   39.40
  -3   0  -9  828.82   38.60
  -3   0  -9  768.52   41.00
   3   0   9  736.03   39.10
  -3  -1  -9   41.30    7.20
  -3  -1  -9   38.20    5.10
  -3  -1  -9   33.20    7.20
   3   1   9   40.20    6.50
  -3  -2  -9  239.48   14.20
  -3  -2  -9  234.68   18.40
   3   2   9  242.78   17.10
  -3  -3  -9  192.68   13.50
   3   3   9  227.28   20.80
   3   4   9   66.39   12.90
   3   4   9   80.19   10.40
   3   5   9   14.00    6.40
   3   5   9   12.60   10.20
  -3  -6  -9   17.70    7.80
   3   6   9    2.30    8.20
   3   6   9    2.10    6.30
  -3  -7  -9    1.20    8.70
   3   7   9    8.60    8.80
  -2   7  -9    4.40    8.70
   2  -7   9   -6.30   10.80
  -2   6  -9   28.00   10.10
   2  -6   9   13.30    8.10
  -2   5  -9  110.19   15.30
   2  -5   9  110.79   15.50
  -2   4  -9   15.80    5.90
   2  -4   9   12.30    7.40
  -2   3  -9  119.89    9.30
  -2   3  -9  108.59   12.40
  -2   3  -9  145.09   12.90
   2  -3   9  117.99   12.90
   2  -3   9  142.59   11.90
  -2   2  -9  417.56   22.30
  -2   2  -9  366.06   22.30
  -2   2  -9  396.96   20.90
  -2   2  -9  409.76   23.30
   2  -2   9  393.46   23.00
   2  -2   9  412.46   22.40
  -2   1  -9  381.06   20.30
  -2   1  -9  329.07   21.30
  -2   1  -9  377.36   20.90
   2  -1   9  361.46   20.10
   2  -1   9  409.96   21.80
   2  -1   9  370.76   21.20
   2  -1   9  379.06   19.80
  -2   0  -9   -0.40    2.40
  -2   0  -9    2.90    2.70
  -2   0  -9    0.20    2.70
  -2   0  -9    0.50    2.60
  -2   0  -9   -1.30    2.40
   2   0   9    0.00    3.10
   2   0   9   -0.40    0.90
   2   0   9   -1.40    2.00
   2   0   9    0.30    0.80
   2   0   9    0.50    3.40
  -2  -1  -9  393.46   23.30
  -2  -1  -9  379.56   19.50
   2   1   9  396.16   22.10
   2   1   9  381.26   19.60
  -2  -2  -9  407.86   21.30
  -2  -2  -9  398.26   20.80
   2   2   9  428.26   25.10
  -2  -3  -9  152.28   10.40
   2   3   9  148.19   16.70
   2   4   9   22.00    6.10
   2   4   9   10.30    7.80
   2   5   9   99.29   18.10
   2   5   9  123.09   14.10
  -2  -6  -9   24.40    8.60
   2   6   9   23.10   11.90
   2   6   9   21.40    8.30
  -2  -7  -9    9.70    7.30
   2   7   9   11.30    8.90
  -1   7  -9   27.90    9.70
   1  -7   9    4.40   10.50
  -1   6  -9   -0.70    4.90
   1  -6   9    6.70    7.50
  -1   5  -9  163.48   18.20
   1  -5   9  146.09   17.00
  -1   4  -9  262.27   19.50
   1  -4   9  252.07   18.80
  -1   3  -9  183.18   12.40
  -1   3  -9  165.68   12.70
  -1   3  -9  146.29    8.80
   1  -3   9  156.18   14.50
  -1   2  -9  323.27   16.70
  -1   2  -9  313.37   19.10
  -1   2  -9  340.17   18.80
  -1   2  -9  317.27   18.10
   1  -2   9  311.87   19.00
   1  -2   9  344.87   20.20
   1  -2   9  326.47   18.90
  -1   1  -9  364.76   19.40
  -1   1  -9  378.56   20.60
   1  -1   9  366.46   20.90
   1  -1   9  359.16   19.50
   1  -1   9  357.26   20.20
   1  -1   9  355.66   19.60
  -1   0  -9  186.68   12.40
  -1   0  -9  169.48   10.70
  -1   0  -9  169.38   10.80
  -1   0  -9  179.58   12.30
  -1   0  -9  176.48    9.90
   1   0   9  159.88   11.90
   1   0   9  169.08    9.30
   1   0   9  191.58    9.70
  -1  -1  -9  366.36   17.60
   1   1   9  346.97   17.60
   1   1   9  391.16   21.40
  -1  -2  -9  342.17   16.70
  -1  -2  -9  290.67   16.20
   1   2   9  350.56   21.40
   1   3   9  163.68   11.50
   1   3   9  191.58   18.40
   1   4   9  270.97   18.00
   1   4   9  292.17   23.30
   1   5   9  138.09   15.20
   1   5   9  162.78   22.20
   1   6   9    4.30   10.40
   1   6   9    7.60    6.70
  -1  -7  -9   26.00   11.30
   1   7   9   16.20    8.40
   0   7  -9   21.90   10.60
   0  -7   9   20.60   12.10
   0   6  -9   14.30    7.70
   0  -6   9   11.10    7.70
   0   5  -9   12.10    7.70
   0  -5   9    4.40    6.10
   0  -5   9   12.70    7.60
   0   4  -9   16.80    6.90
   0  -4   9   15.90    6.40
   0  -4   9   16.20    7.50
   0   3  -9  122.89   13.20
   0  -3   9  180.08   11.80
   0  -3   9  165.58   12.10
   0  -3   9  177.98   13.50
   0   2  -9   31.30    4.80
   0   2  -9   36.10    5.00
   0   2  -9   37.50    6.40
   0  -2   9   35.50    5.80
   0  -2   9   32.10    5.00
   0  -2   9   36.60    6.40
   0   1  -9  308.67   17.40
   0   1  -9  337.77   18.10
   0   1  -9  297.07   17.50
   0  -1   9  309.77   19.00
   0  -1   9  328.37   17.60
   0  -1   9  337.07   18.20
   0  -1   9  344.57   18.10
   0   0  -9   -2.10    2.50
   0   0  -9   -5.70    3.50
   0   0  -9   -1.10    1.50
   0   0  -9    3.10    3.20
   0   0  -9    0.60    3.00
   0   0   9    0.80    2.30
   0   0   9    0.00    2.60
   0   0   9   -1.00    1.60
   0   0   9   -1.40    3.40
   0  -1  -9  328.47   15.10
   0  -1  -9  328.57   15.80
   0  -1  -9  317.47   15.20
   0  -1  -9  336.27   16.00
   0   1   9  345.57   19.80
   0  -2  -9   32.60    3.30
   0   2   9   29.20    3.50
   0   2   9   41.80    7.20
   0  -3  -9  176.38   11.30
   0   3   9  165.88   11.00
   0   3   9  159.58   17.10
   0   4   9    8.80    7.40
   0   4   9   24.70    5.40
   0   5   9   39.10    8.10
   0   5   9   18.50   10.50
   0   6   9   -4.40    8.30
   0   6   9    9.00    6.70
   0  -7  -9   31.40   10.40
   0   7   9   26.80    9.80
   1   7  -9    4.30    8.10
  -1  -7   9    1.70    7.70
   1   6  -9  -11.30    3.20
  -1  -6   9  -10.30    8.10
   1   5  -9    8.70    6.20
  -1  -5   9    6.80    8.20
  -1  -5   9   19.10    7.20
   1   4  -9    7.50    5.00
  -1  -4   9    3.90    5.10
  -1  -4   9    9.80    4.40
  -1  -4   9   12.10    7.30
   1   3  -9   10.90    5.40
  -1  -3   9   15.70    3.80
  -1  -3   9   13.60    4.80
  -1  -3   9    5.50    5.90
   1   2  -9   13.60    4.90
   1   2  -9   22.80    3.30
   1   2  -9   25.30    3.50
  -1  -2   9   21.00    3.50
  -1  -2   9   27.70    5.20
  -1  -2   9   27.90    6.30
   1   1  -9  117.19    9.00
   1   1  -9  133.09    8.20
   1   1  -9  121.09    8.50
  -1  -1   9  125.59    9.20
  -1  -1   9  122.89    9.20
  -1  -1   9  129.29    9.20
  -1  -1   9  128.19   10.40
   1   0  -9  229.68   11.70
   1   0  -9  220.18   13.20
   1   0  -9  226.68   13.10
   1   0  -9  237.28   14.20
  -1   0   9  224.08   13.90
  -1   0   9  208.48   11.30
  -1   0   9  205.38   12.70
  -1   0   9  227.28   12.70
   1  -1  -9  125.99    7.80
   1  -1  -9  128.89    8.40
  -1   1   9  120.69    9.90
   1  -2  -9   30.20    3.10
  -1   2   9   23.40    6.10
  -1   2   9   30.20    3.30
   1  -3  -9   17.40    3.60
  -1   3   9   10.80    6.70
  -1   3   9   16.60    3.70
  -1   4   9    7.40    7.40
  -1   4   9    1.00    3.80
  -1   5   9    7.70    4.60
  -1   5   9   13.90    9.90
  -1   6   9  -11.20    5.80
  -1   6   9   10.10    6.30
   1  -7  -9   -5.30    6.30
  -1   7   9    4.00    9.60
  -1   7   9    1.10    5.80
   2   7  -9    5.20    8.10
  -2  -7   9   15.80   11.50
   2   6  -9  101.09   16.30
  -2  -6   9   99.79   16.20
   2   5  -9   24.70    9.10
  -2  -5   9   18.40    7.70
   2   4  -9  188.68   18.60
  -2  -4   9  173.48   16.70
  -2  -4   9  174.08   12.50
  -2  -4   9  188.58   11.90
   2   3  -9   31.90    3.80
   2   3  -9   17.80    5.50
  -2  -3   9   28.60    3.80
  -2  -3   9   31.40    6.70
  -2  -3   9   25.50    5.20
   2   2  -9   95.69    7.30
   2   2  -9  109.09   10.80
  -2  -2   9  115.79    6.10
  -2  -2   9  111.39   11.30
  -2  -2   9   96.09    8.40
   2   1  -9    3.00    1.70
   2   1  -9    0.80    3.20
   2   1  -9   -1.50    2.80
  -2  -1   9    0.50    3.50
  -2  -1   9   -1.20    2.80
  -2  -1   9    1.00    4.20
   2   0  -9    2.00    3.90
   2   0  -9   -0.70    3.10
   2   0  -9    0.20    2.20
   2   0  -9    1.70    3.90
  -2   0   9   -2.00    1.80
  -2   0   9    1.30    2.80
  -2   0   9   -2.20    3.30
  -2   0   9   -2.20    3.20
   2  -1  -9    7.40    3.00
   2  -1  -9    1.80    3.50
  -2   1   9    1.70    1.20
  -2   1   9   -0.30    3.70
  -2   1   9   -1.00    1.50
  -2   1   9    0.80    2.30
   2  -2  -9  107.19    6.60
   2  -2  -9   95.89    6.80
   2  -2  -9  116.89    7.70
  -2   2   9  101.59   12.20
  -2   2   9  110.19    6.60
   2  -3  -9   29.90    3.50
   2  -3  -9   37.40    4.30
  -2   3   9    6.50    5.30
  -2   3   9   31.00    4.60
   2  -4  -9  209.18   11.00
   2  -4  -9  179.18   10.20
  -2   4   9  176.68   13.00
  -2   4   9  188.98   21.90
   2  -5  -9   16.00    4.80
  -2   5   9   16.90    6.10
  -2   5   9   19.40   10.70
   2  -6  -9  132.19   12.10
  -2   6   9   76.89   17.10
  -2   6   9  110.69   14.10
   2  -7  -9    8.20    7.30
   2  -7  -9   15.80    8.70
  -2   7   9    7.40    9.40
  -2   7   9    6.50    6.80
   3   7  -9   23.50    9.90
  -3  -7   9    3.70   10.80
   3   6  -9    3.70    7.80
  -3  -6   9   -6.00    8.10
   3   5  -9   -0.60    6.90
  -3  -5   9   13.70    8.40
   3   4  -9   57.49   10.30
  -3  -4   9   70.39   10.70
  -3  -4   9   85.09    7.90
  -3  -4   9   70.99    6.60
   3   3  -9   38.00    5.30
   3   3  -9   32.10    7.70
  -3  -3   9   40.50    8.10
  -3  -3   9   39.40    2.80
  -3  -3   9   32.90    5.10
   3   2  -9  295.87   16.90
   3   2  -9  312.07   19.30
  -3  -2   9  306.57   16.80
  -3  -2   9  297.17   18.90
   3   1  -9 1134.29   50.29
   3   1  -9 1133.49   52.49
  -3  -1   9 1007.50   50.99
  -3  -1   9 1005.20   52.29
  -3  -1   9 1074.89   51.19
   3   0  -9  174.38   11.40
   3   0  -9  195.58   11.60
   3   0  -9  154.48   11.90
  -3   0   9  171.18   11.30
  -3   0   9  186.78   11.40
  -3   0   9  167.58   11.50
  -3   0   9  156.18   10.00
   3  -1  -9 1049.40   52.79
   3  -1  -9 1091.09   53.19
   3  -1  -9 1100.89   51.49
  -3   1   9 1151.08   52.39
  -3   1   9 1117.49   51.59
  -3   1   9 1123.89   54.99
  -3   1   9 1152.38   52.09
   3  -2  -9  321.47   16.50
   3  -2  -9  307.57   17.20
   3  -2  -9  318.97   18.00
  -3   2   9  323.67   16.50
  -3   2   9  328.47   21.30
   3  -3  -9   44.60    6.50
   3  -3  -9   36.10    5.00
  -3   3   9   29.70    8.60
  -3   3   9   46.60    5.70
   3  -4  -9   81.59    9.00
   3  -4  -9   77.19    7.70
  -3   4   9   73.59   13.00
  -3   4   9   63.59    8.20
   3  -5  -9   13.60    6.60
  -3   5   9   11.60    4.90
  -3   5   9   14.40    8.10
   3  -6  -9    5.80    6.90
  -3   6   9   12.10    7.10
  -3   6   9    7.00   11.20
   3  -7  -9   51.89    9.80
   3  -7  -9   13.20    8.60
  -3   7   9   30.40    9.50
  -3   7   9   -4.30    8.70
   4   7  -9    1.80    7.30
  -4  -7   9   11.80   11.90
   4   6  -9   -3.50    7.30
  -4  -6   9   -3.60    8.00
   4   5  -9   36.80    9.70
  -4  -5   9   41.50   10.50
   4   4  -9   28.70    7.60
  -4  -4   9   31.40    4.70
  -4  -4   9   27.50    3.40
  -4  -4   9   30.40    8.80
   4   3  -9    1.80    5.30
   4   3  -9    2.90    3.30
  -4  -3   9    0.80    2.90
  -4  -3   9    2.20    5.30
   4   2  -9   -1.90    3.20
   4   2  -9   -6.60    3.90
  -4  -2   9   -1.30    3.00
  -4  -2   9    3.70    4.80
   4   1  -9  140.39    7.80
   4   1  -9  110.89   11.00
   4   1  -9  141.69   12.30
  -4  -1   9  129.29    9.80
  -4  -1   9  146.79   10.90
  -4  -1   9  142.89    9.70
   4   0  -9    1.10    2.60
   4   0  -9   -0.20    3.30
   4   0  -9   -1.00    2.90
  -4   0   9    2.50    3.90
  -4   0   9    1.60    3.10
  -4   0   9   -0.70    2.20
  -4   0   9   -2.60    2.80
   4  -1  -9  135.09   10.40
   4  -1  -9  150.18    9.50
   4  -1  -9  154.98   11.20
  -4   1   9  148.59   10.40
  -4   1   9  148.29   11.60
  -4   1   9  145.19    9.30
  -4   1   9  156.78   10.10
   4  -2  -9   -0.70    3.20
   4  -2  -9   -6.60    4.00
  -4   2   9   -0.70    4.10
  -4   2   9   -2.80    1.80
  -4   2   9    1.90    2.70
  -4   2   9   -0.10    2.40
   4  -3  -9    0.20    3.50
   4  -3  -9    4.20    5.00
  -4   3   9    2.80    3.30
  -4   3   9    2.90    5.90
   4  -4  -9   20.30    5.30
   4  -4  -9   23.50    7.20
  -4   4   9   25.70    9.90
  -4   4   9   28.60    6.10
   4  -5  -9   53.39    9.90
  -4   5   9   58.99    9.00
  -4   5   9   34.90   12.10
   4  -6  -9    9.80    7.30
  -4   6   9    3.80   11.20
  -4   6   9    6.20    6.10
   4  -7  -9   -4.10    8.80
  -4   7   9    5.20    6.40
   5   7  -9   -2.80    9.50
  -5  -7   9  -14.90    8.60
   5   6  -9  -12.70    4.10
  -5  -6   9   -1.10    8.00
   5   5  -9    2.20    7.40
  -5  -5   9   -1.70    7.30
   5   4  -9   11.20    7.30
  -5  -4   9    0.20    6.60
  -5  -4   9    6.30    1.20
  -5  -4   9    6.40    1.20
  -5  -4   9    9.30    3.10
   5   3  -9   53.99    8.30
   5   3  -9   54.39   10.20
  -5  -3   9   48.40    5.30
  -5  -3   9   46.80    8.50
   5   2  -9   54.29    8.00
   5   2  -9   60.99    9.30
  -5  -2   9   57.69    8.40
  -5  -2   9   71.89    7.10
  -5  -2   9   70.19    7.00
   5   1  -9   34.70    4.20
   5   1  -9   33.80    6.00
  -5  -1   9   34.30    5.70
  -5  -1   9   24.70    5.50
  -5  -1   9   49.90    7.00
  -5  -1   9   42.40    5.90
   5   0  -9   14.20    4.20
   5   0  -9   12.80    4.60
   5   0  -9   16.50    4.60
   5   0  -9   10.40    3.70
  -5   0   9   10.80    4.10
  -5   0   9    6.20    4.50
  -5   0   9    5.60    3.50
  -5   0   9    9.40    3.80
   5  -1  -9   45.60    6.70
  -5   1   9   47.50    6.40
  -5   1   9   40.70    5.90
  -5   1   9   41.40    6.70
  -5   1   9   46.70    7.30
   5  -2  -9   81.79    8.50
   5  -2  -9   53.59    8.10
  -5   2   9   62.09    9.90
  -5   2   9   69.79    6.80
  -5   2   9   64.49    6.90
  -5   2   9   55.79    6.80
   5  -3  -9   46.50    8.50
   5  -3  -9   52.39    7.40
  -5   3   9   50.59    6.90
  -5   3   9   66.19   11.80
   5  -4  -9    5.30    6.30
   5  -4  -9    1.40    4.80
  -5   4   9   10.80    4.70
  -5   4   9   -0.30    7.30
   5  -5  -9    4.10    6.70
  -5   5   9   -7.40    5.20
  -5   5   9    1.80    4.30
   5  -6  -9   -1.50    7.30
  -5   6   9   11.30    6.30
  -5   6   9   -8.50    9.50
   5  -7  -9   -7.20    5.80
  -5   7   9   10.40    7.20
   6   7  -9   16.90   11.70
  -6  -7   9   -8.00    9.20
   6   6  -9   -1.50    5.90
  -6  -6   9    6.10    9.30
   6   5  -9    5.70    6.30
  -6  -5   9    7.50    8.10
   6   4  -9   -0.70    6.10
   6   4  -9    2.10    4.90
  -6  -4   9   20.60    7.90
   6   3  -9   27.00    6.90
   6   3  -9   17.50    7.50
  -6  -3   9   31.10    7.70
   6   2  -9  195.28   15.00
   6   2  -9  197.68   18.00
  -6  -2   9  190.48   13.90
  -6  -2   9  193.58   12.50
   6   1  -9    3.50    4.40
   6   1  -9    0.60    2.30
  -6  -1   9    3.10    3.90
  -6  -1   9   -2.60    2.40
  -6  -1   9   -1.60    3.40
  -6  -1   9   -0.60    3.20
   6   0  -9   -2.30    3.40
   6   0  -9    1.90    3.00
   6   0  -9    3.70    3.30
   6   0  -9    8.40    5.40
  -6   0   9   -2.00    3.80
  -6   0   9    4.60    3.20
  -6   0   9    0.10    3.50
  -6   0   9    2.90    4.30
   6  -1  -9    0.90    3.80
   6  -1  -9   -4.80    3.20
  -6   1   9   -7.60    2.90
  -6   1   9    1.60    3.80
  -6   1   9   -1.30    4.40
  -6   1   9   -3.30    3.10
   6  -2  -9  186.18   15.50
  -6   2   9  200.48   15.00
  -6   2   9  237.28   13.50
  -6   2   9  195.78   15.90
  -6   2   9  184.68   13.10
  -6   3   9   23.60    5.70
  -6   3   9   24.30    8.20
  -6   3   9   23.90    3.40
  -6   3   9   14.30    3.10
  -6   4   9    6.50    4.80
  -6   4   9    2.20    7.30
  -6   5   9    2.20    4.90
  -6   5   9   -4.70    5.10
   6  -6  -9    7.90    6.80
  -6   6   9    9.10    6.20
  -6   6   9    2.20    8.50
   6  -7  -9   13.40   10.80
  -6   7   9   15.20    8.50
   7   6  -9    2.10    7.40
  -7  -6   9  -14.40    6.20
   7   5  -9   96.49   16.70
  -7  -5   9  135.99   16.40
   7   4  -9    0.60    5.30
   7   4  -9   -4.70    4.50
  -7  -4   9   10.30    7.10
   7   3  -9  283.97   20.50
   7   3  -9  258.27   24.40
  -7  -3   9  296.17   19.50
   7   2  -9   16.00    3.30
   7   2  -9   11.50    5.90
  -7  -2   9   12.80    5.40
  -7  -2   9    8.60    4.30
  -7  -2   9    4.70    5.20
   7   1  -9  185.78   15.60
   7   1  -9  198.38   12.50
  -7  -1   9  178.58   12.50
  -7  -1   9  175.78   13.00
  -7  -1   9  185.28   14.30
  -7  -1   9  204.98   13.30
   7   0  -9  162.38   15.80
   7   0  -9  182.48   11.30
  -7   0   9  159.58   14.10
  -7   0   9  162.78   11.40
  -7   0   9  154.48   12.30
  -7   0   9  156.58   12.40
   7  -1  -9  193.58   15.80
  -7   1   9  192.98   13.90
  -7   1   9  198.38   13.90
  -7   1   9  180.78   13.70
   7  -2  -9    4.30    4.60
  -7   2   9   13.40    5.10
  -7   2   9    9.10    5.70
   7  -3  -9  284.37   22.00
  -7   3   9  306.07   22.80
  -7   3   9  292.27   19.00
  -7   3   9  287.47   16.80
   7  -4  -9    4.80    7.30
  -7   4   9    6.30    5.00
  -7   4   9   -6.80    6.90
   7  -5  -9  128.09   17.50
  -7   5   9  179.58   23.20
  -7   5   9  170.08   16.90
   7  -6  -9    4.30   10.30
   7  -6  -9   -3.00    5.40
  -7   6   9    4.80    7.90
  -7   6   9    8.40    6.30
   8   6  -9    5.10    7.10
  -8  -6   9   -0.90    8.80
   8   5  -9    6.30    9.20
  -8  -5   9   -7.60    6.70
   8   4  -9    3.10    8.20
   8   4  -9    0.60    5.10
  -8  -4   9    3.90    7.40
   8   3  -9   60.09   11.50
  -8  -3   9   62.69    9.70
  -8  -3   9   63.09    6.10
  -8  -3   9   65.99   12.00
  -8  -3   9   93.19    8.90
   8   2  -9    1.50    2.70
   8   2  -9   -1.70    5.40
  -8  -2   9   -2.10    6.00
  -8  -2   9    1.60    3.50
  -8  -2   9    0.90    4.60
  -8  -2   9    0.60    4.10
   8   1  -9   39.20    9.30
   8   1  -9   42.20    6.80
  -8  -1   9   38.60    7.40
  -8  -1   9   41.00    7.30
  -8  -1   9   48.90    6.70
   8   0  -9   -7.60    4.90
   8   0  -9   -4.30    3.80
   8   0  -9   -2.90    2.70
  -8   0   9    5.90    3.50
  -8   0   9    0.80    4.60
  -8   0   9   -1.50    4.10
   8  -1  -9   37.70    9.50
  -8   1   9   57.39    9.00
  -8   1   9   44.00    7.80
  -8   1   9   47.20    7.90
   8  -2  -9   -5.60    4.10
  -8   2   9    0.30    3.70
  -8   2   9    3.30    4.60
  -8   2   9    8.00    5.50
   8  -3  -9   74.59   12.60
  -8   3   9   66.19   12.20
  -8   3   9   72.09   10.40
  -8   3   9   80.69    9.10
   8  -4  -9    5.50    7.80
  -8   4   9   -1.60    7.30
  -8   4   9   12.50    6.10
   8  -5  -9   -4.50    7.80
  -8   5   9    0.80    5.60
  -8   5   9   -3.20    8.50
   8  -6  -9    5.30    6.30
   8  -6  -9   -1.30    9.50
  -8   6   9   22.90    8.40
   9   6  -9   -0.60    7.50
  -9  -6   9    3.20    6.90
  -9  -6   9   14.10   11.60
   9   5  -9   11.60    8.60
  -9  -5   9   13.90    8.80
  -9  -5   9   19.80    9.20
   9   4  -9   98.89   15.20
  -9  -4   9   85.19   12.70
  -9  -4   9   56.09   12.60
   9   3  -9   22.80    9.20
  -9  -3   9   82.39    9.20
  -9  -3   9   70.79   13.20
  -9  -3   9   83.19   10.60
  -9  -3   9   55.99    6.70
   9   2  -9    3.90    3.70
   9   2  -9   -2.10    4.30
  -9  -2   9    0.80    4.30
  -9  -2   9   -2.00    4.50
  -9  -2   9    8.10    4.60
  -9  -2   9   -3.50    4.40
   9   1  -9   52.59    7.40
   9   1  -9   35.50    9.60
  -9  -1   9   30.60    7.60
  -9  -1   9   28.90    5.50
  -9  -1   9   47.90    8.30
   9   0  -9   94.99    9.30
   9   0  -9   68.89   11.80
  -9   0   9   77.69    8.60
  -9   0   9   99.39   12.00
  -9   0   9   84.59   10.80
   9  -1  -9   32.20    9.60
  -9   1   9   38.70    8.60
  -9   1   9   48.40    8.60
  -9   1   9   43.00    7.50
   9  -2  -9    6.30    6.20
  -9   2   9    3.60    5.70
  -9   2   9   -6.10    5.30
  -9   2   9   -0.10    5.50
   9  -3  -9   58.19   12.60
  -9   3   9   55.79   10.00
  -9   3   9   60.69    9.10
  -9   3   9   44.50   10.30
   9  -4  -9   72.19   14.70
  -9   4   9   67.99   11.20
  -9   4   9   78.29   14.40
   9  -5  -9   17.10   10.20
   9  -5  -9   23.10    8.70
  -9   5   9    8.30    6.80
  -9   5   9   12.60    9.70
   9  -6  -9    5.20   10.00
   9  -6  -9   13.30    9.50
  -9   6   9   13.90    8.10
 -10  -5   9   12.40    9.80
 -10  -5   9   -3.30    7.40
  10   4  -9   20.20    8.90
 -10  -4   9   17.80    9.40
 -10  -4   9   18.60    8.50
 -10  -4   9   29.80    7.00
  10   3  -9   -2.30    7.10
 -10  -3   9    1.00    5.10
 -10  -3   9    6.00    8.40
 -10  -3   9   26.10    7.00
  10   2  -9  129.89   18.00
 -10  -2   9  156.08   11.90
 -10  -2   9  171.68   15.40
 -10  -2   9  160.68   18.40
  10   1  -9   20.90    9.50
 -10  -1   9   25.20    8.60
 -10  -1   9   34.50    8.20
 -10  -1   9   38.00    5.80
  10   0  -9   -6.30    6.10
 -10   0   9    0.20    5.20
 -10   0   9    4.20    4.00
 -10   0   9    3.90    6.10
  10  -1  -9   16.00    9.20
 -10   1   9   26.60    7.40
 -10   1   9   28.80    6.50
 -10   1   9   28.70    7.80
  10  -2  -9  161.28   19.50
 -10   2   9  202.38   18.80
 -10   2   9  177.08   16.50
 -10   2   9  147.29   16.20
  10  -3  -9    2.20    8.60
 -10   3   9    4.40    5.60
 -10   3   9   24.40    8.60
 -10   3   9   19.90    8.10
  10  -4  -9   19.10   10.20
 -10   4   9   35.10    9.40
 -10   4   9   24.60   11.00
  10  -5  -9   -5.10    6.80
  10  -5  -9    7.70    9.80
 -10   5   9   -4.10    6.20
 -10   5   9    7.30   10.30
 -11  -5   9   14.20   11.40
  11   4  -9   17.80    9.60
 -11  -4   9   15.70   11.40
 -11  -4   9    5.00    5.90
  11   3  -9   59.09   13.60
 -11  -3   9   74.59   10.80
 -11  -3   9   66.19   14.20
  11   2  -9   83.29   14.60
 -11  -2   9   53.19   12.80
 -11  -2   9   72.19   10.90
 -11  -2   9   37.20    8.30
  11   1  -9   97.39   16.20
 -11  -1   9   88.89   12.00
 -11  -1   9   85.79   13.40
  11   0  -9   16.60    7.80
 -11   0   9   24.50    7.60
 -11   0   9   23.90    7.70
  11  -1  -9  139.79   18.20
 -11   1   9  113.19   13.70
 -11   1   9  122.19   15.10
 -11   1   9  136.49   12.70
  11  -2  -9   65.59   13.30
 -11   2   9   48.40    9.80
 -11   2   9   85.09   11.80
 -11   2   9   37.30   10.40
  11  -3  -9   52.19   13.80
 -11   3   9   69.89   12.30
 -11   3   9   67.29   12.60
 -11   3   9   63.59   10.40
  11  -4  -9   10.50    6.90
  11  -4  -9   -2.00    8.70
 -11   4   9   13.20    8.60
 -11   4   9    0.90    9.50
  11  -5  -9   21.10   11.70
  11  -5  -9    8.30    7.90
 -11   5   9   13.50    8.90
  12   4  -9   15.50   10.70
 -12  -4   9   -8.10    9.80
 -12  -4   9    4.30    6.60
  12   3  -9   -5.80    7.20
 -12  -3   9   12.70    7.30
 -12  -3   9   13.20    9.00
  12   2  -9   18.20    9.50
 -12  -2   9  -12.30    6.10
 -12  -2   9    5.90    7.00
 -12  -2   9    6.40    6.80
  12   1  -9    1.10    8.40
 -12  -1   9    6.90    6.60
 -12  -1   9  -13.60    6.60
  12   0  -9   -2.30    5.60
 -12   0   9    0.60    7.20
 -12   0   9    5.60    6.50
  12  -1  -9   -1.40    8.80
 -12   1   9    6.50    6.50
 -12   1   9    3.20    6.20
  12  -2  -9   -2.50    8.70
 -12   2   9   -5.00    4.90
 -12   2   9    9.60    7.10
  12  -3  -9    6.20   10.40
 -12   3   9    7.70    6.70
  12  -4  -9   -8.10   10.10
 -12   4   9   -6.60    7.10
  13   4  -9   28.90   13.10
 -13  -4   9    6.50    8.10
 -13  -4   9    0.80   11.20
  13   3  -9    0.40    8.40
 -13  -3   9    7.50    8.20
 -13  -3   9   20.90   13.20
  13   2  -9   14.80    9.10
 -13  -2   9   27.20    9.70
 -13  -2   9   35.50    9.50
  13   1  -9   40.90   13.30
 -13  -1   9   45.30   11.70
 -13  -1   9   48.70   10.60
  13   0  -9    5.40    7.80
 -13   0   9    3.30    7.00
 -13   0   9   -1.70    6.00
  13  -1  -9   35.30   13.30
 -13   1   9   35.60    9.80
 -13   1   9   27.30    8.90
  13  -2  -9   38.60   12.50
 -13   2   9    7.50    7.40
 -13   2   9   20.30   10.30
  13  -3  -9    5.90   11.40
 -13   3   9   10.70    7.90
  13  -4  -9    6.40   11.70
 -13   4   9   -6.70    8.60
  14   3  -9    2.50   10.00
 -14  -3   9   -6.90    7.30
  14   2  -9   -4.40    8.50
 -14  -2   9   -1.10   10.20
  14   1  -9   10.20    9.10
 -14  -1   9   13.10    8.20
 -14  -1   9   16.10   10.90
  14   0  -9    0.70    8.30
 -14   0   9  -14.10    7.50
 -14   0   9    0.80    7.30
  14  -1  -9   25.60   13.60
 -14   1   9    7.40    7.60
 -14   1   9    3.40    6.90
  14  -2  -9  -13.20    6.10
 -14   2   9   -3.60    5.80
 -14   2   9   20.10    8.40
  14  -3  -9   13.60   10.10
 -14   3   9    6.00    9.60
  15   2  -9   -2.90   11.40
  15   1  -9   63.19   17.50
 -15  -1   9   76.19   16.80
  15   0  -9   11.30    9.90
 -15   0   9    4.70    7.90
  15  -1  -9   42.00   16.50
 -15   1   9   68.79   15.50
  15  -2  -9  -25.70    9.00
 -15   2   9   15.00    9.20
 -13   2 -10   26.40   11.40
 -13   2 -10   39.60   13.00
 -13   1 -10   30.90   11.80
 -13   1 -10   13.30   10.30
 -13   0 -10   -2.70    6.30
 -13   0 -10   -9.50    9.90
 -13  -1 -10   10.80   10.00
 -13  -1 -10    2.90   11.20
 -13  -2 -10   30.10   10.30
 -13  -2 -10   29.00   13.00
 -12   3 -10   33.00   16.00
 -12   3 -10   57.59   13.60
 -12   3 -10   43.10   12.10
 -12   2 -10   -0.20    8.50
 -12   2 -10    2.10    6.40
 -12   2 -10    9.90   10.10
 -12   1 -10   38.10   11.30
 -12   1 -10   31.00   13.30
 -12   1 -10   34.90   11.00
 -12   0 -10   14.10   11.50
 -12   0 -10    7.30    8.90
 -12   0 -10   17.50    8.20
 -12  -1 -10   35.00    8.80
 -12  -1 -10   34.50   13.10
 -12  -1 -10   45.10   11.70
 -12  -2 -10    4.50    9.70
 -12  -2 -10    1.10    8.20
 -12  -2 -10    2.60    6.30
 -12  -3 -10   31.10   11.80
 -12  -3 -10   32.00   13.80
 -11   4 -10   13.70    8.80
 -11   4 -10   -0.30   13.70
 -11   3 -10   28.00   10.60
 -11   3 -10   43.40   15.80
 -11   3 -10   43.80   12.60
 -11   2 -10   37.20   13.80
 -11   2 -10   35.00   10.80
 -11   2 -10   21.50   10.00
 -11   1 -10    5.20    7.90
 -11   1 -10    4.00    6.00
 -11   0 -10   19.70   11.30
 -11   0 -10   10.20    7.10
 -11   0 -10  -13.10    5.80
 -11  -1 -10   -3.10    7.30
 -11  -1 -10    2.50    8.90
 -11  -1 -10    5.10    6.40
 -11  -2 -10   22.40    6.70
 -11  -2 -10   20.50   10.90
 -11  -2 -10   29.10    9.70
 -11  -3 -10    5.40    8.90
 -11  -3 -10   50.69   13.90
 -11  -4 -10   24.40   10.60
 -11  -4 -10   30.60   11.70
 -10   4 -10   23.30    9.30
 -10   4 -10   24.90   11.90
 -10   3 -10    4.60   10.30
 -10   3 -10   21.80   10.10
 -10   3 -10   15.50    9.60
 -10   2 -10   12.30    9.80
 -10   2 -10    2.40    7.50
 -10   2 -10   14.40    9.10
 -10   1 -10   94.59   16.40
 -10   1 -10   91.69   13.40
 -10   1 -10   88.59   13.90
 -10   0 -10   28.80    8.00
 -10   0 -10   16.40   10.10
 -10   0 -10   16.10    8.40
 -10  -1 -10   78.29   11.90
 -10  -1 -10   72.79   13.80
 -10  -1 -10   85.29   10.30
 -10  -2 -10    9.30    5.10
 -10  -2 -10   -6.00    5.20
 -10  -2 -10   14.60    8.00
 -10  -3 -10   13.40    8.70
 -10  -3 -10    8.40    9.60
 -10  -4 -10   16.10    9.20
 -10  -4 -10   24.20   11.80
 -10  -5 -10   11.70   11.60
  -9   5 -10   17.50   10.60
   9  -5  10   -7.70    7.90
  -9   4 -10   12.90    9.30
  -9   4 -10    2.50   11.30
   9  -4  10    2.70    8.90
  -9   3 -10   -8.00    6.00
  -9   3 -10    7.70    8.80
  -9   3 -10   -6.60    6.90
   9  -3  10   -5.60    6.20
  -9   2 -10    2.90    5.20
  -9   2 -10   -8.70    8.20
  -9   2 -10   11.80    8.10
   9  -2  10    3.30    5.50
  -9   1 -10   43.50    9.90
  -9   1 -10   28.90    9.80
  -9   1 -10   25.50    7.70
   9  -1  10   38.90    6.10
  -9   0 -10    6.00    6.00
  -9   0 -10   -2.10    4.40
  -9   0 -10    2.20    7.80
   9   0  10    1.00    4.20
  -9  -1 -10   27.10   10.30
  -9  -1 -10   30.90    7.70
  -9  -1 -10   47.50    7.70
  -9  -2 -10    1.70    7.30
  -9  -2 -10    4.90    3.70
  -9  -2 -10   -4.20    6.20
  -9  -3 -10    6.00    7.20
  -9  -3 -10   10.20    9.30
  -9  -4 -10    2.80    7.60
  -9  -4 -10    6.40    7.80
  -9  -5 -10  -12.60    6.60
  -9  -5 -10   -0.70    9.30
  -8   5 -10   52.89   12.00
   8  -5  10   58.19   13.30
  -8   4 -10    6.50   11.10
  -8   4 -10    7.00    9.50
  -8   4 -10   10.20    6.80
   8  -4  10    9.50    9.10
  -8   3 -10  102.79   16.80
  -8   3 -10   59.59   12.10
   8  -3  10   74.59   11.50
  -8   2 -10   94.29   15.70
  -8   2 -10   86.69   12.80
  -8   2 -10   60.29   11.80
   8  -2  10   70.99    8.80
   8  -2  10   90.09   10.90
  -8   1 -10   83.09   12.30
  -8   1 -10   91.19   14.90
  -8   1 -10   94.99   12.60
   8  -1  10   87.09    9.60
  -8   0 -10    6.90    7.70
  -8   0 -10   10.60    5.50
  -8   0 -10    6.10    5.90
   8   0  10   14.10    4.20
  -8  -1 -10   99.09    9.80
  -8  -1 -10   87.29   13.60
  -8  -1 -10   83.89   11.80
   8   1  10   88.99    9.00
  -8  -2 -10   64.29    4.90
  -8  -2 -10   58.99    9.90
  -8  -2 -10   89.69    5.20
  -8  -2 -10   80.39   14.30
   8   2  10   71.19    9.50
  -8  -3 -10   53.49   13.30
  -8  -3 -10   62.99   10.90
   8   3  10   56.59   10.10
  -8  -4 -10    6.00    7.00
  -8  -4 -10   13.70    9.40
   8   4  10   10.80    8.10
  -8  -5 -10   68.49   12.50
  -8  -5 -10   59.49   15.20
  -8  -5 -10   78.39   12.60
  -7   6 -10    2.10    6.20
   7  -6  10   -7.70    8.80
  -7   5 -10    5.00    7.70
   7  -5  10    4.00    8.00
  -7   4 -10   17.10    9.10
  -7   4 -10   14.50    8.10
  -7   4 -10   20.10   10.50
   7  -4  10   10.40    8.00
  -7   3 -10   10.90    7.20
  -7   3 -10   -6.50    7.30
  -7   3 -10    2.00    4.70
   7  -3  10    8.00    6.60
  -7   2 -10    1.20    8.20
  -7   2 -10    4.00    4.80
  -7   2 -10    1.90    7.10
   7  -2  10    3.80    5.10
   7  -2  10    7.10    5.20
  -7   1 -10   -3.20    4.20
  -7   1 -10    4.40    5.90
  -7   1 -10   -3.10    5.30
   7  -1  10    9.10    4.60
   7  -1  10    3.50    1.80
   7  -1  10    2.00    1.90
  -7   0 -10    3.40    3.50
  -7   0 -10   -0.80    4.50
  -7   0 -10    1.40    4.10
  -7   0 -10   -9.30    5.10
   7   0  10    0.30    3.20
  -7  -1 -10    8.80    7.10
  -7  -1 -10    1.60    3.50
  -7  -1 -10    7.80    5.80
  -7  -1 -10    0.30    3.60
  -7  -1 -10    9.60    4.40
   7   1  10    0.40    3.40
  -7  -2 -10    5.40    5.90
  -7  -2 -10   -0.10    5.20
   7   2  10    4.70    4.70
  -7  -3 -10    2.30    5.60
[truncated: 464,628 more chars]
