# Supplementary material for: 2-Oxabicyclo[2.2.2]octane as a new bioisostere of the phenyl ring
Source: Nat Commun. 2023 Oct 2;14:5608. doi: 10.1038/s41467-023-41298-3 (PMC10545790; doi:10.1038/s41467-023-41298-3)
Supplement: Supplementary file 7 — Supplementary Data 4 [file 41467_2023_41298_MOESM7_ESM.cif]

data_v64
_audit_creation_date               2022-12-03
_audit_creation_method
;
Olex2 1.5
(compiled 2022.04.07 svn.rca3783a0 for OlexSys, GUI svn.r6498)
;
_shelx_SHELXL_version_number       '2016/6'
_audit_contact_author_address      ?
_audit_contact_author_email        ?
_audit_contact_author_name         ''
_audit_contact_author_phone        ?
_publ_contact_author_id_orcid      ?
_publ_section_references
;
Dolomanov, O.V., Bourhis, L.J., Gildea, R.J, Howard, J.A.K. & Puschmann, H.
 (2009), J. Appl. Cryst. 42, 339-341.

Sheldrick, G.M. (2015). Acta Cryst. A71, 3-8.

Sheldrick, G.M. (2015). Acta Cryst. C71, 3-8.
;
_chemical_name_common              ?
_chemical_name_systematic          ?
_chemical_formula_moiety           'C10 H14 O5, H2 O'
_chemical_formula_sum              'C10 H16 O6'
_chemical_formula_weight           232.23
_chemical_melting_point            ?
loop_
  _atom_type_symbol
  _atom_type_description
  _atom_type_scat_dispersion_real
  _atom_type_scat_dispersion_imag
  _atom_type_scat_source
 'C' 'C' 0.0033 0.0016 'International Tables Vol C Tables 4.2.6.8 and 6.1.1.4'
 'H' 'H' 0.0000 0.0000 'International Tables Vol C Tables 4.2.6.8 and 6.1.1.4'
 'O' 'O' 0.0106 0.0060 'International Tables Vol C Tables 4.2.6.8 and 6.1.1.4'

_shelx_space_group_comment
;
The symmetry employed for this shelxl refinement is uniquely defined
by the following loop, which should always be used as a source of
symmetry information in preference to the above space-group names.
They are only intended as comments.
;
_space_group_crystal_system        'monoclinic'
_space_group_IT_number             14
_space_group_name_H-M_alt          'P 1 21/c 1'
_space_group_name_Hall             '-P 2ybc'
loop_
  _space_group_symop_operation_xyz
 'x, y, z'
 '-x, y+1/2, -z+1/2'
 '-x, -y, -z'
 'x, -y-1/2, z-1/2'

_cell_length_a                     15.2107(11)
_cell_length_b                     5.9409(4)
_cell_length_c                     12.4791(9)
_cell_angle_alpha                  90
_cell_angle_beta                   101.580(4)
_cell_angle_gamma                  90
_cell_volume                       1104.72(14)
_cell_formula_units_Z              4
_cell_measurement_reflns_used      3925
_cell_measurement_temperature      273.15
_cell_measurement_theta_max        26.26
_cell_measurement_theta_min        2.73
_shelx_estimated_absorpt_T_max     0.993
_shelx_estimated_absorpt_T_min     0.977
_exptl_absorpt_coefficient_mu      0.116
_exptl_absorpt_correction_T_max    ?
_exptl_absorpt_correction_T_min    ?
_exptl_absorpt_correction_type     none
_exptl_absorpt_process_details     ?
_exptl_absorpt_special_details     ?
_exptl_crystal_colour              'light yellow'
_exptl_crystal_colour_modifier     light
_exptl_crystal_colour_primary      yellow
_exptl_crystal_density_diffrn      1.396
_exptl_crystal_density_meas        ?
_exptl_crystal_density_method      ?
_exptl_crystal_description         block
_exptl_crystal_F_000               496
_exptl_crystal_size_max            0.2
_exptl_crystal_size_mid            0.06
_exptl_crystal_size_min            0.06
_exptl_transmission_factor_max     ?
_exptl_transmission_factor_min     ?
_diffrn_reflns_av_R_equivalents    0.0426
_diffrn_reflns_av_unetI/netI       0.0286
_diffrn_reflns_Laue_measured_fraction_full  0.999
_diffrn_reflns_Laue_measured_fraction_max  0.999
_diffrn_reflns_limit_h_max         18
_diffrn_reflns_limit_h_min         -18
_diffrn_reflns_limit_k_max         6
_diffrn_reflns_limit_k_min         -7
_diffrn_reflns_limit_l_max         14
_diffrn_reflns_limit_l_min         -14
_diffrn_reflns_number              14878
_diffrn_reflns_point_group_measured_fraction_full  0.999
_diffrn_reflns_point_group_measured_fraction_max  0.999
_diffrn_reflns_theta_full          24.992
_diffrn_reflns_theta_max           24.992
_diffrn_reflns_theta_min           2.734
_diffrn_ambient_temperature        273.15
_diffrn_detector_area_resol_mean   ?
_diffrn_measured_fraction_theta_full  0.999
_diffrn_measured_fraction_theta_max  0.999
_diffrn_measurement_device_type    'Bruker APEX-II CCD'
_diffrn_measurement_method         '\f and \w scans'
_diffrn_radiation_type             MoK\a
_diffrn_radiation_wavelength       0.71073
_diffrn_source                     ?
_diffrn_source_current             30.0
_diffrn_source_power               1.2
_diffrn_source_voltage             40.0
_diffrn_standards_number           0
_reflns_Friedel_coverage           0.000
_reflns_Friedel_fraction_full      .
_reflns_Friedel_fraction_max       .
_reflns_number_gt                  1427
_reflns_number_total               1940
_reflns_special_details
;
 Reflections were merged by SHELXL according to the crystal
 class for the calculation of statistics and refinement.
 
 _reflns_Friedel_fraction is defined as the number of unique
 Friedel pairs measured divided by the number that would be
 possible theoretically, ignoring centric projections and
 systematic absences.
;
_reflns_threshold_expression       'I > 2\s(I)'
_computing_cell_refinement         ?
_computing_data_collection         ?
_computing_data_reduction          ?
_computing_molecular_graphics      'Olex2 1.5 (Dolomanov et al., 2009)'
_computing_publication_material    'Olex2 1.5 (Dolomanov et al., 2009)'
_computing_structure_refinement    'SHELXL 2016/6 (Sheldrick, 2015)'
_computing_structure_solution      'SHELXT 2014/5 (Sheldrick, 2014)'
_refine_diff_density_max           0.251
_refine_diff_density_min           -0.222
_refine_diff_density_rms           0.049
_refine_ls_extinction_coef         .
_refine_ls_extinction_method       none
_refine_ls_goodness_of_fit_ref     1.047
_refine_ls_hydrogen_treatment      mixed
_refine_ls_matrix_type             full
_refine_ls_number_parameters       158
_refine_ls_number_reflns           1940
_refine_ls_number_restraints       0
_refine_ls_R_factor_all            0.0704
_refine_ls_R_factor_gt             0.0495
_refine_ls_restrained_S_all        1.047
_refine_ls_shift/su_max            0.000
_refine_ls_shift/su_mean           0.000
_refine_ls_structure_factor_coef   Fsqd
_refine_ls_weighting_details      
 'w=1/[\s^2^(Fo^2^)+(0.0695P)^2^+0.3211P] where P=(Fo^2^+2Fc^2^)/3'
_refine_ls_weighting_scheme        calc
_refine_ls_wR_factor_gt            0.1216
_refine_ls_wR_factor_ref           0.1331
_refine_special_details            ?
_olex2_refinement_description
;
1. Fixed Uiso
 At 1.2 times of:
  All C(H,H) groups
 At 1.5 times of:
  All C(H,H,H) groups
2.a Secondary CH2 refined with riding coordinates:
 C2(H2A,H2B), C3(H3A,H3B), C5(H5A,H5B), C6(H6A,H6B), C7(H7A,H7B)
2.b Idealised Me refined as rotating group:
 C9(H9A,H9B,H9C)
;
_atom_sites_solution_hydrogens     mixed
_atom_sites_solution_primary       dual
_atom_sites_solution_secondary     ?
loop_
  _atom_site_label
  _atom_site_type_symbol
  _atom_site_fract_x
  _atom_site_fract_y
  _atom_site_fract_z
  _atom_site_U_iso_or_equiv
  _atom_site_adp_type
  _atom_site_occupancy
  _atom_site_site_symmetry_order
  _atom_site_calc_flag
  _atom_site_refinement_flags_posn
  _atom_site_refinement_flags_adp
  _atom_site_refinement_flags_occupancy
  _atom_site_disorder_assembly
  _atom_site_disorder_group
 O1 O 0.66826(10) 0.3808(2) 0.44108(11) 0.0452(4) Uani 1 1 d . . . . .
 O2 O 0.87027(13) 0.5956(3) 0.27942(15) 0.0720(6) Uani 1 1 d . . . . .
 O3 O 0.90789(11) 0.8701(3) 0.40039(13) 0.0593(5) Uani 1 1 d . . . . .
 O4 O 0.56061(11) 0.2550(3) 0.57140(13) 0.0562(5) Uani 1 1 d . . . . .
 O5 O 0.63029(11) 0.4736(3) 0.70826(12) 0.0507(5) Uani 1 1 d . . . . .
 H5 H 0.5819(19) 0.432(4) 0.747(2) 0.078(8) Uiso 1 1 d . . . . .
 O6 O 0.51881(12) 0.3862(3) 0.83046(14) 0.0523(5) Uani 1 1 d . . . . .
 C1 C 0.68607(13) 0.4840(3) 0.54690(15) 0.0338(5) Uani 1 1 d . . . . .
 C2 C 0.67844(14) 0.7393(3) 0.53455(19) 0.0436(6) Uani 1 1 d . . . . .
 H2A H 0.683019 0.808957 0.605750 0.052 Uiso 1 1 calc R U . . .
 H2B H 0.620780 0.778994 0.489716 0.052 Uiso 1 1 calc R U . . .
 C3 C 0.75465(15) 0.8235(4) 0.48043(19) 0.0472(6) Uani 1 1 d . . . . .
 H3A H 0.731300 0.930252 0.422951 0.057 Uiso 1 1 calc R U . . .
 H3B H 0.800076 0.898630 0.534196 0.057 Uiso 1 1 calc R U . . .
 C4 C 0.79576(14) 0.6217(3) 0.43247(16) 0.0343(5) Uani 1 1 d . . . . .
 C5 C 0.71984(16) 0.4789(4) 0.36841(17) 0.0507(6) Uani 1 1 d . . . . .
 H5A H 0.681224 0.571936 0.314746 0.061 Uiso 1 1 calc R U . . .
 H5B H 0.744577 0.360625 0.329769 0.061 Uiso 1 1 calc R U . . .
 C6 C 0.78144(13) 0.4194(4) 0.60393(16) 0.0392(5) Uani 1 1 d . . . . .
 H6A H 0.798580 0.502536 0.671816 0.047 Uiso 1 1 calc R U . . .
 H6B H 0.784214 0.259879 0.620851 0.047 Uiso 1 1 calc R U . . .
 C7 C 0.84540(15) 0.4751(4) 0.52737(17) 0.0463(6) Uani 1 1 d . . . . .
 H7A H 0.866037 0.337295 0.498821 0.056 Uiso 1 1 calc R U . . .
 H7B H 0.897301 0.555429 0.567274 0.056 Uiso 1 1 calc R U . . .
 C8 C 0.86085(14) 0.6892(4) 0.36111(17) 0.0398(5) Uani 1 1 d . . . . .
 C9 C 0.97437(17) 0.9529(5) 0.3424(2) 0.0586(7) Uani 1 1 d . . . . .
 H9A H 0.945238 1.005107 0.271345 0.088 Uiso 1 1 calc R U . . .
 H9B H 1.015282 0.833752 0.334649 0.088 Uiso 1 1 calc R U . . .
 H9C H 1.006844 1.074802 0.382694 0.088 Uiso 1 1 calc R U . . .
 C10 C 0.61775(14) 0.3912(3) 0.60875(17) 0.0371(5) Uani 1 1 d . . . . .
 H6C H 0.544(3) 0.310(7) 0.894(3) 0.123(14) Uiso 1 1 d . . . . .
 H6D H 0.498(2) 0.497(6) 0.857(3) 0.097(12) Uiso 1 1 d . . . . .

loop_
  _atom_site_aniso_label
  _atom_site_aniso_U_11
  _atom_site_aniso_U_22
  _atom_site_aniso_U_33
  _atom_site_aniso_U_23
  _atom_site_aniso_U_13
  _atom_site_aniso_U_12
 O1 0.0513(9) 0.0508(10) 0.0351(8) -0.0081(7) 0.0126(7) -0.0195(7)
 O2 0.0904(14) 0.0722(13) 0.0669(12) -0.0256(10) 0.0481(11) -0.0274(10)
 O3 0.0672(11) 0.0660(12) 0.0517(10) -0.0141(8) 0.0289(9) -0.0322(9)
 O4 0.0603(10) 0.0583(11) 0.0551(10) -0.0106(8) 0.0237(8) -0.0243(9)
 O5 0.0557(10) 0.0588(11) 0.0422(9) -0.0073(8) 0.0205(8) -0.0112(8)
 O6 0.0547(11) 0.0591(12) 0.0463(10) 0.0012(9) 0.0177(8) 0.0072(9)
 C1 0.0388(11) 0.0311(12) 0.0319(10) -0.0018(8) 0.0081(9) -0.0011(9)
 C2 0.0443(13) 0.0350(13) 0.0549(14) 0.0027(10) 0.0177(11) 0.0055(9)
 C3 0.0550(14) 0.0331(12) 0.0581(14) 0.0029(10) 0.0225(12) 0.0003(10)
 C4 0.0403(11) 0.0306(12) 0.0332(11) -0.0007(8) 0.0100(9) -0.0021(9)
 C5 0.0620(15) 0.0574(16) 0.0351(12) -0.0058(11) 0.0154(11) -0.0214(12)
 C6 0.0419(12) 0.0394(12) 0.0371(11) 0.0037(9) 0.0099(10) 0.0032(9)
 C7 0.0432(13) 0.0494(14) 0.0482(13) 0.0094(11) 0.0132(11) 0.0072(10)
 C8 0.0439(12) 0.0403(13) 0.0362(12) 0.0020(10) 0.0105(10) 0.0007(10)
 C9 0.0535(15) 0.0699(17) 0.0558(14) 0.0029(13) 0.0191(12) -0.0207(13)
 C10 0.0388(12) 0.0321(12) 0.0413(12) 0.0015(9) 0.0105(10) 0.0029(10)

_geom_special_details
;
 All esds (except the esd in the dihedral angle between two l.s. planes)
 are estimated using the full covariance matrix.  The cell esds are taken
 into account individually in the estimation of esds in distances, angles
 and torsion angles; correlations between esds in cell parameters are only
 used when they are defined by crystal symmetry.  An approximate (isotropic)
 treatment of cell esds is used for estimating esds involving l.s. planes.
;
loop_
  _geom_bond_atom_site_label_1
  _geom_bond_atom_site_label_2
  _geom_bond_distance
  _geom_bond_site_symmetry_2
  _geom_bond_publ_flag
 O1 C1 1.432(2) . ?
 O1 C5 1.436(2) . ?
 O2 C8 1.195(2) . ?
 O3 C8 1.329(3) . ?
 O3 C9 1.443(3) . ?
 O4 C10 1.210(2) . ?
 O5 H5 0.99(3) . ?
 O5 C10 1.313(3) . ?
 O6 H6C 0.93(4) . ?
 O6 H6D 0.82(4) . ?
 C1 C2 1.526(3) . ?
 C1 C6 1.531(3) . ?
 C1 C10 1.517(3) . ?
 C2 H2A 0.9700 . ?
 C2 H2B 0.9700 . ?
 C2 C3 1.538(3) . ?
 C3 H3A 0.9700 . ?
 C3 H3B 0.9700 . ?
 C3 C4 1.529(3) . ?
 C4 C5 1.524(3) . ?
 C4 C7 1.540(3) . ?
 C4 C8 1.513(3) . ?
 C5 H5A 0.9700 . ?
 C5 H5B 0.9700 . ?
 C6 H6A 0.9700 . ?
 C6 H6B 0.9700 . ?
 C6 C7 1.531(3) . ?
 C7 H7A 0.9700 . ?
 C7 H7B 0.9700 . ?
 C9 H9A 0.9600 . ?
 C9 H9B 0.9600 . ?
 C9 H9C 0.9600 . ?

loop_
  _geom_angle_atom_site_label_1
  _geom_angle_atom_site_label_2
  _geom_angle_atom_site_label_3
  _geom_angle
  _geom_angle_site_symmetry_1
  _geom_angle_site_symmetry_3
  _geom_angle_publ_flag
 C1 O1 C5 112.48(15) . . ?
 C8 O3 C9 118.05(17) . . ?
 C10 O5 H5 112.8(16) . . ?
 H6C O6 H6D 100(3) . . ?
 O1 C1 C2 109.63(16) . . ?
 O1 C1 C6 107.92(16) . . ?
 O1 C1 C10 106.96(16) . . ?
 C2 C1 C6 109.98(17) . . ?
 C10 C1 C2 111.49(16) . . ?
 C10 C1 C6 110.75(16) . . ?
 C1 C2 H2A 110.0 . . ?
 C1 C2 H2B 110.0 . . ?
 C1 C2 C3 108.59(16) . . ?
 H2A C2 H2B 108.4 . . ?
 C3 C2 H2A 110.0 . . ?
 C3 C2 H2B 110.0 . . ?
 C2 C3 H3A 110.0 . . ?
 C2 C3 H3B 110.0 . . ?
 H3A C3 H3B 108.3 . . ?
 C4 C3 C2 108.70(17) . . ?
 C4 C3 H3A 110.0 . . ?
 C4 C3 H3B 110.0 . . ?
 C3 C4 C7 108.56(17) . . ?
 C5 C4 C3 108.38(18) . . ?
 C5 C4 C7 106.97(18) . . ?
 C8 C4 C3 112.95(17) . . ?
 C8 C4 C5 110.83(16) . . ?
 C8 C4 C7 108.96(16) . . ?
 O1 C5 C4 110.32(16) . . ?
 O1 C5 H5A 109.6 . . ?
 O1 C5 H5B 109.6 . . ?
 C4 C5 H5A 109.6 . . ?
 C4 C5 H5B 109.6 . . ?
 H5A C5 H5B 108.1 . . ?
 C1 C6 H6A 110.0 . . ?
 C1 C6 H6B 110.0 . . ?
 H6A C6 H6B 108.4 . . ?
 C7 C6 C1 108.50(16) . . ?
 C7 C6 H6A 110.0 . . ?
 C7 C6 H6B 110.0 . . ?
 C4 C7 H7A 109.9 . . ?
 C4 C7 H7B 109.9 . . ?
 C6 C7 C4 109.11(17) . . ?
 C6 C7 H7A 109.9 . . ?
 C6 C7 H7B 109.9 . . ?
 H7A C7 H7B 108.3 . . ?
 O2 C8 O3 122.89(19) . . ?
 O2 C8 C4 125.7(2) . . ?
 O3 C8 C4 111.40(17) . . ?
 O3 C9 H9A 109.5 . . ?
 O3 C9 H9B 109.5 . . ?
 O3 C9 H9C 109.5 . . ?
 H9A C9 H9B 109.5 . . ?
 H9A C9 H9C 109.5 . . ?
 H9B C9 H9C 109.5 . . ?
 O4 C10 O5 124.78(19) . . ?
 O4 C10 C1 124.00(19) . . ?
 O5 C10 C1 111.20(18) . . ?

loop_
  _geom_torsion_atom_site_label_1
  _geom_torsion_atom_site_label_2
  _geom_torsion_atom_site_label_3
  _geom_torsion_atom_site_label_4
  _geom_torsion
  _geom_torsion_site_symmetry_1
  _geom_torsion_site_symmetry_2
  _geom_torsion_site_symmetry_3
  _geom_torsion_site_symmetry_4
  _geom_torsion_publ_flag
 O1 C1 C2 C3 -66.7(2) . . . . ?
 O1 C1 C6 C7 52.1(2) . . . . ?
 O1 C1 C10 O4 0.2(3) . . . . ?
 O1 C1 C10 O5 178.66(16) . . . . ?
 C1 O1 C5 C4 14.7(3) . . . . ?
 C1 C2 C3 C4 14.1(2) . . . . ?
 C1 C6 C7 C4 12.2(2) . . . . ?
 C2 C1 C6 C7 -67.5(2) . . . . ?
 C2 C1 C10 O4 120.1(2) . . . . ?
 C2 C1 C10 O5 -61.5(2) . . . . ?
 C2 C3 C4 C5 47.2(2) . . . . ?
 C2 C3 C4 C7 -68.6(2) . . . . ?
 C2 C3 C4 C8 170.41(17) . . . . ?
 C3 C4 C5 O1 -66.4(2) . . . . ?
 C3 C4 C7 C6 52.9(2) . . . . ?
 C3 C4 C8 O2 -143.4(2) . . . . ?
 C3 C4 C8 O3 36.6(2) . . . . ?
 C5 O1 C1 C2 50.4(2) . . . . ?
 C5 O1 C1 C6 -69.4(2) . . . . ?
 C5 O1 C1 C10 171.38(17) . . . . ?
 C5 C4 C7 C6 -63.9(2) . . . . ?
 C5 C4 C8 O2 -21.5(3) . . . . ?
 C5 C4 C8 O3 158.40(19) . . . . ?
 C6 C1 C2 C3 51.8(2) . . . . ?
 C6 C1 C10 O4 -117.1(2) . . . . ?
 C6 C1 C10 O5 61.3(2) . . . . ?
 C7 C4 C5 O1 50.5(2) . . . . ?
 C7 C4 C8 O2 95.9(3) . . . . ?
 C7 C4 C8 O3 -84.2(2) . . . . ?
 C8 C4 C5 O1 169.15(18) . . . . ?
 C8 C4 C7 C6 176.29(18) . . . . ?
 C9 O3 C8 O2 -1.3(3) . . . . ?
 C9 O3 C8 C4 178.7(2) . . . . ?
 C10 C1 C2 C3 175.06(18) . . . . ?
 C10 C1 C6 C7 168.84(17) . . . . ?

_shelx_res_file
;
TITL v64_a.res in P2(1)/c
    v64.res
    created by SHELXL-2016/6 at 19:33:19 on 03-Dec-2022
REM Old TITL v64 in P2(1)/c
REM SHELXT solution in P2(1)/c
REM R1 0.184, Rweak 0.026, Alpha 0.023, Orientation as input
REM Formula found by SHELXT: C10 O6
CELL 0.71073 15.2107 5.9409 12.4791 90 101.58 90
ZERR 4 0.0011 0.0004 0.0009 0 0.004 0
LATT 1
SYMM -X,0.5+Y,0.5-Z
SFAC C H O
UNIT 40 64 24

L.S. 4 0 0
PLAN  11
SIZE 0.2 0.06 0.06
TEMP 0
CONF
BOND $H
list 4
MORE -1
fmap 2 53
acta
OMIT -2 50
OMIT 1 0 0
REM <olex2.extras>
REM <HklSrc "%.\\v64.hkl">
REM </olex2.extras>

WGHT    0.069500    0.321100
FVAR       0.73544
O1    3    0.668259    0.380784    0.441079    11.00000    0.05130    0.05077 =
         0.03509   -0.00807    0.01257   -0.01950
O2    3    0.870273    0.595636    0.279415    11.00000    0.09035    0.07222 =
         0.06686   -0.02563    0.04812   -0.02745
O3    3    0.907886    0.870137    0.400389    11.00000    0.06723    0.06603 =
         0.05172   -0.01406    0.02895   -0.03223
O4    3    0.560607    0.255012    0.571405    11.00000    0.06033    0.05833 =
         0.05515   -0.01060    0.02375   -0.02431
O5    3    0.630291    0.473631    0.708257    11.00000    0.05575    0.05878 =
         0.04217   -0.00728    0.02052   -0.01125
H5    2    0.581931    0.432064    0.746959    11.00000    0.07806
O6    3    0.518807    0.386177    0.830459    11.00000    0.05466    0.05910 =
         0.04631    0.00122    0.01767    0.00723
C1    1    0.686065    0.483994    0.546897    11.00000    0.03876    0.03112 =
         0.03187   -0.00183    0.00814   -0.00108
C2    1    0.678438    0.739265    0.534549    11.00000    0.04428    0.03497 =
         0.05495    0.00270    0.01773    0.00548
AFIX  23
H2A   2    0.683019    0.808957    0.605750    11.00000   -1.20000
H2B   2    0.620780    0.778994    0.489716    11.00000   -1.20000
AFIX   0
C3    1    0.754646    0.823464    0.480434    11.00000    0.05504    0.03310 =
         0.05812    0.00286    0.02252    0.00027
AFIX  23
H3A   2    0.731300    0.930252    0.422951    11.00000   -1.20000
H3B   2    0.800076    0.898630    0.534196    11.00000   -1.20000
AFIX   0
C4    1    0.795761    0.621668    0.432474    11.00000    0.04029    0.03064 =
         0.03315   -0.00072    0.01002   -0.00214
C5    1    0.719838    0.478922    0.368411    11.00000    0.06196    0.05744 =
         0.03513   -0.00584    0.01541   -0.02140
AFIX  23
H5A   2    0.681224    0.571936    0.314746    11.00000   -1.20000
H5B   2    0.744577    0.360625    0.329769    11.00000   -1.20000
AFIX   0
C6    1    0.781437    0.419398    0.603931    11.00000    0.04186    0.03936 =
         0.03709    0.00370    0.00992    0.00318
AFIX  23
H6A   2    0.798580    0.502536    0.671816    11.00000   -1.20000
H6B   2    0.784214    0.259879    0.620851    11.00000   -1.20000
AFIX   0
C7    1    0.845402    0.475137    0.527366    11.00000    0.04321    0.04936 =
         0.04816    0.00945    0.01323    0.00725
AFIX  23
H7A   2    0.866037    0.337295    0.498821    11.00000   -1.20000
H7B   2    0.897301    0.555429    0.567274    11.00000   -1.20000
AFIX   0
C8    1    0.860849    0.689240    0.361110    11.00000    0.04389    0.04033 =
         0.03616    0.00205    0.01054    0.00071
C9    1    0.974374    0.952870    0.342421    11.00000    0.05345    0.06986 =
         0.05576    0.00291    0.01911   -0.02072
AFIX 137
H9A   2    0.945238    1.005107    0.271345    11.00000   -1.50000
H9B   2    1.015282    0.833752    0.334649    11.00000   -1.50000
H9C   2    1.006844    1.074802    0.382694    11.00000   -1.50000
AFIX   0
C10   1    0.617753    0.391230    0.608753    11.00000    0.03876    0.03214 =
         0.04133    0.00148    0.01051    0.00292

H6C   2    0.544165    0.309505    0.893648    11.00000    0.12284
H6D   2    0.498438    0.496682    0.856851    11.00000    0.09713
HKLF 4


REM  v64_a.res in P2(1)/c
REM R1 =  0.0495 for    1427 Fo > 4sig(Fo)  and  0.0704 for all    1940 data
REM    158 parameters refined using      0 restraints

END

WGHT      0.0695      0.3211

REM Highest difference peak  0.251,  deepest hole -0.222,  1-sigma level  0.049
Q1    1   1.0423  0.9530  0.3984  11.00000  0.05    0.25
Q2    1   0.9125  0.5568  0.3448  11.00000  0.05    0.22
Q3    1   0.9637  0.8959  0.2521  11.00000  0.05    0.19
Q4    1   0.7041  0.4729  0.3013  11.00000  0.05    0.19
Q5    1   0.9574  1.1273  0.3265  11.00000  0.05    0.16
Q6    1   0.9203  0.4779  0.5567  11.00000  0.05    0.15
Q7    1   0.6580  0.6481  0.3196  11.00000  0.05    0.14
Q8    1   0.7152  0.3842  0.2854  11.00000  0.05    0.14
Q9    1   0.5440  0.2039  0.5437  11.00000  0.05    0.14
Q10   1   0.5503  0.3741  0.5641  11.00000  0.05    0.14
Q11   1   0.6741  0.6727  0.3371  11.00000  0.05    0.14
;
_shelx_res_checksum                79514
_shelx_hkl_file
;
   0  -1   0   -1.30    0.50
   0  -1   0   -1.50    0.20
   0  -1   0   -1.40    0.70
   0  -1   0   -1.10    1.10
   0   1   0   -1.40    0.20
   0   1   0   -1.50    0.50
   0   1   0   -1.20    0.70
   0  -2   0 1078.49   26.40
   0  -2   0 1044.40   27.80
   0  -2   0 1064.19   24.00
   0   2   0 1038.40   28.00
   0   2   0 1076.79   26.50
   0   2   0 1059.79   24.00
   0  -3   0   -0.50    0.50
   0  -3   0   -0.90    0.70
   0  -3   0    0.10    1.80
   0  -3   0    0.10    1.50
   0   3   0   -0.50    1.30
   0  -4   0   41.50    2.40
   0  -4   0   41.40    2.10
   0  -4   0   36.40    4.60
   0  -4   0   43.90   10.20
   0   4   0   33.90    5.90
   0  -5   0   -0.20    5.60
   0  -5   0   -1.00    1.90
   0   5   0    1.30    2.60
   0  -6   0   11.50    8.30
   0  -6   0    1.60    3.10
   0   6   0    8.60    4.60
   0  -7   0   31.00   12.10
   0  -7   0    3.50    3.60
   0  -7  -1    0.00    3.90
   0  -7  -1   41.10   12.60
   0   6   1    0.40    3.70
   0  -6  -1   12.10    9.40
   0  -6  -1    4.70    3.30
   0   5   1   -0.70    2.00
   0  -5  -1   -0.50    5.70
   0  -5  -1   -0.80    2.00
   0   4   1   44.40    6.30
   0  -4  -1   47.40    2.40
   0  -4  -1   41.30    2.10
   0  -4  -1   44.70    5.40
   0   3   1  171.78    9.80
   0  -3  -1  208.98    6.20
   0  -3  -1  212.78    9.20
   0  -3  -1  206.58   10.30
   0  -3  -1  207.88    5.80
   0   2   1 1199.58   31.80
   0   2   1 1231.68   38.00
   0  -2  -1 1219.38   27.60
   0  -2  -1 1244.78   30.70
   0  -2  -1 1229.98   27.90
   0  -2  -1 1186.08   31.70
   0   1   1 3463.55   80.19
   0   1   1 3264.07   74.59
   0   1   1 3473.95   75.99
   0   1   1 3455.95   76.49
   0  -1  -1 3408.26   79.79
   0  -1  -1 3552.14   76.09
   0  -1  -1 3198.58   74.29
   0  -1  -1 3508.75   74.59
   0  -1  -1 3366.96   76.39
   0   0   1   -3.50    0.10
   0   0   1   -3.40    0.20
   0   0   1   -3.70    0.20
   0   0   1   -3.30    0.20
   0   0  -1   -3.50    0.20
   0   0  -1   -2.90    0.20
   0   0  -1   -3.60    0.20
   0  -1   1 3343.37   78.59
   0  -1   1 3433.16   74.89
   0  -1   1 3410.26   73.89
   0  -1   1 3100.49   73.29
   0   1  -1 3333.27   78.59
   0   1  -1 3503.65   73.49
   0   1  -1 3459.95   73.89
   0   1  -1 3405.26   74.99
   0  -2   1 1217.08   27.80
   0  -2   1 1223.28   30.80
   0  -2   1 1254.67   28.80
   0  -2   1 1146.79   36.40
   0   2  -1 1211.58   27.70
   0   2  -1 1195.18   31.00
   0  -3   1  200.58   14.30
   0  -3   1  207.08    9.70
   0  -3   1  195.78    6.30
   0  -3   1  205.78    7.90
   0   3  -1  204.58    6.30
   0   3  -1  196.28    9.90
   0  -4   1   42.60    4.50
   0  -4   1   41.20    2.50
   0  -4   1   38.40    6.70
   0  -4   1   38.80    9.50
   0   4  -1   37.20    5.90
   0   4  -1   44.40    2.60
   0  -5   1   -3.60    5.00
   0  -5   1    0.10    2.10
   0   5  -1   -1.60    2.70
   0  -6   1   11.60    9.40
   0  -6   1    0.40    2.20
   0   6  -1    5.30    4.30
   0  -7   1   30.60   13.50
   0  -7  -2   51.79   12.40
   0   6   2    4.60    3.80
   0  -6  -2   -0.20    3.00
   0  -6  -2   11.10    6.90
   0   5   2   11.70    4.30
   0  -5  -2   14.40    3.80
   0  -5  -2   12.10    1.30
   0   4   2   18.20    4.60
   0  -4  -2   17.90    2.00
   0  -4  -2   15.30    1.50
   0  -4  -2   17.30    4.10
   0  -4  -2   14.90    1.30
   0   3   2  109.09   11.30
   0   3   2  105.69    7.40
   0  -3  -2  116.79    4.60
   0  -3  -2  115.09    4.30
   0  -3  -2  109.19    7.60
   0  -3  -2  118.69    3.30
   0  -3  -2  114.49    7.10
   0   2   2  887.41   30.70
   0   2   2  899.61   25.10
   0   2   2  909.31   22.10
   0  -2  -2  893.11   24.30
   0  -2  -2  852.31   24.90
   0  -2  -2  914.81   21.80
   0   1   2 2163.98   54.39
   0   1   2 2230.18   50.39
   0   1   2 2173.38   50.39
   0  -1  -2 2140.19   50.39
   0  -1  -2 2239.68   49.30
   0  -1  -2 2122.79   53.89
   0  -1  -2 2175.98   50.39
   0   0   2 2303.77   56.89
   0   0   2 2557.84   55.49
   0   0   2 2570.74   54.79
   0   0   2 2341.97   54.19
   0   0  -2 2515.75   54.69
   0   0  -2 2416.16   57.09
   0   0  -2 2564.34   55.49
   0  -1   2 2197.88   49.10
   0  -1   2 2170.58   48.80
   0  -1   2 2150.88   52.99
   0   1  -2 2129.39   53.19
   0   1  -2 2204.78   49.20
   0  -2   2  917.61   22.30
   0  -2   2  903.71   23.80
   0  -2   2  917.01   21.30
   0  -2   2  909.21   29.90
   0   2  -2  907.11   21.50
   0   2  -2  898.11   22.20
   0   2  -2  901.61   24.30
   0  -3   2  113.39   10.80
   0  -3   2  113.79    5.10
   0  -3   2  113.49    4.90
   0  -3   2  113.29    6.90
   0   3  -2  119.09    4.90
   0   3  -2  110.39    7.20
   0  -4   2   14.80    2.60
   0  -4   2   17.30    2.40
   0  -4   2   13.70    3.60
   0  -4   2   11.60    6.20
   0   4  -2   19.10    2.30
   0   4  -2   15.90    4.20
   0  -5   2    6.80    7.70
   0  -5   2    9.80    2.70
   0   5  -2   11.40    1.90
   0   5  -2   11.10    4.60
   0  -6   2    2.20    8.40
   0  -6   2    2.20    2.40
   0   6  -2   -0.20    3.70
   0  -7   2   18.50   13.00
   0   6   3    2.20    4.60
   0  -6  -3   -1.10    2.90
   0   5   3   22.60    5.60
   0  -5  -3   24.20    5.30
   0   4   3    2.40    4.70
   0   4   3    4.30    3.30
   0  -4  -3    1.80    2.50
   0  -4  -3   -0.40    1.10
   0  -4  -3    0.80    1.10
   0   3   3    0.40    1.10
   0   3   3   -0.80    2.70
   0   3   3    0.90    2.30
   0  -3  -3    0.30    1.10
   0  -3  -3   -0.90    1.30
   0  -3  -3   -1.40    1.70
   0   2   3  199.18   12.80
   0   2   3  210.38    9.30
   0  -2  -3  200.38    9.10
   0  -2  -3  212.98    7.50
   0  -2  -3  207.98    9.50
   0   1   3   66.19    3.70
   0   1   3   57.19    3.60
   0   1   3   64.49    5.60
   0  -1  -3   53.69    3.60
   0  -1  -3   61.19    1.70
   0  -1  -3   57.79    5.10
   0  -1  -3   57.39    3.50
   0  -1  -3   58.79    3.90
   0   0   3    0.80    0.80
   0   0   3   -1.20    0.80
   0   0  -3    0.10    0.70
   0   0  -3   -0.90    0.50
   0   0  -3   -3.20    1.70
   0   0  -3    0.60    0.30
   0  -1   3   79.09    6.60
   0  -1   3   61.59    3.70
   0  -1   3   72.79    3.60
   0   1  -3   62.69    1.90
   0   1  -3   65.69    5.70
   0   1  -3   62.69    1.70
   0   1  -3   56.89    3.50
   0  -2   3  208.18   12.40
   0  -2   3  230.68    8.70
   0  -2   3  232.98    8.30
   0  -2   3  217.08    5.40
   0   2  -3  223.28    8.60
   0   2  -3  219.08    7.90
   0  -3   3   -0.20    2.60
   0  -3   3    0.00    0.80
   0  -3   3    1.50    1.70
   0   3  -3   -1.20    1.60
   0   3  -3   -0.70    1.00
   0  -4   3    0.70    2.10
   0  -4   3    3.10    1.50
   0  -4   3   -1.80    4.50
   0   4  -3    0.20    1.30
   0   4  -3    2.20    2.60
   0  -5   3   29.60   10.90
   0  -5   3   29.30    3.70
   0   5  -3   30.70    3.00
   0   5  -3   31.70    6.40
   0  -6   3   -3.50    8.50
   0   6  -3    4.70    4.20
   0  -7   3   30.10   15.10
   0   7  -3   10.50    5.80
   0   6   4   17.80    6.30
   0  -6  -4   14.40    4.70
   0   5   4    7.10    7.40
   0   5   4    6.00    4.30
   0  -5  -4   12.10    3.90
   0   4   4   82.99    7.80
   0   4   4   90.39   12.10
   0  -4  -4   80.29    7.10
   0  -4  -4   95.89    5.20
   0   3   4   -0.70    2.00
   0   3   4   -0.10    2.20
   0  -3  -4    0.70    2.10
   0  -3  -4    1.00    1.40
   0  -3  -4    0.10    1.50
   0   2   4    1.40    0.60
   0   2   4    1.50    2.60
   0   2   4    2.60    2.00
   0  -2  -4    2.80    1.40
   0  -2  -4    2.90    1.70
   0  -2  -4    1.50    1.90
   0   1   4  307.27   14.10
   0   1   4  297.67   10.30
   0  -1  -4  304.97   10.40
   0  -1  -4  290.57    9.80
   0  -1  -4  281.37   10.50
   0  -1  -4  293.17   10.40
   0   0   4  725.93   18.80
   0   0   4  694.23   17.90
   0   0   4  725.53   22.70
   0   0  -4  739.63   20.00
   0   0  -4  721.73   18.80
   0  -1   4  296.27   13.40
   0  -1   4  295.07    8.80
   0   1  -4  305.47    7.60
   0   1  -4  256.47    8.60
   0   1  -4  308.97   10.40
   0  -2   4    4.70    4.00
   0  -2   4    0.90    1.80
   0   2  -4    0.40    1.20
   0   2  -4    1.40    1.10
   0  -3   4    1.20    4.00
   0  -3   4    0.90    0.60
   0  -3   4    0.50    0.40
   0  -3   4    1.20    1.90
   0   3  -4    1.30    1.70
   0   3  -4    0.70    1.20
   0  -4   4   82.39   12.00
   0  -4   4   88.29    7.10
   0  -4   4   92.79    4.00
   0   4  -4   88.09    7.50
   0   4  -4   88.79    5.40
   0  -5   4    5.20    6.60
   0  -5   4    8.10    2.10
   0   5  -4    6.10    2.00
   0   5  -4    5.20    3.70
   0  -6   4   11.00   12.00
   0   6  -4   13.30    5.20
   0  -7   4    9.30   14.80
   0   7  -4    2.60    5.50
   0  -7  -5    3.90    5.00
   0   6   5    3.40    5.10
   0  -6  -5    1.50    4.10
   0   5   5   34.80    7.30
   0   5   5   34.50   12.30
   0  -5  -5   35.90    6.40
   0   4   5  145.79   16.10
   0   4   5  135.29   10.60
   0  -4  -5  145.99   10.00
   0  -4  -5  150.18    7.30
   0   3   5  145.69    9.40
   0   3   5  142.79   13.50
   0  -3  -5  135.89    9.10
   0  -3  -5  145.09    7.20
   0  -3  -5  139.89   11.30
   0   2   5   64.29    2.80
   0   2   5   60.89    5.30
   0   2   5   66.89    8.10
   0  -2  -5   58.29    5.40
   0  -2  -5   61.89    5.60
   0  -2  -5   60.49    4.60
   0   1   5   11.50    3.60
   0  -1  -5   10.70    2.50
   0  -1  -5   10.90    2.10
   0  -1  -5   12.60    2.50
   0  -1  -5   11.00    2.40
   0   0   5   -0.40    0.70
   0   0   5   -0.20    0.60
   0   0   5   -0.30    1.10
   0   0   5   -0.90    1.50
   0   0  -5    1.40    0.40
   0   0  -5    0.60    1.00
   0   0  -5   -0.10    1.30
   0  -1   5   11.60    1.90
   0  -1   5   13.50    4.50
   0   1  -5   12.90    1.60
   0   1  -5   10.70    2.50
   0   1  -5   18.60    2.40
   0  -2   5   56.99    4.60
   0  -2   5   66.59    8.50
   0   2  -5   61.99    4.60
   0  -3   5  159.78    8.20
   0  -3   5  153.08   12.70
   0   3  -5  146.59    8.20
   0   3  -5  137.29    7.30
   0  -4   5  142.69    9.00
   0  -4   5  148.99   15.60
   0   4  -5  142.29    7.60
   0   4  -5  147.29    9.80
   0  -5   5   35.00   12.30
   0   5  -5   26.00    6.00
   0   5  -5   29.10    4.20
   0  -6   5    0.40   11.20
   0   6  -5   12.40    5.50
   0  -7   5   -7.00    9.60
   0   7  -5   -3.20    4.20
   0  -6  -6   34.30    7.70
   0   5   6   29.80   11.50
   0   5   6   21.30    5.80
   0  -5  -6   21.30    5.50
   0   4   6   73.59    9.00
   0   4   6   73.59   14.50
   0  -4  -6   66.99    5.50
   0  -4  -6   59.09    8.10
   0   3   6    4.50    3.90
   0   3   6    4.10    0.80
   0   3   6    4.80    2.60
   0  -3  -6    3.00    2.80
   0  -3  -6    3.50    2.00
   0   2   6   32.50    7.50
   0   2   6   34.20    4.80
   0  -2  -6   26.80    4.60
   0  -2  -6   36.30    4.60
   0  -2  -6   36.30    3.80
   0  -2  -6   32.80    4.90
   0   1   6   86.79    8.40
   0  -1  -6   82.79    5.90
   0  -1  -6   88.49    6.10
   0  -1  -6   92.09    5.30
   0  -1  -6   86.09    5.70
   0   0   6  185.78    6.50
   0   0   6  198.48   11.70
   0   0   6  189.38    7.20
   0   0  -6  199.58    9.30
   0   0  -6  204.38    8.00
   0   0  -6  190.38    8.00
   0  -1   6  100.49    4.70
   0  -1   6   83.89    8.40
   0   1  -6   85.79    4.00
   0   1  -6   82.29    5.80
   0   1  -6   89.59    4.90
   0  -2   6   30.10    3.70
   0  -2   6   38.40    8.10
   0   2  -6   41.70    3.70
   0   2  -6   27.40    4.10
   0  -3   6    8.20    6.70
   0  -3   6   -0.80    2.60
   0   3  -6    4.50    2.20
   0   3  -6    1.70    1.70
   0  -4   6   79.79   14.30
   0  -4   6   64.19    6.90
   0   4  -6   75.79    6.00
   0   4  -6   77.09    7.10
   0  -5   6   31.70   11.50
   0   5  -6   25.70    4.20
   0   5  -6   27.90    6.10
   0  -6   6   18.30   13.50
   0   6  -6   40.20    7.80
   0   6   7    4.00    9.60
   0  -6  -7    0.50    3.40
   0   5   7   42.20    7.90
   0   5   7   48.40   14.60
   0  -5  -7   45.50    8.10
   0   4   7    7.90    5.90
   0   4   7    7.20    4.20
   0  -4  -7    7.90    2.80
   0  -4  -7    5.40    3.30
   0   3   7   -1.60    3.40
   0   3   7    0.80    0.80
   0   3   7    2.60    2.50
   0  -3  -7   -1.40    1.70
   0  -3  -7   -0.60    1.70
   0   2   7    7.80    4.20
   0  -2  -7    6.90    2.50
   0  -2  -7    9.70    2.90
   0  -2  -7    8.70    3.10
   0  -2  -7    6.70    3.10
   0   1   7  718.53   28.70
   0  -1  -7  720.63   22.90
   0  -1  -7  719.73   22.20
   0  -1  -7  725.33   22.60
   0  -1  -7  745.33   21.10
   0   0   7    0.30    1.00
   0   0   7    0.10    2.30
   0   0   7    0.10    1.00
   0   0  -7   -0.30    1.80
   0   0  -7    0.10    1.60
   0   0  -7    0.80    1.40
   0  -1   7  721.53   19.60
   0  -1   7  747.23   28.20
   0   1  -7  743.93   23.50
   0   1  -7  745.53   20.20
   0   1  -7  756.62   19.60
   0  -2   7   12.10    2.90
   0  -2   7   14.70    6.60
   0   2  -7    5.30    2.20
   0   2  -7    7.80    2.30
   0  -3   7   -1.40    2.90
   0  -3   7    6.10    7.40
   0   3  -7   -0.70    1.50
   0   3  -7   -0.30    1.70
   0  -4   7    1.10    4.00
   0  -4   7    5.10    8.70
   0   4  -7    7.90    3.10
   0   4  -7    4.30    2.70
   0  -5   7   46.60   14.50
   0   5  -7   44.90    7.20
   0   5  -7   42.40    5.90
   0  -6   7   -4.10   11.80
   0   6  -7    2.00    4.10
   0   6   8    5.00    7.20
   0  -6  -8    2.40    4.90
   0   5   8   -4.80    3.90
   0   5   8   -2.10    6.30
   0  -5  -8    1.30    4.20
   0   4   8   -1.30    4.70
   0   4   8   -1.60    3.60
   0  -4  -8    2.30    3.70
   0  -4  -8   -0.90    2.30
   0   3   8  110.19    9.10
   0   3   8   96.19    4.20
   0   3   8   94.29   12.20
   0  -3  -8   93.09    8.20
   0  -3  -8   89.69    7.20
   0  -3  -8  110.79    8.20
   0   2   8    0.30    2.50
   0  -2  -8    1.80    2.00
   0  -2  -8    0.70    2.20
   0  -2  -8   -1.80    2.20
   0  -2  -8    1.70    2.50
   0   1   8  353.36   19.70
   0  -1  -8  307.27   13.60
   0  -1  -8  343.97   12.70
   0  -1  -8  347.87   13.90
   0  -1  -8  364.86   14.90
   0   0   8  138.99   11.20
   0   0   8  128.49    5.70
   0   0  -8  137.69    7.40
   0   0  -8  135.69    8.60
   0   0  -8  142.19    7.50
   0  -1   8  351.96   11.40
   0  -1   8  324.97   11.70
   0  -1   8  353.06   18.90
   0   1  -8  356.16   12.10
   0   1  -8  335.87   14.60
   0   1  -8  363.36   11.50
   0  -2   8    1.30    1.90
   0  -2   8    2.20    5.60
   0   2  -8    3.40    2.60
   0   2  -8    1.80    0.60
   0   2  -8    1.50    1.80
   0   2  -8    1.10    0.50
   0  -3   8  112.09   14.90
   0  -3   8   88.59    6.80
   0   3  -8  115.99    7.30
   0   3  -8   98.19    7.70
   0  -4   8   -2.60    8.50
   0  -4   8  -10.60    4.80
   0   4  -8   -1.00    1.40
   0   4  -8   -1.60    2.20
   0  -5   8   -7.80   10.40
   0   5  -8   -0.60    2.80
   0   5  -8    0.60    2.70
   0  -6   8  -23.30   11.40
   0   5   9   17.20   10.70
   0   5   9    6.10    5.80
   0  -5  -9   14.50    5.80
   0  -5  -9   24.40    5.30
   0   4   9    4.60    7.00
   0   4   9    6.30    4.10
   0  -4  -9    5.30    2.80
   0  -4  -9    8.90    4.70
   0  -4  -9    6.50    3.30
   0   3   9   26.20    2.80
   0   3   9   22.70    8.80
   0  -3  -9   22.60    4.60
   0  -3  -9   23.30    4.80
   0  -3  -9   24.70    5.50
   0   2   9    2.60    4.30
   0  -2  -9    4.60    2.80
   0  -2  -9    4.60    2.50
   0  -2  -9    5.20    3.00
   0   1   9   44.10    9.40
   0  -1  -9   38.30    4.70
   0  -1  -9   38.70    5.80
   0  -1  -9   38.30    5.30
   0  -1  -9   36.60    5.50
   0   0   9   -0.90    2.80
   0   0   9    1.90    1.40
   0   0  -9    0.50    1.80
   0   0  -9   -1.30    1.40
   0   0  -9    0.30    1.90
   0   0  -9   -0.60    1.50
   0  -1   9   49.00    9.20
   0  -1   9   39.10    3.50
   0   1  -9   41.80    3.80
   0   1  -9   42.60    6.20
   0   1  -9   45.20    5.00
   0  -2   9    6.60    2.20
   0  -2   9    4.60    6.00
   0   2  -9    3.80    1.00
   0   2  -9    3.90    2.90
   0   2  -9    4.20    2.40
   0  -3   9   27.60   10.20
   0  -3   9   24.80    4.30
   0   3  -9   21.10    4.90
   0   3  -9   20.70    4.00
   0  -4   9    0.90    9.60
   0   4  -9    7.00    3.40
   0   4  -9    5.20    3.20
   0  -5   9    7.40   13.10
   0   5  -9   17.80    5.00
   0   5  10   11.70   10.00
   0  -5 -10    6.50    4.50
   0   4  10   26.30   11.10
   0  -4 -10   16.20    5.90
   0  -4 -10   23.20    5.30
   0  -4 -10   22.90    5.20
   0   3  10   99.79   14.50
   0  -3 -10  106.99    8.50
   0  -3 -10   97.39    8.60
   0  -3 -10   89.09   10.20
   0   2  10    0.60    4.30
   0  -2 -10    2.50    3.00
   0  -2 -10    2.50    2.30
   0  -2 -10    2.50    3.20
   0   1  10   15.10    6.30
   0  -1 -10   18.80    4.90
   0  -1 -10   10.30    3.50
   0  -1 -10   12.90    3.60
   0  -1 -10   17.20    3.60
   0   0  10   18.70    2.90
   0   0  10   12.90    5.60
   0   0 -10   15.90    3.60
   0   0 -10   15.30    3.80
   0   0 -10   10.70    3.70
   0   0 -10   18.30    3.80
   0  -1  10   13.80    6.20
   0  -1  10   14.90    2.80
   0   1 -10   15.00    4.70
   0   1 -10   14.10    3.80
   0   1 -10   15.70    3.00
   0  -2  10    0.80    5.10
   0  -2  10    4.50    1.90
   0   2 -10    1.80    2.30
   0   2 -10    2.60    2.50
   0  -3  10   88.19   14.50
   0   3 -10  103.99    7.30
   0   3 -10  103.09    9.00
   0  -4  10    8.80   10.40
   0   4 -10   22.60    5.60
   0  -5  10   -5.00   12.00
   0   5 -10    3.70    3.90
   0   5  11   14.40   10.60
   0  -5 -11    4.80    4.40
   0   4  11   59.99   15.90
   0  -4 -11   56.39    8.60
   0  -4 -11   67.49    7.30
   0  -4 -11   40.30    8.20
   0   3  11    8.90    7.10
   0  -3 -11   13.10    3.70
   0  -3 -11    5.90    3.80
   0  -3 -11    1.40    3.00
   0   2  11    0.70    4.70
   0  -2 -11   -0.30    3.20
   0  -2 -11    5.00    2.50
   0  -2 -11   -0.90    2.80
   0   1  11  170.58   16.00
   0  -1 -11  154.08   11.00
   0  -1 -11  167.38    9.60
   0  -1 -11  181.98   11.00
   0   0  11    1.60    3.70
   0   0  11   -1.10    1.60
   0   0 -11    0.40    3.00
   0   0 -11   -1.90    2.70
   0   0 -11    0.80    2.60
   0   0 -11   -2.20    2.30
   0  -1  11  163.28   11.30
   0  -1  11  173.18   15.20
   0   1 -11  168.18    9.10
   0   1 -11  172.68    8.40
   0   1 -11  175.08   12.10
   0  -2  11    1.00    5.10
   0   2 -11   -3.00    2.70
   0   2 -11    0.30    2.20
   0  -3  11    6.90    7.30
   0   3 -11    8.60    4.20
   0  -4  11   48.40   14.60
   0   4 -11   44.50    7.70
   0  -5  11   -1.60   12.20
   0   5 -11   21.30    6.00
   0   4  12   44.90   14.90
   0  -4 -12   27.50    7.70
   0  -4 -12   40.30    7.40
   0   3  12   40.40   12.50
   0  -3 -12   27.10    6.90
   0  -3 -12   31.70    5.40
   0  -3 -12   36.30    7.20
   0   2  12   50.69   13.00
   0  -2 -12   42.10    6.10
   0  -2 -12   30.70    6.70
   0  -2 -12   34.30    6.40
   0   1  12    4.00    5.30
   0  -1 -12    2.70    2.70
   0  -1 -12    2.70    3.90
   0  -1 -12   -0.70    2.70
   0   0  12   29.20    8.50
   0   0 -12   36.20    7.30
   0   0 -12   32.20    5.50
   0   0 -12   28.30    5.60
   0  -1  12    5.80    4.40
   0   1 -12    1.40    3.40
   0  -2  12   49.30   11.40
   0   2 -12   31.30    6.90
   0  -3  12   48.70   12.40
   0   3 -12   32.80    6.90
   0  -4  12   40.80   13.10
   0   4 -12   35.10    7.40
   0   3  13   28.20   11.50
   0  -3 -13   37.90    5.80
   0  -3 -13   20.40    6.80
   0  -3 -13   22.00    6.60
   0   2  13    2.40    5.90
   0  -2 -13   -1.10    3.60
   0  -2 -13   -4.30    2.20
   0   1  13   29.80   10.00
   0  -1 -13   25.60    4.90
   0  -1 -13   31.70    6.20
   0  -1 -13   26.80    6.90
   0   0  13    1.70    4.60
   0   0 -13   -0.40    2.90
   0   0 -13    2.30    4.20
   0  -1  13   37.80    9.90
   0   1 -13   20.10    6.00
   0  -2  13    7.40    5.60
   0   2 -13    2.30    4.30
   0  -3  13   28.90    9.80
   0   3 -13   25.40    6.70
   0   2  14    7.90    6.80
   0  -2 -14    3.40    4.30
   0  -2 -14    1.20    4.40
   0   1  14   10.50    7.20
   0  -1 -14   10.30    4.50
   0  -1 -14    5.10    4.00
   0   0  14    9.60    5.70
   0   0 -14   -0.90    3.00
   0  -1  14   13.60    6.20
   0   1 -14   13.80    5.60
   0  -2  14   12.20    6.00
   0   2 -14    2.40    4.00
   0   1  15   27.80   10.00
   0  -1 -15   11.90    6.10
   0  -1 -15   20.20    6.00
   0   0  15    7.80    5.70
   0   0 -15   -3.10    2.40
   0   1 -15   17.10    6.70
   1   1 -15    5.20    5.30
  -1  -1  15   21.10    6.00
   1   0 -15   -0.70    3.00
   1  -1 -15   -0.20    3.60
   1  -1 -15    3.20    4.10
  -1   1  15    8.90    6.10
   1   3 -14   -3.60    2.00
  -1  -3  14   16.50    6.80
   1   2 -14   -1.50    2.50
  -1  -2  14   14.60    5.90
   1   1 -14    0.40    4.10
  -1  -1  14    6.50    4.50
   1   0 -14    0.20    3.00
  -1   0  14    5.40    5.30
   1  -1 -14   -0.40    3.00
   1  -1 -14    2.90    3.60
  -1   1  14    4.10    4.90
   1  -2 -14    6.30    4.70
   1  -2 -14    2.00    4.50
  -1   2  14    9.80    6.80
   1  -3 -14    4.60    3.80
   1  -3 -14    7.50    4.60
  -1   3  14    7.90    7.20
   1   3 -13    8.60    5.20
  -1  -3  13   24.00    8.60
   1   2 -13  136.99   12.10
  -1  -2  13  171.78   16.80
   1   1 -13   28.40    6.80
  -1  -1  13   29.80    8.50
   1   0 -13   -1.40    2.80
   1   0 -13   -0.80    2.60
  -1   0  13    1.80    4.70
   1  -1 -13   27.00    6.60
   1  -1 -13   28.50    5.80
  -1   1  13   34.80   10.20
   1  -2 -13  133.89   11.80
   1  -2 -13  124.79   10.50
   1  -2 -13  152.38    9.60
  -1   2  13  129.89   16.30
   1  -3 -13    8.90    4.90
   1  -3 -13   18.00    3.90
   1  -3 -13    6.80    5.50
  -1   3  13   17.90    9.20
   1   4 -12   30.90    7.10
  -1  -4  12   27.60   12.30
   1   3 -12   51.99    8.50
  -1  -3  12   52.99   12.00
   1   2 -12   -0.80    3.10
  -1  -2  12    1.90    4.50
   1   1 -12    1.30    2.60
   1   1 -12   -1.60    2.10
  -1  -1  12    4.80    4.40
   1   0 -12  105.59    7.80
   1   0 -12  119.79   10.10
   1   0 -12  102.69    7.60
  -1   0  12  105.99   12.40
   1  -1 -12    1.10    2.90
   1  -1 -12   -0.90    3.20
  -1   1  12    2.60    4.50
   1  -2 -12   -0.60    3.30
   1  -2 -12    5.70    2.60
   1  -2 -12   -2.30    2.90
  -1   2  12    1.80    5.70
   1  -3 -12   36.70    7.30
   1  -3 -12   64.89    6.70
   1  -3 -12   59.89    9.30
  -1   3  12   60.49   14.30
   1  -4 -12   35.40    5.80
   1  -4 -12   25.60    6.40
   1  -4 -12   24.70    7.40
  -1   4  12   34.00   12.10
   1   5 -11    9.50    4.60
  -1  -5  11   -1.80   11.70
   1   4 -11   -2.30    2.90
  -1  -4  11   -0.70    9.20
   1   3 -11   58.39    8.50
  -1  -3  11   51.19   12.00
   1   2 -11    6.30    3.40
  -1  -2  11    7.00    5.60
   1   1 -11   85.69    6.40
   1   1 -11   92.29    8.40
   1   1 -11   98.89    6.20
  -1  -1  11   96.19   11.10
   1   0 -11   -1.50    1.90
   1   0 -11    0.30    2.30
   1   0 -11    0.50    2.20
   1   0 -11   -1.10    2.60
  -1   0  11   -2.80    1.70
  -1   0  11    0.20    3.10
   1  -1 -11   91.49    8.00
   1  -1 -11  104.59    7.90
   1  -1 -11   96.49    9.10
  -1   1  11  102.19   12.30
   1  -2 -11    7.10    3.50
   1  -2 -11    7.00    2.70
   1  -2 -11    6.30    3.90
  -1   2  11    4.40    5.50
   1  -3 -11   50.19    7.80
   1  -3 -11   59.19    6.40
   1  -3 -11   43.30    7.90
  -1   3  11   58.89   14.10
   1  -4 -11   -1.00    4.00
   1  -4 -11    9.80    3.40
   1  -4 -11    5.50    4.20
  -1   4  11    6.50    7.20
   1  -5 -11    7.10    5.50
  -1   5  11    8.20    9.50
   1   5 -10   19.80    5.30
  -1  -5  10    1.20   12.30
   1   4 -10    0.30    3.00
  -1  -4  10   -8.80    7.90
   1   3 -10   46.30    4.80
   1   3 -10   49.60    7.50
  -1  -3  10   41.60   11.80
   1   2 -10   37.90    6.50
   1   2 -10   35.20    4.20
  -1  -2  10   30.60    8.60
  -1  -2  10   36.70    3.30
   1   1 -10   13.50    3.10
   1   1 -10   10.80    3.30
   1   1 -10   13.80    2.70
   1   1 -10    9.30    3.80
  -1  -1  10   10.30    5.70
   1   0 -10    5.40    2.40
   1   0 -10    2.80    2.50
   1   0 -10    2.20    2.20
   1   0 -10    2.20    2.50
  -1   0  10    2.30    1.80
  -1   0  10    1.30    3.20
   1  -1 -10   10.40    2.70
   1  -1 -10   12.90    3.80
   1  -1 -10   18.10    3.90
   1  -1 -10    7.10    3.70
  -1   1  10    9.30    5.20
   1  -2 -10   37.10    6.30
   1  -2 -10   31.60    5.00
   1  -2 -10   29.20    5.80
  -1   2  10   34.10    9.50
   1  -3 -10   44.50    6.30
   1  -3 -10   39.50    6.60
   1  -3 -10   36.40    6.90
  -1   3  10   49.00   12.40
   1  -4 -10    6.20    3.00
   1  -4 -10    0.80    3.10
   1  -4 -10   -2.30    3.20
  -1   4  10    0.40    4.50
  -1   4  10    3.30    6.60
   1  -5 -10   14.90    5.30
   1  -5 -10   32.40    7.10
  -1   5  10   21.50   11.50
  -1   5  10   15.90    7.50
  -1  -6   9  -23.40   12.30
   1   5  -9    8.30    3.80
  -1  -5   9   -5.60   10.60
   1   4  -9   -0.30    2.30
   1   4  -9    0.10    2.60
  -1  -4   9   -9.50    8.00
   1   3  -9    7.80    2.70
   1   3  -9   11.40    3.50
  -1  -3   9    4.20    7.60
  -1  -3   9   10.60    3.20
   1   2  -9   88.99    3.10
   1   2  -9   97.49    8.00
   1   2  -9   87.69    5.40
  -1  -2   9   85.09   11.00
  -1  -2   9   91.29    5.00
   1   1  -9    4.70    2.50
   1   1  -9    3.00    2.40
   1   1  -9    3.00    1.60
  -1  -1   9    4.30    3.90
  -1  -1   9    4.40    1.50
   1   0  -9   -1.20    1.50
   1   0  -9    1.40    2.00
   1   0  -9   -0.70    1.50
   1   0  -9    2.40    1.90
  -1   0   9   -0.10    2.70
  -1   0   9    1.70    1.40
   1  -1  -9    1.80    1.80
   1  -1  -9    4.30    2.70
   1  -1  -9    5.10    2.90
   1  -1  -9    7.40    2.90
  -1   1   9    3.50    3.90
   1  -2  -9   99.99    9.60
   1  -2  -9   95.99    7.70
   1  -2  -9   87.79    7.50
   1  -2  -9   90.69    6.70
  -1   2   9   82.99   11.00
   1  -3  -9    7.30    3.30
   1  -3  -9   10.10    4.40
   1  -3  -9   12.10    3.40
  -1   3   9    6.10    3.30
  -1   3   9    6.90    5.80
  -1   3   9   10.30    1.80
   1  -4  -9    0.60    2.70
   1  -4  -9   -1.70    2.40
  -1   4   9    2.20    6.10
  -1   4   9    0.60    3.90
   1  -5  -9    2.60    4.50
  -1   5   9   14.30   10.20
  -1   5   9   -1.20    5.00
   1  -6  -9    0.50    5.10
  -1   6   9    0.90    8.90
  -1  -6   8  -13.30   11.60
   1   5  -8   32.60    5.60
  -1  -5   8   14.90   12.00
   1   4  -8    1.30    2.50
   1   4  -8    3.40    2.70
  -1  -4   8  -19.00    5.90
  -1  -4   8   -5.70    7.50
   1   3  -8   13.60    3.10
   1   3  -8   11.50    3.70
  -1  -3   8    8.40    3.70
  -1  -3   8   17.30    8.60
   1   2  -8   18.60    1.00
   1   2  -8   15.40    3.90
   1   2  -8   16.40    2.80
   1   2  -8   20.00    0.90
  -1  -2   8   25.90    7.60
  -1  -2   8   23.20    3.00
   1   1  -8    0.70    2.20
   1   1  -8    0.70    1.90
   1   1  -8    1.20    1.40
  -1  -1   8    1.10    3.30
  -1  -1   8    0.20    1.50
  -1  -1   8    1.00    1.10
   1   0  -8  475.65   18.00
   1   0  -8  509.85   16.20
   1   0  -8  486.95   14.80
   1   0  -8  494.35   15.50
  -1   0   8  473.95   21.30
  -1   0   8  481.45   13.90
   1  -1  -8    0.80    1.40
   1  -1  -8   -0.60    1.90
   1  -1  -8    2.40    2.30
   1  -1  -8    1.30    1.80
  -1   1   8    0.60    2.70
   1  -2  -8   14.80    3.70
   1  -2  -8   21.70    4.30
   1  -2  -8   17.60    4.10
   1  -2  -8   18.30    3.60
  -1   2   8   22.40    7.00
   1  -3  -8   14.50    4.10
   1  -3  -8   21.50    4.30
  -1   3   8   13.90    1.80
  -1   3   8   16.50    7.10
  -1   3   8   10.40    4.10
   1  -4  -8    0.80    2.60
   1  -4  -8    2.10    2.70
  -1   4   8    2.40    3.50
  -1   4   8    1.30    5.40
   1  -5  -8   24.80    6.10
  -1   5   8   46.70   14.00
  -1   5   8   27.50    6.50
   1  -6  -8   -5.20    3.60
  -1   6   8    7.60    9.40
  -1  -6   7    0.60   12.20
   1   5  -7   56.69    6.80
   1   5  -7   67.39    8.50
  -1  -5   7   72.99   16.50
   1   4  -7   -0.20    1.40
   1   4  -7    0.20    2.10
  -1  -4   7    2.60    7.80
  -1  -4   7   -4.90    3.50
   1   3  -7  132.19    8.30
   1   3  -7  143.09    7.80
  -1  -3   7  127.29    7.50
  -1  -3   7  141.69   14.10
   1   2  -7    5.00    2.30
   1   2  -7    4.20    1.70
  -1  -2   7    5.90    2.20
  -1  -2   7    6.90    5.50
   1   1  -7   12.00    3.20
   1   1  -7   13.80    2.10
   1   1  -7   22.10    2.70
  -1  -1   7   17.50    2.20
  -1  -1   7   18.20    5.20
  -1  -1   7   12.50    2.20
   1   0  -7   -0.70    1.10
   1   0  -7    0.60    1.30
   1   0  -7    0.00    1.30
   1   0  -7    0.40    1.30
  -1   0   7   -0.60    1.80
  -1   0   7    0.30    1.00
   1  -1  -7   14.80    2.60
   1  -1  -7   12.00    2.70
   1  -1  -7   10.40    2.90
   1  -1  -7   17.00    3.50
  -1   1   7   16.10    4.90
   1  -2  -7    2.80    2.40
   1  -2  -7    3.30    2.20
   1  -2  -7    3.50    2.70
  -1   2   7    1.00    2.30
  -1   2   7    5.00    4.00
   1  -3  -7  124.89    9.00
   1  -3  -7  147.59    3.90
   1  -3  -7  122.69    7.70
  -1   3   7  142.19    9.70
  -1   3   7  131.89    4.40
  -1   3   7  147.79   14.50
   1  -4  -7   -1.00    3.20
   1  -4  -7   -1.70    1.80
  -1   4   7    0.80    2.60
  -1   4   7    4.20    5.50
   1  -5  -7   65.79    9.50
  -1   5   7   78.09   17.70
  -1   5   7   68.49   10.10
   1  -6  -7    7.80    4.40
   1   6  -6   18.70    5.80
  -1  -6   6   21.50   13.80
   1   5  -6   15.80    3.70
   1   5  -6   19.60    5.00
  -1  -5   6   17.30   10.70
   1   4  -6  129.89    8.70
   1   4  -6  128.19    7.90
  -1  -4   6  134.89    8.40
  -1  -4   6  136.79   15.40
   1   3  -6   66.99    5.40
   1   3  -6   70.89    5.60
  -1  -3   6   66.19    5.20
  -1  -3   6   75.69   10.40
   1   2  -6  185.48    7.50
   1   2  -6  189.08    9.20
  -1  -2   6  180.58    7.30
  -1  -2   6  196.08   13.30
   1   1  -6   98.79    6.40
   1   1  -6   98.69    4.50
   1   1  -6  103.79    4.20
  -1  -1   6   92.49    4.30
  -1  -1   6   85.69    4.80
  -1  -1   6   99.79    8.40
  -1  -1   6   95.79    4.10
   1   0  -6   65.59    4.00
   1   0  -6   74.49    3.90
   1   0  -6   68.09    5.30
   1   0  -6   67.79    4.40
  -1   0   6   69.69    6.40
  -1   0   6   66.69    3.50
   1  -1  -6   94.49    5.20
   1  -1  -6   96.09    6.00
   1  -1  -6   95.79    6.10
   1  -1  -6   92.99    5.70
  -1   1   6   86.29    8.00
   1  -2  -6  203.38    5.30
   1  -2  -6  184.38    9.70
   1  -2  -6  187.08    9.90
   1  -2  -6  194.48    8.80
  -1   2   6  168.48   13.10
  -1   2   6  174.68    9.30
   1  -3  -6   76.09    5.40
   1  -3  -6   62.69    7.10
  -1   3   6   71.39    2.30
  -1   3   6   72.49    7.00
  -1   3   6   63.79    9.60
   1  -4  -6  107.69    9.50
   1  -4  -6  130.39    7.00
  -1   4   6  149.09   11.10
  -1   4   6  122.99   14.50
   1  -5  -6   16.60    5.20
  -1   5   6   18.80    6.10
  -1   5   6   17.00    8.80
   1  -6  -6   21.30    6.00
  -1   6   6   22.20    8.00
   1   7  -5    4.20    5.70
  -1  -7   5    1.40   12.50
   1   6  -5   -0.60    3.80
  -1  -6   5    5.20    8.40
   1   5  -5  526.95   21.60
   1   5  -5  521.35   17.10
  -1  -5   5  522.55   30.60
   1   4  -5    1.60    2.00
   1   4  -5    4.10    2.70
  -1  -4   5    1.70    4.70
  -1  -4   5   -1.60    2.40
  -1  -4   5    0.60    0.50
  -1  -4   5    0.70    0.50
   1   3  -5  580.24   18.30
  -1  -3   5  596.54   17.90
  -1  -3   5  585.04   26.00
   1   2  -5   41.00    3.30
   1   2  -5   34.90    4.20
  -1  -2   5   39.50    6.80
  -1  -2   5   34.00    3.30
   1   1  -5   52.69    2.90
   1   1  -5   46.20    3.90
   1   1  -5   49.60    2.40
  -1  -1   5   53.69    2.80
  -1  -1   5   49.00    5.90
  -1  -1   5   48.10    2.60
  -1  -1   5   40.10    3.10
   1   0  -5   -0.90    0.90
   1   0  -5    0.00    0.80
   1   0  -5   -1.40    1.10
   1   0  -5   -0.60    0.70
  -1   0   5    0.70    1.10
  -1   0   5   -0.80    1.30
  -1   0   5    0.30    0.70
   1  -1  -5   48.70    4.10
   1  -1  -5   46.30    3.80
   1  -1  -5   44.30    2.20
   1  -1  -5   45.70    3.70
  -1   1   5   49.10    5.60
  -1   1   5   49.10    3.80
   1  -2  -5   34.00    3.30
   1  -2  -5   32.40    4.50
   1  -2  -5   27.80    4.40
  -1   2   5   40.00    4.90
  -1   2   5   34.50    5.70
   1  -3  -5  591.54   17.20
   1  -3  -5  588.14   21.30
   1  -3  -5  578.64   20.60
  -1   3   5  571.94   28.00
  -1   3   5  564.94   20.80
   1  -4  -5    0.30    1.50
   1  -4  -5    3.30    3.10
  -1   4   5   -2.30    3.00
  -1   4   5    0.60    3.60
   1  -5  -5  506.85   21.80
  -1   5   5  531.95   34.40
  -1   5   5  547.85   23.90
   1  -6  -5    0.30    3.70
  -1   6   5    0.80    3.40
   1   7  -4   14.80    6.40
  -1  -7   4   14.30   11.20
   1   6  -4    2.00    3.90
  -1  -6   4    5.10    9.60
   1   5  -4   22.90    5.50
   1   5  -4   19.80    3.20
  -1  -5   4   21.10   10.10
  -1  -5   4   27.20    3.20
   1   4  -4  292.37   11.10
   1   4  -4  316.47   14.40
  -1  -4   4  326.07   21.20
  -1  -4   4  338.27   13.70
  -1  -4   4  303.67    9.20
  -1  -4   4  314.17    8.80
   1   3  -4    0.10    1.70
   1   3  -4    0.30    1.20
  -1  -3   4    0.30    3.70
  -1  -3   4   -0.40    1.40
  -1  -3   4    0.70    0.60
  -1  -3   4    0.40    0.50
   1   2  -4    1.40    1.20
   1   2  -4    1.40    1.40
  -1  -2   4    1.80    2.50
  -1  -2   4    1.30    1.40
   1   1  -4  919.91   24.20
   1   1  -4  915.71   27.10
   1   1  -4  916.21   20.80
   1   1  -4  912.41   21.70
  -1  -1   4  908.71   27.10
  -1  -1   4  927.41   21.70
  -1  -1   4  923.51   21.10
   1   0  -4  188.78    6.60
   1   0  -4  176.78    5.60
   1   0  -4  186.78    8.80
   1   0  -4  173.58    7.20
   1   0  -4  187.58    6.00
  -1   0   4  169.38    6.40
  -1   0   4  171.08    5.60
  -1   0   4  175.28    8.50
   1  -1  -4  907.11   20.70
   1  -1  -4  880.21   23.80
   1  -1  -4  930.61   23.60
   1  -1  -4  914.61   24.30
  -1   1   4  887.51   28.00
  -1   1   4  901.41   23.60
   1  -2  -4    1.00    1.10
   1  -2  -4    0.00    1.90
   1  -2  -4   -0.50    1.50
  -1   2   4    0.30    1.30
  -1   2   4    0.90    2.50
   1  -3  -4   -0.10    1.90
   1  -3  -4    0.80    1.20
   1  -3  -4    1.00    1.70
  -1   3   4    1.00    3.20
  -1   3   4    0.60    2.30
  -1   3   4    2.30    1.60
   1  -4  -4  328.87   10.00
   1  -4  -4  302.47   14.40
  -1   4   4  319.27   10.80
  -1   4   4  303.37   22.30
  -1   4   4  312.37   15.80
   1  -5  -4   23.60    5.10
  -1   5   4   19.40    5.80
   1  -6  -4    1.60    3.60
  -1   6   4    0.90    3.30
   1   7  -3    9.90    5.60
  -1  -7   3   25.50   15.00
   1   6  -3   18.70    6.00
  -1  -6   3   33.40   13.90
   1   5  -3   11.70    2.40
   1   5  -3   12.20    4.40
  -1  -5   3   12.50    2.70
  -1  -5   3    7.60    8.10
   1   4  -3   49.80    6.50
   1   4  -3   44.90    3.60
  -1  -4   3   39.00    5.40
  -1  -4   3   46.90   10.30
  -1  -4   3   46.30    3.50
   1   3  -3  174.78    8.80
   1   3  -3  179.08    7.20
  -1  -3   3  183.68    6.20
  -1  -3   3  172.68   12.80
  -1  -3   3  163.98    8.20
   1   2  -3    1.10    0.90
   1   2  -3    3.10    1.30
  -1  -2   3    2.70    2.70
  -1  -2   3    3.10    0.70
  -1  -2   3    5.30    0.70
  -1  -2   3    4.80    1.50
   1   1  -3   13.00    1.30
   1   1  -3   14.10    0.80
   1   1  -3   15.70    2.20
   1   1  -3   12.40    3.00
  -1  -1   3   12.10    0.80
  -1  -1   3   19.40    1.80
  -1  -1   3   16.20    3.50
  -1  -1   3   12.50    2.00
   1   0  -3   -0.10    0.60
   1   0  -3   -0.40    0.60
   1   0  -3    1.90    0.80
   1   0  -3   -0.20    0.60
   1   0  -3   -0.30    0.90
  -1   0   3   -0.60    0.80
  -1   0   3    0.10    0.50
  -1   0   3   -0.60    0.70
   1  -1  -3   13.90    3.30
   1  -1  -3   11.80    2.10
   1  -1  -3   10.10    1.90
   1  -1  -3   11.50    1.80
  -1   1   3   10.30    2.90
  -1   1   3   12.60    1.90
  -1   1   3    7.60    1.80
   1  -2  -3    4.60    1.30
   1  -2  -3    3.90    1.90
   1  -2  -3    6.00    1.90
  -1   2   3    3.20    1.90
  -1   2   3    2.80    1.20
  -1   2   3    4.00    2.90
   1  -3  -3  177.88    6.10
   1  -3  -3  172.48    8.90
   1  -3  -3  182.98   10.00
  -1   3   3  186.38    6.70
  -1   3   3  167.68   13.90
  -1   3   3  170.48    9.70
   1  -4  -3   48.90    2.60
   1  -4  -3   43.50    2.30
   1  -4  -3   46.30    5.90
  -1   4   3   35.20    6.00
   1  -5  -3    9.70    3.90
  -1   5   3   11.60    5.00
   1  -6  -3   20.10    5.30
   1  -6  -3   49.90   14.80
  -1   6   3   20.80    6.90
   1   7  -2    4.50    6.40
  -1  -7   2   20.50   12.90
   1   6  -2   66.89    9.70
  -1  -6   2   88.09   19.10
  -1  -6   2   57.29    6.40
   1   5  -2    7.30    3.90
   1   5  -2    6.40    1.80
  -1  -5   2    3.50    6.60
  -1  -5   2    6.50    2.60
   1   4  -2  248.08   12.60
   1   4  -2  260.17    8.90
  -1  -4   2  276.37   10.10
  -1  -4   2  263.37   12.50
  -1  -4   2  249.18   18.20
   1   3  -2 1122.79   28.00
   1   3  -2 1147.89   31.90
  -1  -3   2 1104.79   39.40
  -1  -3   2 1155.88   31.40
  -1  -3   2 1205.68   28.30
  -1  -3   2 1151.28   28.50
   1   2  -2  238.68    9.00
   1   2  -2  246.58    7.90
  -1  -2   2  248.58    8.90
  -1  -2   2  231.18   12.60
  -1  -2   2  246.88    7.90
  -1  -2   2  250.57    7.30
   1   1  -2  306.77   11.50
   1   1  -2  304.47    7.10
   1   1  -2  276.57    8.30
   1   1  -2  312.97    9.00
  -1  -1   2  306.57   11.30
  -1  -1   2  313.47    7.20
  -1  -1   2  311.67    8.90
  -1  -1   2  314.57    8.30
   1   0  -2   22.90    1.20
   1   0  -2   20.80    1.30
   1   0  -2   21.00    1.50
   1   0  -2   21.30    1.70
  -1   0   2   21.60    1.50
  -1   0   2   23.00    1.90
  -1   0   2   23.80    1.70
  -1   0   2   22.30    1.20
  -1   0   2   20.00    1.20
   1  -1  -2  312.57    8.40
   1  -1  -2  291.77    9.60
   1  -1  -2  313.57    9.60
   1  -1  -2  309.37   12.00
  -1   1   2  300.17   12.10
  -1   1   2  309.17    9.80
  -1   1   2  320.27    9.70
   1  -2  -2  233.68    9.20
   1  -2  -2  231.38    9.80
   1  -2  -2  250.47    6.90
  -1   2   2  249.88   10.20
  -1   2   2  248.48   13.70
  -1   2   2  243.28    7.10
   1  -3  -2 1186.78   26.40
   1  -3  -2 1114.99   32.80
   1  -3  -2 1158.58   26.20
   1  -3  -2 1173.48   25.20
   1  -3  -2 1160.38   31.50
  -1   3   2 1152.48   33.50
  -1   3   2 1139.89   41.40
   1  -4  -2  240.88   11.40
  -1   4   2  260.97   13.60
   1  -5  -2    6.70    3.40
   1  -5  -2    4.50    0.70
   1  -5  -2    8.80    6.70
  -1   5   2    6.60    4.20
   1  -6  -2   92.99   20.40
   1  -6  -2   59.99    8.00
  -1   6   2   59.49    9.90
   1  -7  -2   49.00   13.40
  -1  -7   1   31.60   12.10
   1   6  -1   11.50    5.10
  -1  -6   1    4.60    2.80
  -1  -6   1   11.50    8.50
   1   5  -1    0.10    3.00
  -1  -5   1    0.70    1.40
  -1  -5   1    2.30    2.10
  -1  -5   1   -0.70    5.70
   1   4  -1    1.20    2.50
   1   4  -1    3.10    1.20
  -1  -4   1    3.80    2.00
  -1  -4   1    0.30    2.30
  -1  -4   1    2.90    1.30
  -1  -4   1   -0.30    3.90
   1   3  -1  129.89    7.50
   1   3  -1  123.09    4.90
  -1  -3   1  117.19    5.90
  -1  -3   1  110.49   10.70
  -1  -3   1  119.09    7.20
  -1  -3   1  114.69    4.80
   1   2  -1  297.07   10.70
   1   2  -1  298.17    8.60
  -1  -2   1  301.57   10.60
  -1  -2   1  306.97    8.70
  -1  -2   1  313.77    9.40
   1   1  -1  606.74   14.70
  -1  -1   1  577.64   15.10
  -1  -1   1  621.04   14.80
  -1  -1   1  614.04   13.90
   1   0  -1    0.00    0.10
   1   0  -1   -0.10    0.20
   1   0  -1    0.20    0.20
  -1   0   1    0.20    0.30
  -1   0   1    0.00    0.20
  -1   0   1    0.00    0.20
   1  -1  -1  618.74   15.60
   1  -1  -1  616.14   13.50
   1  -1  -1  605.24   18.80
   1  -1  -1  589.14   16.00
   1  -1  -1  617.04   13.90
  -1   1   1  602.34   16.20
  -1   1   1  629.24   15.70
  -1   1   1  595.54   18.90
  -1   1   1  620.44   14.00
   1  -2  -1  316.77   10.50
   1  -2  -1  303.07   11.40
   1  -2  -1  314.37    7.20
   1  -2  -1  323.17    7.30
  -1   2   1  316.27   11.60
   1  -3  -1  119.09    7.60
   1  -3  -1  118.39    6.60
  -1   3   1  112.99    7.50
   1  -4  -1    1.20    2.00
   1  -4  -1    2.00    3.50
  -1   4   1    1.60    2.70
   1  -5  -1    3.20    2.50
   1  -5  -1    0.80    5.50
  -1   5   1    3.30    2.90
   1  -6  -1    5.30    3.30
   1  -6  -1   22.70   10.10
  -1   6   1    6.80    5.10
   1  -7  -1   41.80   12.50
  -1  -7   0   22.30   10.10
  -1  -7   0   -1.50    2.70
   1   6   0   10.10    5.20
  -1  -6   0   19.00   10.90
  -1  -6   0   10.10    3.80
   1   5   0  108.49    9.80
  -1  -5   0   88.29    7.00
  -1  -5   0   91.99    4.50
  -1  -5   0  102.09   17.90
   1   4   0   61.49    6.60
  -1  -4   0   59.89    3.30
  -1  -4   0   67.39    5.50
  -1  -4   0   66.29    4.00
   1   3   0  328.57   13.50
  -1  -3   0  314.07   11.70
  -1  -3   0  344.97    9.50
  -1  -3   0  328.57   13.30
  -1  -3   0  338.27   10.50
   1   2   0  196.78    8.40
   1   2   0  196.38   11.90
   1   2   0  203.08    6.10
  -1  -2   0  183.38    7.30
  -1  -2   0  201.98    6.00
  -1  -2   0  188.88    8.20
   1   1   0  499.35   12.00
   1   1   0  498.65   13.20
   1   1   0  488.65   16.00
  -1  -1   0  481.75   13.10
  -1  -1   0  486.15   15.80
  -1  -1   0  501.45   12.00
   1   0   0   -2.30    0.10
   1   0   0   -2.60    0.10
   1   0   0   -2.50    0.10
   1   0   0   -2.50    0.10
  -1   0   0   -2.60    0.10
  -1   0   0   -2.00    0.20
  -1   0   0   -2.50    0.10
  -1   0   0   -2.40    0.10
  -1   0   0   -2.50    0.20
   1  -1   0  501.55   16.20
   1  -1   0  505.95   13.50
   1  -1   0  515.95   12.60
  -1   1   0  498.15   16.10
  -1   1   0  488.25   13.50
  -1   1   0  513.45   12.60
   1  -2   0  190.48   11.40
   1  -2   0  192.08    6.90
   1  -2   0  195.68    8.20
  -1   2   0  179.88    8.20
  -1   2   0  199.58    7.20
   1  -3   0  321.67   12.90
   1  -3   0  285.47   17.60
   1  -3   0  325.67   11.20
  -1   3   0  343.37   13.80
   1  -4   0   58.69    9.20
   1  -4   0   62.69    5.00
  -1   4   0   59.59    6.30
   1  -5   0   88.19   14.20
   1  -5   0   95.89    7.10
  -1   5   0   94.69    8.90
   1  -6   0   21.30   11.50
   1  -6   0    9.00    3.40
  -1   6   0    7.50    4.20
   1  -7   0   26.70   11.60
   1  -7   0    2.50    3.50
  -1  -7  -1   46.30   13.30
   1   6   1    5.40    4.40
  -1  -6  -1    7.60    8.10
  -1  -6  -1    0.20    2.80
   1   5   1    0.30    2.30
  -1  -5  -1    2.20    1.30
  -1  -5  -1    5.20    3.00
   1   4   1  186.78   11.10
  -1  -4  -1  186.48    9.80
  -1  -4  -1  182.38    6.30
  -1  -4  -1  188.48    7.00
   1   3   1  152.18   13.10
   1   3   1  165.78    9.30
  -1  -3  -1  171.78    6.50
  -1  -3  -1  169.88    5.80
  -1  -3  -1  170.68    8.30
  -1  -3  -1  169.18    9.10
   1   2   1 2813.92   66.79
   1   2   1 2848.81   73.89
  -1  -2  -1 2860.81   65.89
  -1  -2  -1 2821.92   63.89
  -1  -2  -1 2783.82   66.79
  -1  -2  -1 2878.01   63.19
   1   1   1   34.60    2.20
   1   1   1   46.00    2.90
   1   1   1   40.60    4.10
  -1  -1  -1   43.10    2.50
  -1  -1  -1   42.00    2.90
  -1  -1  -1   47.70    1.70
  -1  -1  -1   42.40    1.60
  -1  -1  -1   43.30    2.80
  -1  -1  -1   36.70    3.70
   1   0   1  -11.40    0.60
   1   0   1  -11.60    0.40
   1   0   1  -12.10    0.40
   1   0   1  -12.20    0.80
  -1   0  -1  -11.20    0.90
  -1   0  -1  -12.20    0.30
  -1   0  -1  -11.70    0.60
  -1   0  -1  -12.10    0.50
   1  -1   1   43.80    1.80
   1  -1   1   45.40    2.20
   1  -1   1   42.40    4.20
   1  -1   1   44.30    2.70
  -1   1  -1   41.80    4.10
  -1   1  -1   42.40    2.10
  -1   1  -1   44.60    1.90
  -1   1  -1   41.60    2.60
   1  -2   1 2745.33   72.19
   1  -2   1 2902.61   65.69
   1  -2   1 2819.82   62.99
   1  -2   1 2839.42   62.19
  -1   2  -1 2821.32   65.99
  -1   2  -1 2754.62   61.89
   1  -3   1  179.18    7.10
   1  -3   1  177.78    5.40
   1  -3   1  155.08    8.50
   1  -3   1  185.08   13.70
  -1   3  -1  156.38    8.80
  -1   3  -1  172.68    5.20
   1  -4   1  178.08   15.50
   1  -4   1  189.48    5.50
   1  -4   1  190.68    8.40
  -1   4  -1  187.98    5.30
  -1   4  -1  178.08   11.00
   1  -5   1    3.80    2.30
   1  -5   1    5.00    5.60
  -1   5  -1    6.10    4.10
   1  -6   1   -0.40    1.90
   1  -6   1    0.40    8.50
  -1   6  -1    1.30    4.00
   1  -7   1   27.00   14.20
  -1  -7  -2   58.69   12.90
   1   6   2    0.80    3.80
  -1  -6  -2    1.80    3.40
   1   5   2   28.80    6.00
  -1  -5  -2   40.10    3.00
  -1  -5  -2   31.50    5.70
  -1  -5  -2   39.10    2.40
   1   4   2   92.99    7.90
   1   4   2   97.89   12.60
  -1  -4  -2   86.29    7.10
  -1  -4  -2  100.79    5.00
  -1  -4  -2   94.79    4.40
  -1  -4  -2  101.89    3.70
   1   3   2   44.70    5.80
   1   3   2   45.80    7.30
  -1  -3  -2   53.89    3.20
  -1  -3  -2   44.70    5.80
  -1  -3  -2   48.20    3.40
  -1  -3  -2   53.39    5.70
  -1  -3  -2   51.59    2.30
   1   2   2  501.55   21.30
   1   2   2  519.45   16.50
  -1  -2  -2  507.25   14.20
  -1  -2  -2  517.05   16.00
  -1  -2  -2  482.05   16.30
  -1  -2  -2  511.15   12.00
   1   1   2 1126.89   32.50
   1   1   2 1185.48   28.60
   1   1   2 1178.88   28.10
  -1  -1  -2 1134.49   32.20
  -1  -1  -2 1133.19   28.60
  -1  -1  -2 1150.78   27.90
  -1  -1  -2 1154.28   28.70
   1   0   2  752.52   18.60
   1   0   2  745.83   20.90
   1   0   2  727.63   17.60
  -1   0  -2  707.93   20.60
  -1   0  -2  736.43   18.50
  -1   0  -2  702.43   17.70
   1  -1   2 1177.08   25.70
   1  -1   2 1172.58   27.70
   1  -1   2 1161.08   27.80
   1  -1   2 1147.39   31.90
  -1   1  -2 1165.18   27.80
  -1   1  -2 1116.69   31.80
  -1   1  -2 1156.68   25.80
  -1   1  -2 1179.58   27.80
   1  -2   2  517.95   12.90
   1  -2   2  538.95   14.10
   1  -2   2  515.25   20.80
   1  -2   2  521.35   15.50
  -1   2  -2  534.55   13.40
  -1   2  -2  521.15   16.00
  -1   2  -2  513.85   13.80
   1  -3   2   49.50    3.10
   1  -3   2   44.70    7.00
   1  -3   2   52.29    4.60
   1  -3   2   47.70    3.20
  -1   3  -2   52.09    5.10
  -1   3  -2   46.80    2.90
  -1   3  -2   46.80    3.40
   1  -4   2  101.89    4.60
   1  -4   2  106.49   12.10
   1  -4   2   99.49    5.40
  -1   4  -2   97.89    4.20
  -1   4  -2   91.19    7.60
   1  -5   2   37.40    4.50
   1  -5   2   35.50   11.80
  -1   5  -2   40.10    7.10
   1  -6   2    2.30    2.50
   1  -6   2   10.40   10.50
  -1   6  -2   -0.20    3.90
   1  -7   2   13.40   12.40
   1   6   3    0.40    3.10
  -1  -6  -3    0.10    3.30
   1   5   3    0.10    2.40
  -1  -5  -3    0.20    2.00
  -1  -5  -3   -0.60    1.30
   1   4   3   47.50   11.20
   1   4   3   37.60    6.30
  -1  -4  -3   46.80    3.70
  -1  -4  -3   41.30    6.10
   1   3   3  286.67   13.30
   1   3   3  318.67   19.50
  -1  -3  -3  286.27   13.30
  -1  -3  -3  301.17   10.40
  -1  -3  -3  316.47   13.20
   1   2   3  391.76   13.80
   1   2   3  388.16   18.80
   1   2   3  369.46    9.50
   1   2   3  377.16   13.40
  -1  -2  -3  368.36   13.80
  -1  -2  -3  381.16   12.10
  -1  -2  -3  379.96   13.60
   1   1   3  234.98   12.00
   1   1   3  266.17    9.30
   1   1   3  268.07    9.20
  -1  -1  -3  247.78    9.30
  -1  -1  -3  241.38    8.60
  -1  -1  -3  259.07    9.00
  -1  -1  -3  244.58    9.10
   1   0   3    0.20    0.70
  -1   0  -3   -3.00    0.90
  -1   0  -3    0.50    1.00
  -1   0  -3   -1.90    2.10
  -1   0  -3   -0.10    0.80
   1  -1   3  271.97   12.70
   1  -1   3  264.07    9.10
   1  -1   3  267.07    8.60
  -1   1  -3  252.77    8.90
  -1   1  -3  258.87    6.60
  -1   1  -3  280.77    8.70
   1  -2   3  384.66   12.40
   1  -2   3  413.76   13.10
   1  -2   3  371.76   17.30
   1  -2   3  385.66    9.30
  -1   2  -3  382.56    9.70
  -1   2  -3  387.06   12.90
  -1   2  -3  391.06   11.90
   1  -3   3  306.47   12.20
   1  -3   3  318.57    8.80
   1  -3   3  294.97   17.70
  -1   3  -3  310.57   12.90
  -1   3  -3  317.37    9.40
  -1   3  -3  315.47   10.20
   1  -4   3   42.10    3.20
   1  -4   3   41.30    9.80
  -1   4  -3   46.70    3.30
  -1   4  -3   39.30    5.90
   1  -5   3   -0.10    1.50
   1  -5   3    2.40    7.20
  -1   5  -3   -2.00    2.80
  -1   5  -3    0.50    1.20
   1  -6   3    2.00    7.40
  -1   6  -3   -0.50    2.70
   1  -7   3    8.30   15.60
  -1  -7  -4    6.60    4.40
   1   6   4   21.60    6.20
  -1  -6  -4   16.90    5.70
   1   5   4    3.70    5.80
   1   5   4    2.90    3.20
  -1  -5  -4    4.70    2.00
  -1  -5  -4    5.00    3.10
   1   4   4   91.09    8.10
   1   4   4   93.39   12.90
  -1  -4  -4   85.19    9.00
  -1  -4  -4   90.29    5.50
   1   3   4   10.30    5.40
   1   3   4   11.30    3.50
  -1  -3  -4   12.20    3.70
  -1  -3  -4   11.30    2.40
  -1  -3  -4   13.20    3.70
   1   2   4    6.80    2.50
   1   2   4    6.00    1.00
   1   2   4    6.10    3.80
  -1  -2  -4    6.60    2.50
  -1  -2  -4    6.30    2.20
  -1  -2  -4    5.90    2.00
   1   1   4   -0.20    1.30
  -1  -1  -4   -0.60    1.30
  -1  -1  -4    0.50    1.30
  -1  -1  -4   -0.90    0.70
  -1  -1  -4   -0.50    1.30
   1   0   4   11.60    1.90
   1   0   4    6.60    3.00
  -1   0  -4    7.50    2.00
  -1   0  -4    7.60    1.80
  -1   0  -4   10.90    2.10
   1  -1   4    0.90    3.30
   1  -1   4    1.40    1.50
  -1   1  -4   -0.80    0.60
  -1   1  -4   -0.50    0.80
  -1   1  -4    0.00    0.50
  -1   1  -4    1.30    1.40
   1  -2   4    6.00    2.30
   1  -2   4   10.00    5.10
  -1   2  -4    5.50    1.80
  -1   2  -4    6.60    0.60
  -1   2  -4    6.10    1.90
   1  -3   4   19.60    7.00
   1  -3   4   11.70    1.20
   1  -3   4   10.20    3.00
  -1   3  -4   13.90    3.30
  -1   3  -4   10.70    2.30
   1  -4   4   95.99    4.10
   1  -4   4   93.69   11.90
  -1   4  -4   95.49    7.60
  -1   4  -4   89.29    5.30
   1  -5   4    0.60    5.90
   1  -5   4    2.00    2.00
  -1   5  -4    2.10    1.60
  -1   5  -4    4.50    3.70
   1  -6   4   20.80   11.90
  -1   6  -4   25.80    6.80
   1  -7   4    4.50   14.90
   1   6   5   59.29   10.30
  -1  -6  -5   59.69    9.50
   1   5   5   67.19   16.00
   1   5   5   53.99    8.40
  -1  -5  -5   50.09    4.70
  -1  -5  -5   54.09    8.10
   1   4   5  196.58   12.60
   1   4   5  186.48   18.20
  -1  -4  -5  192.58    9.10
  -1  -4  -5  204.48    6.20
  -1  -4  -5  199.28   11.90
   1   3   5    8.50    5.20
   1   3   5   10.40    3.50
  -1  -3  -5   11.60    2.90
  -1  -3  -5    6.20    2.90
   1   2   5  851.31   25.50
   1   2   5  883.11   33.30
   1   2   5  853.31   20.60
  -1  -2  -5  848.02   26.00
  -1  -2  -5  843.12   24.30
  -1  -2  -5  840.52   24.60
  -1  -2  -5  857.01   25.90
   1   1   5  360.26    8.50
   1   1   5  366.56   17.40
  -1  -1  -5  359.96   13.00
  -1  -1  -5  350.96   12.00
  -1  -1  -5  347.07   12.80
  -1  -1  -5  347.27   12.70
   1   0   5    0.10    0.80
   1   0   5   -1.00    1.90
  -1   0  -5   -0.20    0.90
  -1   0  -5    0.00    1.20
  -1   0  -5    0.20    1.10
   1  -1   5  350.26   11.10
   1  -1   5  336.67   16.50
  -1   1  -5  354.36   10.10
  -1   1  -5  354.26   11.20
  -1   1  -5  355.16    9.20
  -1   1  -5  345.57   12.60
   1  -2   5  830.12   30.90
   1  -2   5  824.72   23.00
  -1   2  -5  884.21   23.70
  -1   2  -5  863.71   24.30
   1  -3   5    6.80    3.20
   1  -3   5   13.90    6.70
  -1   3  -5    9.00    2.50
  -1   3  -5   12.60    3.20
   1  -4   5  211.18   18.60
   1  -4   5  183.38    4.70
   1  -4   5  195.48    4.60
  -1   4  -5  201.08   11.50
  -1   4  -5  206.38    9.10
   1  -5   5   54.39   14.40
  -1   5  -5   57.59    8.30
  -1   5  -5   45.10    4.30
   1  -6   5   85.79   20.00
  -1   6  -5   56.49    9.40
   1   6   6   14.70   10.60
  -1  -6  -6   14.10    5.90
   1   5   6   -2.90    3.70
   1   5   6    1.40    6.60
  -1  -5  -6   -0.50    2.10
  -1  -5  -6    1.30    3.80
   1   4   6  920.21   31.60
   1   4   6  929.21   43.40
  -1  -4  -6  920.61   27.00
  -1  -4  -6  919.91   31.50
   1   3   6    5.10    2.80
   1   3   6    2.40    0.90
   1   3   6    1.80    3.90
  -1  -3  -6    0.40    2.00
  -1  -3  -6    3.90    2.40
   1   2   6   45.00    7.10
   1   2   6   43.50    2.80
  -1  -2  -6   50.19    5.40
  -1  -2  -6   35.20    5.20
  -1  -2  -6   48.90    5.70
  -1  -2  -6   42.90    4.50
   1   1   6   34.80    5.90
   1   1   6   38.80    1.90
  -1  -1  -6   34.40    4.50
  -1  -1  -6   40.50    5.00
  -1  -1  -6   33.20    4.30
  -1  -1  -6   36.60    3.60
   1   0   6  111.99    5.50
   1   0   6  109.79    9.20
  -1   0  -6  106.89    5.80
  -1   0  -6  111.39    6.00
  -1   0  -6  106.49    6.70
   1  -1   6   39.40    6.10
   1  -1   6   40.00    3.60
  -1   1  -6   36.70    2.90
  -1   1  -6   40.50    5.10
  -1   1  -6   46.20    2.50
   1  -2   6   49.90    5.10
   1  -2   6   50.49    9.40
  -1   2  -6   46.00    1.60
  -1   2  -6   34.80    3.60
  -1   2  -6   46.70    1.50
  -1   2  -6   46.60    4.50
   1  -3   6   -1.60    3.00
   1  -3   6    2.50    6.80
  -1   3  -6    2.80    2.00
  -1   3  -6    1.50    1.90
   1  -4   6  911.71   39.90
  -1   4  -6  880.71   28.90
  -1   4  -6  891.11   26.30
   1  -5   6    0.30    9.60
  -1   5  -6   -3.80    3.20
  -1   5  -6    1.30    2.10
   1  -6   6   -2.80   12.80
  -1   6  -6    6.50    4.80
   1   6   7    2.60    9.90
  -1  -6  -7   -1.70    4.30
   1   5   7  157.88   13.50
   1   5   7  191.28   22.70
  -1  -5  -7  170.58   13.10
  -1  -5  -7  177.68    9.70
   1   4   7    7.10    4.50
   1   4   7    2.70    4.90
  -1  -4  -7    6.60    3.20
  -1  -4  -7    5.80    4.20
   1   3   7   36.40    9.70
   1   3   7   28.70    5.20
   1   3   7   35.30    2.50
  -1  -3  -7   32.50    5.10
  -1  -3  -7   32.40    5.10
  -1  -3  -7   32.40    5.90
   1   2   7    1.10    3.30
   1   2   7    2.20    1.10
  -1  -2  -7    2.60    2.50
  -1  -2  -7   -0.70    1.50
  -1  -2  -7   -0.90    1.60
  -1  -2  -7    1.50    2.20
   1   1   7   75.69    3.10
   1   1   7   75.59    8.90
  -1  -1  -7   87.59    6.50
  -1  -1  -7   78.59    5.40
  -1  -1  -7   68.79    6.10
  -1  -1  -7   76.09    6.00
   1   0   7   -0.50    2.30
   1   0   7   -1.00    0.90
  -1   0  -7   -0.30    1.90
  -1   0  -7    1.00    1.70
  -1   0  -7   -0.10    1.40
   1  -1   7   80.09    8.70
   1  -1   7   75.79    4.70
  -1   1  -7   80.89    4.10
  -1   1  -7   79.99    6.40
  -1   1  -7   87.09    4.70
   1  -2   7    1.20    5.50
   1  -2   7    1.50    2.20
  -1   2  -7   -1.10    0.90
  -1   2  -7   -0.30    1.80
  -1   2  -7    0.80    0.70
  -1   2  -7    1.80    0.60
   1  -3   7   23.80    5.20
   1  -3   7   41.40   11.10
  -1   3  -7   35.40    5.10
  -1   3  -7   36.70    5.30
   1  -4   7    2.50    9.40
  -1   4  -7    5.50    3.00
  -1   4  -7    5.40    3.10
   1  -5   7  190.68   23.00
  -1   5  -7  185.88   10.10
  -1   5  -7  184.28   12.50
   1  -6   7  -15.00   12.00
  -1   6  -7    6.80    4.60
   1   6   8    4.40   10.80
  -1  -6  -8    3.30    5.20
   1   5   8    5.30    8.20
   1   5   8   -4.10    4.30
  -1  -5  -8    6.70    3.30
  -1  -5  -8    5.50    3.70
  -1  -5  -8   -1.80    4.00
   1   4   8   11.30    7.70
   1   4   8   11.00    4.50
  -1  -4  -8    8.50    3.40
  -1  -4  -8   10.30    4.20
  -1  -4  -8   14.10    4.30
   1   3   8   15.50    7.60
   1   3   8    9.70    1.80
  -1  -3  -8    8.60    3.50
  -1  -3  -8    6.80    3.30
  -1  -3  -8    6.00    3.20
   1   2   8    2.40    3.90
  -1  -2  -8    0.90    2.70
  -1  -2  -8    1.70    2.10
  -1  -2  -8    2.40    2.50
   1   1   8  143.19    4.90
   1   1   8  136.29   12.60
  -1  -1  -8  140.69    9.10
  -1  -1  -8  149.59    8.70
  -1  -1  -8  136.19    8.60
  -1  -1  -8  140.99    7.80
   1   0   8  233.88   15.30
   1   0   8  219.08    9.20
   1   0   8  227.78    8.10
  -1   0  -8  230.68   10.30
  -1   0  -8  229.28   10.00
  -1   0  -8  227.28   10.20
  -1   0  -8  223.68   11.70
   1  -1   8  161.18   13.20
   1  -1   8  143.99    6.90
  -1   1  -8  139.99    9.10
  -1   1  -8  157.08    7.00
   1  -2   8    3.90    2.40
   1  -2   8    0.70    5.80
  -1   2  -8    3.10    1.00
  -1   2  -8    1.60    0.90
  -1   2  -8   -1.60    1.80
  -1   2  -8    2.00    2.10
   1  -3   8    8.40    3.80
   1  -3   8    7.30    8.70
  -1   3  -8    8.20    3.20
  -1   3  -8    1.40    1.50
   1  -4   8   13.00   11.20
  -1   4  -8   13.80    4.00
  -1   4  -8    9.90    3.70
   1  -5   8  -13.90   10.60
  -1   5  -8    1.10    2.50
  -1   5  -8    2.80    3.40
   1  -6   8  -21.50   13.20
   1   5   9   -4.80    4.70
   1   5   9    0.00    7.40
  -1  -5  -9    6.00    2.70
  -1  -5  -9    2.30    4.30
   1   4   9   10.40    8.00
  -1  -4  -9   17.50    4.70
  -1  -4  -9   23.00    5.30
  -1  -4  -9   19.30    5.40
   1   3   9    0.30    1.30
   1   3   9    5.80    5.90
  -1  -3  -9    3.90    3.30
  -1  -3  -9   -1.10    2.30
  -1  -3  -9    5.70    3.00
   1   2   9    0.80    4.00
  -1  -2  -9    3.00    3.30
  -1  -2  -9    2.60    2.30
  -1  -2  -9    1.30    2.80
   1   1   9   15.00    1.80
   1   1   9   14.00    5.70
  -1  -1  -9   14.10    3.80
  -1  -1  -9   17.30    3.70
  -1  -1  -9   14.50    3.70
  -1  -1  -9   10.80    3.40
   1   0   9   -0.60    1.30
   1   0   9   -1.10    2.80
   1   0   9   -0.80    1.20
  -1   0  -9    0.30    2.10
  -1   0  -9    1.70    2.00
  -1   0  -9    1.50    2.40
  -1   0  -9   -0.50    1.70
   1  -1   9   19.00    3.00
   1  -1   9   13.50    6.10
  -1   1  -9   17.60    4.20
  -1   1  -9   16.90    3.00
   1  -2   9    2.40    2.10
   1  -2   9    2.10    5.90
  -1   2  -9    1.30    2.20
  -1   2  -9   -0.20    2.50
  -1   2  -9    1.30    1.00
   1  -3   9    4.50    8.10
   1  -3   9    1.30    2.70
  -1   3  -9    3.00    2.30
  -1   3  -9    2.40    2.90
   1  -4   9    7.40   10.90
  -1   4  -9   19.90    4.90
  -1   4  -9    2.20    2.20
   1  -5   9   -5.30   12.30
  -1   5  -9    4.50    3.20
   1   5  10    2.70    7.70
  -1  -5 -10    3.40    3.90
   1   4  10   18.50   10.10
  -1  -4 -10   19.40    4.80
  -1  -4 -10    9.60    3.90
  -1  -4 -10    6.50    4.00
   1   3  10   54.79   13.80
  -1  -3 -10   41.70    6.90
  -1  -3 -10   45.30    6.70
  -1  -3 -10   45.00    7.80
   1   2  10    3.70    5.10
  -1  -2 -10    3.20    2.40
  -1  -2 -10    2.30    2.70
  -1  -2 -10    1.80    3.30
   1   1  10   -0.30    3.70
  -1  -1 -10    0.10    1.80
  -1  -1 -10    1.90    2.40
  -1  -1 -10   -2.30    1.40
   1   0  10   25.80    3.30
   1   0  10   33.30    8.90
  -1   0 -10   38.30    5.60
  -1   0 -10   30.00    4.90
  -1   0 -10   23.30    5.30
  -1   0 -10   30.60    5.00
   1  -1  10   -0.80    4.00
   1  -1  10    0.80    1.50
  -1   1 -10   -0.90    3.30
  -1   1 -10   -0.70    1.50
  -1   1 -10   -1.00    1.70
   1  -2  10    2.70    5.30
   1  -2  10    8.00    2.30
  -1   2 -10   -1.20    2.80
  -1   2 -10   -2.20    2.20
   1  -3  10   53.49   13.20
  -1   3 -10   40.40    7.00
  -1   3 -10   45.60    6.10
   1  -4  10    7.80   10.70
  -1   4 -10   10.30    4.40
   1  -5  10  -17.40   11.00
  -1   5 -10    1.10    3.20
   1   5  11   10.60    9.50
  -1  -5 -11    7.20    4.70
   1   4  11   15.40    9.80
  -1  -4 -11   13.20    5.60
  -1  -4 -11   18.70    4.10
  -1  -4 -11    9.60    4.50
   1   3  11    5.70    6.60
  -1  -3 -11    2.80    2.70
  -1  -3 -11    1.50    2.60
  -1  -3 -11    1.80    4.20
   1   2  11   16.00    8.00
  -1  -2 -11   12.50    4.20
  -1  -2 -11   18.20    4.20
  -1  -2 -11   11.00    4.50
   1   1  11  136.19   14.90
  -1  -1 -11  126.39    9.60
  -1  -1 -11  141.59   10.90
  -1  -1 -11  129.29    8.70
   1   0  11    1.20    4.00
  -1   0 -11   -3.10    2.50
  -1   0 -11    0.30    2.60
  -1   0 -11    2.80    2.80
  -1   0 -11    0.80    2.30
   1  -1  11  141.19   14.40
   1  -1  11  139.49    7.90
  -1   1 -11  130.59    9.00
  -1   1 -11  141.79    7.90
  -1   1 -11  143.59   11.10
   1  -2  11   14.60    7.40
  -1   2 -11    9.10    3.50
  -1   2 -11   11.60    4.70
   1  -3  11    5.00    7.50
  -1   3 -11    4.30    4.00
   1  -4  11    3.20    9.60
  -1   4 -11    8.00    4.50
   1  -5  11    5.70   13.00
  -1   5 -11   -0.10    3.40
   1   4  12    4.70    8.60
  -1  -4 -12    7.70    4.90
  -1  -4 -12    1.40    4.80
   1   3  12    7.70    8.00
  -1  -3 -12    5.20    4.60
  -1  -3 -12    7.00    2.80
  -1  -3 -12    5.00    4.30
   1   2  12   46.20   12.90
  -1  -2 -12   37.80    6.00
  -1  -2 -12   28.40    6.70
  -1  -2 -12   30.90    7.00
   1   1  12    3.20    5.00
  -1  -1 -12    2.20    3.10
  -1  -1 -12    1.70    3.10
  -1  -1 -12   -1.10    2.40
   1   0  12  157.48   15.90
  -1   0 -12  156.98   12.20
  -1   0 -12  132.79    9.20
   1  -1  12    5.80    5.20
  -1   1 -12   -6.90    3.40
  -1   1 -12    2.20    3.70
   1  -2  12   38.60   10.50
  -1   2 -12   28.00    6.70
   1  -3  12   11.00    7.60
  -1   3 -12    4.00    3.60
   1  -4  12   19.20   11.30
  -1   4 -12    8.80    4.70
   1   3  13   53.89   15.30
  -1  -3 -13   60.89   10.10
  -1  -3 -13   75.89    7.60
  -1  -3 -13   40.50    8.20
   1   2  13   -1.10    5.30
  -1  -2 -13   -0.10    2.80
  -1  -2 -13   -2.40    3.40
  -1  -2 -13    5.60    2.90
   1   1  13   92.09   14.10
  -1  -1 -13   87.99    8.20
  -1  -1 -13   76.59    9.20
  -1  -1 -13   57.09    9.50
   1   0  13    5.00    5.20
  -1   0 -13    0.10    2.70
  -1   0 -13   -1.40    3.80
   1  -1  13   86.79   12.70
  -1   1 -13   55.29    9.20
   1  -2  13    4.90    5.40
  -1   2 -13   -2.80    3.10
   1  -3  13   56.59   13.70
  -1   3 -13   40.90    8.30
   1   2  14    6.00    6.90
  -1  -2 -14   -3.10    3.70
  -1  -2 -14   -1.60    4.50
   1   1  14   16.00    8.50
  -1  -1 -14   10.80    4.90
  -1  -1 -14   14.80    5.70
   1   0  14    9.10    6.20
  -1   0 -14    1.00    3.40
   1  -1  14   15.00    7.10
  -1   1 -14    9.10    4.60
   1  -2  14   14.70    6.70
  -1   2 -14   -1.70    3.90
   1   0  15   11.50    6.10
  -1   0 -15    3.10    5.30
   2   1 -15   -1.10    4.10
  -2  -1  15   21.20    6.10
   2   0 -15   -0.20    3.10
  -2   0  15    7.50    4.60
   2  -1 -15   -1.70    3.80
   2  -1 -15   -1.60    2.90
  -2   1  15   15.90    6.60
   2   3 -14   -2.00    2.70
  -2  -3  14   18.70    5.70
   2   2 -14    2.60    3.30
  -2  -2  14   18.60    6.50
  -2  -1  14   41.30    9.50
   2   0 -14    1.30    3.10
   2   0 -14    3.90    6.00
  -2   0  14    5.40    4.80
   2  -1 -14   31.70    6.40
   2  -1 -14   31.00    7.20
  -2   1  14   39.80   11.10
   2  -2 -14   12.00    5.10
   2  -2 -14    9.70    5.40
  -2   2  14   11.50    7.00
   2  -3 -14    2.40    4.50
   2  -3 -14   -4.60    4.00
  -2   3  14    5.70    6.00
   2   4 -13    2.80    4.60
  -2  -4  13   13.30    8.00
   2   3 -13    2.80    4.10
  -2  -3  13   12.80    6.20
   2   2 -13    2.60    4.20
  -2  -2  13   12.90    5.70
   2   1 -13   17.80    5.20
  -2  -1  13   32.90    8.80
   2   0 -13    0.90    3.00
   2   0 -13   -3.60    2.10
  -2   0  13    3.50    4.10
   2  -1 -13   27.60    5.80
   2  -1 -13   15.70    4.90
  -2   1  13   35.10   10.30
   2  -2 -13    2.70    4.30
   2  -2 -13    4.80    4.20
  -2   2  13    3.90    6.80
   2  -3 -13   -0.80    3.60
   2  -3 -13   -1.30    3.10
  -2   3  13    5.10    6.10
   2  -4 -13    5.50    4.20
   2  -4 -13    7.60    5.60
  -2   4  13   13.00    8.70
   2   4 -12   -0.40    3.80
  -2  -4  12    5.10    8.20
   2   3 -12   11.30    4.80
  -2  -3  12   10.30    6.80
   2   2 -12    8.50    3.90
  -2  -2  12   12.60    6.00
   2   1 -12    9.60    2.80
   2   1 -12    9.00    4.50
  -2  -1  12   13.30    5.50
   2   0 -12   90.39    7.40
   2   0 -12   77.19    9.90
   2   0 -12  100.29    8.20
  -2   0  12   93.19   11.50
   2  -1 -12    9.00    4.00
   2  -1 -12   10.70    3.90
   2  -1 -12   10.50    3.10
  -2   1  12    9.10    5.80
   2  -2 -12   10.60    4.90
   2  -2 -12   11.70    3.20
   2  -2 -12    8.70    4.30
  -2   2  12    6.10    5.80
   2  -3 -12    2.80    3.70
   2  -3 -12    8.90    4.10
   2  -3 -12   14.40    3.70
  -2   3  12    7.80    7.00
   2  -4 -12   -0.60    4.00
   2  -4 -12    2.40    4.70
  -2   4  12    3.30    6.20
   2   5 -11    8.50    4.60
  -2  -5  11   -1.40   13.10
   2   4 -11    1.40    3.60
  -2  -4  11    1.00    8.50
   2   3 -11   22.00    5.80
  -2  -3  11   33.00   10.30
   2   2 -11   68.19    9.00
  -2  -2  11   90.59   11.20
   2   1 -11   32.50    3.90
   2   1 -11   34.30    6.50
   2   1 -11   37.90    4.30
  -2  -1  11   47.80    8.20
   2   0 -11   -0.30    3.00
   2   0 -11    1.20    2.50
   2   0 -11   -1.30    2.20
   2   0 -11    0.90    1.90
  -2   0  11    2.60    3.40
   2  -1 -11   42.60    6.00
   2  -1 -11   45.90    4.50
   2  -1 -11   33.00    5.70
   2  -1 -11   43.40    7.20
  -2   1  11   39.90    9.40
   2  -2 -11   90.09    7.00
   2  -2 -11   63.59    8.30
   2  -2 -11   78.59    9.20
  -2   2  11   72.49   11.30
   2  -3 -11   28.10    5.90
   2  -3 -11   31.50    6.60
   2  -3 -11   32.00    5.40
  -2   3  11   39.80   11.50
   2  -4 -11    5.10    3.90
   2  -4 -11   12.10    3.60
   2  -4 -11    2.80    4.70
  -2   4  11   -2.50    4.30
  -2   4  11    4.60    6.70
   2  -5 -11   15.60    5.80
  -2   5  11    8.50    9.80
   2   5 -10    3.10    3.40
  -2  -5  10  -13.10   10.10
   2   4 -10    8.30    4.40
  -2  -4  10    0.00    9.10
   2   3 -10    9.70    4.10
  -2  -3  10    5.20    7.00
   2   2 -10    1.30    1.40
   2   2 -10   -0.60    2.50
  -2  -2  10    2.40    4.80
  -2  -2  10    3.10    1.40
   2   1 -10   -0.50    1.50
   2   1 -10   -0.10    2.00
   2   1 -10   -1.60    2.10
   2   1 -10    1.50    1.60
  -2  -1  10   -2.00    2.60
   2   0 -10   84.39    6.30
   2   0 -10   88.09    5.80
   2   0 -10   86.19    7.50
   2   0 -10   84.59    5.80
  -2   0  10   86.49    9.60
  -2   0  10   85.09    5.10
   2  -1 -10    0.40    2.90
   2  -1 -10   -0.80    1.60
   2  -1 -10   -0.40    2.30
   2  -1 -10    1.70    1.50
  -2   1  10   -1.80    2.60
   2  -2 -10   -1.30    1.70
   2  -2 -10    1.70    3.10
   2  -2 -10    2.80    2.10
  -2   2  10   -0.60    3.60
   2  -3 -10    3.60    3.90
   2  -3 -10    8.70    3.80
   2  -3 -10   13.60    3.80
  -2   3  10    6.50    6.00
  -2   3  10    9.40    4.40
   2  -4 -10   13.60    3.90
   2  -4 -10    7.20    3.50
   2  -4 -10   11.80    4.60
  -2   4  10   11.90    8.10
  -2   4  10    2.90    4.40
   2  -5 -10    2.30    4.40
  -2   5  10    4.90    7.80
  -2   5  10    1.00    4.10
  -2  -6   9  -14.20   12.40
   2   5  -9    1.50    2.80
  -2  -5   9  -15.40    8.80
   2   4  -9   24.50    5.40
  -2  -4   9    9.00    9.70
   2   3  -9  146.09    9.90
   2   3  -9  178.98    8.40
  -2  -3   9  174.48    8.80
  -2  -3   9  158.98   15.80
   2   2  -9   31.90    2.00
   2   2  -9   35.10    3.20
   2   2  -9   31.70    5.60
  -2  -2   9   30.90    2.70
  -2  -2   9   37.50    8.80
   2   1  -9   12.10    2.30
   2   1  -9   10.20    3.20
   2   1  -9   13.20    2.20
   2   1  -9   12.30    2.40
  -2  -1   9   15.50    5.60
   2   0  -9   -1.60    2.00
   2   0  -9    0.10    1.70
   2   0  -9    0.10    1.40
   2   0  -9   -1.30    1.30
  -2   0   9   -0.30    2.50
  -2   0   9   -1.60    1.30
   2  -1  -9   10.20    3.20
   2  -1  -9    6.70    2.80
   2  -1  -9   13.10    3.20
  -2   1   9   10.80    4.60
   2  -2  -9   34.30    5.50
   2  -2  -9   29.20    5.40
   2  -2  -9   29.00    5.10
   2  -2  -9   30.30    4.60
  -2   2   9   36.60    8.90
   2  -3  -9  174.28   10.30
   2  -3  -9  145.99   10.90
  -2   3   9  171.48   16.60
  -2   3   9  165.98   11.00
   2  -4  -9   10.70    3.70
   2  -4  -9    9.40    4.60
  -2   4   9   18.30    8.80
  -2   4   9   16.00    5.40
   2  -5  -9    4.70    4.70
  -2   5   9    1.90    4.50
  -2   5   9    1.30    7.40
   2  -6  -9    0.60    4.90
  -2  -6   8  -16.10   10.30
   2   5  -8   33.60    5.60
  -2  -5   8   23.20   12.10
   2   4  -8    3.20    2.80
   2   4  -8    3.40    2.60
  -2  -4   8   -2.80    7.40
   2   3  -8   21.10    3.50
   2   3  -8   16.10    4.10
  -2  -3   8   23.30    8.70
  -2  -3   8   15.60    3.60
   2   2  -8   38.50    3.10
   2   2  -8   42.80    1.80
   2   2  -8   41.40    5.70
  -2  -2   8   35.50    8.50
  -2  -2   8   36.40    2.90
   2   1  -8    0.30    1.50
   2   1  -8    2.10    1.90
   2   1  -8    1.40    1.30
   2   1  -8    1.20    1.20
  -2  -1   8    2.10    3.60
  -2  -1   8    1.80    1.50
   2   0  -8  845.82   26.70
   2   0  -8  868.11   22.40
   2   0  -8  889.91   24.40
   2   0  -8  859.81   23.20
  -2   0   8  862.51   22.30
  -2   0   8  861.81   29.90
   2  -1  -8    1.30    1.60
   2  -1  -8    2.80    2.10
   2  -1  -8    0.50    2.00
  -2   1   8    3.60    3.20
   2  -2  -8   37.50    5.30
   2  -2  -8   41.00    5.70
   2  -2  -8   41.90    6.00
  -2   2   8   48.10    9.50
  -2   2   8   35.00    5.10
   2  -3  -8   24.10    4.30
   2  -3  -8   20.00    1.80
   2  -3  -8   18.00    4.50
  -2   3   8   19.10    4.30
  -2   3   8   22.70    7.70
   2  -4  -8    0.70    2.30
   2  -4  -8    2.30    2.80
  -2   4   8    5.60    6.00
  -2   4   8    3.30    3.80
   2  -5  -8   23.40    6.60
  -2   5   8   35.80   12.70
  -2   5   8   36.10    7.20
   2  -6  -8    0.10    4.90
  -2  -6   7    1.70   11.20
   2   5  -7    2.80    2.50
   2   5  -7    0.20    2.40
  -2  -5   7   -5.10    7.90
   2   4  -7   38.40    5.40
   2   4  -7   36.60    5.70
  -2  -4   7   40.60   10.90
  -2  -4   7   32.20    5.30
   2   3  -7   41.40    4.10
   2   3  -7   32.10    4.90
  -2  -3   7   31.20    4.20
  -2  -3   7   34.50    8.80
   2   2  -7  887.01   22.40
   2   2  -7  874.21   26.40
   2   2  -7  882.91   19.10
  -2  -2   7  830.62   30.80
  -2  -2   7  847.92   21.60
   2   1  -7    0.80    1.10
   2   1  -7    0.60    1.20
   2   1  -7    0.40    1.90
  -2  -1   7   -0.50    1.30
  -2  -1   7   -0.30    1.20
  -2  -1   7   -0.10    0.60
  -2  -1   7    0.00    2.50
   2   0  -7   -0.40    0.90
   2   0  -7   -0.70    1.00
   2   0  -7   -0.40    1.10
   2   0  -7    2.10    2.00
  -2   0   7    0.20    1.10
  -2   0   7    0.00    1.70
   2  -1  -7   -0.30    1.70
   2  -1  -7    1.30    0.60
   2  -1  -7   -1.40    1.30
   2  -1  -7   -1.60    1.40
  -2   1   7    0.00    2.10
   2  -2  -7  911.51   21.20
   2  -2  -7  868.91   25.80
   2  -2  -7  876.21   27.40
   2  -2  -7  877.21   27.10
  -2   2   7  898.51   26.60
  -2   2   7  871.41   34.00
   2  -3  -7   36.80    4.90
   2  -3  -7   31.90    5.60
  -2   3   7   35.40    9.10
  -2   3   7   30.30    1.70
  -2   3   7   35.50    5.80
   2  -4  -7   28.60    6.00
   2  -4  -7   33.30    4.50
  -2   4   7   41.90    7.20
  -2   4   7   45.10   11.80
   2  -5  -7    0.50    3.90
  -2   5   7   -0.10    3.90
  -2   5   7    0.90    6.60
   2  -6  -7   11.80    5.80
   2   6  -6   18.20    6.10
  -2  -6   6   10.40   11.30
   2   5  -6    3.70    3.20
   2   5  -6    0.70    2.40
  -2  -5   6   -4.10    7.00
   2   4  -6    3.90    2.40
   2   4  -6    1.30    1.40
  -2  -4   6    4.60    3.30
  -2  -4   6   -2.50    5.80
   2   3  -6   -1.10    1.50
   2   3  -6    0.20    1.60
  -2  -3   6   -0.50    2.10
  -2  -3   6   -0.90    5.40
   2   2  -6  626.94   19.70
   2   2  -6  639.14   16.90
  -2  -2   6  618.94   23.90
  -2  -2   6  623.84   16.10
  -2  -2   6  506.45   18.70
   2   1  -6  709.23   21.60
   2   1  -6  724.83   17.80
   2   1  -6  733.13   17.20
  -2  -1   6  704.93   16.90
  -2  -1   6  698.93   23.90
  -2  -1   6  668.13   19.00
  -2  -1   6  712.53   18.20
   2   0  -6  402.56   12.60
   2   0  -6  404.76   11.00
   2   0  -6  401.06   11.60
   2   0  -6  392.66   14.10
  -2   0   6  399.66   11.40
  -2   0   6  391.56   15.70
   2  -1  -6  777.42   18.20
   2  -1  -6  741.23   21.60
   2  -1  -6  705.13   21.40
   2  -1  -6  732.53   21.00
  -2   1   6  711.43   20.30
  -2   1   6  700.13   25.60
   2  -2  -6  610.24   20.40
   2  -2  -6  644.44   19.00
   2  -2  -6  602.84   20.30
  -2   2   6  602.74   26.00
  -2   2   6  611.24   20.10
   2  -3  -6    0.40    1.60
   2  -3  -6    0.10    2.30
  -2   3   6    0.20    1.80
  -2   3   6    0.00    3.20
   2  -4  -6    5.50    4.00
   2  -4  -6    5.00    2.10
  -2   4   6    5.20    5.70
  -2   4   6    9.50    4.30
   2  -5  -6   -2.00    3.10
  -2   5   6    0.00    2.90
  -2   5   6    0.70    4.80
   2  -6  -6   18.90    6.20
  -2   6   6   13.70    6.90
   2   7  -5   10.10    5.90
  -2  -7   5   14.20   13.10
   2   6  -5    7.40    4.40
  -2  -6   5    5.40    9.80
   2   5  -5   -2.40    2.70
   2   5  -5   -2.20    1.80
  -2  -5   5   -0.70    7.00
   2   4  -5   82.09    7.10
   2   4  -5   73.39    5.50
  -2  -4   5   80.09    3.10
  -2  -4   5   76.09    6.40
  -2  -4   5   69.09   11.10
  -2  -4   5   74.29    2.90
   2   3  -5   23.30    3.60
   2   3  -5   22.80    3.70
  -2  -3   5   18.70    6.40
  -2  -3   5   18.30    2.90
   2   2  -5   51.69    3.50
   2   2  -5   48.00    4.30
  -2  -2   5   45.80    3.40
  -2  -2   5   39.90    4.10
  -2  -2   5   58.99    7.60
  -2  -2   5   52.79    1.60
   2   1  -5  165.08    5.30
   2   1  -5  174.78    5.00
   2   1  -5  159.68    7.60
  -2  -1   5  164.28    9.40
  -2  -1   5  167.78    4.80
  -2  -1   5  167.78    5.70
  -2  -1   5  160.18    6.40
   2   0  -5    0.20    0.70
   2   0  -5   -0.60    0.90
   2   0  -5   -0.80    0.70
   2   0  -5   -0.70    0.50
   2   0  -5    0.40    1.30
  -2   0   5    0.10    1.10
  -2   0   5   -0.20    0.80
  -2   0   5   -0.40    1.20
   2  -1  -5  170.88    7.70
   2  -1  -5  157.38    7.30
   2  -1  -5  162.88    7.30
   2  -1  -5  172.48    5.40
  -2   1   5  163.48    7.10
  -2   1   5  166.58   10.00
   2  -2  -5   49.70    4.60
   2  -2  -5   49.30    3.80
   2  -2  -5   50.69    5.70
  -2   2   5   49.00    4.80
  -2   2   5   45.20    6.20
   2  -3  -5   23.50    3.10
   2  -3  -5   17.00    4.10
   2  -3  -5   25.80    4.90
  -2   3   5   14.50    5.90
  -2   3   5   13.80    3.90
   2  -4  -5   71.89    4.30
   2  -4  -5   67.79    7.70
  -2   4   5   67.99    8.60
  -2   4   5   69.89   11.40
   2  -5  -5    3.80    3.50
  -2   5   5    1.90    4.10
   2  -6  -5    2.80    4.10
  -2   6   5    2.20    3.60
  -2  -7   4   73.99   19.70
   2   6  -4   17.40    5.60
  -2  -6   4   31.90   12.70
   2   5  -4    6.50    3.70
   2   5  -4    3.40    2.10
  -2  -5   4    4.40    1.90
  -2  -5   4    0.50    6.90
   2   4  -4   16.00    3.00
   2   4  -4   13.70    3.70
  -2  -4   4    7.60    6.00
  -2  -4   4   13.30    3.40
  -2  -4   4   18.50    2.10
  -2  -4   4   16.10    2.30
   2   3  -4  152.88    7.20
  -2  -3   4  151.58    4.70
  -2  -3   4  150.98   11.90
  -2  -3   4  146.09    7.40
  -2  -3   4  145.49    5.10
   2   2  -4  317.87   11.20
   2   2  -4  321.17   10.30
  -2  -2   4  291.07   10.50
  -2  -2   4  311.97    9.80
  -2  -2   4  326.97   15.10
  -2  -2   4  325.77    7.80
   2   1  -4 1691.13   37.20
   2   1  -4 1694.73   40.50
   2   1  -4 1655.73   37.00
  -2  -1   4 1620.94   42.10
  -2  -1   4 1636.14   36.80
  -2  -1   4 1621.94   38.90
  -2  -1   4 1709.53   37.50
   2   0  -4  901.61   25.00
   2   0  -4  979.00   23.20
   2   0  -4  909.31   21.90
   2   0  -4  936.01   21.50
   2   0  -4  904.31   22.40
   2   0  -4  948.41   24.30
  -2   0   4  945.11   22.30
  -2   0   4  928.31   25.00
  -2   0   4  945.21   23.30
   2  -1  -4 1685.53   39.80
   2  -1  -4 1605.54   43.40
   2  -1  -4 1689.83   40.60
   2  -1  -4 1681.33   40.20
  -2   1   4 1673.13   40.10
  -2   1   4 1631.54   44.20
   2  -2  -4  332.27   10.40
   2  -2  -4  331.47   12.40
   2  -2  -4  306.27   12.40
  -2   2   4  325.27   16.70
  -2   2   4  336.27   12.80
   2  -3  -4  155.58    8.70
   2  -3  -4  134.69    8.90
   2  -3  -4  156.28    6.00
  -2   3   4  153.88    6.40
  -2   3   4  145.79   13.10
  -2   3   4  147.19    9.30
   2  -4  -4   19.00    4.40
   2  -4  -4   13.20    1.80
  -2   4   4   18.20    2.40
  -2   4   4   14.80    4.70
   2  -5  -4    3.60    2.60
  -2   5   4    2.60    3.30
   2  -6  -4   19.40    5.50
   2  -6  -4   50.49   14.90
  -2   6   4    9.60    4.70
   2   7  -3    8.80    5.20
  -2  -7   3   18.70   12.80
   2   6  -3   38.40    7.60
  -2  -6   3   56.39   16.00
   2   5  -3    8.40    2.40
   2   5  -3    8.80    4.10
  -2  -5   3    6.90    7.60
  -2  -5   3   12.30    2.90
   2   4  -3   22.10    4.50
   2   4  -3   26.70    3.40
  -2  -4   3   22.90    4.30
  -2  -4   3   22.00    3.00
  -2  -4   3   27.80    7.80
   2   3  -3   71.29    4.50
   2   3  -3   72.49    5.50
  -2  -3   3   65.79    5.00
  -2  -3   3   76.19    3.30
  -2  -3   3   68.59    3.90
  -2  -3   3   73.89    8.60
   2   2  -3    1.40    1.10
   2   2  -3    4.90    1.50
  -2  -2   3    4.20    1.30
  -2  -2   3    5.20    1.00
  -2  -2   3    3.90    2.70
  -2  -2   3    4.20    1.40
   2   1  -3    1.60    0.60
   2   1  -3    1.40    0.60
   2   1  -3    2.20    1.20
  -2  -1   3    2.40    0.90
  -2  -1   3    2.10    0.70
  -2  -1   3    3.90    2.20
  -2  -1   3    1.00    0.50
  -2  -1   3    1.60    1.20
   2   0  -3    0.00    0.40
   2   0  -3    0.40    0.90
   2   0  -3    0.00    0.60
   2   0  -3   -0.40    0.60
  -2   0   3    0.40    0.70
  -2   0   3   -0.70    0.40
  -2   0   3   -0.50    0.70
   2  -1  -3    0.40    1.10
   2  -1  -3    1.10    0.80
   2  -1  -3    1.80    1.10
   2  -1  -3    0.50    1.40
  -2   1   3    1.20    0.90
  -2   1   3    1.40    1.00
  -2   1   3    0.40    1.20
   2  -2  -3    2.00    1.40
   2  -2  -3    2.80    1.80
   2  -2  -3    3.90    1.10
  -2   2   3    2.90    2.60
  -2   2   3    3.30    2.00
  -2   2   3    4.30    0.40
  -2   2   3    4.60    1.30
   2  -3  -3   76.49    3.20
   2  -3  -3   77.49    5.70
   2  -3  -3   66.19    6.10
  -2   3   3   70.89    3.40
  -2   3   3   71.09    6.20
  -2   3   3   61.29    8.70
   2  -4  -3   29.80    4.70
  -2   4   3   20.60    5.10
   2  -5  -3   10.40    3.70
  -2   5   3   10.50    4.20
   2  -6  -3   72.59   18.30
   2  -6  -3   26.80    5.80
  -2   6   3   39.30    8.00
   2   7  -2   11.40    5.80
  -2  -7   2   26.70   12.80
   2   6  -2    5.00    4.40
  -2  -6   2    5.20    3.00
  -2  -6   2   17.90    9.50
   2   5  -2  124.99    6.20
   2   5  -2  128.39   10.20
  -2  -5   2  116.69   15.90
  -2  -5   2  131.39    7.70
   2   4  -2   31.30    5.30
   2   4  -2   28.10    3.30
  -2  -4   2   26.80    8.00
  -2  -4   2   34.70    4.20
  -2  -4   2   30.80    5.10
   2   3  -2   90.99    6.20
   2   3  -2   83.59    4.50
  -2  -3   2   84.39    5.90
  -2  -3   2   74.99    8.80
  -2  -3   2   84.29    4.80
   2   2  -2  433.36   13.30
   2   2  -2  426.66   12.50
  -2  -2   2  424.16   13.20
  -2  -2   2  444.06   12.50
  -2  -2   2  420.56   12.40
  -2  -2   2  426.66   11.00
  -2  -2   2  433.66   17.90
   2   1  -2   30.00    1.60
   2   1  -2   22.70    1.90
   2   1  -2   27.10    1.90
   2   1  -2   28.60    2.30
  -2  -1   2   29.30    2.30
  -2  -1   2   33.50    1.70
  -2  -1   2   22.00    3.20
  -2  -1   2   27.90    1.90
  -2  -1   2   28.50    2.00
   2   0  -2    1.00    0.60
   2   0  -2    0.50    0.40
   2   0  -2   -0.10    0.60
   2   0  -2    0.50    0.50
   2   0  -2    0.50    0.50
  -2   0   2    0.20    0.50
  -2   0   2    1.30    0.50
  -2   0   2   -0.20    0.40
  -2   0   2    0.00    0.40
   2  -1  -2   29.50    1.90
   2  -1  -2   30.50    3.50
   2  -1  -2   26.30    2.30
   2  -1  -2   27.40    2.50
  -2   1   2   24.70    2.30
  -2   1   2   28.20    2.60
  -2   1   2   26.20    3.40
   2  -2  -2  418.76   14.50
   2  -2  -2  444.26   10.80
   2  -2  -2  448.66   13.90
  -2   2   2  441.26   11.00
  -2   2   2  428.16   14.90
   2  -3  -2   76.69    5.60
   2  -3  -2   86.09    2.50
   2  -3  -2   77.59    6.40
  -2   3   2   86.39    6.70
   2  -4  -2   26.20    1.40
   2  -4  -2   24.20    4.30
  -2   4   2   26.70    5.20
   2  -5  -2  112.19    8.40
   2  -5  -2  122.29    3.50
   2  -5  -2  129.79   16.30
  -2   5   2  134.09   11.30
   2  -6  -2    7.80    3.90
   2  -6  -2   17.70    9.80
  -2   6   2    7.00    4.30
   2  -7  -2   56.99   14.80
  -2  -7   1   25.10   10.30
   2   6  -1    2.40    4.20
  -2  -6   1    0.10    2.40
  -2  -6   1    9.60    8.20
   2   5  -1   34.70    6.50
  -2  -5   1   44.20   12.30
  -2  -5   1   32.80    4.20
  -2  -5   1   29.10    4.80
   2   4  -1    9.50    3.50
   2   4  -1    6.10    1.70
  -2  -4   1    5.10    4.40
  -2  -4   1    6.40    2.80
  -2  -4   1    7.80    2.70
   2   3  -1   34.40    4.70
   2   3  -1   33.00    2.80
  -2  -3   1   32.70    4.40
  -2  -3   1   32.30    3.70
  -2  -3   1   28.30    2.60
   2   2  -1  180.98    6.30
   2   2  -1  177.98    7.50
  -2  -2   1  177.08    6.20
  -2  -2   1  176.88    5.80
  -2  -2   1  170.68    7.50
  -2  -2   1  178.88    6.40
   2   1  -1 1065.89   25.40
   2   1  -1 1058.49   24.50
   2   1  -1 1067.89   28.80
   2   1  -1 1039.70   25.00
  -2  -1   1 1113.19   25.50
  -2  -1   1 1085.99   25.50
  -2  -1   1 1076.29   24.60
  -2  -1   1 1078.29   25.00
  -2  -1   1 1090.39   28.60
   2   0  -1   -2.30    0.50
   2   0  -1   -2.50    0.40
   2   0  -1   -2.60    0.40
   2   0  -1   -2.70    0.30
  -2   0   1   -2.40    0.40
  -2   0   1   -1.70    0.60
  -2   0   1   -2.80    0.30
  -2   0   1   -2.30    0.50
   2  -1  -1 1062.99   25.80
   2  -1  -1 1070.29   26.40
   2  -1  -1 1100.29   24.30
   2  -1  -1 1027.30   29.10
   2  -1  -1 1095.19   24.30
  -2   1   1 1104.99   25.90
  -2   1   1 1109.79   24.40
  -2   1   1 1079.49   26.60
  -2   1   1 1077.59   24.20
   2  -2  -1  171.48    6.90
   2  -2  -1  168.98    7.80
   2  -2  -1  180.28    4.90
   2  -2  -1  169.88   11.00
  -2   2   1  174.18    8.10
   2  -3  -1   32.20    4.60
   2  -3  -1   30.20    3.90
   2  -3  -1   35.30    7.70
  -2   3   1   29.90    4.80
   2  -4  -1    5.70    4.40
   2  -4  -1    7.60    2.60
  -2   4   1   10.70    3.60
   2  -5  -1   28.60    4.80
   2  -5  -1   38.30   11.40
  -2   5   1   36.30    7.30
   2  -6  -1    0.00    2.70
   2  -6  -1    9.00    8.80
  -2   6   1    1.80    4.20
   2  -7  -1    8.50    4.30
   2  -7  -1   40.40   13.70
  -2  -7   0   40.40   12.70
   2   6   0   12.80    4.70
  -2  -6   0   28.70   12.30
  -2  -6   0   15.40    4.50
   2   5   0   14.20    4.90
  -2  -5   0   13.70    3.70
  -2  -5   0   15.00    2.90
   2   4   0    1.50    2.70
  -2  -4   0    4.20    1.80
  -2  -4   0    4.90    2.40
   2   3   0 1199.78   42.90
   2   3   0 1221.88   30.20
   2   3   0 1243.58   34.50
  -2  -3   0 1273.67   31.80
  -2  -3   0 1231.08   34.30
  -2  -3   0 1263.67   30.00
  -2  -3   0 1260.37   32.80
   2   2   0  138.99    6.70
   2   2   0  129.89    9.60
   2   2   0  139.79    5.30
  -2  -2   0  133.69    5.00
  -2  -2   0  134.99    6.60
  -2  -2   0  127.89    6.10
  -2  -2   0  129.89    5.00
   2   1   0 4238.88   94.39
   2   1   0 4338.07   95.09
   2   1   0 4158.28   93.49
   2   1   0 4368.06   98.99
  -2  -1   0 4360.66   93.49
  -2  -1   0 4226.08   93.89
  -2  -1   0 4173.28   94.99
  -2  -1   0 4374.26   98.69
  -2  -1   0 4354.66   94.29
   2   0   0 1701.03   37.00
   2   0   0 1741.13   37.00
   2   0   0 1459.05   38.20
   2   0   0 1653.93   37.30
   2   0   0 1764.02   37.40
  -2   0   0 1735.43   37.40
  -2   0   0 1663.03   37.00
  -2   0   0 1641.44   37.30
  -2   0   0 1547.65   38.40
  -2   0   0 1672.73   36.90
   2  -1   0 4375.96   95.09
   2  -1   0 4365.96   98.69
   2  -1   0 4349.36   93.89
   2  -1   0 4399.46   93.19
  -2   1   0 4241.58   95.09
  -2   1   0 4385.36   93.99
  -2   1   0 4362.36   98.79
  -2   1   0 3831.82   93.39
  -2   1   0 4189.18   93.29
   2  -2   0  127.99    9.60
   2  -2   0  134.19    5.50
   2  -2   0  130.69    6.70
  -2   2   0  130.89    6.90
  -2   2   0  138.09    3.40
  -2   2   0  129.49    5.70
  -2   2   0  137.79    3.40
   2  -3   0 1245.18   31.60
   2  -3   0 1228.08   34.20
   2  -3   0 1249.18   42.70
  -2   3   0 1242.28   35.00
   2  -4   0    3.70    4.70
   2  -4   0    1.40    1.90
  -2   4   0    1.20    2.70
   2  -5   0   19.30    8.10
   2  -5   0   10.70    3.10
  -2   5   0   18.40    5.40
   2  -6   0   32.10   12.60
   2  -6   0    9.80    3.40
  -2   6   0   22.40    6.70
   2  -7   0   33.80   13.70
   2  -7   0    5.00    4.00
  -2  -7  -1   53.79   13.10
   2   6   1   18.10    6.20
  -2  -6  -1   29.40   11.50
  -2  -6  -1   15.50    4.70
   2   5   1   20.10    5.10
  -2  -5  -1   17.80    4.50
  -2  -5  -1   22.10    3.20
   2   4   1    2.60    2.90
   2   4   1    3.70    4.50
  -2  -4  -1    3.10    1.70
  -2  -4  -1    2.10    2.20
   2   3   1   38.10    5.20
   2   3   1   34.10    7.80
  -2  -3  -1   35.60    3.10
  -2  -3  -1   37.60    4.70
  -2  -3  -1   40.10    3.50
  -2  -3  -1   39.50    5.30
  -2  -3  -1   33.10    2.70
   2   2   1  228.38   13.40
   2   2   1  231.78    9.70
  -2  -2  -1  252.37    7.20
  -2  -2  -1  247.78    7.90
  -2  -2  -1  245.38    9.60
  -2  -2  -1  235.28    9.70
  -2  -2  -1  251.37    8.80
  -2  -2  -1  241.48    7.10
   2   1   1 6535.95  146.19
   2   1   1 6978.20  148.49
   2   1   1 6801.72  148.29
   2   1   1 6705.43  147.49
   2   1   1 6944.61  163.28
  -2  -1  -1 7135.39  148.39
  -2  -1  -1 6806.02  152.48
  -2  -1  -1 6182.08  147.49
  -2  -1  -1 6449.35  146.09
  -2  -1  -1 6827.62  148.39
   2   0   1   -0.40    0.40
   2   0   1    0.30    0.70
   2   0   1   -1.10    0.70
   2   0   1   -0.90    0.40
   2   0   1   -1.50    1.00
  -2   0  -1   -1.20    0.80
  -2   0  -1   -0.40    1.20
  -2   0  -1   -0.50    0.60
  -2   0  -1   -0.30    0.40
  -2   0  -1    0.10    0.50
   2  -1   1 7068.59  150.98
   2  -1   1 7012.10  155.28
   2  -1   1 7030.80  150.18
   2  -1   1 6293.77  150.78
  -2   1  -1 7119.59  155.58
  -2   1  -1 6882.31  150.08
  -2   1  -1 6767.32  150.98
   2  -2   1  253.07    9.60
   2  -2   1  246.88    7.70
   2  -2   1  247.28    7.20
   2  -2   1  243.48   13.40
  -2   2  -1  228.98    9.60
  -2   2  -1  254.77    7.00
   2  -3   1   41.50    2.20
   2  -3   1   47.30    4.80
   2  -3   1   43.70    3.40
   2  -3   1   39.90    6.60
  -2   3  -1   41.10    5.30
  -2   3  -1   39.40    2.00
   2  -4   1    2.70    1.70
   2  -4   1    0.80    4.60
  -2   4  -1    4.20    2.50
   2  -5   1   17.30    3.50
   2  -5   1   17.10    8.30
  -2   5  -1   13.50    5.00
   2  -6   1   13.10    3.50
   2  -6   1   36.70   15.10
  -2   6  -1   17.00    6.30
   2  -7   1   19.20   12.40
  -2  -7  -2   57.99   14.00
   2   6   2   -1.00    2.90
  -2  -6  -2    5.40    3.70
   2   5   2   11.50    4.30
  -2  -5  -2   11.70    2.70
  -2  -5  -2    4.70    3.60
  -2  -5  -2    9.10    1.60
  -2  -5  -2   11.90    2.90
   2   4   2   23.50    4.80
   2   4   2   21.50    7.50
  -2  -4  -2   30.20    5.10
  -2  -4  -2   22.50    3.40
  -2  -4  -2   25.90    2.30
  -2  -4  -2   21.30    2.80
   2   3   2  234.18   11.40
   2   3   2  240.68   16.50
  -2  -3  -2  247.28    7.20
  -2  -3  -2  243.18   11.10
  -2  -3  -2  247.58   11.90
  -2  -3  -2  235.18    7.60
  -2  -3  -2  249.28    9.40
   2   2   2    4.80    1.70
   2   2   2    3.60    1.70
   2   2   2    3.70    2.90
  -2  -2  -2    4.70    1.60
  -2  -2  -2    5.90    1.00
  -2  -2  -2    4.40    2.20
  -2  -2  -2    5.00    0.90
  -2  -2  -2    4.30    1.70
   2   1   2    4.20    2.40
   2   1   2    6.60    1.80
   2   1   2    4.00    0.80
  -2  -1  -2    7.00    1.60
  -2  -1  -2    6.20    2.70
  -2  -1  -2    3.00    1.20
  -2  -1  -2    4.40    0.90
  -2  -1  -2    4.40    1.50
   2   0   2 9999.00  198.48
   2   0   2 7658.03  211.28
   2   0   2 8767.72  198.48
  -2   0  -2 7898.21  210.08
  -2   0  -2 9798.12  193.58
   2  -1   2   12.20    3.60
   2  -1   2    5.80    1.00
   2  -1   2   10.30    2.00
   2  -1   2    4.90    1.40
  -2   1  -2    7.50    1.90
  -2   1  -2    9.00    3.50
  -2   1  -2    6.80    1.10
  -2   1  -2    4.50    1.30
   2  -2   2    5.40    1.50
   2  -2   2    8.30    4.20
   2  -2   2    4.30    1.10
   2  -2   2    4.20    2.00
  -2   2  -2    4.30    1.20
  -2   2  -2    5.00    1.40
  -2   2  -2    5.90    1.80
   2  -3   2  240.98   15.80
   2  -3   2  248.88    8.20
   2  -3   2  240.98   10.80
   2  -3   2  244.08    8.20
  -2   3  -2  249.48    7.80
  -2   3  -2  262.97    9.90
  -2   3  -2  252.57   11.60
   2  -4   2   25.20    3.20
   2  -4   2   19.80    7.80
   2  -4   2   23.70    2.30
  -2   4  -2   22.00    1.90
  -2   4  -2   23.20    4.80
   2  -5   2   14.80    9.30
   2  -5   2   11.60    2.80
  -2   5  -2    6.40    4.00
   2  -6   2    0.10    2.20
   2  -6   2    4.70    8.00
  -2   6  -2    1.30    3.80
   2  -7   2   21.50   15.80
  -2  -7  -3   -1.60    3.70
   2   6   3    5.60    5.40
  -2  -6  -3    9.70    4.10
   2   5   3   15.50    4.90
   2   5   3   13.00    8.60
  -2  -5  -3    9.30    3.70
  -2  -5  -3   12.50    3.00
  -2  -5  -3   14.60    3.00
   2   4   3   16.90    7.20
   2   4   3   21.00    4.70
  -2  -4  -3   18.80    1.70
  -2  -4  -3   20.10    2.50
  -2  -4  -3   20.10    3.40
  -2  -4  -3   15.90    3.90
   2   3   3   12.00    3.50
   2   3   3   13.30    5.70
  -2  -3  -3   11.40    3.50
  -2  -3  -3   10.70    1.50
  -2  -3  -3   13.00    3.50
  -2  -3  -3   14.20    1.50
  -2  -3  -3   18.50    3.10
   2   2   3  170.88    5.50
   2   2   3  179.28    8.60
   2   2   3  159.48   11.90
  -2  -2  -3  173.58    5.30
  -2  -2  -3  159.88    8.50
  -2  -2  -3  170.18    7.50
  -2  -2  -3  154.08    8.30
   2   1   3 4109.79  101.49
   2   1   3 4158.98   92.39
  -2  -1  -3 4255.77   95.79
  -2  -1  -3 4178.28   94.69
  -2  -1  -3 4258.87   95.59
  -2  -1  -3 4263.07   95.39
   2   0   3   -2.40    0.70
   2   0   3   -4.20    1.80
  -2   0  -3   -1.70    1.40
  -2   0  -3   -0.70    0.70
  -2   0  -3   -0.40    1.20
   2  -1   3 4227.98   92.39
   2  -1   3 4090.99  101.09
   2  -1   3 4170.88   94.79
  -2   1  -3 4321.27   94.99
  -2   1  -3 4361.36   95.59
  -2   1  -3 4226.48   92.49
   2  -2   3  175.18    7.90
   2  -2   3  173.88    5.30
   2  -2   3  178.48   12.10
  -2   2  -3  165.98    6.90
  -2   2  -3  177.58    8.00
  -2   2  -3  175.68    5.50
   2  -3   3   15.00    1.90
   2  -3   3   11.10    2.90
   2  -3   3   15.20    6.10
  -2   3  -3   14.50    2.20
  -2   3  -3   13.80    2.30
  -2   3  -3   11.00    3.00
   2  -4   3   19.90    2.70
   2  -4   3   15.50    7.70
  -2   4  -3   23.40    4.90
  -2   4  -3   19.60    2.60
   2  -5   3   15.50    9.60
   2  -5   3   13.90    2.80
  -2   5  -3   10.80    4.00
   2  -6   3    7.00   12.30
  -2   6  -3    9.60    5.30
   2  -7   3   12.50   16.70
  -2  -7  -4    8.90    5.60
   2   6   4   -1.30    2.50
  -2  -6  -4   -3.20    2.10
   2   5   4   -2.40    4.00
   2   5   4   -1.90    2.10
  -2  -5  -4   -1.50    1.70
  -2  -5  -4   -3.30    2.50
   2   4   4   -1.80    2.70
   2   4   4    0.30    4.40
  -2  -4  -4    1.20    1.60
  -2  -4  -4    1.80    3.00
  -2  -4  -4    0.30    1.10
   2   3   4   16.20    6.40
   2   3   4   13.90    3.90
  -2  -3  -4   15.00    1.30
  -2  -3  -4   12.10    3.70
  -2  -3  -4   19.50    4.20
  -2  -3  -4   16.50    3.20
   2   2   4  955.00   27.30
   2   2   4  940.31   34.50
   2   2   4  926.21   22.40
  -2  -2  -4  919.21   26.20
  -2  -2  -4  945.11   27.60
  -2  -2  -4  927.11   27.50
  -2  -2  -4  934.71   26.00
   2   1   4   17.90    2.00
   2   1   4   21.30    5.20
  -2  -1  -4   17.00    2.90
  -2  -1  -4   16.30    2.90
  -2  -1  -4   15.10    2.40
  -2  -1  -4   16.00    2.80
   2   0   4  159.08    9.80
   2   0   4  148.59    6.20
  -2   0  -4  151.48    6.00
  -2   0  -4  160.78    6.80
  -2   0  -4  146.79    7.20
   2  -1   4   19.00    2.90
   2  -1   4   18.50    4.90
  -2   1  -4   20.80    1.70
  -2   1  -4   24.00    3.20
  -2   1  -4   22.30    3.20
   2  -2   4  963.00   22.10
   2  -2   4  975.20   26.00
   2  -2   4  944.11   33.30
  -2   2  -4  974.30   22.30
  -2   2  -4  952.40   25.90
  -2   2  -4  976.80   26.40
   2  -3   4   17.80    1.70
   2  -3   4   14.20    5.90
   2  -3   4   11.30    3.10
  -2   3  -4   15.90    2.80
  -2   3  -4   16.10    1.90
  -2   3  -4   19.40    3.60
   2  -4   4   -0.30    1.30
   2  -4   4    1.50    5.00
  -2   4  -4    0.00    1.30
  -2   4  -4    1.40    1.40
  -2   4  -4    1.20    2.50
   2  -5   4    1.50    8.10
  -2   5  -4   -1.90    1.50
  -2   5  -4   -1.00    3.20
   2  -6   4    2.50   12.30
  -2   6  -4    1.00    4.10
   2  -7   4    3.40   18.60
   2   6   5    5.80    4.70
   2   6   5   14.70   10.60
  -2  -6  -5    4.40    3.70
   2   5   5   -1.20    3.80
   2   5   5   -1.20    6.40
  -2  -5  -5    3.60    4.20
  -2  -5  -5    2.70    2.30
   2   4   5    0.50    3.50
   2   4   5    2.00    5.30
  -2  -4  -5    3.70    2.40
  -2  -4  -5    2.00    2.60
   2   3   5  179.18   10.50
   2   3   5  166.38   15.20
  -2  -3  -5  199.58   10.20
  -2  -3  -5  172.88   10.60
  -2  -3  -5  174.48    8.90
   2   2   5    1.50    3.00
   2   2   5    0.90    0.90
  -2  -2  -5   -0.10    1.70
  -2  -2  -5    0.70    2.10
  -2  -2  -5    0.10    1.60
  -2  -2  -5    0.70    1.70
   2   1   5   15.60    4.90
  -2  -1  -5   13.90    2.90
  -2  -1  -5   11.30    2.90
  -2  -1  -5    9.70    2.60
  -2  -1  -5   12.60    2.70
   2   0   5    0.20    1.10
   2   0   5   -1.60    2.00
  -2   0  -5   -0.40    1.40
  -2   0  -5    0.10    1.20
  -2   0  -5    0.30    1.60
   2  -1   5   17.30    5.60
   2  -1   5   16.00    2.80
  -2   1  -5   20.50    3.30
  -2   1  -5   15.00    1.80
  -2   1  -5   14.40    3.10
   2  -2   5   -0.30    2.40
   2  -2   5    1.70    5.10
  -2   2  -5    1.20    1.70
  -2   2  -5    0.50    0.70
  -2   2  -5    2.00    1.60
   2  -3   5  183.78    4.70
   2  -3   5  181.68    9.50
   2  -3   5  176.68   15.60
  -2   3  -5  188.68    5.20
  -2   3  -5  171.58    8.50
  -2   3  -5  182.78    9.70
   2  -4   5    1.20    0.80
   2  -4   5    0.00    7.40
  -2   4  -5    0.50    2.00
  -2   4  -5    1.30    1.80
   2  -5   5    0.60    7.20
  -2   5  -5    3.00    2.00
  -2   5  -5    1.40    3.30
   2  -6   5    1.90   13.50
  -2   6  -5   15.60    5.90
   2   6   6    3.50   10.00
  -2  -6  -6    3.10    4.90
   2   5   6    2.80    4.60
   2   5   6    3.70    7.80
  -2  -5  -6   -0.40    2.80
  -2  -5  -6    3.30    2.70
   2   4   6  470.55   29.90
   2   4   6  453.55   20.00
  -2  -4  -6  416.76   18.10
  -2  -4  -6  415.16   19.30
  -2  -4  -6  427.46   16.20
   2   3   6  151.28    5.70
   2   3   6  153.08   10.40
   2   3   6  163.28   15.60
  -2  -3  -6  154.38    9.50
  -2  -3  -6  163.28   10.30
  -2  -3  -6  153.78    8.90
   2   2   6   23.60    2.50
   2   2   6   23.90    6.70
  -2  -2  -6   22.70    4.00
  -2  -2  -6   22.50    3.80
  -2  -2  -6   26.30    4.80
  -2  -2  -6   25.20    4.70
   2   1   6  277.47   16.40
   2   1   6  267.47    7.20
  -2  -1  -6  274.97   11.70
  -2  -1  -6  272.17   10.90
  -2  -1  -6  293.87   12.30
  -2  -1  -6  263.47   11.50
   2   0   6   11.20    4.40
   2   0   6    8.70    2.20
  -2   0  -6    8.60    2.30
  -2   0  -6   10.90    2.80
  -2   0  -6    8.60    2.50
   2  -1   6  266.97   10.10
   2  -1   6  274.07   16.20
  -2   1  -6  270.77    9.50
  -2   1  -6  279.27    8.40
  -2   1  -6  295.67   11.00
  -2   1  -6  272.27   11.90
   2  -2   6   32.30    8.50
   2  -2   6   27.80    4.20
  -2   2  -6   26.50    2.10
  -2   2  -6   28.20    1.90
  -2   2  -6   24.20    3.80
  -2   2  -6   25.00    4.20
   2  -3   6  160.98   14.90
   2  -3   6  146.09    9.10
  -2   3  -6  153.18    8.50
  -2   3  -6  161.28    9.10
   2  -4   6  473.65   29.10
  -2   4  -6  461.35   19.00
  -2   4  -6  432.06   16.10
   2  -5   6   -6.40    9.60
  -2   5  -6    3.30    3.60
  -2   5  -6    2.90    2.20
   2  -6   6   -6.40   14.10
  -2   6  -6    7.70    5.00
   2   6   7    2.10   10.10
  -2  -6  -7    0.60    4.80
   2   5   7   27.10   12.80
   2   5   7   23.90    6.50
  -2  -5  -7   29.10    5.90
  -2  -5  -7   31.10    5.40
  -2  -5  -7    2.20   15.10
   2   4   7  143.29   11.10
   2   4   7  161.28   18.70
  -2  -4  -7  151.48    9.40
  -2  -4  -7  126.99   11.00
  -2  -4  -7  137.89    9.90
   2   3   7   96.89   13.00
   2   3   7   87.69    4.30
  -2  -3  -7   85.89    7.90
  -2  -3  -7   85.69    7.10
  -2  -3  -7   86.99    7.20
   2   2   7   -0.10    0.70
   2   2   7   -1.50    2.70
  -2  -2  -7   -0.50    2.00
  -2  -2  -7   -0.20    2.10
  -2  -2  -7   -0.50    1.60
   2   1   7    1.70    0.80
   2   1   7    0.90    3.00
  -2  -1  -7    4.50    2.50
  -2  -1  -7    1.60    1.70
  -2  -1  -7    3.50    2.20
  -2  -1  -7    0.90    1.80
   2   0   7   -0.60    1.10
   2   0   7    1.40    2.80
  -2   0  -7    0.90    2.00
  -2   0  -7   -0.50    1.50
  -2   0  -7   -0.30    1.90
   2  -1   7    5.30    4.70
   2  -1   7    2.80    1.70
  -2   1  -7   -0.70    2.40
  -2   1  -7    1.00    1.70
  -2   1  -7    2.50    1.60
   2  -2   7    0.00    2.60
   2  -2   7   -0.10    5.80
  -2   2  -7   -2.00    1.40
  -2   2  -7   -0.50    1.90
  -2   2  -7   -0.60    0.90
  -2   2  -7   -0.50    0.90
   2  -3   7   82.59    7.60
   2  -3   7  104.49   15.40
  -2   3  -7   78.49    6.60
  -2   3  -7   83.29    6.70
   2  -4   7  172.88   20.80
  -2   4  -7  147.79   10.30
  -2   4  -7  143.69    8.90
   2  -5   7   24.80   15.00
  -2   5  -7   17.50    4.20
  -2   5  -7   30.20    6.50
   2  -6   7  -22.40   13.70
  -2   6  -7    0.70    4.40
   2   6   8    3.70   11.00
  -2  -6  -8    4.70    5.30
   2   5   8    3.20    6.20
   2   5   8   -2.50    3.60
  -2  -5  -8    5.60    3.10
  -2  -5  -8   -0.80    4.20
  -2  -5  -8    3.70    2.20
   2   4   8   91.09   18.00
  -2  -4  -8   71.09    9.90
  -2  -4  -8   91.19    7.90
  -2  -4  -8   77.39    8.00
   2   3   8    1.20    5.10
   2   3   8    1.70    1.40
  -2  -3  -8    1.90    2.70
  -2  -3  -8    0.50    3.20
  -2  -3  -8    2.00    2.90
   2   2   8  113.59   13.00
  -2  -2  -8  131.89    9.50
  -2  -2  -8  120.89    8.10
  -2  -2  -8  131.99    9.10
   2   1   8   48.50    9.80
   2   1   8   46.60    2.50
  -2  -1  -8   41.70    6.20
  -2  -1  -8   48.80    4.70
  -2  -1  -8   35.80    5.30
  -2  -1  -8   46.40    6.00
   2   0   8  182.18    8.60
   2   0   8  190.68   14.40
  -2   0  -8  184.98   10.80
  -2   0  -8  188.08    9.70
  -2   0  -8  197.98    9.50
   2  -1   8   52.19    9.70
   2  -1   8   55.89    4.70
  -2   1  -8   48.10    6.50
  -2   1  -8   51.99    5.90
  -2   1  -8   41.10    4.40
   2  -2   8  119.69    7.30
   2  -2   8  125.89   13.10
  -2   2  -8  119.59    4.60
  -2   2  -8  145.59    8.20
  -2   2  -8  115.79    8.30
  -2   2  -8  121.49    5.10
   2  -3   8   -0.60    3.50
   2  -3   8    3.30    6.70
  -2   3  -8    0.60    2.40
  -2   3  -8    2.00    2.60
   2  -4   8   95.99   18.50
  -2   4  -8   70.19    7.30
  -2   4  -8   75.69    7.00
   2  -5   8  -18.80   11.70
  -2   5  -8    0.70    3.00
  -2   5  -8    5.30    3.80
   2  -6   8  -13.80   11.80
   2   5   9    7.40    9.20
  -2  -5  -9    3.50    4.60
  -2  -5  -9    1.80    3.10
   2   4   9    1.20    6.30
  -2  -4  -9    4.60    2.80
  -2  -4  -9    0.20    3.30
  -2  -4  -9    0.50    2.80
   2   3   9   26.20    3.40
   2   3   9   25.20    9.00
  -2  -3  -9   32.90    5.60
  -2  -3  -9   17.30    5.50
  -2  -3  -9   28.70    5.80
   2   2   9    2.60    1.80
   2   2   9    3.70    5.00
  -2  -2  -9    4.80    3.50
  -2  -2  -9    4.30    2.80
  -2  -2  -9    2.80    2.70
   2   1   9  117.89    4.50
   2   1   9  117.79   12.50
  -2  -1  -9  118.49    7.90
  -2  -1  -9  109.79    8.30
  -2  -1  -9  114.69    9.10
   2   0   9   -1.70    2.20
   2   0   9    2.30    2.00
  -2   0  -9    0.40    2.10
  -2   0  -9   -0.10    2.70
  -2   0  -9   -1.40    2.20
   2  -1   9  119.19   12.80
   2  -1   9  120.49    6.90
  -2   1  -9  119.19    8.80
  -2   1  -9  124.79    6.90
  -2   1  -9  123.39    8.20
   2  -2   9    4.20    2.60
   2  -2   9    2.30    4.80
  -2   2  -9    2.50    2.30
  -2   2  -9    3.30    1.50
  -2   2  -9    0.90    2.50
   2  -3   9   37.40   12.10
  -2   3  -9   32.90    5.30
  -2   3  -9   36.70    6.50
   2  -4   9   -5.00    7.40
  -2   4  -9    0.00    2.50
  -2   4  -9    1.10    2.80
   2  -5   9  -15.10   12.00
  -2   5  -9    1.60    3.30
   2   5  10    5.50    8.90
  -2  -5 -10    2.70    4.80
   2   4  10   24.40   11.70
  -2  -4 -10   20.90    4.70
  -2  -4 -10   12.90    5.00
  -2  -4 -10   23.20    6.00
   2   3  10   18.20    9.20
  -2  -3 -10   16.60    5.00
  -2  -3 -10   12.90    4.70
  -2  -3 -10   12.90    4.00
   2   2  10   -1.20    1.60
   2   2  10   -1.30    3.90
  -2  -2 -10    2.10    2.30
  -2  -2 -10   -2.20    3.10
  -2  -2 -10    1.40    3.40
   2   1  10    2.00    4.50
  -2  -1 -10    4.10    3.00
  -2  -1 -10    0.90    3.00
  -2  -1 -10    1.00    2.90
   2   0  10   13.90    2.60
   2   0  10   15.40    6.90
  -2   0 -10   12.50    4.40
  -2   0 -10   13.80    3.80
  -2   0 -10   17.90    5.10
  -2   0 -10   13.30    4.10
   2  -1  10    6.80    2.30
   2  -1  10    7.90    5.80
  -2   1 -10    2.90    3.20
  -2   1 -10    2.10    3.50
  -2   1 -10    4.50    2.50
   2  -2  10    1.10    5.60
   2  -2  10    6.00    2.60
  -2   2 -10   -3.60    1.20
  -2   2 -10   -1.40    2.00
   2  -3  10    7.10    8.60
  -2   3 -10    1.90    1.80
  -2   3 -10   10.20    4.30
   2  -4  10   17.40   10.60
  -2   4 -10   18.50    5.00
   2  -5  10  -19.20   11.50
  -2   5 -10   -2.20    2.80
   2   4  11    4.50    8.20
  -2  -4 -11    0.50    4.60
  -2  -4 -11    3.10    3.70
   2   3  11    4.70    7.50
  -2  -3 -11    9.60    4.40
  -2  -3 -11   15.60    4.20
  -2  -3 -11   11.40    5.60
   2   2  11   79.29    5.80
   2   2  11   83.79   16.40
  -2  -2 -11   74.69    7.30
  -2  -2 -11   70.39    9.40
  -2  -2 -11   63.89    8.80
   2   1  11    1.50    4.70
  -2  -1 -11    4.70    3.20
  -2  -1 -11   -1.20    2.60
  -2  -1 -11    5.70    3.20
   2   0  11    3.40    4.50
  -2   0 -11   -0.50    3.20
  -2   0 -11    0.80    2.60
  -2   0 -11    1.30    3.50
   2  -1  11    3.40    5.00
  -2   1 -11   -7.50    2.30
  -2   1 -11    0.80    2.40
  -2   1 -11   -1.40    2.00
   2  -2  11   80.49   15.00
  -2   2 -11   63.19    9.00
   2  -3  11   11.60    8.70
  -2   3 -11    6.10    3.60
   2  -4  11    5.50   10.80
  -2   4 -11    2.30    3.30
   2   4  12   40.70   14.90
  -2  -4 -12   31.50    8.30
  -2  -4 -12   29.50    6.90
   2   3  12   13.60    9.50
  -2  -3 -12   18.60    6.00
  -2  -3 -12   24.40    4.60
  -2  -3 -12   15.90    5.50
   2   2  12    9.50    7.50
  -2  -2 -12   13.60    5.20
  -2  -2 -12   11.90    4.00
  -2  -2 -12    7.20    4.60
   2   1  12    6.40    6.30
  -2  -1 -12    2.10    2.90
  -2  -1 -12    2.80    3.40
  -2  -1 -12    4.80    3.50
   2   0  12  129.69   15.10
  -2   0 -12  111.29    9.30
  -2   0 -12  112.49   10.80
  -2   0 -12  129.89    9.50
   2  -1  12    6.90    5.60
  -2   1 -12    3.00    3.80
   2  -2  12   13.60    7.80
  -2   2 -12    5.50    4.60
   2  -3  12   32.90   11.90
  -2   3 -12   15.10    5.10
   2  -4  12   42.40   14.60
  -2   4 -12   27.90    7.00
   2   3  13   10.10    9.00
  -2  -3 -13   22.00    4.60
  -2  -3 -13   12.80    5.60
  -2  -3 -13   17.20    6.50
   2   2  13    9.60    7.60
  -2  -2 -13    5.00    3.80
  -2  -2 -13   12.90    4.10
  -2  -2 -13    4.10    3.70
   2   1  13   21.40    9.70
  -2  -1 -13   21.00    5.60
  -2  -1 -13   17.70    5.10
  -2  -1 -13   12.30    5.80
   2   0  13    5.10    5.60
  -2   0 -13    1.30    3.20
  -2   0 -13    0.30    2.90
  -2   0 -13   -1.10    5.90
   2  -1  13   23.70    8.80
  -2   1 -13   17.10    6.20
   2  -2  13   14.30    8.00
  -2   2 -13    0.90    4.40
   2  -3  13   22.90    9.80
  -2   3 -13    3.00    4.40
   2   2  14   10.30    7.70
  -2  -2 -14    5.90    5.00
  -2  -2 -14   -2.60    3.70
   2   1  14    6.70    6.70
  -2  -1 -14    8.10    5.60
  -2  -1 -14    1.90    3.90
   2   0  14    7.10    5.60
  -2   0 -14   -0.10    4.20
   2  -1  14    9.10    6.00
  -2   1 -14    4.10    3.90
   2  -2  14   15.40    7.60
  -2   2 -14   -2.20    3.90
   3   1 -15    5.00    5.00
   3   0 -15    0.60    3.40
   3  -1 -15    2.10    3.60
   3  -1 -15    5.70    4.10
  -3   1  15   12.30    6.00
   3   3 -14    5.40    4.20
   3   2 -14   65.19   10.10
  -3  -2  14   93.69   11.30
   3   1 -14   15.90    6.00
  -3  -1  14   21.60    7.00
   3   0 -14   13.80    5.00
   3   0 -14   15.30    4.50
  -3   0  14   19.50    7.00
   3  -1 -14   13.10    4.80
   3  -1 -14    8.70    4.90
  -3   1  14   15.90    6.80
   3  -2 -14   57.69    9.00
   3  -2 -14   64.29    9.70
  -3   2  14   61.99   14.00
   3  -3 -14    1.50    3.90
   3  -3 -14    5.90    5.00
  -3   3  14   13.20    6.80
   3   4 -13    4.70    5.00
  -3  -4  13   17.70    8.10
   3   3 -13    9.70    5.20
  -3  -3  13   20.70    7.30
   3   2 -13    5.00    4.40
  -3  -2  13   12.00    5.30
   3   1 -13   12.40    5.20
  -3  -1  13   17.60    6.30
   3   0 -13   -2.70    2.80
   3   0 -13   -3.00    2.30
  -3   0  13    2.60    4.10
   3  -1 -13    7.80    4.70
   3  -1 -13   10.40    4.60
  -3   1  13   13.20    7.10
   3  -2 -13    8.90    4.70
   3  -2 -13    1.70    3.00
  -3   2  13    4.60    6.10
   3  -3 -13    5.00    4.30
   3  -3 -13    3.90    4.70
   3  -3 -13   17.60    4.90
  -3   3  13    8.10    6.50
   3  -4 -13    2.80    5.10
   3  -4 -13    8.70    4.60
  -3   4  13   17.30    9.10
   3   4 -12    2.70    4.20
  -3  -4  12    3.20    7.50
   3   3 -12    3.10    4.10
  -3  -3  12    6.90    5.70
   3   2 -12    3.70    4.00
  -3  -2  12   12.70    5.90
   3   1 -12   65.19    5.30
   3   1 -12   58.99    8.80
  -3  -1  12   66.49    9.10
   3   0 -12   40.20    5.80
   3   0 -12   39.00    6.90
  -3   0  12   45.80    9.40
   3  -1 -12   57.79    8.50
   3  -1 -12   67.29    5.40
   3  -1 -12   61.29    7.70
  -3   1  12   67.79   10.20
   3  -2 -12   10.30    2.70
   3  -2 -12    8.80    3.60
   3  -2 -12    5.70    3.90
  -3   2  12    3.90    5.50
   3  -3 -12    1.50    3.40
   3  -3 -12    4.00    4.00
   3  -3 -12   13.00    3.40
  -3   3  12    2.80    5.60
   3  -4 -12    4.20    3.90
   3  -4 -12    0.60    4.30
  -3   4  12    0.60    5.30
   3   5 -11    1.70    3.60
  -3  -5  11  -10.80    9.80
   3   4 -11    2.90    2.90
  -3  -4  11   -7.20    7.50
   3   3 -11   73.59    9.60
  -3  -3  11   78.19   12.60
   3   2 -11  187.78   12.40
  -3  -2  11  178.48   14.60
   3   1 -11    4.60    2.10
   3   1 -11   -0.30    3.00
  -3  -1  11    8.00    4.50
   3   0 -11    0.70    2.20
   3   0 -11    2.10    3.40
   3   0 -11    2.70    2.60
  -3   0  11   -0.10    2.70
   3  -1 -11    5.20    2.80
   3  -1 -11    4.50    2.10
   3  -1 -11    2.80    3.60
   3  -1 -11    2.30    2.70
  -3   1  11    3.80    4.50
   3  -2 -11  164.28   10.80
   3  -2 -11  169.78   11.30
   3  -2 -11  165.38    9.20
  -3   2  11  153.88   15.20
   3  -3 -11   52.49    8.50
   3  -3 -11   75.29    8.90
   3  -3 -11   80.49    7.40
  -3   3  11   83.79   12.80
   3  -4 -11   -3.60    2.10
   3  -4 -11    0.90    2.80
  -3   4  11   -2.60    4.00
  -3   4  11    6.30    7.40
   3  -5 -11    1.60    3.50
  -3   5  11    8.90    9.00
   3   5 -10   -1.10    3.10
  -3  -5  10  -14.20    9.40
   3   4 -10    4.40    3.60
  -3  -4  10    0.00    9.80
   3   3 -10    5.60    3.70
  -3  -3  10    1.30    7.40
   3   2 -10  105.79    4.50
   3   2 -10  117.99    9.30
  -3  -2  10  106.99   11.10
   3   1 -10   40.50    6.60
   3   1 -10   50.39    3.30
   3   1 -10   46.70    3.10
   3   1 -10   49.10    4.00
  -3  -1  10   43.10    7.00
   3   0 -10   14.20    2.70
   3   0 -10   11.60    3.70
   3   0 -10   11.30    2.90
   3   0 -10    8.00    2.40
  -3   0  10   15.90    5.30
   3  -1 -10   45.80    5.50
   3  -1 -10   37.70    5.90
   3  -1 -10   44.10    4.10
   3  -1 -10   47.60    6.10
  -3   1  10   49.90    8.10
   3  -2 -10   84.39    9.00
   3  -2 -10  106.59    8.50
   3  -2 -10  110.19    7.30
   3  -2 -10  109.19    8.60
  -3   2  10  104.29   12.00
   3  -3 -10    6.10    3.60
   3  -3 -10   10.90    3.30
   3  -3 -10    4.60    3.20
  -3   3  10    8.20    6.30
  -3   3  10    2.60    3.50
   3  -4 -10    5.70    4.20
   3  -4 -10    4.40    3.00
  -3   4  10    2.80    6.10
  -3   4  10    3.80    4.10
   3  -5 -10    8.80    5.20
  -3   5  10   12.50    5.20
  -3   5  10   -0.40    6.70
  -3  -6   9   12.90   13.90
   3   5  -9   11.40    4.20
  -3  -5   9   -1.70    9.90
   3   4  -9    0.30    2.80
  -3  -4   9   -9.70    8.50
   3   3  -9   17.50    2.80
   3   3  -9   20.20    4.80
  -3  -3   9   14.30    8.70
   3   2  -9    0.50    1.00
   3   2  -9    1.00    1.00
   3   2  -9    2.40    2.20
  -3  -2   9    2.80    5.00
  -3  -2   9    1.30    0.80
   3   1  -9   13.30    1.80
   3   1  -9   14.40    3.90
   3   1  -9   12.90    1.80
   3   1  -9   18.90    2.80
  -3  -1   9   14.30    5.00
   3   0  -9    1.00    1.40
   3   0  -9   -1.00    1.40
   3   0  -9   -0.40    1.20
   3   0  -9    0.70    1.80
  -3   0   9   -0.10    2.30
  -3   0   9   -1.90    1.20
   3  -1  -9    9.50    3.10
   3  -1  -9   17.80    2.90
   3  -1  -9   12.00    3.70
   3  -1  -9   15.90    3.40
  -3   1   9   13.50    5.10
   3  -2  -9   -1.30    1.70
   3  -2  -9    2.20    2.30
   3  -2  -9    1.10    1.80
   3  -2  -9   -0.70    1.40
   3  -2  -9   -1.40    2.00
  -3   2   9   -2.00    2.70
  -3   2   9    0.90    2.50
   3  -3  -9   14.00    4.00
   3  -3  -9   12.60    4.50
   3  -3  -9   17.80    2.10
  -3   3   9   17.90    7.30
  -3   3   9   15.10    4.40
   3  -4  -9    2.40    2.30
   3  -4  -9   -1.80    2.20
  -3   4   9    3.70    3.90
  -3   4   9   -0.10    5.20
   3  -5  -9    5.10    3.70
  -3   5   9    8.50    8.40
  -3   5   9   11.80    5.80
   3  -6  -9   24.90    7.50
  -3  -6   8   -8.70   10.10
   3   5  -8   11.30    4.30
  -3  -5   8    8.00   10.00
   3   4  -8   12.90    3.50
   3   4  -8   11.20    3.70
  -3  -4   8   14.30    8.80
   3   3  -8   82.79    5.20
   3   3  -8   82.59    6.90
  -3  -3   8   85.09   11.70
  -3  -3   8   82.89    5.50
   3   2  -8    5.40    1.30
   3   2  -8    2.10    2.40
   3   2  -8    6.40    1.20
  -3  -2   8    5.50    1.20
  -3  -2   8    2.30    4.60
  -3  -2   8    5.90    1.50
   3   1  -8   71.89    6.10
   3   1  -8   64.49    4.00
   3   1  -8   78.79    3.10
   3   1  -8   77.59    3.30
  -3  -1   8   76.79    7.70
  -3  -1   8   73.39    6.50
   3   0  -8  105.09    5.20
   3   0  -8  103.29    4.70
   3   0  -8  103.39    6.20
   3   0  -8  106.79    7.60
  -3   0   8  107.39    8.50
  -3   0   8  111.09    5.40
   3  -1  -8   70.69    5.40
   3  -1  -8   73.19    4.70
   3  -1  -8   84.79    6.60
   3  -1  -8   63.19    5.70
   3  -1  -8   75.09    4.20
  -3   1   8   72.39    8.10
   3  -2  -8    5.80    3.00
   3  -2  -8    5.30    1.50
   3  -2  -8   -0.90    2.30
   3  -2  -8    3.80    2.30
  -3   2   8    4.30    2.50
  -3   2   8    5.60    4.00
   3  -3  -8   91.09    4.20
   3  -3  -8   82.99    7.50
   3  -3  -8   82.29    6.60
  -3   3   8   84.19   11.30
  -3   3   8   87.89    7.90
   3  -4  -8   18.20    3.80
   3  -4  -8   21.00    5.60
  -3   4   8   15.00    5.20
  -3   4   8   17.60    8.30
   3  -5  -8    8.50    4.30
  -3   5   8   10.90    8.60
  -3   5   8   10.60    5.30
   3  -6  -8    2.90    5.10
  -3  -6   7   -4.50   10.70
   3   5  -7   18.50    4.70
   3   5  -7   11.10    3.70
  -3  -5   7   15.80   10.00
   3   4  -7    6.10    2.90
   3   4  -7   13.10    3.70
  -3  -4   7   16.10    8.20
  -3  -4   7   10.00    3.60
   3   3  -7   84.69    5.30
   3   3  -7   79.69    6.60
  -3  -3   7   82.09   10.80
  -3  -3   7   77.29    5.30
   3   2  -7  399.16   11.10
   3   2  -7  394.36   15.40
   3   2  -7  414.86   10.00
  -3  -2   7  373.66   18.20
  -3  -2   7  387.06   10.50
  -3  -2   7  389.76   10.40
   3   1  -7   26.90    1.40
   3   1  -7   21.20    3.80
   3   1  -7   24.90    1.50
   3   1  -7   27.40    2.50
  -3  -1   7   32.10    5.70
  -3  -1   7   19.00    2.90
   3   0  -7    1.10    1.40
   3   0  -7   -0.30    1.10
   3   0  -7   -0.90    0.90
  -3   0   7    0.10    1.50
  -3   0   7   -1.40    1.00
   3  -1  -7   23.60    3.80
   3  -1  -7   22.70    3.40
   3  -1  -7   24.30    3.90
   3  -1  -7   24.90    2.60
  -3   1   7   23.60    5.20
  -3   1   7   22.20    3.10
   3  -2  -7  397.76   14.50
   3  -2  -7  394.06   15.50
   3  -2  -7  391.76   15.70
   3  -2  -7  417.46   11.30
  -3   2   7  408.96   20.80
  -3   2   7  391.46   15.10
   3  -3  -7   84.79    5.80
   3  -3  -7   68.49    7.70
  -3   3   7   85.19   10.90
  -3   3   7   79.59    7.50
   3  -4  -7    6.20    4.10
   3  -4  -7   10.30    2.70
  -3   4   7   12.20    7.20
  -3   4   7   15.60    5.20
   3  -5  -7   10.50    4.10
  -3   5   7   10.10    4.50
   3  -6  -7   10.20    5.60
   3   6  -6   15.60    5.30
  -3  -6   6   16.50   10.90
   3   5  -6   10.60    4.00
   3   5  -6    9.80    3.00
  -3  -5   6    5.60    7.40
   3   4  -6   22.30    4.20
   3   4  -6   21.30    4.40
  -3  -4   6   22.80    4.10
  -3  -4   6   28.90    9.00
   3   3  -6   30.80    3.90
   3   3  -6   36.10    4.90
  -3  -3   6   28.90    3.60
  -3  -3   6   30.70    7.60
   3   2  -6   13.80    1.20
   3   2  -6   11.90    1.80
   3   2  -6   13.40    3.20
  -3  -2   6   10.90    1.90
  -3  -2   6   14.60    1.60
  -3  -2   6   13.00    5.00
   3   1  -6  125.99    5.00
   3   1  -6  125.29    7.20
  -3  -1   6  127.49    5.40
  -3  -1   6  126.59    5.90
  -3  -1   6  127.89    8.30
   3   0  -6  425.76   11.70
   3   0  -6  424.46   12.60
   3   0  -6  426.56   14.80
   3   0  -6  436.16   13.30
   3   0  -6  424.76   15.80
   3   0  -6  435.16   11.20
  -3   0   6  420.26   15.50
   3  -1  -6  125.19    6.60
   3  -1  -6  133.89    7.00
   3  -1  -6  147.39    7.30
   3  -1  -6  145.39    5.40
  -3   1   6  134.39    9.20
  -3   1   6  134.09    6.50
   3  -2  -6   11.60    3.10
   3  -2  -6   10.60    2.50
   3  -2  -6   11.90    3.20
  -3   2   6   14.60    5.00
  -3   2   6    8.20    2.90
   3  -3  -6   36.00    5.30
   3  -3  -6   24.50    3.60
  -3   3   6   28.60    1.00
  -3   3   6   32.50    5.50
  -3   3   6   33.70    8.50
   3  -4  -6   22.40    3.20
   3  -4  -6    7.80    3.60
  -3   4   6   18.80    7.90
  -3   4   6   20.90    5.50
   3  -5  -6    6.40    3.40
  -3   5   6   13.20    5.70
   3  -6  -6   20.80    5.60
  -3   6   6   19.90    7.50
   3   6  -5  132.29   11.20
  -3  -6   5  125.79   19.20
   3   5  -5    7.20    2.80
   3   5  -5    9.60    3.90
  -3  -5   5    9.80    7.60
   3   4  -5   32.60    4.50
   3   4  -5   14.40    3.40
  -3  -4   5   27.10    2.40
  -3  -4   5   25.80    8.50
  -3  -4   5   25.80    4.20
   3   3  -5    5.70    2.20
   3   3  -5    3.80    2.00
  -3  -3   5    3.80    1.00
  -3  -3   5    3.70    4.30
  -3  -3   5    5.20    1.20
  -3  -3   5    5.50    2.00
   3   2  -5  604.14   14.50
   3   2  -5  607.64   18.90
   3   2  -5  612.24   16.20
  -3  -2   5  620.54   15.70
  -3  -2   5  602.44   22.10
  -3  -2   5  590.04   17.60
  -3  -2   5  622.54   14.80
   3   1  -5  135.19    4.90
   3   1  -5  139.69    7.90
   3   1  -5  141.29    7.10
  -3  -1   5  139.99    5.20
  -3  -1   5  125.69    5.70
  -3  -1   5  139.19    8.00
   3   0  -5   -2.00    1.70
   3   0  -5   -1.80    0.50
   3   0  -5   -1.40    1.00
   3   0  -5   -1.80    0.90
   3   0  -5   -1.30    0.60
   3   0  -5   -1.30    0.90
  -3   0   5   -1.70    1.00
   3  -1  -5  128.49    6.20
   3  -1  -5  145.99    6.80
   3  -1  -5  138.09    6.80
  -3   1   5  132.49    8.50
  -3   1   5  136.89    6.40
   3  -2  -5  591.74   19.40
   3  -2  -5  610.04   19.60
   3  -2  -5  595.94   17.30
  -3   2   5  589.44   24.40
  -3   2   5  612.64   19.60
   3  -3  -5    4.50    3.00
   3  -3  -5    3.80    1.50
   3  -3  -5    6.40    3.00
  -3   3   5    2.90    3.10
  -3   3   5    6.40    3.20
   3  -4  -5   25.10    5.20
   3  -4  -5   27.20    2.60
  -3   4   5   22.70    5.60
   3  -5  -5    9.30    4.20
  -3   5   5    8.60    4.20
   3  -6  -5  191.78   20.60
   3  -6  -5  126.29   11.40
  -3   6   5  145.19   13.10
   3   7  -4   80.59   11.70
  -3  -7   4  106.89   22.80
   3   6  -4    1.90    3.90
  -3  -6   4    5.50    7.30
   3   5  -4    0.70    3.00
   3   5  -4    0.40    2.10
  -3  -5   4   -1.90    1.60
  -3  -5   4    1.10    6.20
   3   4  -4   26.30    3.90
   3   4  -4   25.90    4.70
  -3  -4   4   21.90    4.30
  -3  -4   4   23.70    7.90
  -3  -4   4   24.70    3.10
   3   3  -4   49.30    4.20
  -3  -3   4   51.59    2.80
  -3  -3   4   51.79    7.60
  -3  -3   4   51.29    4.40
  -3  -3   4   55.49    3.40
   3   2  -4    0.40    1.10
   3   2  -4    1.90    0.70
   3   2  -4    2.50    1.60
  -3  -2   4    3.10    2.70
  -3  -2   4    2.00    1.00
  -3  -2   4    2.50    1.30
  -3  -2   4    1.40    1.60
   3   1  -4  433.66   11.20
   3   1  -4  440.76   13.70
   3   1  -4  406.26   12.40
   3   1  -4  430.76   14.60
  -3  -1   4  430.66   14.10
  -3  -1   4  414.66   12.30
  -3  -1   4  446.56   11.40
   3   0  -4  177.48    6.50
   3   0  -4  177.08    7.30
   3   0  -4  177.88    6.10
   3   0  -4  180.38    7.00
   3   0  -4  184.18    5.30
  -3   0   4  178.08    6.60
  -3   0   4  176.78    6.90
  -3   0   4  180.88    5.30
   3  -1  -4  413.86   12.90
   3  -1  -4  414.96   12.60
   3  -1  -4  415.56   13.20
  -3   1   4  430.16   13.10
  -3   1   4  418.56   15.60
   3  -2  -4    0.70    1.80
   3  -2  -4    2.40    1.90
   3  -2  -4    1.50    1.20
  -3   2   4    1.40    1.20
  -3   2   4    1.50    1.90
  -3   2   4    1.60    2.40
   3  -3  -4   51.99    5.70
   3  -3  -4   56.19    3.30
   3  -3  -4   39.50    5.10
  -3   3   4   50.19    8.10
  -3   3   4   61.69    6.00
  -3   3   4   55.99    3.50
   3  -4  -4   26.20    4.70
   3  -4  -4   24.90    1.80
  -3   4   4   25.80    2.20
  -3   4   4   25.20    5.80
   3  -5  -4    2.10    3.00
  -3   5   4    3.10    4.30
   3  -6  -4   30.10   10.90
   3  -6  -4    3.30    3.60
  -3   6   4    1.30    3.20
   3  -7  -4   78.89   10.50
   3   7  -3   28.60    7.70
  -3  -7   3   47.10   15.40
   3   6  -3    0.80    3.50
  -3  -6   3    7.70    7.90
   3   5  -3   89.69    5.90
   3   5  -3   92.19    8.60
  -3  -5   3   95.49    6.40
  -3  -5   3   93.39   13.10
   3   4  -3   10.60    2.50
   3   4  -3    8.90    3.30
  -3  -4   3   11.70    2.70
  -3  -4   3    8.50    5.70
  -3  -4   3    9.00    3.00
   3   3  -3   30.00    4.10
   3   3  -3   28.00    3.50
  -3  -3   3   25.20    6.30
  -3  -3   3   28.30    3.20
  -3  -3   3   30.60    4.00
  -3  -3   3   23.90    3.20
   3   2  -3  148.09    6.20
   3   2  -3  151.68    6.70
  -3  -2   3  140.49    9.30
  -3  -2   3  134.69    6.00
  -3  -2   3  139.79    4.80
  -3  -2   3  157.08    6.30
   3   1  -3  434.66   11.10
   3   1  -3  422.26   12.20
   3   1  -3  440.76   13.10
  -3  -1   3  433.56   10.30
  -3  -1   3  426.46   13.70
  -3  -1   3  426.36   12.00
  -3  -1   3  434.06   11.20
  -3  -1   3  434.56   10.70
   3   0  -3   -1.20    0.70
   3   0  -3   -2.20    0.60
   3   0  -3   -1.00    1.00
   3   0  -3   -2.20    0.70
   3   0  -3   -3.50    0.80
  -3   0   3   -2.50    0.80
  -3   0   3   -1.90    0.80
  -3   0   3   -2.00    0.50
  -3   0   3   -2.70    0.50
   3  -1  -3  425.06   12.90
   3  -1  -3  422.16   12.70
   3  -1  -3  431.96   12.00
  -3   1   3  426.26   12.90
  -3   1   3  418.06   15.10
  -3   1   3  424.56   12.00
   3  -2  -3  146.69    7.10
   3  -2  -3  148.09    5.30
   3  -2  -3  147.99    7.60
  -3   2   3  146.49    4.20
  -3   2   3  146.69    5.40
  -3   2   3  143.39    7.80
   3  -3  -3   26.50    1.70
   3  -3  -3   21.50    3.80
   3  -3  -3   26.60    4.30
  -3   3   3   25.90    1.90
  -3   3   3   19.10    4.00
   3  -4  -3    8.20    2.80
  -3   4   3    5.70    3.60
   3  -5  -3   96.59   14.00
   3  -5  -3  100.29    8.30
  -3   5   3   93.49    9.90
   3  -6  -3   12.80    9.10
   3  -6  -3    1.00    3.20
  -3   6   3    7.40    4.40
   3  -7  -3  106.99   16.00
   3   7  -2    0.70    5.00
  -3  -7   2   28.60   11.80
   3   6  -2   21.10    6.20
  -3  -6   2   10.90    3.60
  -3  -6   2   22.30   10.40
   3   5  -2   -1.80    2.90
   3   5  -2    2.00    1.80
  -3  -5   2   -3.20    5.30
  -3  -5   2   -0.20    2.20
   3   4  -2  223.88   11.80
   3   4  -2  245.08    9.40
  -3  -4   2  226.68   17.50
  -3  -4   2  248.78   10.30
  -3  -4   2  232.48   11.60
   3   3  -2    8.00    2.50
   3   3  -2    8.10    2.00
  -3  -3   2    7.50    3.70
  -3  -3   2    5.00    2.20
  -3  -3   2    7.70    2.00
  -3  -3   2   13.00    2.50
   3   2  -2  125.69    5.90
   3   2  -2  136.79    5.90
  -3  -2   2  122.89    5.50
  -3  -2   2  141.09    4.90
  -3  -2   2  128.89    6.10
   3   1  -2    5.50    1.30
   3   1  -2    3.30    1.10
   3   1  -2    5.80    1.10
  -3  -1   2    3.80    1.00
  -3  -1   2    6.50    1.50
  -3  -1   2    5.40    1.00
  -3  -1   2    6.90    1.30
  -3  -1   2    5.10    1.10
  -3  -1   2    5.70    1.70
   3   0  -2  255.67    7.70
   3   0  -2  256.97    7.10
   3   0  -2  249.58    8.10
  -3   0   2  261.87    8.20
  -3   0   2  254.27    7.70
  -3   0   2  261.37    7.10
   3  -1  -2    6.00    1.50
   3  -1  -2    4.60    1.40
   3  -1  -2    5.80    1.10
   3  -1  -2    3.20    1.00
  -3   1   2    4.50    0.90
  -3   1   2    4.80    1.40
  -3   1   2    6.50    1.60
   3  -2  -2  136.49    4.30
   3  -2  -2  134.19    7.10
   3  -2  -2  144.09    6.70
  -3   2   2  139.29    4.50
  -3   2   2  130.09    7.20
   3  -3  -2    5.10    3.90
   3  -3  -2    5.20    2.20
   3  -3  -2    7.80    1.00
   3  -3  -2    7.10    2.40
  -3   3   2    6.50    2.60
   3  -4  -2  250.27   11.40
   3  -4  -2  226.68   18.20
   3  -4  -2  243.98    6.50
  -3   4   2  218.98   12.80
   3  -5  -2   -0.90    2.30
   3  -5  -2   -0.30    0.70
   3  -5  -2   -0.80    5.50
  -3   5   2    0.80    2.60
   3  -6  -2   27.10   12.20
   3  -6  -2   13.70    4.40
  -3   6   2   11.00    4.70
   3  -7  -2   42.50   12.60
  -3  -7   1   22.40    9.80
   3   6  -1   15.70    5.80
  -3  -6   1   22.40   10.40
  -3  -6   1    9.90    4.00
   3   5  -1    4.20    3.70
  -3  -5   1    3.50    2.70
  -3  -5   1    6.60    6.40
  -3  -5   1    6.60    2.70
   3   4  -1    3.60    2.80
   3   4  -1    3.80    1.80
  -3  -4   1    5.90    2.90
  -3  -4   1    6.60    2.60
   3   3  -1    9.70    2.80
   3   3  -1   13.50    2.40
  -3  -3   1   11.30    2.90
  -3  -3   1   14.80    3.00
  -3  -3   1   16.20    2.40
   3   2  -1 1075.89   27.20
   3   2  -1 1046.90   25.90
   3   2  -1 1006.10   33.00
  -3  -2   1  989.40   26.90
  -3  -2   1 1055.79   25.60
  -3  -2   1 1013.70   25.20
   3   1  -1  291.27   11.30
   3   1  -1  292.37    9.10
   3   1  -1  299.07    8.50
   3   1  -1  293.67    8.30
  -3  -1   1  301.97    8.60
  -3  -1   1  298.67    8.40
  -3  -1   1  295.37   11.00
  -3  -1   1  318.07    9.10
  -3  -1   1  302.17    8.40
  -3  -1   1  303.27    9.10
   3   0  -1   -2.90    0.70
   3   0  -1    1.60    1.10
   3   0  -1   -1.40    0.60
   3   0  -1   -1.20    0.70
  -3   0   1    1.80    1.10
  -3   0   1   -1.50    0.80
  -3   0   1    1.50    1.30
  -3   0   1   -1.70    0.60
   3  -1  -1  296.47    8.10
   3  -1  -1  301.97    9.60
   3  -1  -1  294.97   11.60
   3  -1  -1  297.37    8.00
   3  -1  -1  306.67    9.10
  -3   1   1  286.07   11.60
  -3   1   1  301.77    7.90
  -3   1   1  291.47    9.00
  -3   1   1  296.47    9.60
   3  -2  -1 1018.60   33.20
   3  -2  -1 1028.50   27.90
   3  -2  -1 1047.00   24.00
   3  -2  -1 1040.60   26.50
  -3   2   1 1051.99   23.80
  -3   2   1 1007.60   28.30
  -3   2   1 1054.89   23.30
   3  -3  -1   12.60    1.50
   3  -3  -1   13.60    3.30
   3  -3  -1   11.00    2.50
   3  -3  -1   17.00    5.80
  -3   3   1   10.60    3.30
   3  -4  -1    1.00    3.40
   3  -4  -1    3.10    1.10
   3  -4  -1    2.60    1.70
  -3   4   1    2.60    2.40
   3  -5  -1    5.50    6.90
   3  -5  -1    4.10    1.40
   3  -5  -1    1.70    2.20
  -3   5   1    4.80    3.30
   3  -6  -1   18.20    4.50
   3  -6  -1   26.70   12.40
  -3   6   1   13.60    5.70
   3  -7  -1   39.40   14.60
   3  -7  -1    1.30    3.50
  -3  -7   0   40.90   12.30
  -3  -7   0    3.40    4.10
   3   6   0    3.30    4.30
  -3  -6   0    6.90    6.10
  -3  -6   0    1.20    3.20
   3   5   0   -1.80    3.00
  -3  -5   0   -0.10    2.40
  -3  -5   0    0.10    1.80
   3   4   0  187.98   11.20
  -3  -4   0  202.98   10.20
  -3  -4   0  203.98    9.30
  -3  -4   0  189.18    8.10
   3   3   0  228.58    8.50
   3   3   0  225.18   10.70
   3   3   0  224.78   15.60
  -3  -3   0  210.38    7.90
  -3  -3   0  238.38   10.20
  -3  -3   0  229.28    9.70
  -3  -3   0  223.78   10.80
   3   2   0  277.67   14.50
   3   2   0  267.87    9.10
   3   2   0  300.37   10.70
  -3  -2   0  289.17    8.40
  -3  -2   0  265.07    9.60
  -3  -2   0  271.47   10.40
   3   1   0  223.38    7.00
   3   1   0  223.38    7.50
   3   1   0  226.08   10.20
   3   1   0  227.88    7.60
   3   1   0  238.08    6.70
  -3  -1   0  233.78    7.60
  -3  -1   0  234.38    7.10
  -3  -1   0  231.18    7.10
  -3  -1   0  233.48    7.90
  -3  -1   0  230.88   10.00
  -3  -1   0  228.08    7.50
   3   0   0   -0.80    0.70
   3   0   0   -1.30    1.20
   3   0   0    0.20    0.60
   3   0   0    0.90    1.00
   3   0   0    1.10    0.90
  -3   0   0    0.20    0.70
  -3   0   0    0.10    0.70
  -3   0   0   -0.10    0.60
  -3   0   0    0.00    1.70
  -3   0   0    2.40    1.40
   3  -1   0  226.48   10.30
   3  -1   0  233.48    8.20
   3  -1   0  241.48    6.80
   3  -1   0  231.28    7.20
  -3   1   0  221.38    6.60
  -3   1   0  237.58    7.50
  -3   1   0  241.78    8.30
  -3   1   0  226.08    7.20
  -3   1   0  232.18   10.40
   3  -2   0  274.47   14.40
   3  -2   0  274.27   10.40
   3  -2   0  280.27    7.90
   3  -2   0  273.07    9.00
  -3   2   0  274.17    7.20
  -3   2   0  262.77   10.70
  -3   2   0  275.57    7.50
   3  -3   0  236.68    9.00
   3  -3   0  232.18   10.70
   3  -3   0  224.48   15.20
  -3   3   0  223.48   11.10
   3  -4   0  191.08    8.90
   3  -4   0  184.88   16.40
  -3   4   0  196.88   11.80
   3  -5   0    1.00    2.20
   3  -5   0   -4.60    5.40
  -3   5   0   -0.80    3.00
   3  -6   0    5.00    3.30
   3  -6   0   15.90   11.20
  -3   6   0   -1.80    4.00
   3  -7   0   33.90   15.90
  -3  -7  -1   91.19   15.70
   3   6   1   64.29    9.60
  -3  -6  -1   46.60    7.40
   3   5   1    5.40    4.20
  -3  -5  -1    9.50    2.60
  -3  -5  -1    4.70    3.10
  -3  -5  -1    9.70    2.30
   3   4   1    5.00    3.20
   3   4   1    2.20    4.50
  -3  -4  -1    4.50    1.70
  -3  -4  -1    4.30    2.10
  -3  -4  -1    1.50    2.40
   3   3   1    6.70    2.40
   3   3   1    9.20    4.90
  -3  -3  -1   12.30    2.00
  -3  -3  -1    7.00    1.50
  -3  -3  -1    9.30    2.80
  -3  -3  -1    8.20    2.30
  -3  -3  -1    7.70    2.60
   3   2   1 1062.69   28.40
   3   2   1 1021.40   34.30
  -3  -2  -1 1028.60   28.40
  -3  -2  -1 1050.89   27.70
  -3  -2  -1 1020.50   25.00
  -3  -2  -1 1073.19   24.60
   3   1   1 1289.47   33.20
   3   1   1 1321.77   30.90
   3   1   1 1285.57   32.00
   3   1   1 1317.07   36.80
  -3  -1  -1 1341.17   32.70
  -3  -1  -1 1282.47   36.10
  -3  -1  -1 1382.66   32.10
  -3  -1  -1 1362.36   32.10
  -3  -1  -1 1289.97   32.00
  -3  -1  -1 1346.57   30.80
  -3  -1  -1 1380.96   33.40
   3   0   1   -3.40    1.20
   3   0   1   -1.40    0.70
   3   0   1   -1.10    0.50
   3   0   1   -0.40    0.90
   3   0   1   -0.70    1.40
  -3   0  -1   -1.80    1.00
  -3   0  -1   -1.70    1.60
  -3   0  -1    0.30    1.80
  -3   0  -1   -1.30    0.60
  -3   0  -1   -0.90    0.60
   3  -1   1 1314.07   31.70
   3  -1   1 1296.07   30.70
   3  -1   1 1294.57   36.10
   3  -1   1 1306.67   32.10
   3  -1   1 1357.06   30.70
  -3   1  -1 1349.66   32.40
  -3   1  -1 1341.57   30.70
  -3   1  -1 1318.37   36.40
  -3   1  -1 1306.97   31.60
   3  -2   1 1026.10   27.50
   3  -2   1 1047.60   25.20
   3  -2   1 1042.60   25.10
   3  -2   1 1031.10   33.50
  -3   2  -1 1068.59   24.80
  -3   2  -1 1013.20   27.90
  -3   2  -1  992.00   25.30
   3  -3   1   11.00    3.00
   3  -3   1   10.30    5.20
   3  -3   1    7.90    1.90
   3  -3   1   10.50    1.50
  -3   3  -1    8.60    3.00
  -3   3  -1    9.60    1.30
   3  -4   1    4.90    5.60
   3  -4   1    2.70    1.80
  -3   4  -1    2.80    2.40
   3  -5   1    9.00    8.50
   3  -5   1    9.00    2.90
  -3   5  -1    5.10    4.00
   3  -6   1   81.99   20.20
   3  -6   1   50.29    6.30
  -3   6  -1   39.60    7.80
   3  -7   1   73.69   20.80
  -3  -7  -2   41.20   11.70
  -3  -7  -2    8.00    4.80
   3   6   2    2.40    4.50
  -3  -6  -2    0.80    3.60
   3   5   2    0.90    2.70
   3   5   2   -1.60    3.60
  -3  -5  -2    2.30    1.50
  -3  -5  -2    4.20    2.30
  -3  -5  -2    4.10    3.40
  -3  -5  -2    4.00    2.10
   3   4   2    0.00    3.20
   3   4   2    3.10    3.10
  -3  -4  -2    2.80    1.50
  -3  -4  -2    1.70    1.10
  -3  -4  -2    1.90    1.70
  -3  -4  -2    1.30    2.50
   3   3   2  122.39    8.30
   3   3   2  129.99   12.50
  -3  -3  -2  146.99    5.40
  -3  -3  -2  140.39    8.50
  -3  -3  -2  150.78    9.20
  -3  -3  -2  149.09    7.50
  -3  -3  -2  138.89    5.20
   3   2   2  252.77   10.70
   3   2   2  257.07   15.00
  -3  -2  -2  255.37   10.10
  -3  -2  -2  251.17    7.70
  -3  -2  -2  256.57   10.70
  -3  -2  -2  264.17   10.90
  -3  -2  -2  246.58   10.00
   3   1   2 1930.81   51.69
   3   1   2 1944.51   44.00
   3   1   2 1856.01   45.60
  -3  -1  -2 1992.10   43.90
  -3  -1  -2 1908.21   45.70
  -3  -1  -2 1972.20   46.80
  -3  -1  -2 1918.41   46.50
   3   0   2  103.49    5.40
   3   0   2   99.79    4.90
   3   0   2   92.19    3.90
   3   0   2   94.39    4.00
   3   0   2   97.99    7.20
  -3   0  -2  101.59    5.30
  -3   0  -2  103.99    8.50
  -3   0  -2  101.79    4.00
  -3   0  -2   96.89    5.20
   3  -1   2 1979.30   44.40
   3  -1   2 2017.10   46.60
   3  -1   2 1913.31   51.59
   3  -1   2 1899.81   46.30
  -3   1  -2 1970.20   46.40
  -3   1  -2 2006.30   46.60
   3  -2   2  255.97   14.50
   3  -2   2  256.47    7.80
   3  -2   2  244.28    8.60
   3  -2   2  256.37   10.10
  -3   2  -2  251.27    7.90
  -3   2  -2  235.48    9.90
  -3   2  -2  242.38    8.40
   3  -3   2  143.69    5.90
   3  -3   2  140.09    5.90
   3  -3   2  140.39    8.00
   3  -3   2  139.39   12.10
  -3   3  -2  135.89    8.40
  -3   3  -2  138.59    5.50
   3  -4   2    1.00    1.50
   3  -4   2    1.10    3.90
   3  -4   2    0.80    1.20
  -3   4  -2    0.60    0.90
  -3   4  -2    3.20    2.80
   3  -5   2    2.90    8.00
   3  -5   2    2.00    1.90
  -3   5  -2   -0.90    2.20
   3  -6   2    0.20    2.50
   3  -6   2    3.10    9.00
  -3   6  -2    7.70    4.80
   3  -7   2   22.70   16.80
  -3  -7  -3    4.30    4.80
   3   6   3    2.80    3.50
  -3  -6  -3   -2.50    3.30
   3   5   3   11.90    4.90
   3   5   3    7.60    7.70
  -3  -5  -3   13.50    3.20
  -3  -5  -3   11.10    2.50
  -3  -5  -3    8.80    4.30
   3   4   3    0.70    3.10
   3   4   3    3.20    4.60
  -3  -4  -3    4.00    3.10
  -3  -4  -3    2.00    1.80
  -3  -4  -3    1.30    1.30
  -3  -4  -3    2.20    1.10
   3   3   3  257.47   18.10
   3   3   3  280.97   13.10
  -3  -3  -3  273.67   12.70
  -3  -3  -3  269.17   11.20
  -3  -3  -3  311.07    8.10
  -3  -3  -3  289.17    8.40
  -3  -3  -3  268.17   13.00
   3   2   3  241.48   14.90
  -3  -2  -3  239.98    7.40
  -3  -2  -3  239.48   10.00
  -3  -2  -3  230.88   10.70
  -3  -2  -3  240.38   10.10
  -3  -2  -3  241.18   10.90
   3   1   3   23.20    3.10
   3   1   3   24.90    2.30
   3   1   3   16.90    4.40
  -3  -1  -3   25.40    3.50
  -3  -1  -3   20.70    3.40
  -3  -1  -3   20.70    2.90
   3   0   3    0.50    0.70
   3   0   3   -1.90    1.90
   3   0   3   -1.10    1.20
  -3   0  -3    1.60    1.80
  -3   0  -3   -0.70    0.80
  -3   0  -3    0.80    1.40
   3  -1   3   25.20    5.50
   3  -1   3   24.40    2.00
   3  -1   3   23.80    3.20
  -3   1  -3   25.80    3.40
  -3   1  -3   28.50    3.60
   3  -2   3  247.48    7.40
   3  -2   3  249.88   10.00
   3  -2   3  266.77   15.40
  -3   2  -3  244.28   10.20
  -3   2  -3  242.48    7.60
  -3   2  -3  237.98    9.10
   3  -3   3  280.47    8.70
   3  -3   3  283.77   12.20
   3  -3   3  270.07   17.90
  -3   3  -3  271.57   12.40
  -3   3  -3  280.37    9.30
  -3   3  -3  289.87    9.80
   3  -4   3    4.30    6.70
   3  -4   3    3.00    1.60
  -3   4  -3    2.10    1.30
  -3   4  -3    1.30    2.60
   3  -5   3   13.00    9.80
   3  -5   3    9.20    2.70
  -3   5  -3   12.60    4.80
   3  -6   3   -6.90   10.70
  -3   6  -3   -2.80    3.40
   3  -7   3   -4.20   16.60
   3   6   4    9.20   10.70
   3   6   4    3.50    5.10
  -3  -6  -4    7.10    5.00
   3   5   4    0.80    6.20
   3   5   4   -0.50    3.80
  -3  -5  -4    2.40    2.30
  -3  -5  -4    6.30    4.40
   3   4   4    0.50    4.00
   3   4   4   -1.00    3.10
  -3  -4  -4    1.10    1.10
  -3  -4  -4   -0.80    1.70
  -3  -4  -4   -3.00    2.50
   3   3   4  177.18   10.20
   3   3   4  158.88   14.60
  -3  -3  -4  162.48    9.10
  -3  -3  -4  172.78    8.80
  -3  -3  -4  165.78   10.00
   3   2   4  591.84   26.10
  -3  -2  -4  563.24   18.30
  -3  -2  -4  560.04   18.40
  -3  -2  -4  553.54   19.30
  -3  -2  -4  559.84   19.40
   3   1   4 1709.83   50.89
   3   1   4 1770.02   43.50
   3   1   4 1762.02   41.10
  -3  -1  -4 1801.32   44.80
  -3  -1  -4 1803.92   44.60
  -3  -1  -4 1751.92   43.40
   3   0   4  584.54   16.70
   3   0   4  584.34   22.40
  -3   0  -4  588.34   18.30
  -3   0  -4  550.34   17.10
   3  -1   4 1709.73   42.10
   3  -1   4 1685.43   49.60
   3  -1   4 1769.92   39.60
  -3   1  -4 1705.53   43.10
  -3   1  -4 1660.53   39.50
  -3   1  -4 1809.52   42.60
   3  -2   4  570.34   17.90
   3  -2   4  587.54   14.50
   3  -2   4  566.14   24.90
  -3   2  -4  564.74   17.70
  -3   2  -4  567.44   14.60
  -3   2  -4  596.34   18.40
   3  -3   4  176.28    5.80
   3  -3   4  178.38    9.30
   3  -3   4  183.38   15.50
  -3   3  -4  161.98    7.70
  -3   3  -4  168.68    6.30
  -3   3  -4  169.68    9.40
   3  -4   4   -0.20    1.30
   3  -4   4   -0.40    7.00
  -3   4  -4    0.20    1.30
  -3   4  -4    1.00    2.50
   3  -5   4    2.30    9.40
  -3   5  -4    4.60    3.10
   3  -6   4   -4.50   13.30
  -3   6  -4    6.80    5.00
   3   6   5    1.40    8.90
  -3  -6  -5    3.50    3.60
   3   5   5   -0.10    4.00
   3   5   5    3.30    8.00
  -3  -5  -5    5.30    3.50
  -3  -5  -5    6.40    3.00
   3   4   5    9.90    6.40
   3   4   5    9.20    4.40
  -3  -4  -5   10.50    3.90
  -3  -4  -5    8.80    3.10
  -3  -4  -5    8.00    4.30
   3   3   5   17.50    4.30
   3   3   5   25.50    2.60
   3   3   5   26.00    8.20
  -3  -3  -5   16.80    4.50
  -3  -3  -5   24.30    4.50
  -3  -3  -5   28.60    4.50
   3   2   5   59.69    8.60
  -3  -2  -5   64.59    5.40
  -3  -2  -5   57.29    5.80
  -3  -2  -5   64.89    7.00
  -3  -2  -5   54.09    5.00
   3   1   5   43.20    3.10
   3   1   5   41.00    4.00
   3   1   5   42.20    6.60
  -3  -1  -5   38.80    3.80
  -3  -1  -5   47.80    4.90
  -3  -1  -5   46.40    5.50
  -3  -1  -5   41.00    4.90
   3   0   5   -1.40    2.30
   3   0   5   -1.20    1.20
  -3   0  -5   -1.30    1.50
  -3   0  -5    0.50    2.00
   3  -1   5   43.90    6.70
   3  -1   5   41.50    3.90
  -3   1  -5   46.30    4.80
  -3   1  -5   45.30    4.30
  -3   1  -5   44.90    3.20
   3  -2   5   63.29    5.80
   3  -2   5   57.59    2.80
   3  -2   5   67.09   10.10
  -3   2  -5   63.49    3.20
  -3   2  -5   57.89    5.20
  -3   2  -5   53.59    4.90
   3  -3   5   23.10    5.10
   3  -3   5   24.50    1.80
   3  -3   5   23.70    9.10
  -3   3  -5   22.00    3.70
  -3   3  -5   28.00    2.30
  -3   3  -5   22.10    4.10
   3  -4   5   10.60    1.60
   3  -4   5    7.00    8.90
  -3   4  -5    8.10    2.60
  -3   4  -5   11.20    3.90
   3  -5   5    3.10   10.50
  -3   5  -5    3.60    3.70
   3  -6   5    1.20   11.10
  -3   6  -5    1.20    4.10
   3   6   6    6.40   10.70
  -3  -6  -6   -1.50    4.40
   3   5   6   21.50    6.90
   3   5   6   29.80   13.00
  -3  -5  -6   23.90    5.00
  -3  -5  -6   11.00    5.50
  -3  -5  -6   25.00    5.70
   3   4   6    7.60    6.90
   3   4   6    2.70    4.40
  -3  -4  -6    7.10    3.40
  -3  -4  -6    7.00    3.10
  -3  -4  -6    3.50    4.00
   3   3   6   78.69   11.10
   3   3   6   63.59    3.80
  -3  -3  -6   62.19    6.30
  -3  -3  -6   57.59    7.50
  -3  -3  -6   62.79    6.10
   3   2   6   72.09    9.80
  -3  -2  -6   57.89    6.70
  -3  -2  -6   67.89    6.50
  -3  -2  -6   56.29    7.00
  -3  -2  -6   68.19    5.80
   3   1   6   93.69    5.00
   3   1   6   96.19    6.20
   3   1   6   90.29    9.70
  -3  -1  -6   97.69    6.90
  -3  -1  -6   96.29    6.70
  -3  -1  -6   97.39    6.40
  -3  -1  -6   89.09    6.70
   3   0   6   61.79    7.80
   3   0   6   60.19    4.60
  -3   0  -6   62.69    5.40
  -3   0  -6   55.09    5.40
  -3   0  -6   58.39    4.90
   3  -1   6   89.79   10.10
   3  -1   6  100.39    6.10
  -3   1  -6  104.89    6.90
  -3   1  -6   95.59    7.00
   3  -2   6   65.79    6.00
   3  -2   6   68.69    9.80
  -3   2  -6   64.89    3.40
  -3   2  -6   62.09    5.60
  -3   2  -6   73.19    6.00
   3  -3   6   75.79   13.70
   3  -3   6   58.39    7.30
  -3   3  -6   68.29    3.00
  -3   3  -6   56.79    5.40
  -3   3  -6   69.19    6.30
   3  -4   6   17.10    9.50
  -3   4  -6    7.30    3.50
  -3   4  -6    4.60    2.70
   3  -5   6   15.10   13.50
  -3   5  -6   20.30    5.60
  -3   5  -6   26.10    5.00
   3  -6   6  -21.10   13.70
  -3   6  -6    2.70    4.60
   3   6   7   10.40   10.90
  -3  -6  -7    4.40    5.10
   3   5   7   12.50    5.50
   3   5   7   24.70   12.00
  -3  -5  -7   17.80    4.70
  -3  -5  -7   22.10    5.40
  -3  -5  -7   19.90    6.70
   3   4   7   18.40    8.90
  -3  -4  -7   16.40    5.60
  -3  -4  -7   14.70    4.30
  -3  -4  -7   15.70    4.50
   3   3   7    1.00    4.00
   3   3   7    1.70    1.30
  -3  -3  -7    3.50    3.40
  -3  -3  -7   -0.60    2.20
  -3  -3  -7   -0.40    2.30
   3   2   7   15.70    6.60
   3   2   7   14.40    2.40
  -3  -2  -7    7.60    3.50
  -3  -2  -7   15.10    3.70
  -3  -2  -7   10.80    3.50
   3   1   7   89.59    5.10
   3   1   7   95.29   10.60
  -3  -1  -7   89.59    7.10
  -3  -1  -7   86.19    6.90
  -3  -1  -7   85.99    6.50
  -3  -1  -7   79.49    6.70
   3   0   7    0.50    1.40
   3   0   7   -0.60    2.10
  -3   0  -7    0.50    2.10
  -3   0  -7   -0.20    2.30
  -3   0  -7   -1.20    1.50
   3  -1   7   85.49    5.80
   3  -1   7   94.69   10.90
  -3   1  -7   91.99    6.90
  -3   1  -7   78.89    5.30
  -3   1  -7   86.79    6.90
   3  -2   7   14.10    3.80
   3  -2   7   13.30    6.60
  -3   2  -7   18.00    4.10
  -3   2  -7   20.00    2.40
  -3   2  -7   17.60    3.90
  -3   2  -7   15.00    2.30
   3  -3   7    2.80    8.50
  -3   3  -7    0.60    0.70
  -3   3  -7    1.70    2.50
  -3   3  -7    3.30    2.60
   3  -4   7   15.50   11.80
  -3   4  -7   13.10    4.40
  -3   4  -7   14.00    3.80
   3  -5   7    7.80   14.70
  -3   5  -7   21.80    5.80
  -3   5  -7   15.70    4.00
   3  -6   7  -17.50   16.00
  -3   6  -7    6.30    5.20
   3   6   8   -4.40    7.70
  -3  -6  -8    0.30    5.10
   3   5   8    2.70    8.30
  -3  -5  -8    1.90    3.00
  -3  -5  -8    1.20    4.90
  -3  -5  -8    4.20    2.60
   3   4   8   38.80   12.70
  -3  -4  -8   30.60    6.00
  -3  -4  -8   29.80    7.00
  -3  -4  -8   33.60    6.00
   3   3   8   44.00    4.00
   3   3   8   66.49   14.40
  -3  -3  -8   40.40    6.40
  -3  -3  -8   44.50    7.30
  -3  -3  -8   50.99    6.90
   3   2   8    9.60    5.90
   3   2   8   10.00    2.30
  -3  -2  -8    5.50    2.50
  -3  -2  -8    9.00    4.00
  -3  -2  -8    5.60    3.50
   3   1   8   54.69    9.00
   3   1   8   54.99    2.90
  -3  -1  -8   57.89    5.80
  -3  -1  -8   50.19    6.40
  -3  -1  -8   60.79    7.70
   3   0   8   28.80    7.80
   3   0   8   38.50    4.10
  -3   0  -8   41.00    5.80
  -3   0  -8   30.10    5.50
  -3   0  -8   30.50    4.60
   3  -1   8   57.89   10.90
   3  -1   8   53.69    4.80
  -3   1  -8   52.99    6.90
  -3   1  -8   61.99    6.50
  -3   1  -8   66.79    5.10
   3  -2   8    8.00    6.40
   3  -2   8    5.50    3.00
  -3   2  -8    9.00    3.60
  -3   2  -8    8.10    2.00
  -3   2  -8    5.20    2.60
   3  -3   8   59.59   14.50
  -3   3  -8   56.09    6.90
  -3   3  -8   53.49    7.10
   3  -4   8   31.50   14.30
  -3   4  -8   29.50    5.40
  -3   4  -8   32.40    6.20
   3  -5   8  -16.30   13.60
  -3   5  -8    1.20    2.80
  -3   5  -8    1.60    3.60
   3  -6   8  -25.90   16.80
   3   5   9    6.00    7.30
  -3  -5  -9    1.50    3.40
  -3  -5  -9   -4.50    3.90
   3   4   9   -1.10    6.20
  -3  -4  -9    3.80    2.40
  -3  -4  -9    4.90    3.50
  -3  -4  -9   -2.20    3.70
   3   3   9   89.69   17.50
  -3  -3  -9   76.29    7.30
  -3  -3  -9   79.89    9.40
  -3  -3  -9   80.79   10.10
   3   2   9    2.40    5.10
   3   2   9    2.40    1.90
  -3  -2  -9    4.20    2.50
  -3  -2  -9    4.10    3.00
  -3  -2  -9    3.30    3.40
   3   1   9   38.70   10.10
   3   1   9   37.70    2.50
  -3  -1  -9   44.60    6.10
  -3  -1  -9   37.00    6.20
  -3  -1  -9   30.10    5.50
   3   0   9   -2.60    3.20
  -3   0  -9   -2.70    1.30
  -3   0  -9    0.40    2.10
  -3   0  -9    0.20    3.00
   3  -1   9   43.20   10.20
   3  -1   9   50.09    4.90
  -3   1  -9   37.40    6.30
  -3   1  -9   52.59    5.50
  -3   1  -9   42.70    6.30
   3  -2   9    4.50    7.00
  -3   2  -9    2.20    1.70
  -3   2  -9    0.40    2.70
  -3   2  -9    2.60    3.50
   3  -3   9   92.89   17.20
  -3   3  -9   85.19    8.10
  -3   3  -9   91.29    7.70
   3  -4   9   -2.00   10.40
  -3   4  -9    0.30    2.70
  -3   4  -9    0.00    2.90
   3  -5   9  -13.00   14.20
  -3   5  -9    0.40    4.10
  -3   5  -9   -0.40    2.60
   3   5  10   10.90   11.00
  -3  -5 -10    2.90    4.00
  -3  -5 -10   -0.60    4.80
   3   4  10    3.50    8.30
  -3  -4 -10    5.90    2.60
  -3  -4 -10    0.90    3.10
  -3  -4 -10    2.70    4.00
   3   3  10    3.30    7.30
  -3  -3 -10    1.10    3.00
  -3  -3 -10    7.50    3.20
  -3  -3 -10    0.20    3.50
   3   2  10    4.90    6.10
   3   2  10    4.60    2.50
  -3  -2 -10    6.10    3.10
  -3  -2 -10    2.30    3.90
  -3  -2 -10    5.20    3.90
   3   1  10    1.50    3.80
  -3  -1 -10    2.50    2.80
  -3  -1 -10    0.90    2.20
  -3  -1 -10   -0.70    2.10
   3   0  10   12.20    6.50
  -3   0 -10    8.70    3.40
  -3   0 -10   12.30    4.50
  -3   0 -10    6.40    3.20
   3  -1  10   -0.10    4.60
  -3   1 -10   -0.10    2.50
  -3   1 -10    0.80    2.30
  -3   1 -10   -4.10    3.30
   3  -2  10    5.20    6.70
  -3   2 -10    1.00    3.60
  -3   2 -10    5.50    3.80
   3  -3  10    3.30    6.90
  -3   3 -10    4.40    3.00
  -3   3 -10    0.50    3.00
   3  -4  10   -0.40    8.20
  -3   4 -10    0.50    3.00
  -3   4 -10   -3.10    2.60
   3  -5  10   -4.90   13.90
  -3   5 -10    0.20    3.20
   3   4  11    2.50    8.50
  -3  -4 -11    3.00    4.10
  -3  -4 -11   -4.00    4.20
   3   3  11    6.80    8.00
  -3  -3 -11    3.30    4.80
  -3  -3 -11    3.90    4.00
   3   2  11   33.50   11.30
  -3  -2 -11   22.70    6.50
  -3  -2 -11   23.90    6.30
  -3  -2 -11   33.90    6.00
   3   1  11    3.80    5.50
  -3  -1 -11    4.90    3.40
  -3  -1 -11    5.90    3.50
  -3  -1 -11    7.40    4.00
   3   0  11   -1.20    3.90
  -3   0 -11   -2.30    2.40
  -3   0 -11   -1.60    2.90
  -3   0 -11   -3.40    3.20
   3  -1  11    6.20    5.80
  -3   1 -11   -6.00    3.30
  -3   1 -11    0.30    2.40
  -3   1 -11    3.10    2.70
   3  -2  11   38.70   11.50
  -3   2 -11   19.30    4.90
  -3   2 -11   14.50    4.50
   3  -3  11   12.20    9.20
  -3   3 -11    1.90    3.10
  -3   3 -11    3.70    3.20
   3  -4  11    0.50   10.30
  -3   4 -11   -1.00    3.20
   3   4  12    5.60    8.90
  -3  -4 -12   -3.00    4.40
  -3  -4 -12   -1.00    3.60
   3   3  12    1.10    7.50
  -3  -3 -12    6.60    4.90
  -3  -3 -12    9.60    3.10
  -3  -3 -12   -1.00    4.30
   3   2  12    7.70    7.60
  -3  -2 -12   -0.60    3.50
  -3  -2 -12    4.00    3.80
  -3  -2 -12    6.70    3.50
   3   1  12   14.90    8.40
  -3  -1 -12   11.30    4.60
  -3  -1 -12    5.20    3.80
  -3  -1 -12    8.60    4.60
   3   0  12  111.69   14.50
  -3   0 -12   91.29   10.30
  -3   0 -12   97.69    8.80
  -3   0 -12   82.99   10.90
   3  -1  12   18.20    7.80
  -3   1 -12    9.70    5.00
  -3   1 -12    1.20    4.50
   3  -2  12    6.50    5.70
  -3   2 -12    1.60    4.10
   3  -3  12   10.60    8.70
  -3   3 -12   -0.70    2.80
   3  -4  12   15.30   10.90
  -3   4 -12   -0.70    3.70
   3   3  13    3.20    7.90
  -3  -3 -13   -1.70    4.60
  -3  -3 -13    3.40    4.60
   3   2  13    4.50    6.70
  -3  -2 -13    7.30    4.20
  -3  -2 -13    2.80    4.10
  -3  -2 -13    5.60    3.60
   3   1  13   29.30   11.10
  -3  -1 -13   17.00    6.10
  -3  -1 -13   19.90    5.70
  -3  -1 -13   12.80    5.10
   3   0  13    4.10    5.40
  -3   0 -13    3.60    3.60
  -3   0 -13   -2.90    2.50
  -3   0 -13   -6.80    4.00
   3  -1  13   32.40   10.50
  -3   1 -13   22.30    6.00
   3  -2  13   12.10    7.80
  -3   2 -13   -3.20    3.50
   3  -3  13   11.10    8.20
  -3   3 -13    0.80    4.10
   3   2  14   15.90    9.10
  -3  -2 -14   10.70    4.90
   3   1  14    9.60    7.70
  -3  -1 -14    2.30    3.90
  -3  -1 -14    1.50    5.00
   3   0  14   22.90    9.40
  -3   0 -14   11.80    5.70
   3  -1  14   13.00    6.60
  -3   1 -14    0.50    4.30
   3  -2  14   21.10    9.00
   4   1 -15   -1.20    4.10
   4   0 -15    0.50    3.20
   4  -1 -15    0.60    4.00
   4  -1 -15    0.30    3.70
   4   3 -14    5.90    4.20
   4   2 -14    4.90    3.80
   4   1 -14   13.80    5.10
   4   0 -14    5.10    3.40
   4   0 -14    3.90    4.60
  -4   0  14   10.00    5.70
   4  -1 -14    9.60    4.30
   4  -1 -14   13.60    5.70
  -4   1  14   13.70    6.70
   4  -2 -14    8.20    5.10
   4  -2 -14    1.30    3.90
  -4   2  14    7.20    6.10
   4  -3 -14    8.90    5.10
   4  -3 -14    5.30    5.20
  -4   3  14   13.40    6.30
   4   4 -13    9.70    5.10
   4   3 -13    3.00    4.20
  -4  -3  13   17.50    7.70
   4   2 -13   33.50    7.20
  -4  -2  13   66.19    9.00
   4   1 -13   -4.40    3.10
  -4  -1  13    3.00    3.40
   4   0 -13    3.00    8.70
   4   0 -13    1.20    2.90
  -4   0  13    4.80    4.10
   4  -1 -13   -2.60    1.90
   4  -1 -13   -0.80    2.80
  -4   1  13   -0.90    3.80
   4  -2 -13   34.90    7.20
   4  -2 -13   30.40    6.70
  -4   2  13   36.40   10.00
   4  -3 -13    4.70    4.00
   4  -3 -13   12.70    5.70
  -4   3  13    9.20    6.80
   4  -4 -13    6.50    5.70
   4  -4 -13    3.70    3.90
  -4   4  13    7.20    7.10
   4   4 -12   12.20    5.30
  -4  -4  12   17.30    9.70
   4   3 -12   37.20    7.20
  -4  -3  12   40.40    9.40
   4   2 -12   52.39    8.60
  -4  -2  12   59.59    8.90
   4   1 -12    6.50    3.90
   4   1 -12    6.50    2.90
  -4  -1  12   10.80    4.90
   4   0 -12  190.08   10.10
   4   0 -12  183.48   12.70
  -4   0  12  181.58   14.40
   4  -1 -12    7.40    4.30
   4  -1 -12    6.40    3.50
  -4   1  12    3.70    4.90
   4  -2 -12   37.50    6.70
   4  -2 -12   28.20    6.20
   4  -2 -12   42.70    3.80
  -4   2  12   51.49   11.30
   4  -3 -12   40.60    5.90
   4  -3 -12   34.90    6.80
   4  -3 -12   26.30    6.10
  -4   3  12   43.50   11.50
   4  -4 -12   17.40    5.30
   4  -4 -12   11.20    5.00
  -4   4  12   10.30    5.90
  -4   4  12   20.60    9.30
   4   5 -11    0.40    3.50
  -4  -5  11  -19.50    9.90
   4   4 -11   10.70    5.00
  -4  -4  11    4.00    8.10
   4   3 -11    0.30    3.30
  -4  -3  11    6.20    6.40
   4   2 -11  101.89    9.00
  -4  -2  11  113.29   11.30
   4   1 -11   44.00    7.20
   4   1 -11   45.00    4.80
  -4  -1  11   46.40    7.20
   4   0 -11    1.20    2.50
   4   0 -11    1.20    3.20
   4   0 -11    1.40    1.90
  -4   0  11    2.20    3.40
   4  -1 -11   53.39    7.90
   4  -1 -11   58.19    4.60
   4  -1 -11   38.50    6.00
  -4   1  11   54.39    8.80
   4  -2 -11   89.79    8.30
   4  -2 -11   96.89    8.30
  -4   2  11  100.99   12.50
   4  -3 -11    4.10    2.40
   4  -3 -11   -5.10    2.80
   4  -3 -11    4.60    3.70
  -4   3  11   -0.40    3.40
  -4   3  11    0.80    4.30
   4  -4 -11   14.50    4.70
   4  -4 -11    8.20    5.10
  -4   4  11   10.10    5.40
  -4   4  11   14.10    8.60
   4  -5 -11    0.40    3.40
  -4   5  11    1.40    7.60
   4   5 -10    0.90    3.20
   4   4 -10   15.60    4.90
  -4  -4  10    9.90    8.70
   4   3 -10  186.48   11.80
  -4  -3  10  189.88   16.50
   4   2 -10    1.50    1.50
   4   2 -10   -0.10    2.70
  -4  -2  10    3.50    4.30
   4   1 -10   91.09    5.40
   4   1 -10   67.89    8.30
  -4  -1  10   88.19    8.70
   4   0 -10  160.38    6.90
   4   0 -10  161.48   10.70
   4   0 -10  171.08    8.80
   4   0 -10  167.38    6.60
  -4   0  10  166.48   12.00
   4  -1 -10   93.79    5.60
   4  -1 -10   84.59    6.20
   4  -1 -10   85.29    6.80
   4  -1 -10   90.49    7.90
  -4   1  10   84.79    9.70
   4  -2 -10    3.70    2.70
   4  -2 -10    1.70    2.90
   4  -2 -10    2.20    1.70
   4  -2 -10    1.90    2.10
   4  -2 -10    1.80    1.90
  -4   2  10    0.10    2.40
  -4   2  10    3.90    4.60
   4  -3 -10  204.38   11.50
   4  -3 -10  176.98   12.20
  -4   3  10  178.08   11.60
  -4   3  10  175.98   16.80
   4  -4 -10   11.90    4.10
   4  -4 -10   13.30    4.70
  -4   4  10   15.90    5.20
  -4   4  10   11.50    7.70
   4  -5 -10   -0.20    4.20
  -4   5  10   -1.30    5.70
  -4   5  10   -1.80    3.00
  -4  -6   9  -16.30   12.10
   4   5  -9    1.70    3.20
  -4  -5   9   -4.90    9.10
   4   4  -9    4.20    3.20
  -4  -4   9   -6.70    8.30
   4   3  -9    2.10    1.60
   4   3  -9    1.00    2.70
  -4  -3   9    1.40    6.10
   4   2  -9  344.57   15.70
   4   2  -9  366.16   10.20
  -4  -2   9  356.46   18.50
   4   1  -9   14.20    3.80
   4   1  -9   14.30    2.60
  -4  -1   9   14.00    4.50
   4   0  -9    0.40    1.10
   4   0  -9    0.90    1.60
   4   0  -9    0.80    1.20
   4   0  -9    1.60    2.40
  -4   0   9   -1.20    1.90
   4  -1  -9   11.40    3.60
   4  -1  -9   14.80    3.70
   4  -1  -9   13.80    2.50
   4  -1  -9   13.80    3.00
   4  -1  -9   12.80    2.50
  -4   1   9   15.20    5.00
   4  -2  -9  374.46   15.30
   4  -2  -9  332.47   14.60
   4  -2  -9  350.06   15.60
   4  -2  -9  345.97   11.00
  -4   2   9  346.77   14.30
  -4   2   9  354.96   20.50
   4  -3  -9   -0.80    2.00
   4  -3  -9   -1.00    1.40
   4  -3  -9   -1.90    2.50
  -4   3   9    0.20    3.70
  -4   3   9   -0.70    2.60
   4  -4  -9    0.90    2.60
   4  -4  -9    2.30    3.80
  -4   4   9    0.40    5.10
  -4   4   9    2.30    3.70
   4  -5  -9    2.70    4.50
  -4   5   9   12.40    5.50
   4  -6  -9    0.00    3.70
  -4  -6   8   13.20   12.20
   4   5  -8    8.80    3.80
  -4  -5   8    5.70    9.00
   4   4  -8   30.80    5.60
   4   4  -8   29.30    4.20
  -4  -4   8   19.90    8.90
   4   3  -8   36.70    5.70
   4   3  -8   38.40    3.30
  -4  -3   8   41.10    9.20
  -4  -3   8   42.50    4.00
   4   2  -8  278.07    8.00
   4   2  -8  261.87   12.60
  -4  -2   8  258.37   15.20
  -4  -2   8  251.77    8.50
   4   1  -8   30.40    3.30
   4   1  -8   25.00    4.70
  -4  -1   8   35.00    5.10
   4   0  -8  149.19    7.20
   4   0  -8  170.58    6.30
   4   0  -8  174.48    8.10
   4   0  -8  166.98    9.60
   4   0  -8  179.88    5.80
  -4   0   8  167.38   10.10
   4  -1  -8   40.60    4.00
   4  -1  -8   27.90    4.50
   4  -1  -8   33.60    3.40
   4  -1  -8   29.40    4.60
  -4   1   8   27.60    3.60
  -4   1   8   30.90    6.20
   4  -2  -8  251.17   11.60
   4  -2  -8  270.27    8.80
   4  -2  -8  262.37   12.20
   4  -2  -8  244.68   12.30
  -4   2   8  258.87   11.90
  -4   2   8  264.07   16.70
   4  -3  -8   37.60    6.30
   4  -3  -8   45.60    5.70
  -4   3   8   47.10    6.70
  -4   3   8   46.20   10.50
   4  -4  -8   34.50    4.80
   4  -4  -8   23.20    5.90
  -4   4   8   31.90    6.50
  -4   4   8   22.80    8.90
   4  -5  -8    8.80    5.00
  -4   5   8   16.20    5.60
   4  -6  -8   17.10    5.60
  -4  -6   7   -6.40    7.90
   4   5  -7   15.90    4.50
   4   5  -7   19.80    4.60
  -4  -5   7   15.50    9.70
   4   4  -7    2.10    2.40
   4   4  -7    0.40    2.20
  -4  -4   7   -1.60    2.70
  -4  -4   7   -2.00    6.60
   4   3  -7    7.80    2.80
   4   3  -7   10.70    2.30
  -4  -3   7   10.90    2.60
  -4  -3   7   12.50    1.20
  -4  -3   7    5.80    6.30
   4   2  -7   58.89    2.10
   4   2  -7   54.39    2.90
   4   2  -7   49.60    6.10
  -4  -2   7   54.89    1.90
  -4  -2   7   52.19    7.20
  -4  -2   7   48.10    3.10
   4   1  -7   60.89    5.30
   4   1  -7   61.09    3.70
  -4  -1   7   60.09    5.90
  -4  -1   7   62.29    4.40
   4   0  -7   -0.60    1.20
   4   0  -7    0.30    0.60
   4   0  -7    0.80    1.80
   4   0  -7    1.60    1.30
   4   0  -7    0.30    3.50
   4   0  -7   -0.30    0.70
  -4   0   7   -1.00    1.20
   4  -1  -7   61.69    5.10
   4  -1  -7   59.09    4.50
   4  -1  -7   62.89    3.80
   4  -1  -7   56.19    5.10
  -4   1   7   60.49    4.40
  -4   1   7   62.19    6.50
   4  -2  -7   52.29    4.80
   4  -2  -7   47.80    5.00
   4  -2  -7   46.40    6.00
  -4   2   7   49.30    7.00
  -4   2   7   49.30    5.10
   4  -3  -7    7.20    2.50
   4  -3  -7   10.00    3.60
  -4   3   7    6.20    4.60
  -4   3   7    9.10    3.20
   4  -4  -7    0.60    1.70
   4  -4  -7    2.10    3.40
  -4   4   7    0.50    2.50
  -4   4   7    3.60    5.30
   4  -5  -7   20.50    5.90
  -4   5   7   17.40    5.40
   4  -6  -7    0.40    2.90
  -4  -6   6    3.50    9.30
   4   5  -6   24.40    4.70
  -4  -5   6   24.20    9.70
   4   4  -6  182.28    9.50
   4   4  -6  150.28    9.10
  -4  -4   6  168.38    8.70
  -4  -4   6  169.08    5.90
  -4  -4   6  184.28   16.00
   4   3  -6  273.67   10.10
   4   3  -6  247.58   11.60
  -4  -3   6  269.67    7.60
  -4  -3   6  272.17   16.30
  -4  -3   6  273.77    9.60
   4   2  -6   22.90    3.90
   4   2  -6   19.70    1.70
   4   2  -6   18.30    1.90
  -4  -2   6   22.20    5.60
  -4  -2   6   21.10    2.00
  -4  -2   6   22.60    2.20
   4   1  -6  246.18    9.50
   4   1  -6  265.07   11.10
   4   1  -6  267.37    8.50
   4   1  -6  262.37   11.40
  -4  -1   6  255.27    9.30
  -4  -1   6  257.77   11.10
   4   0  -6  141.49    4.90
   4   0  -6  143.99    6.50
   4   0  -6  144.09    6.20
   4   0  -6  156.78    7.80
   4   0  -6  140.59    7.70
  -4   0   6  147.59    7.60
   4  -1  -6  246.18    9.60
   4  -1  -6  271.87    8.60
   4  -1  -6  271.97   10.70
   4  -1  -6  270.57   10.80
  -4   1   6  254.87   12.60
  -4   1   6  261.37    9.80
   4  -2  -6   21.00    3.30
   4  -2  -6   16.70    3.40
   4  -2  -6   16.80    3.50
  -4   2   6   18.00    3.50
  -4   2   6   21.10    5.60
   4  -3  -6  262.07   12.60
   4  -3  -6  274.37   10.20
  -4   3   6  258.27   13.30
  -4   3   6  258.77    6.70
  -4   3   6  273.07   18.40
   4  -4  -6  180.08   11.20
   4  -4  -6  183.88    7.50
  -4   4   6  163.88   11.60
   4  -5  -6   20.30    5.00
  -4   5   6   21.80    6.20
   4  -6  -6    4.00    4.30
   4  -6  -6   26.10    8.10
   4   6  -5    3.70    4.10
  -4  -6   5    9.00    9.00
   4   5  -5    6.50    3.50
   4   5  -5    2.90    2.60
  -4  -5   5    2.80    6.70
   4   4  -5    2.00    2.00
   4   4  -5   -0.20    1.40
  -4  -4   5    1.70    5.10
  -4  -4   5    6.10    2.80
  -4  -4   5    2.80    1.70
   4   3  -5   60.99    5.20
   4   3  -5   60.59    4.60
  -4  -3   5   61.39    8.50
  -4  -3   5   62.79    4.50
  -4  -3   5   56.49    3.20
   4   2  -5   69.79    3.50
   4   2  -5   74.39    5.30
   4   2  -5   66.99    3.20
  -4  -2   5   71.69    4.60
  -4  -2   5   67.89    3.40
  -4  -2   5   71.29    7.00
  -4  -2   5   75.49    3.50
   4   1  -5 2400.46   56.89
   4   1  -5 2433.36   58.69
   4   1  -5 2476.75   58.99
   4   1  -5 2457.15   55.39
  -4  -1   5 2384.56   56.39
  -4  -1   5 2370.56   57.99
  -4  -1   5 2553.04   55.79
   4   0  -5   -0.70    1.70
   4   0  -5   -2.10    0.90
   4   0  -5   -1.20    0.60
   4   0  -5   -1.60    0.80
   4   0  -5   -1.10    0.70
  -4   0   5   -0.80    0.60
  -4   0   5   -0.30    1.00
   4  -1  -5 2386.26   60.19
   4  -1  -5 2483.95   57.49
   4  -1  -5 2483.85   58.09
   4  -1  -5 2510.55   58.49
  -4   1   5 2455.85   57.69
  -4   1   5 2403.76   61.29
   4  -2  -5   58.59    5.20
   4  -2  -5   63.59    4.30
   4  -2  -5   65.39    5.20
  -4   2   5   67.99    7.50
  -4   2   5   63.09    5.50
   4  -3  -5   54.29    3.80
   4  -3  -5   54.89    5.60
   4  -3  -5   49.50    6.10
  -4   3   5   51.99    8.30
  -4   3   5   55.29    7.10
   4  -4  -5    4.20    1.40
   4  -4  -5    2.00    3.10
  -4   4   5    1.80    2.60
   4  -5  -5    3.50    3.70
  -4   5   5   -1.50    3.80
   4  -6  -5    6.90    4.10
   4  -6  -5   41.80   11.10
  -4   6   5    7.10    4.30
   4   7  -4    3.10    4.60
  -4  -7   4   22.50   11.60
   4   6  -4    1.20    3.90
  -4  -6   4    8.30    8.40
   4   5  -4    8.90    3.00
   4   5  -4    8.30    4.00
  -4  -5   4    8.20    2.80
  -4  -5   4   11.00    7.60
   4   4  -4  240.98   11.60
   4   4  -4  244.58   10.50
  -4  -4   4  225.38    9.20
  -4  -4   4  232.38   11.10
  -4  -4   4  227.08   17.40
   4   3  -4  387.76   14.40
   4   3  -4  448.56   15.30
  -4  -3   4  473.35   15.10
  -4  -3   4  436.66   21.10
  -4  -3   4  509.25   13.40
   4   2  -4 1538.25   36.60
   4   2  -4 1656.23   37.80
   4   2  -4 1610.54   40.30
  -4  -2   4 1596.84   44.20
  -4  -2   4 1580.74   38.90
  -4  -2   4 1589.04   36.80
  -4  -2   4 1605.44   37.80
   4   1  -4 1307.77   33.30
   4   1  -4 1314.17   31.90
   4   1  -4 1293.87   30.60
  -4  -1   4 1302.87   30.70
  -4  -1   4 1310.87   28.70
  -4  -1   4 1258.97   28.50
  -4  -1   4 1318.67   31.60
  -4  -1   4 1294.07   32.30
   4   0  -4   51.39    3.10
   4   0  -4   57.79    3.00
   4   0  -4   58.09    3.60
   4   0  -4   60.39    2.70
   4   0  -4   56.09    3.90
  -4   0   4   62.89    2.80
  -4   0   4   58.19    2.90
   4  -1  -4 1315.27   32.50
   4  -1  -4 1322.77   32.50
   4  -1  -4 1313.37   33.10
   4  -1  -4 1319.67   35.10
  -4   1   4 1287.77   35.50
  -4   1   4 1328.67   33.00
   4  -2  -4 1585.24   40.60
   4  -2  -4 1558.84   40.90
   4  -2  -4 1619.34   37.90
  -4   2   4 1597.94   41.60
  -4   2   4 1575.04   36.10
   4  -3  -4  457.45   12.60
   4  -3  -4  456.75   16.60
   4  -3  -4  437.06   17.20
  -4   3   4  465.95   18.30
  -4   3   4  464.35   13.00
   4  -4  -4  239.68    6.40
   4  -4  -4  241.78   12.30
  -4   4   4  235.68    6.80
  -4   4   4  230.28   13.80
   4  -5  -4    7.40    3.80
   4  -5  -4   11.00    7.40
  -4   5   4    3.90    4.30
   4  -6  -4    3.90    3.20
   4  -6  -4   38.20   11.70
  -4   6   4    4.40    3.90
   4   7  -3    4.80    5.30
  -4  -7   3   24.90   11.80
   4   6  -3   27.50    6.40
  -4  -6   3   32.30   11.70
   4   5  -3   37.30    6.40
   4   5  -3   37.40    4.90
  -4  -5   3   28.20    4.60
  -4  -5   3   48.90   12.30
   4   4  -3   65.49    6.50
   4   4  -3   63.99    5.10
  -4  -4   3   61.79   11.50
  -4  -4   3   63.29    6.10
   4   3  -3    1.20    1.50
   4   3  -3    2.90    1.90
  -4  -3   3    2.60    1.70
  -4  -3   3    1.10    3.00
  -4  -3   3    4.30    2.30
   4   2  -3  200.18    7.40
   4   2  -3  188.38    6.30
   4   2  -3  183.78    7.90
  -4  -2   3  176.88    7.20
  -4  -2   3  186.98    6.40
  -4  -2   3  171.48   10.50
  -4  -2   3  180.48    7.20
   4   1  -3  408.36   11.40
   4   1  -3  413.86   12.20
   4   1  -3  410.16   13.10
  -4  -1   3  420.76   10.50
  -4  -1   3  437.06   10.90
  -4  -1   3  419.36   13.20
  -4  -1   3  417.56   13.20
  -4  -1   3  410.56   11.40
  -4  -1   3  413.76   11.90
   4   0  -3    0.80    0.80
   4   0  -3    2.50    1.20
   4   0  -3   -0.30    1.00
  -4   0   3    0.00    0.70
  -4   0   3    1.50    1.10
   4  -1  -3  424.06   12.80
   4  -1  -3  424.56   12.30
   4  -1  -3  412.46   12.90
   4  -1  -3  427.26   14.90
  -4   1   3  426.46   13.20
  -4   1   3  426.36   12.30
   4  -2  -3  192.28    8.80
   4  -2  -3  173.98    8.10
   4  -2  -3  183.08    6.30
  -4   2   3  180.38    6.40
  -4   2   3  186.48    9.10
  -4   2   3  176.98    5.50
   4  -3  -3    2.90    0.80
   4  -3  -3    6.90    2.80
   4  -3  -3    1.20    2.00
   4  -3  -3    1.50    3.30
  -4   3   3    0.50    2.20
  -4   3   3    3.20    1.00
   4  -4  -3   71.69   13.30
   4  -4  -3   63.39    5.80
  -4   4   3   66.49    7.10
   4  -5  -3   50.29   14.00
   4  -5  -3   29.10    5.40
  -4   5   3   23.80    5.80
   4  -6  -3   62.89   17.80
   4  -6  -3   21.80    5.50
  -4   6   3   25.30    7.00
   4  -7  -3   51.19   14.10
   4   7  -2    2.00    3.60
  -4  -7   2   16.90    7.70
   4   6  -2    2.00    4.10
  -4  -6   2   12.40    8.10
  -4  -6   2    0.70    3.00
   4   5  -2   15.30    3.30
   4   5  -2   11.10    4.60
  -4  -5   2   11.90    3.40
  -4  -5   2   16.90    8.40
   4   4  -2    1.50    1.60
   4   4  -2   -2.00    2.00
  -4  -4   2    0.40    2.10
  -4  -4   2    1.80    1.90
   4   3  -2   67.49    5.40
   4   3  -2   61.39    4.50
  -4  -3   2   59.19    4.20
  -4  -3   2   59.39    5.10
   4   2  -2   44.80    3.60
   4   2  -2   43.70    2.80
   4   2  -2   37.60    3.50
   4   2  -2   50.39    3.70
  -4  -2   2   43.30    3.50
  -4  -2   2   45.40    3.10
   4   1  -2  959.30   23.60
   4   1  -2  975.50   26.50
   4   1  -2 1008.40   24.10
   4   1  -2  958.30   25.00
  -4  -1   2  982.80   23.60
  -4  -1   2  965.40   23.20
  -4  -1   2 1000.20   23.70
  -4  -1   2  978.40   26.00
   4   0  -2 2020.10   46.00
   4   0  -2 1992.50   45.30
   4   0  -2 1949.70   44.70
   4   0  -2 1760.52   44.70
  -4   0   2 2013.60   44.10
  -4   0   2 2011.80   44.70
  -4   0   2 2028.20   45.90
  -4   0   2 2001.40   45.30
   4  -1  -2  981.40   23.70
   4  -1  -2  953.60   27.00
   4  -1  -2 1003.40   24.70
   4  -1  -2  946.21   24.60
  -4   1   2  961.60   23.10
  -4   1   2  979.50   25.10
   4  -2  -2   44.90    4.20
   4  -2  -2   44.50    5.80
   4  -2  -2   43.90    2.50
   4  -2  -2   47.80    2.50
   4  -2  -2   46.60    3.90
  -4   2   2   44.40    4.20
  -4   2   2   45.30    2.50
  -4   2   2   45.10    2.30
   4  -3  -2   58.89    8.20
   4  -3  -2   60.89    5.70
   4  -3  -2   63.29    5.10
   4  -3  -2   58.79    2.80
  -4   3   2   65.69    2.30
  -4   3   2   67.59    2.20
  -4   3   2   60.09    6.10
   4  -4  -2    1.50    0.80
   4  -4  -2   -3.00    3.70
   4  -4  -2    2.10    1.90
  -4   4   2    1.00    2.20
   4  -5  -2   18.40    4.40
   4  -5  -2   12.80    7.80
  -4   5   2   15.20    5.30
   4  -6  -2   -1.10    2.80
   4  -6  -2    5.50    7.00
  -4   6   2    2.80    3.40
   4  -7  -2   30.90   11.50
   4  -7  -2    2.90    4.10
  -4  -7   1   29.40   10.40
   4   6  -1   78.39   10.50
  -4  -6   1  116.59   17.10
  -4  -6   1   81.69    8.90
   4   5  -1   27.00    6.00
  -4  -5   1   16.10    4.10
  -4  -5   1   19.90    4.30
   4   4  -1   15.40    3.90
   4   4  -1   17.90    3.00
  -4  -4   1   12.60    3.40
   4   3  -1   51.09    5.00
   4   3  -1   50.09    4.00
   4   3  -1   47.30    7.60
  -4  -3   1   57.29    3.90
  -4  -3   1   48.20    4.80
   4   2  -1  212.48    7.50
   4   2  -1  210.38   12.30
   4   2  -1  201.18    8.00
   4   2  -1  211.98    8.60
  -4  -2   1  208.48    8.60
  -4  -2   1  202.68    7.90
  -4  -2   1  199.68    7.10
   4   1  -1  715.63   18.00
   4   1  -1  717.03   21.50
   4   1  -1  717.73   19.10
   4   1  -1  717.63   18.30
   4   1  -1  750.02   18.00
  -4  -1   1  684.83   18.00
  -4  -1   1  711.93   18.10
  -4  -1   1  707.33   21.00
   4   0  -1   -3.40    0.90
   4   0  -1   -1.20    0.80
   4   0  -1   -0.60    1.20
  -4   0   1   -2.30    0.80
  -4   0   1   -2.60    0.50
  -4   0   1   -2.90    0.70
  -4   0   1    3.20    2.10
   4  -1  -1  722.53   17.80
   4  -1  -1  716.83   21.80
   4  -1  -1  739.03   18.80
   4  -1  -1  729.83   18.10
   4  -1  -1  707.13   19.20
  -4   1   1  698.73   17.60
  -4   1   1  718.13   22.10
  -4   1   1  721.13   19.50
   4  -2  -1  198.08   12.10
   4  -2  -1  217.68    6.60
   4  -2  -1  204.88    9.00
   4  -2  -1  216.98    8.20
  -4   2   1  207.78    6.90
  -4   2   1  213.48    6.20
  -4   2   1  212.58    9.40
   4  -3  -1   47.40    7.60
   4  -3  -1   50.49    4.30
   4  -3  -1   48.30    5.20
   4  -3  -1   53.99    2.90
  -4   3   1   55.19    5.50
   4  -4  -1   15.30    3.30
   4  -4  -1   15.50    6.40
   4  -4  -1   15.60    2.00
  -4   4   1   14.80    4.10
   4  -5  -1   20.70    4.20
   4  -5  -1   23.50    2.50
   4  -5  -1   21.30   10.30
  -4   5   1   20.80    5.90
   4  -6  -1   92.99    8.30
   4  -6  -1  115.29   18.50
  -4   6   1   95.59   12.40
   4  -7  -1   17.10   10.50
   4  -7  -1   -1.20    3.50
  -4  -7   0   51.39   14.30
   4   6   0    2.60    4.40
  -4  -6   0   -0.30    2.80
   4   5   0   87.29    8.50
  -4  -5   0  100.99    7.20
  -4  -5   0  102.49    8.20
   4   4   0    0.70    4.10
   4   4   0    0.30    2.60
  -4  -4   0    2.00    1.60
  -4  -4   0   -0.50    1.90
  -4  -4   0   -0.20    1.90
   4   3   0  169.68   13.80
   4   3   0  162.78    9.10
   4   3   0  178.68    7.80
  -4  -3   0  187.68    9.20
  -4  -3   0  178.98    6.80
  -4  -3   0  165.98    9.20
  -4  -3   0  178.48    9.10
   4   2   0   50.19    4.40
   4   2   0   49.30    6.30
   4   2   0   51.69    3.10
   4   2   0   51.09    3.80
  -4  -2   0   52.69    3.00
  -4  -2   0   51.79    4.30
  -4  -2   0   51.79    4.00
   4   1   0  779.22   20.90
   4   1   0  782.82   19.90
   4   1   0  769.32   20.40
   4   1   0  804.62   24.50
  -4  -1   0  802.02   23.90
  -4  -1   0  794.12   20.50
  -4  -1   0  824.32   20.10
   4   0   0  623.74   19.10
   4   0   0  641.14   17.10
   4   0   0  638.44   16.50
   4   0   0  633.94   16.40
   4   0   0  658.83   17.10
  -4   0   0  661.83   17.30
  -4   0   0  656.13   17.00
  -4   0   0  636.94   18.40
  -4   0   0  631.84   16.30
  -4   0   0  652.43   19.30
  -4   0   0  645.04   16.40
   4  -1   0  797.42   21.30
   4  -1   0  820.22   24.60
   4  -1   0  840.62   20.50
   4  -1   0  818.32   19.80
  -4   1   0  798.52   21.10
  -4   1   0  803.62   24.60
  -4   1   0  817.12   21.50
  -4   1   0  801.02   19.70
  -4   1   0  879.81   21.40
  -4   1   0  681.13   19.60
   4  -2   0   47.40    4.10
   4  -2   0   58.29    3.80
   4  -2   0   49.80    6.60
   4  -2   0   53.09    2.90
  -4   2   0   51.69    3.00
  -4   2   0   47.30    2.60
  -4   2   0   48.10    4.50
   4  -3   0  184.28    7.90
   4  -3   0  165.98    9.10
   4  -3   0  174.68   13.80
   4  -3   0  173.08    6.30
  -4   3   0  184.88    5.10
  -4   3   0  172.88    9.90
  -4   3   0  181.28    4.90
   4  -4   0    0.20    5.00
   4  -4   0    3.10    1.90
   4  -4   0   -1.00    1.00
  -4   4   0    1.50    2.50
   4  -5   0   94.59    6.90
   4  -5   0   94.39    4.90
   4  -5   0   98.59   15.60
  -4   5   0   92.69    9.60
   4  -6   0   18.10   12.20
   4  -6   0    1.00    2.50
  -4   6   0   -0.30    3.90
   4  -7   0   27.00   13.90
  -4  -7  -1    2.10    4.00
  -4  -7  -1   29.50    9.70
   4   6   1    1.10    4.10
  -4  -6  -1   -1.00    3.10
   4   5   1    0.00    4.30
   4   5   1    6.00    4.00
  -4  -5  -1    1.60    2.80
  -4  -5  -1   -1.10    2.10
  -4  -5  -1    0.00    1.50
   4   4   1   17.30    7.40
   4   4   1   22.10    5.00
  -4  -4  -1   12.90    2.40
  -4  -4  -1   16.80    2.60
  -4  -4  -1   16.00    3.60
  -4  -4  -1   16.00    4.10
   4   3   1    4.70    3.40
   4   3   1    4.10    2.80
  -4  -3  -1    6.30    1.70
  -4  -3  -1    2.90    1.50
  -4  -3  -1    2.60    2.00
  -4  -3  -1    7.50    2.80
  -4  -3  -1    7.20    2.80
   4   2   1  993.90   34.10
  -4  -2  -1 1013.70   24.90
  -4  -2  -1  998.00   28.00
  -4  -2  -1 1012.30   27.10
  -4  -2  -1 1016.30   28.10
   4   1   1 1000.80   30.20
   4   1   1  964.10   25.20
   4   1   1  971.80   24.10
   4   1   1  975.70   24.40
  -4  -1  -1 1007.10   24.10
  -4  -1  -1  976.40   25.20
  -4  -1  -1  990.50   26.90
   4   0   1   -2.20    0.40
   4   0   1   -1.00    0.90
   4   0   1   -1.30    1.50
  -4   0  -1   -0.70    0.60
  -4   0  -1    1.20    2.10
  -4   0  -1   -0.40    2.50
  -4   0  -1   -1.90    0.70
  -4   0  -1   -1.60    0.70
  -4   0  -1   -0.80    1.20
   4  -1   1  962.70   25.70
   4  -1   1  992.60   29.80
   4  -1   1 1026.30   25.80
   4  -1   1 1015.40   24.20
   4  -1   1  970.20   24.10
  -4   1  -1 1024.10   25.90
  -4   1  -1  962.90   24.10
  -4   1  -1  975.70   25.50
   4  -2   1 1022.50   25.10
   4  -2   1 1012.50   24.70
   4  -2   1 1013.90   27.40
   4  -2   1  979.10   33.10
   4  -2   1 1000.50   25.40
  -4   2  -1 1021.40   25.10
  -4   2  -1  975.40   27.70
   4  -3   1    4.10    1.40
   4  -3   1    1.20    2.60
   4  -3   1    3.30    1.60
   4  -3   1    4.20    3.90
  -4   3  -1    4.60    1.20
  -4   3  -1    5.00    2.60
   4  -4   1   17.90    7.10
   4  -4   1   14.60    3.00
  -4   4  -1   17.60    4.40
   4  -5   1    0.30    2.30
   4  -5   1    0.30    1.60
   4  -5   1    1.90    7.60
  -4   5  -1    5.10    3.80
   4  -6   1    1.20   10.30
   4  -6   1    2.20    2.90
  -4   6  -1    0.20    2.90
   4  -7   1    7.60   15.40
  -4  -7  -2   -1.40    3.80
   4   6   2   18.80    6.00
  -4  -6  -2   11.90    5.00
   4   5   2   68.39    9.10
   4   5   2   77.09   16.90
  -4  -5  -2   74.99    6.30
  -4  -5  -2   79.19    4.50
  -4  -5  -2   74.29    9.30
  -4  -5  -2   78.89    5.60
   4   4   2    1.10    3.30
   4   4   2    0.80    2.30
  -4  -4  -2    0.70    1.90
  -4  -4  -2    0.80    1.40
  -4  -4  -2    1.50    1.60
  -4  -4  -2   -0.50    1.70
   4   3   2  620.04   29.40
   4   3   2  683.53   22.60
  -4  -3  -2  611.74   22.20
  -4  -3  -2  655.43   21.20
  -4  -3  -2  704.63   17.60
  -4  -3  -2  664.63   22.20
  -4  -3  -2  641.64   20.80
  -4  -3  -2  685.13   16.90
   4   2   2    4.40    1.10
   4   2   2    3.50    3.20
  -4  -2  -2    4.10    2.00
  -4  -2  -2    5.30    2.30
  -4  -2  -2    5.30    1.40
  -4  -2  -2    2.60    1.50
   4   1   2   84.39    4.10
   4   1   2   81.79    7.30
   4   1   2   83.79    4.80
  -4  -1  -2   80.59    5.50
  -4  -1  -2   80.99    4.90
  -4  -1  -2   87.99    4.00
   4   0   2  505.35   14.80
   4   0   2  502.25   13.70
   4   0   2  483.05   13.60
   4   0   2  490.45   18.60
  -4   0  -2  497.15   15.20
  -4   0  -2  508.05   15.80
  -4   0  -2  542.45   13.90
   4  -1   2   81.19    4.00
   4  -1   2   78.69    3.90
   4  -1   2   87.59    5.60
   4  -1   2   84.39    8.20
  -4   1  -2   89.89    5.10
  -4   1  -2   82.69    4.00
  -4   1  -2   89.19    5.50
   4  -2   2    4.00    1.40
   4  -2   2    4.80    4.70
   4  -2   2    4.60    2.90
  -4   2  -2    5.10    1.90
  -4   2  -2    6.40    1.90
   4  -3   2  662.13   21.60
   4  -3   2  677.83   18.20
   4  -3   2  666.43   28.90
   4  -3   2  668.83   18.50
  -4   3  -2  656.33   17.80
  -4   3  -2  641.84   22.10
   4  -4   2    0.20    1.20
   4  -4   2    0.50    1.50
   4  -4   2    1.50    5.70
  -4   4  -2    0.70    2.10
  -4   4  -2    0.10    0.90
   4  -5   2   72.49    5.70
   4  -5   2   94.09   18.20
  -4   5  -2   76.29    9.90
   4  -6   2   18.00   14.10
   4  -6   2   16.50    4.70
  -4   6  -2   20.00    6.50
   4  -7   2    2.20   17.00
  -4  -7  -3   -0.60    4.50
   4   6   3    2.20    6.70
   4   6   3   -0.10    4.80
  -4  -6  -3   -1.20    3.60
   4   5   3   -0.90    3.70
   4   5   3    2.10    5.50
  -4  -5  -3    3.10    3.70
  -4  -5  -3    0.80    2.30
   4   4   3   40.60    6.60
   4   4   3   27.60    9.20
  -4  -4  -3   33.60    3.00
  -4  -4  -3   28.50    2.80
  -4  -4  -3   29.30    5.50
  -4  -4  -3   33.30    5.50
  -4  -4  -3   28.70    4.70
   4   3   3    5.20    4.60
   4   3   3    9.50    3.60
  -4  -3  -3    4.30    2.40
  -4  -3  -3    6.80    3.10
  -4  -3  -3    4.20    2.50
  -4  -3  -3    7.90    1.70
   4   2   3  480.05   12.20
   4   2   3  465.65   22.70
   4   2   3  500.15   13.90
  -4  -2  -3  487.45   16.40
  -4  -2  -3  496.55   17.00
  -4  -2  -3  529.75   13.70
  -4  -2  -3  479.05   17.40
   4   1   3  199.18    7.10
   4   1   3  194.58    8.30
   4   1   3  198.68   12.10
  -4  -1  -3  180.58    9.00
  -4  -1  -3  202.78    8.60
  -4  -1  -3  196.38    6.90
   4   0   3   -0.50    0.70
   4   0   3   -1.50    1.50
   4   0   3   -0.30    1.40
   4   0   3   -0.90    0.90
  -4   0  -3   -1.10    1.00
  -4   0  -3   -1.50    1.80
   4  -1   3  201.58    8.80
   4  -1   3  192.18   12.50
   4  -1   3  204.08    6.90
  -4   1  -3  216.08    9.10
  -4   1  -3  199.98    8.80
   4  -2   3  505.25   16.60
   4  -2   3  497.75   13.70
   4  -2   3  487.25   22.20
  -4   2  -3  516.05   17.00
  -4   2  -3  515.65   15.80
   4  -3   3    5.60    1.80
   4  -3   3    6.50    3.70
   4  -3   3    4.80    4.70
  -4   3  -3    6.60    2.00
  -4   3  -3    8.30    3.00
   4  -4   3   38.60   10.10
   4  -4   3   29.80    3.50
  -4   4  -3   32.00    5.70
  -4   4  -3   31.30    3.30
   4  -5   3   -3.50    8.70
   4  -5   3   -1.40    2.00
  -4   5  -3    1.70    2.70
   4  -6   3   -9.50   12.60
  -4   6  -3    3.30    4.30
   4  -7   3   -6.00   18.00
   4   6   4   16.30    6.20
   4   6   4   29.80   14.50
  -4  -6  -4   29.10    6.00
  -4  -6  -4   20.70    6.50
   4   5   4   -1.40    3.90
   4   5   4    1.70    5.60
  -4  -5  -4    1.50    2.80
  -4  -5  -4    1.80    4.00
  -4  -5  -4    7.90    3.50
   4   4   4    5.00    4.00
   4   4   4   -1.20    4.00
  -4  -4  -4    0.50    1.20
  -4  -4  -4   -2.10    1.70
  -4  -4  -4   -2.20    2.00
  -4  -4  -4    1.20    2.40
   4   3   4    4.00    3.80
  -4  -3  -4    2.10    1.30
  -4  -3  -4    1.70    2.10
  -4  -3  -4    1.80    2.20
  -4  -3  -4    3.20    2.40
   4   2   4  108.39    4.90
   4   2   4   91.39   10.10
   4   2   4   97.19    3.20
  -4  -2  -4   95.39    7.00
  -4  -2  -4  101.99    6.50
  -4  -2  -4   86.49    6.70
  -4  -2  -4   99.19    6.90
   4   1   4  111.09    5.10
   4   1   4  115.49    9.80
   4   1   4  122.79    6.50
  -4  -1  -4  114.89    6.70
  -4  -1  -4  116.99    7.10
   4   0   4 1008.20   24.80
   4   0   4  973.50   25.90
   4   0   4  928.81   32.40
  -4   0  -4  965.70   26.60
  -4   0  -4  946.81   27.40
   4  -1   4  113.49    4.80
   4  -1   4  109.59    6.60
   4  -1   4  107.29   10.40
  -4   1  -4  110.09    6.60
  -4   1  -4  122.49    6.80
   4  -2   4   88.29    6.90
   4  -2   4   91.19    4.20
   4  -2   4  107.59   10.80
  -4   2  -4   95.89    6.10
  -4   2  -4  102.39    6.80
  -4   2  -4  109.99    5.20
   4  -3   4    2.40    1.40
   4  -3   4    3.00    3.90
   4  -3   4    2.20    6.50
  -4   3  -4    4.00    1.80
  -4   3  -4    2.10    2.30
   4  -4   4   -2.70    7.40
   4  -4   4   -0.20    1.50
  -4   4  -4   -0.70    1.40
  -4   4  -4   -0.70    2.10
   4  -5   4   -5.80    9.10
  -4   5  -4    6.40    4.00
   4  -6   4   22.90   15.10
  -4   6  -4   21.40    6.80
   4   6   5    1.70   10.10
  -4  -6  -5   -1.30    3.20
   4   5   5   -0.70    6.40
   4   5   5   -1.50    3.00
  -4  -5  -5   -0.40    1.90
  -4  -5  -5    0.60    2.80
  -4  -5  -5   -1.30    2.60
   4   4   5   21.80    9.40
  -4  -4  -5   20.20    4.40
  -4  -4  -5   20.10    4.80
  -4  -4  -5   15.80    4.70
   4   3   5    3.80    1.50
   4   3   5    1.20    3.20
  -4  -3  -5    7.90    3.20
  -4  -3  -5    5.70    3.50
  -4  -3  -5    4.70    2.70
   4   2   5   42.00    9.10
   4   2   5   49.90    3.50
  -4  -2  -5   44.80    6.10
  -4  -2  -5   45.00    4.90
  -4  -2  -5   43.90    5.80
  -4  -2  -5   46.50    6.00
   4   1   5  415.56   14.70
   4   1   5  436.06   13.00
   4   1   5  414.46   21.00
  -4  -1  -5  432.06   16.20
  -4  -1  -5  416.96   14.90
   4   0   5   -1.00    2.60
   4   0   5    0.70    1.60
   4   0   5    0.90    1.40
  -4   0  -5    0.40    1.80
  -4   0  -5    1.80    2.40
   4  -1   5  415.26   20.70
   4  -1   5  405.86   14.40
  -4   1  -5  420.16   15.60
  -4   1  -5  427.26   14.90
   4  -2   5   48.10    2.90
   4  -2   5   52.99   10.50
   4  -2   5   47.80    5.90
  -4   2  -5   49.30    4.80
  -4   2  -5   37.40    5.20
   4  -3   5   13.00    8.60
   4  -3   5    5.30    1.40
  -4   3  -5    6.30    1.70
  -4   3  -5    8.10    3.20
  -4   3  -5    4.60    2.10
   4  -4   5   22.60    2.50
   4  -4   5   28.30   12.10
  -4   4  -5   28.40    5.50
  -4   4  -5   25.10    4.00
   4  -5   5   -5.00   11.60
  -4   5  -5   -0.70    3.30
   4  -6   5  -14.10   15.00
  -4   6  -5    2.40    4.20
   4   6   6    4.20    8.80
  -4  -6  -6   -3.90    4.10
   4   5   6   47.20   14.90
  -4  -5  -6   40.40    6.40
  -4  -5  -6   28.70    7.40
  -4  -5  -6   35.80    6.60
   4   4   6   11.50    8.50
  -4  -4  -6   13.20    3.90
  -4  -4  -6   12.00    4.20
  -4  -4  -6    9.60    4.20
   4   3   6   25.20    3.10
   4   3   6   24.70    8.80
  -4  -3  -6   22.70    4.90
  -4  -3  -6   23.10    5.40
  -4  -3  -6   25.90    4.90
   4   2   6   79.59    4.70
   4   2   6   83.59   10.80
  -4  -2  -6   91.49    7.00
  -4  -2  -6   73.59    8.10
  -4  -2  -6   90.09    7.00
   4   1   6   31.80    7.70
   4   1   6   36.70    4.80
   4   1   6   30.40    3.40
  -4  -1  -6   40.30    5.70
  -4  -1  -6   36.30    5.00
  -4  -1  -6   37.80    5.50
  -4  -1  -6   29.20    4.80
   4   0   6  811.32   24.00
   4   0   6  873.61   33.10
  -4   0  -6  824.22   26.40
  -4   0  -6  866.01   25.30
   4  -1   6   30.00    8.00
   4  -1   6   39.00    4.70
  -4   1  -6   31.60    4.90
  -4   1  -6   48.80    6.00
   4  -2   6   87.89    7.20
   4  -2   6   97.39   12.90
  -4   2  -6   88.09    6.90
  -4   2  -6  103.59    7.40
   4  -3   6   42.00   12.30
  -4   3  -6   22.60    4.20
  -4   3  -6   30.40    5.30
   4  -4   6    2.90   10.50
  -4   4  -6    8.60    2.90
  -4   4  -6   13.10    4.50
   4  -5   6   47.80   19.00
  -4   5  -6   47.10    8.20
   4  -6   6  -23.60   15.70
  -4   6  -6    3.10    4.60
   4   6   7   47.20   18.90
  -4  -6  -7   40.60    8.80
   4   5   7    2.40    8.30
  -4  -5  -7    5.40    4.80
  -4  -5  -7    9.90    3.80
  -4  -5  -7   -0.50    3.10
   4   4   7    0.90    6.10
  -4  -4  -7   -0.90    2.50
  -4  -4  -7   -1.40    3.50
  -4  -4  -7    2.20    2.80
   4   3   7  288.07   10.00
   4   3   7  294.07   23.00
  -4  -3  -7  254.67   13.50
  -4  -3  -7  265.97   13.70
  -4  -3  -7  267.87   14.80
   4   2   7  108.79   13.00
   4   2   7  109.89    5.80
  -4  -2  -7   99.39    8.50
  -4  -2  -7  112.09    8.10
  -4  -2  -7  117.69    8.80
   4   1   7   16.70    2.70
   4   1   7   29.80    8.10
  -4  -1  -7   23.40    4.30
  -4  -1  -7   21.20    4.40
  -4  -1  -7   19.30    4.60
   4   0   7   -1.00    2.00
   4   0   7    0.00    1.50
  -4   0  -7   -0.60    2.60
  -4   0  -7   -1.50    2.20
  -4   0  -7   -0.10    1.80
   4  -1   7   25.50    4.10
   4  -1   7   24.50    7.30
  -4   1  -7   25.20    4.70
  -4   1  -7   32.20    5.40
   4  -2   7  110.39   14.10
   4  -2   7  106.79    9.10
  -4   2  -7  109.39    8.10
  -4   2  -7  108.59    8.10
   4  -3   7  288.37   23.90
  -4   3  -7  274.57   13.60
  -4   3  -7  268.27   13.00
   4  -4   7   -5.60   10.20
  -4   4  -7   -0.20    2.30
  -4   4  -7    1.40    2.80
   4  -5   7  -18.40   13.40
  -4   5  -7   -2.40    3.10
   4  -6   7   37.70   24.50
  -4   6  -7   32.70    7.90
   4   5   8    7.30    9.80
  -4  -5  -8    6.60    5.40
  -4  -5  -8    1.50    3.70
   4   4   8   36.30   13.50
  -4  -4  -8   21.30    5.40
  -4  -4  -8   31.30    7.20
  -4  -4  -8   36.90    6.40
   4   3   8  168.08   17.80
   4   3   8  146.19    7.00
  -4  -3  -8  145.49   10.50
  -4  -3  -8  147.79   11.60
  -4  -3  -8  159.08   10.70
   4   2   8   -0.10    4.50
   4   2   8   -0.10    1.30
  -4  -2  -8    0.80    2.80
  -4  -2  -8   -0.50    2.50
  -4  -2  -8    0.10    3.00
   4   1   8   21.90    7.30
   4   1   8   23.00    3.50
  -4  -1  -8   22.20    4.80
  -4  -1  -8   20.10    4.60
  -4  -1  -8   24.00    5.30
   4   0   8   52.69    8.90
  -4   0  -8   56.89    7.00
  -4   0  -8   49.00    7.00
  -4   0  -8   45.00    5.90
   4  -1   8   33.60    8.90
  -4   1  -8   26.30    5.40
  -4   1  -8   27.00    4.10
  -4   1  -8   31.20    5.60
   4  -2   8    1.00    5.50
  -4   2  -8    2.10    1.70
  -4   2  -8    0.00    3.10
  -4   2  -8    0.70    2.60
   4  -3   8  152.48   19.70
  -4   3  -8  166.78   10.50
  -4   3  -8  143.69    9.90
   4  -4   8   33.60   15.30
  -4   4  -8   37.60    6.30
  -4   4  -8   32.70    6.40
   4  -5   8   -8.40   11.80
  -4   5  -8    8.20    4.80
   4   5   9    2.60    6.90
  -4  -5  -9    1.60    3.40
  -4  -5  -9    2.40    5.20
   4   4   9   32.60   13.70
  -4  -4  -9   21.80    6.20
  -4  -4  -9   20.00    5.50
  -4  -4  -9   32.20    6.10
   4   3   9    0.80    5.80
  -4  -3  -9    3.80    3.00
  -4  -3  -9    3.40    4.00
  -4  -3  -9   -1.60    2.10
   4   2   9    0.20    1.30
   4   2   9    0.30    4.90
  -4  -2  -9    3.80    3.00
  -4  -2  -9   -1.10    2.00
  -4  -2  -9   -2.70    1.90
   4   1   9    0.40    4.30
   4   1   9   -0.70    1.70
  -4  -1  -9   -1.70    2.40
  -4  -1  -9   -1.90    2.70
  -4  -1  -9    0.60    2.90
   4   0   9   -0.40    4.10
  -4   0  -9   -1.10    2.70
  -4   0  -9   -3.00    3.20
  -4   0  -9    0.40    2.20
   4  -1   9   -3.30    4.10
  -4   1  -9    3.20    2.50
  -4   1  -9   -2.80    2.40
  -4   1  -9    1.50    4.00
   4  -2   9    0.80    6.90
  -4   2  -9   -1.60    1.80
  -4   2  -9   -3.10    3.50
  -4   2  -9    1.00    1.80
   4  -3   9   -0.20    8.40
  -4   3  -9    2.20    3.00
  -4   3  -9   -2.90    2.50
   4  -4   9   22.80   14.90
  -4   4  -9   28.50    5.80
  -4   4  -9   31.10    6.40
   4  -5   9  -14.20   15.30
  -4   5  -9    1.90    4.40
   4   5  10   16.00   13.40
  -4  -5 -10   26.20    6.60
  -4  -5 -10   28.80    8.10
   4   4  10   12.20   10.30
  -4  -4 -10   12.10    5.90
  -4  -4 -10   14.70    5.20
  -4  -4 -10   17.50    4.80
   4   3  10    0.80    6.70
  -4  -3 -10    7.20    3.30
  -4  -3 -10   -1.00    3.40
  -4  -3 -10    1.70    3.10
   4   2  10  144.39    7.70
   4   2  10  153.08   18.00
  -4  -2 -10  154.88   10.60
  -4  -2 -10  135.69   11.20
  -4  -2 -10  126.89   10.40
   4   1  10    5.40    6.10
  -4  -1 -10    2.80    3.00
  -4  -1 -10   -0.90    2.90
  -4  -1 -10    1.00    3.00
   4   0  10   10.60    6.30
  -4   0 -10    9.90    4.60
  -4   0 -10    2.90    3.50
  -4   0 -10    8.00    3.40
   4  -1  10    3.90    4.80
  -4   1 -10    2.80    3.40
  -4   1 -10    4.00    2.70
  -4   1 -10    0.40    4.20
   4  -2  10  148.39   17.50
  -4   2 -10  142.69   11.00
  -4   2 -10  138.09   10.00
   4  -3  10    4.90    8.60
  -4   3 -10    1.30    2.60
  -4   3 -10    3.70    3.40
   4  -4  10    2.50    9.60
  -4   4 -10    7.10    4.10
  -4   4 -10    5.30    3.70
   4  -5  10   15.90   17.40
   4   4  11    6.10    9.50
  -4  -4 -11    0.50    3.90
  -4  -4 -11    1.00    5.40
   4   3  11   17.40   10.20
  -4  -3 -11   20.50    6.20
  -4  -3 -11   24.80    5.60
  -4  -3 -11   15.80    6.30
   4   2  11    6.70    7.10
  -4  -2 -11   10.00    5.20
  -4  -2 -11    5.50    3.70
  -4  -2 -11   12.20    4.20
   4   1  11   -0.70    4.80
  -4  -1 -11    2.30    3.50
  -4  -1 -11   -1.40    3.00
  -4  -1 -11    0.20    3.50
   4   0  11    0.80    4.70
  -4   0 -11   -2.30    2.30
  -4   0 -11   -0.40    4.00
  -4   0 -11   -0.90    2.90
   4  -1  11    0.70    3.80
  -4   1 -11  -11.00    3.40
  -4   1 -11    0.10    2.40
  -4   1 -11    0.70    2.60
   4  -2  11   20.30    9.30
  -4   2 -11   13.00    5.00
  -4   2 -11    9.20    4.80
   4  -3  11   31.10   12.30
  -4   3 -11   15.30    5.40
  -4   3 -11   16.80    4.80
   4  -4  11    7.30   11.60
  -4   4 -11   -0.20    3.50
   4   3  12    1.10    7.60
  -4  -3 -12    1.90    4.30
  -4  -3 -12   15.10    4.20
  -4  -3 -12    3.80    5.40
   4   2  12    1.00    6.10
  -4  -2 -12    5.70    3.00
  -4  -2 -12    1.40    4.50
  -4  -2 -12    3.80    3.60
   4   1  12    5.40    6.60
  -4  -1 -12   10.40    5.20
  -4  -1 -12    1.40    4.00
  -4  -1 -12    2.70    4.00
   4   0  12   33.30   10.60
  -4   0 -12   24.40    5.50
  -4   0 -12   26.40    6.70
  -4   0 -12   22.90    6.50
   4  -1  12   11.30    7.00
  -4   1 -12   -4.50    4.30
  -4   1 -12    2.70    3.90
   4  -2  12    5.80    6.80
  -4   2 -12   -5.30    3.30
  -4   2 -12    6.50    4.90
   4  -3  12   10.30    8.60
  -4   3 -12   -1.30    3.80
   4   2  13    9.20    8.10
  -4  -2 -13   -2.50    4.10
  -4  -2 -13    1.20    4.50
  -4  -2 -13    7.30    4.10
   4   1  13   12.20    8.00
  -4  -1 -13    5.60    5.00
  -4  -1 -13   -1.40    3.90
  -4  -1 -13    5.10    4.20
   4   0  13    7.00    6.40
  -4   0 -13   -1.60    3.70
  -4   0 -13  -11.50    4.10
  -4   0 -13   -0.50    3.60
   4  -1  13   19.00    8.40
  -4   1 -13   -1.20    3.80
   4  -2  13   10.70    7.60
  -4   2 -13    1.30    4.60
   4   1  14   36.30   11.90
  -4  -1 -14   11.80    5.90
  -4  -1 -14   13.80    5.60
   4   0  14   12.20    7.30
  -4   0 -14    1.00    4.40
   4  -1  14   35.10   11.10
  -4   1 -14   12.20    5.20
   5   1 -15    9.20    5.90
   5   0 -15   -1.60    3.00
   5  -1 -15   11.30    4.60
   5  -1 -15    9.80    5.60
   5   3 -14   10.50    4.90
   5   2 -14    8.50    5.00
   5   1 -14   -0.40    2.80
   5   0 -14   31.70    7.50
   5   0 -14   28.90    5.40
   5  -1 -14   -0.60    2.90
   5  -1 -14    2.60    3.40
   5  -2 -14   10.00    4.50
   5  -2 -14   11.50    4.50
   5  -3 -14    8.50    4.90
   5  -3 -14    8.80    5.40
   5   4 -13   -2.70    3.40
   5   3 -13    5.60    3.80
   5   2 -13    1.60    3.00
   5   1 -13   12.60    4.80
   5   0 -13    0.20    2.50
   5   0 -13   -0.20    3.70
  -5   0  13    3.00    3.20
   5  -1 -13   13.00    4.40
   5  -1 -13   17.60    5.60
  -5   1  13   12.80    6.00
   5  -2 -13   -1.40    3.30
   5  -2 -13    7.40    4.40
  -5   2  13    3.40    4.20
   5  -3 -13    2.80    3.40
   5  -3 -13    2.30    4.00
  -5   3  13   12.10    6.50
   5  -4 -13   -1.90    4.70
   5  -4 -13   -2.70    3.40
  -5   4  13    2.70    5.30
   5   4 -12    9.10    4.80
   5   3 -12   -1.70    2.90
  -5  -3  12    6.00    5.20
   5   2 -12   12.70    5.00
  -5  -2  12   31.90    6.90
   5   1 -12   -1.30    2.30
   5   1 -12   -3.00    2.00
  -5  -1  12    2.20    2.70
   5   0 -12  247.18   12.20
   5   0 -12  270.97   15.40
  -5   0  12  278.07   16.90
   5  -1 -12   -0.50    2.60
   5  -1 -12    0.40    3.60
  -5   1  12    0.70    3.80
   5  -2 -12   23.20    5.80
   5  -2 -12   15.20    3.30
   5  -2 -12   16.70    4.90
  -5   2  12   18.10    7.40
   5  -3 -12    9.30    2.70
   5  -3 -12    0.10    3.10
   5  -3 -12    1.10    3.90
  -5   3  12    0.00    4.80
   5  -4 -12    7.60    4.50
   5  -4 -12    4.50    3.90
  -5   4  12    6.10    6.80
  -5   4  12   -4.10    5.10
   5   5 -11   -1.00    3.40
  -5  -5  11  -11.40    8.70
   5   4 -11   21.90    5.80
  -5  -4  11   11.90    9.80
   5   3 -11    6.20    4.20
  -5  -3  11    8.20    6.30
   5   2 -11    5.70    3.90
  -5  -2  11   13.80    4.90
   5   1 -11  454.15   20.20
   5   1 -11  498.85   15.80
  -5  -1  11  484.35   21.20
   5   0 -11    2.00    2.50
   5   0 -11    1.80    3.50
  -5   0  11    0.70    3.10
   5  -1 -11  518.95   15.80
   5  -1 -11  491.15   20.60
   5  -1 -11  511.15   19.30
  -5   1  11  473.95   23.50
   5  -2 -11    7.70    2.60
   5  -2 -11    4.50    2.90
   5  -2 -11    5.10    3.60
  -5   2  11    8.20    5.00
   5  -3 -11    5.50    3.40
   5  -3 -11    5.60    3.60
  -5   3  11    2.10    3.60
  -5   3  11    7.20    6.10
   5  -4 -11   17.80    5.00
   5  -4 -11   24.10    6.60
  -5   4  11   22.60    6.10
  -5   4  11   20.40    9.60
   5  -5 -11   -3.20    4.20
   5   5 -10   17.20    5.50
  -5  -5  10   -7.20    9.50
   5   4 -10   74.79    9.50
  -5  -4  10   75.99   14.70
   5   3 -10   -1.20    2.90
  -5  -3  10    0.90    5.90
   5   2 -10   19.50    2.60
   5   2 -10   11.80    3.80
  -5  -2  10   20.80    5.80
   5   1 -10   86.39    5.50
   5   1 -10   78.49    7.80
  -5  -1  10   79.89    7.80
   5   0 -10  313.27   15.40
   5   0 -10  327.07    9.70
   5   0 -10  324.47    9.40
   5   0 -10  324.67   13.00
  -5   0  10  323.07   16.30
   5  -1 -10   72.49    6.70
   5  -1 -10   70.59    5.40
   5  -1 -10   82.19    7.70
   5  -1 -10   73.49    4.80
   5  -1 -10   83.09    5.60
  -5   1  10   74.89    8.70
   5  -2 -10   17.40    4.00
   5  -2 -10   16.40    2.90
   5  -2 -10   11.30    3.90
   5  -2 -10   17.20    4.60
  -5   2  10   17.50    6.20
  -5   2  10   15.40    3.70
   5  -3 -10    3.00    2.20
   5  -3 -10    1.10    2.70
   5  -3 -10   -0.90    3.20
  -5   3  10    1.30    3.10
  -5   3  10    2.20    5.20
   5  -4 -10   87.19    7.20
   5  -4 -10   82.19   10.50
  -5   4  10   90.69   14.60
  -5   4  10   68.69    9.40
   5  -5 -10   14.70    5.50
  -5   5  10   13.00    6.00
   5   5  -9   -0.80    2.90
  -5  -5   9  -11.30    8.00
   5   4  -9   -1.30    2.50
  -5  -4   9   -6.90    6.60
   5   3  -9   70.49    8.50
  -5  -3   9   62.99   11.30
   5   2  -9    7.00    2.90
   5   2  -9    8.20    1.90
  -5  -2   9    4.60    4.20
   5   1  -9  107.29    8.30
   5   1  -9  105.59    5.80
  -5  -1   9  105.99    8.10
   5   0  -9    0.50    2.30
   5   0  -9   -0.30    0.80
   5   0  -9   -1.30    1.50
   5   0  -9    0.40    0.80
   5   0  -9   -1.10    1.70
  -5   0   9   -1.20    1.90
   5  -1  -9  105.39    5.60
   5  -1  -9  101.59    6.20
   5  -1  -9  101.59    5.70
   5  -1  -9  101.69    7.80
   5  -1  -9   96.49    7.10
  -5   1   9   93.99    8.90
  -5   1   9  107.79    6.10
   5  -2  -9    7.70    2.10
   5  -2  -9    3.00    2.70
   5  -2  -9    6.00    3.40
   5  -2  -9    5.80    2.80
  -5   2   9    7.50    2.90
  -5   2   9    5.20    3.90
   5  -3  -9   57.89    7.80
   5  -3  -9   63.39    6.10
   5  -3  -9   59.79    4.30
  -5   3   9   64.89    7.90
  -5   3   9   61.59   10.00
   5  -4  -9   -0.30    1.90
   5  -4  -9    2.80    3.50
  -5   4   9    1.20    5.10
  -5   4   9    0.10    3.50
   5  -5  -9    0.60    3.10
  -5   5   9    7.50    5.10
  -5  -6   8    1.30    9.90
   5   5  -8    4.60    3.20
  -5  -5   8   -5.50    7.00
   5   4  -8   -1.00    2.60
  -5  -4   8   -4.30    5.70
   5   3  -8   53.09    3.20
   5   3  -8   45.20    6.50
  -5  -3   8   44.70    3.30
  -5  -3   8   47.20    9.30
   5   2  -8   18.30    2.40
   5   2  -8   12.60    3.70
  -5  -2   8   10.10    5.20
   5   1  -8   42.20    3.50
   5   1  -8   36.90    5.60
  -5  -1   8   46.50    5.10
   5   0  -8  334.07   12.20
   5   0  -8  337.87    9.30
   5   0  -8  323.07   11.60
   5   0  -8  344.27   14.40
   5   0  -8  333.07    8.90
  -5   0   8  321.27   13.90
   5  -1  -8   41.10    4.00
   5  -1  -8   45.20    5.70
   5  -1  -8   41.80    5.10
   5  -1  -8   44.00    4.00
  -5   1   8   47.10    4.00
  -5   1   8   44.50    5.80
   5  -2  -8   10.40    2.10
   5  -2  -8   10.30    3.10
   5  -2  -8   10.30    3.00
   5  -2  -8   15.40    3.70
  -5   2   8   15.80    5.30
  -5   2   8    9.10    3.00
   5  -3  -8   43.40    6.60
   5  -3  -8   56.49    5.50
  -5   3   8   44.50    9.70
  -5   3   8   64.59    7.80
   5  -4  -8   -1.50    3.00
   5  -4  -8   -0.40    2.00
  -5   4   8    3.70    3.70
   5  -5  -8    2.10    3.30
  -5   5   8    3.20    4.60
  -5  -6   7   16.20   11.80
   5   5  -7    2.00    2.70
  -5  -5   7   -0.80    6.70
   5   4  -7   70.09    6.80
   5   4  -7   78.29    5.80
  -5  -4   7   79.79   11.50
   5   3  -7   23.50    2.80
   5   3  -7   23.70    4.60
  -5  -3   7   22.90    3.50
  -5  -3   7   21.20    2.80
  -5  -3   7   25.30    7.60
   5   2  -7  111.19    4.80
   5   2  -7  110.09    7.70
  -5  -2   7  104.69    9.10
   5   1  -7   15.20    3.40
   5   1  -7   21.70    2.90
   5   1  -7   22.90    3.30
   5   1  -7   21.80    3.60
  -5  -1   7   20.60    3.50
   5   0  -7   -0.20    0.50
   5   0  -7   -0.20    1.30
   5   0  -7   -0.40    0.80
   5   0  -7   -0.70    1.20
   5   0  -7    1.50    1.60
   5   0  -7   -3.70    2.60
  -5   0   7   -0.30    1.50
   5  -1  -7   17.30    3.50
   5  -1  -7   16.00    3.40
   5  -1  -7   17.90    2.90
   5  -1  -7   19.80    2.70
  -5   1   7   24.00    3.30
  -5   1   7   18.80    4.30
   5  -2  -7  105.09    7.60
   5  -2  -7  104.39    7.00
   5  -2  -7  101.49    6.50
  -5   2   7  103.99    9.80
  -5   2   7   98.49    7.00
   5  -3  -7   26.10    4.00
   5  -3  -7   26.00    4.90
  -5   3   7   22.60    2.10
  -5   3   7   15.50    6.20
  -5   3   7   30.50    5.20
   5  -4  -7   79.99    9.20
   5  -4  -7   72.09    5.10
  -5   4   7   64.79    8.90
   5  -5  -7    8.00    4.80
  -5   5   7    0.90    3.20
  -5  -6   6   57.49   15.00
   5   5  -6   54.29    6.90
   5   5  -6   45.70    6.20
  -5  -5   6   57.89   13.60
   5   4  -6  133.29    8.00
   5   4  -6  128.19    8.40
  -5  -4   6  142.99    7.90
  -5  -4   6  131.09   13.70
  -5  -4   6  133.39    6.10
   5   3  -6    0.30    1.50
   5   3  -6    0.50    1.50
  -5  -3   6    0.20    1.20
  -5  -3   6    0.40    1.30
  -5  -3   6    0.30    3.80
   5   2  -6   38.00    2.70
   5   2  -6   36.20    5.10
  -5  -2   6   37.10    5.90
  -5  -2   6   37.60    2.00
  -5  -2   6   40.40    1.80
   5   1  -6   59.89    5.20
   5   1  -6   52.69    4.80
   5   1  -6   55.79    4.60
   5   1  -6   54.49    3.70
  -5  -1   6   58.09    4.60
  -5  -1   6   57.79    4.00
   5   0  -6   -0.20    0.80
   5   0  -6    0.30    1.20
   5   0  -6    0.20    1.40
   5   0  -6   -1.20    2.00
   5   0  -6   -0.40    1.10
  -5   0   6    0.10    1.10
  -5   0   6   -0.40    0.60
   5  -1  -6   53.59    4.00
   5  -1  -6   60.39    5.00
   5  -1  -6   49.00    4.30
   5  -1  -6   55.69    4.50
  -5   1   6   59.69    5.60
  -5   1   6   55.09    4.30
   5  -2  -6   34.10    4.60
   5  -2  -6   32.50    4.00
   5  -2  -6   27.40    4.20
  -5   2   6   29.70    4.50
  -5   2   6   35.10    5.70
   5  -3  -6   -0.10    1.50
   5  -3  -6    1.30    2.60
  -5   3   6   -0.70    1.80
  -5   3   6    1.40    0.70
   5  -4  -6  131.19    6.10
   5  -4  -6  117.19    9.10
  -5   4   6  146.59   11.30
   5  -5  -6   87.39   13.40
   5  -5  -6   44.30    7.40
  -5   5   6   54.49    9.20
   5  -6  -6   43.20    7.60
   5   6  -5   44.10    8.10
  -5  -6   5   65.69   15.50
   5   5  -5  186.98   11.50
   5   5  -5  167.28    9.80
  -5  -5   5  183.28   18.40
   5   4  -5   22.40    4.10
   5   4  -5   21.70    4.20
  -5  -4   5   26.70    3.70
  -5  -4   5   26.10    7.90
  -5  -4   5   25.90    4.30
   5   3  -5  437.66   13.80
   5   3  -5  390.96   15.10
  -5  -3   5  412.56   20.10
  -5  -3   5  402.26   13.50
   5   2  -5  319.17   12.60
   5   2  -5  325.27    9.70
  -5  -2   5  332.17    9.50
  -5  -2   5  321.87    8.90
  -5  -2   5  325.67   14.30
   5   1  -5   69.99    5.30
   5   1  -5   75.09    4.20
   5   1  -5   77.49    4.80
  -5  -1   5   80.29    4.60
  -5  -1   5   75.49    4.80
   5   0  -5   -0.50    1.10
   5   0  -5    0.00    1.50
   5   0  -5   -0.20    1.00
   5   0  -5   -1.50    1.20
   5   0  -5    1.20    1.30
  -5   0   5   -0.10    0.70
  -5   0   5   -0.30    0.70
   5  -1  -5   67.59    4.80
   5  -1  -5   71.39    5.30
   5  -1  -5   81.59    5.20
   5  -1  -5   72.49    4.50
  -5   1   5   73.29    4.90
  -5   1   5   79.09    6.00
   5  -2  -5  323.77   12.80
   5  -2  -5  322.07   12.90
   5  -2  -5  325.67   11.20
  -5   2   5  326.67   13.30
   5  -3  -5  403.76   19.30
   5  -3  -5  398.46   15.90
   5  -3  -5  408.76   12.50
  -5   3   5  408.66   10.20
  -5   3   5  398.16   17.00
   5  -4  -5   25.30    2.30
   5  -4  -5   25.50    4.90
  -5   4   5   19.50    5.40
   5  -5  -5  163.48   11.70
   5  -5  -5  217.38   20.60
  -5   5   5  192.28   14.30
   5  -6  -5   45.40    7.80
   5  -6  -5   89.49   19.80
  -5   6   5   43.30    8.90
   5   6  -4   84.49   10.30
  -5  -6   4  103.99   19.90
   5   5  -4    5.20    2.50
   5   5  -4    2.30    3.20
  -5  -5   4    2.70    2.30
  -5  -5   4    3.50    5.80
   5   4  -4    1.10    1.90
   5   4  -4   -1.80    2.20
  -5  -4   4   -0.60    1.70
  -5  -4   4   -1.80    3.70
  -5  -4   4    0.00    2.00
   5   3  -4    7.60    2.50
   5   3  -4    9.40    2.60
  -5  -3   4    8.90    2.30
  -5  -3   4   12.30    5.00
   5   2  -4    1.40    1.00
   5   2  -4    1.90    1.80
   5   2  -4    2.40    1.70
  -5  -2   4    0.10    0.90
  -5  -2   4    2.20    1.30
  -5  -2   4    0.20    2.00
  -5  -2   4    0.90    1.10
   5   1  -4   -0.30    1.00
   5   1  -4    0.50    1.10
   5   1  -4    0.00    1.10
  -5  -1   4   -0.30    1.10
  -5  -1   4    0.90    1.00
  -5  -1   4    0.20    1.50
  -5  -1   4   -1.00    0.60
   5   0  -4  300.27    8.50
   5   0  -4  285.77   10.50
   5   0  -4  291.77    9.80
  -5   0   4  295.37    8.60
   5  -1  -4    0.10    1.50
   5  -1  -4    0.10    1.20
   5  -1  -4   -0.30    1.30
   5  -1  -4    0.90    1.60
  -5   1   4   -0.20    1.20
   5  -2  -4   -0.30    1.10
   5  -2  -4    1.30    1.90
   5  -2  -4    0.90    1.10
  -5   2   4    0.30    0.80
  -5   2   4   -1.00    1.70
   5  -3  -4    6.10    4.20
   5  -3  -4   11.70    3.40
   5  -3  -4    7.20    2.50
   5  -3  -4    5.90    1.50
  -5   3   4   10.10    3.30
  -5   3   4   10.20    2.00
   5  -4  -4    1.50    4.60
   5  -4  -4   -0.80    0.60
   5  -4  -4    1.90    2.70
  -5   4   4   -0.40    2.30
  -5   4   4    0.10    0.90
   5  -5  -4    1.50    3.10
   5  -5  -4   11.80    7.60
  -5   5   4    0.20    2.90
   5  -6  -4   78.29    9.50
  -5   6   4   77.09   11.40
   5   7  -3    6.80    5.50
  -5  -7   3   32.00   11.40
   5   6  -3  102.39   10.30
  -5  -6   3  130.09   17.50
   5   5  -3   -2.90    1.80
   5   5  -3   -2.50    2.80
  -5  -5   3    0.40    2.00
  -5  -5   3    0.60    4.90
   5   4  -3   -0.80    2.20
   5   4  -3    0.20    1.70
  -5  -4   3   -1.00    4.00
  -5  -4   3    1.00    1.60
  -5  -4   3    2.90    2.40
   5   3  -3  198.68    9.10
   5   3  -3  203.58    9.20
  -5  -3   3  186.48   13.40
  -5  -3   3  192.08    9.10
   5   2  -3 1011.60   25.00
   5   2  -3 1017.70   27.50
   5   2  -3  960.40   26.20
  -5  -2   3 1004.40   26.10
  -5  -2   3 1035.10   25.30
  -5  -2   3 1032.30   26.00
   5   1  -3  313.77    9.70
   5   1  -3  312.87    8.90
   5   1  -3  309.57   10.00
   5   1  -3  318.47   11.20
  -5  -1   3  305.57    8.90
  -5  -1   3  324.37   10.70
   5   0  -3    0.10    1.20
   5   0  -3    0.10    0.80
   5   0  -3    0.90    1.10
  -5   0   3   -0.30    0.90
   5  -1  -3  310.97   10.50
   5  -1  -3  304.87   12.00
   5  -1  -3  315.77   12.40
   5  -1  -3  328.47   10.30
   5  -1  -3  315.17   10.80
  -5   1   3  299.57    9.40
  -5   1   3  312.57   10.80
   5  -2  -3 1020.40   27.60
   5  -2  -3 1015.40   25.00
   5  -2  -3  998.00   33.00
   5  -2  -3 1028.90   28.20
  -5   2   3  974.90   28.60
  -5   2   3 1008.60   24.10
  -5   2   3 1029.00   25.10
   5  -3  -3  196.78    6.30
   5  -3  -3  178.68    9.20
   5  -3  -3  195.78   10.50
   5  -3  -3  191.78   14.40
  -5   3   3  202.18    6.50
  -5   3   3  217.78   11.40
   5  -4  -3    0.00    4.50
   5  -4  -3    0.00    1.70
  -5   4   3   -0.90    2.00
   5  -5  -3   -0.70    2.40
   5  -5  -3   -0.10    4.50
  -5   5   3   -1.80    3.50
   5  -6  -3  148.79   19.10
   5  -6  -3   98.29    9.10
  -5   6   3   90.99   12.20
   5  -7  -3   23.30    9.20
   5  -7  -3    1.80    3.70
   5   7  -2   39.20   10.30
   5   6  -2   -0.90    3.50
  -5  -6   2    5.80    5.80
  -5  -6   2   -3.10    2.30
   5   5  -2  108.19    7.10
   5   5  -2  118.79    9.70
  -5  -5   2  109.79   14.10
  -5  -5   2  111.79    8.10
   5   4  -2   69.39    5.60
   5   4  -2   66.49    6.50
  -5  -4   2   70.99    5.90
  -5  -4   2   62.99    6.40
   5   3  -2   56.29    5.10
   5   3  -2   50.49    4.40
  -5  -3   2   52.39    4.90
  -5  -3   2   53.29    4.60
   5   2  -2  314.57   10.10
   5   2  -2  320.67   11.50
   5   2  -2  316.87   15.40
   5   2  -2  314.97   10.60
  -5  -2   2  350.76   10.60
  -5  -2   2  325.17   10.60
  -5  -2   2  317.47   11.20
   5   1  -2  116.79    6.50
   5   1  -2  126.89    5.20
   5   1  -2  107.59    4.90
   5   1  -2  112.59    4.70
   5   1  -2  109.79    5.60
  -5  -1   2  115.29    6.10
  -5  -1   2  112.19    4.80
   5   0  -2   35.10    2.90
   5   0  -2   38.70    3.00
   5   0  -2   30.90    2.50
   5   0  -2   31.10    2.60
  -5   0   2   35.90    3.00
  -5   0   2   36.50    2.90
   5  -1  -2  114.69    5.60
   5  -1  -2  113.59    5.10
   5  -1  -2  119.79    5.50
   5  -1  -2  112.19    6.80
  -5   1   2  109.19    6.90
  -5   1   2  109.29    5.60
  -5   1   2  108.79    4.90
  -5   1   2  108.29    4.60
   5  -2  -2  308.77   15.50
   5  -2  -2  330.77    9.60
   5  -2  -2  332.17    9.60
   5  -2  -2  323.77   11.40
   5  -2  -2  303.77   12.00
  -5   2   2  312.57    9.40
  -5   2   2  322.97    9.20
  -5   2   2  327.47   12.70
   5  -3  -2   47.60    5.10
   5  -3  -2   48.50    2.90
   5  -3  -2   48.80    7.80
   5  -3  -2   48.50    5.90
  -5   3   2   48.60    2.80
  -5   3   2   51.29    2.40
  -5   3   2   52.49    6.50
   5  -4  -2   68.79    3.50
   5  -4  -2   77.99   11.70
   5  -4  -2   71.39    5.90
  -5   4   2   74.59    9.00
   5  -5  -2  111.89    8.00
   5  -5  -2  110.19   16.10
  -5   5   2  125.49   11.30
   5  -6  -2    1.10    6.90
   5  -6  -2    2.70    3.10
  -5   6   2    1.20    3.20
   5  -7  -2   40.40    7.20
  -5  -7   1   43.00   11.50
   5   6  -1    0.40    4.10
  -5  -6   1   17.80    8.50
  -5  -6   1    8.80    4.10
   5   5  -1   54.09    8.00
  -5  -5   1   54.29    7.00
  -5  -5   1   51.49    6.90
   5   4  -1   63.19    5.10
   5   4  -1   65.09    6.70
  -5  -4   1   63.19    7.00
   5   3  -1   28.80    4.30
   5   3  -1   23.70    6.60
   5   3  -1   27.20    3.90
  -5  -3   1   23.30    3.90
  -5  -3   1   30.40    4.10
  -5  -3   1   29.40    3.20
   5   2  -1    7.70    3.30
   5   2  -1    6.50    1.70
   5   2  -1    6.00    2.00
   5   2  -1    6.70    1.80
  -5  -2   1    6.50    2.10
  -5  -2   1    6.80    1.90
  -5  -2   1    6.10    1.50
   5   1  -1   41.90    4.30
   5   1  -1   42.70    2.80
   5   1  -1   41.40    3.00
   5   1  -1   47.90    3.00
   5   1  -1   42.00    3.30
  -5  -1   1   43.70    4.00
  -5  -1   1   40.00    3.10
   5   0  -1   -0.40    0.80
   5   0  -1    0.00    1.00
   5   0  -1   -1.40    1.10
   5   0  -1   -1.20    0.90
  -5   0   1   -0.30    1.80
  -5   0   1    4.30    1.60
  -5   0   1   -0.40    0.50
   5  -1  -1   42.60    3.40
   5  -1  -1   39.00    2.80
   5  -1  -1   47.10    2.90
   5  -1  -1   43.80    3.90
   5  -1  -1   42.70    4.80
  -5   1   1   42.10    2.80
  -5   1   1   36.90    2.60
  -5   1   1   42.30    4.50
  -5   1   1   43.80    3.50
   5  -2  -1    6.90    3.70
   5  -2  -1    9.50    2.10
   5  -2  -1    9.80    1.70
   5  -2  -1    5.50    2.50
  -5   2   1    8.70    1.90
  -5   2   1    8.60    1.50
  -5   2   1    6.90    2.50
  -5   2   1    6.10    1.30
   5  -3  -1   23.20    2.50
   5  -3  -1   21.20    3.40
   5  -3  -1   24.60    4.30
   5  -3  -1   28.50    6.90
  -5   3   1   28.20    1.70
  -5   3   1   28.70    4.80
  -5   3   1   28.50    2.00
   5  -4  -1   67.19   10.40
   5  -4  -1   68.59    3.80
   5  -4  -1   83.59    6.20
  -5   4   1   54.29    7.60
   5  -5  -1   42.00    5.80
   5  -5  -1   52.39    4.10
   5  -5  -1   60.89   15.30
  -5   5   1   52.29    8.50
   5  -6  -1    4.90    3.20
   5  -6  -1   12.40   12.40
  -5   6   1    5.60    5.00
   5  -7  -1    0.50    3.10
   5  -7  -1   32.30   14.70
  -5  -7   0   56.49   14.80
  -5  -7   0   28.20    6.60
   5   6   0   11.70    5.60
  -5  -6   0   11.10    4.40
   5   5   0   10.90    4.80
  -5  -5   0   19.80    4.50
  -5  -5   0   13.40    4.40
   5   4   0    0.30    2.80
   5   4   0    1.80    4.30
  -5  -4   0    0.30    1.80
  -5  -4   0   -0.80    1.90
  -5  -4   0   -0.60    2.10
   5   3   0  261.17   17.30
   5   3   0  252.67   11.80
   5   3   0  260.67   10.50
  -5  -3   0  259.07   12.10
  -5  -3   0  257.67   12.00
  -5  -3   0  263.77   11.20
  -5  -3   0  262.27    9.00
   5   2   0    5.00    1.40
   5   2   0    5.10    3.20
   5   2   0    2.50    1.40
  -5  -2   0    3.30    1.50
  -5  -2   0    5.10    2.40
  -5  -2   0    4.50    2.00
  -5  -2   0    3.10    1.50
   5   1   0  336.67   14.40
   5   1   0  356.26   11.90
   5   1   0  358.26   10.80
   5   1   0  355.56   11.30
  -5  -1   0  379.36   16.20
  -5  -1   0  343.97   10.80
  -5  -1   0  342.07   11.20
   5   0   0  418.36   12.90
   5   0   0  432.26   15.30
   5   0   0  442.46   13.20
   5   0   0  430.76   12.50
   5   0   0  453.35   12.50
  -5   0   0  427.16   15.40
  -5   0   0  417.86   14.50
  -5   0   0  412.06   12.10
  -5   0   0  452.95   13.50
   5  -1   0  342.87   10.90
   5  -1   0  345.07   10.40
   5  -1   0  360.56   12.00
   5  -1   0  366.96   14.90
  -5   1   0  350.86   10.30
  -5   1   0  351.46   10.80
  -5   1   0  342.67   11.90
  -5   1   0  363.26   12.00
   5  -2   0    2.70    1.20
   5  -2   0    2.20    2.40
   5  -2   0    4.20    1.80
   5  -2   0    5.10    3.30
  -5   2   0    3.70    1.40
  -5   2   0    3.10    1.20
  -5   2   0    1.10    1.80
   5  -3   0  265.37   17.30
   5  -3   0  262.37   10.20
   5  -3   0  265.07   12.20
   5  -3   0  279.47    8.90
  -5   3   0  257.07   12.50
  -5   3   0  264.97    8.00
  -5   3   0  257.97    7.60
   5  -4   0    0.60    5.40
   5  -4   0    1.90    1.40
   5  -4   0   -0.50    1.60
  -5   4   0    0.00    1.90
   5  -5   0   21.50    9.60
   5  -5   0   14.70    3.70
   5  -5   0   16.20    2.60
  -5   5   0   14.40    4.80
   5  -6   0   23.40   13.80
   5  -6   0    8.70    3.90
  -5   6   0   14.00    5.90
   5  -7   0   72.39   21.40
  -5  -7  -1    2.80    4.10
   5   6   1   30.30    7.50
  -5  -6  -1   36.90    7.30
   5   5   1  229.88   22.60
   5   5   1  220.08   14.10
  -5  -5  -1  223.18   11.70
  -5  -5  -1  214.08    8.90
  -5  -5  -1  200.98   12.60
   5   4   1  123.19    9.00
   5   4   1  113.99   14.00
  -5  -4  -1  122.99    5.90
  -5  -4  -1  109.89    7.80
  -5  -4  -1  112.59    8.00
  -5  -4  -1  119.29    8.80
  -5  -4  -1  112.09    6.00
   5   3   1  675.23   30.30
   5   3   1  708.23   22.90
  -5  -3  -1  696.43   18.90
  -5  -3  -1  677.63   21.50
  -5  -3  -1  680.13   22.90
  -5  -3  -1  657.43   22.20
   5   2   1   18.10    5.20
   5   2   1   18.90    2.20
  -5  -2  -1   15.50    2.30
  -5  -2  -1   19.70    3.40
  -5  -2  -1   17.30    3.00
  -5  -2  -1   18.60    3.80
   5   1   1  235.78   12.30
   5   1   1  238.28    8.20
   5   1   1  240.28    8.40
   5   1   1  234.58    8.90
  -5  -1  -1  226.58   10.20
  -5  -1  -1  229.08    8.00
  -5  -1  -1  239.68    9.00
   5   0   1    1.10    1.00
   5   0   1    0.00    0.70
   5   0   1   -0.80    1.70
   5   0   1    0.50    1.20
  -5   0  -1    1.60    0.90
  -5   0  -1   -2.30    1.20
  -5   0  -1    0.20    1.50
   5  -1   1  229.58    9.60
   5  -1   1  245.88   13.00
   5  -1   1  243.58    8.30
   5  -1   1  238.28    8.10
  -5   1  -1  238.78    9.60
  -5   1  -1  241.18    8.10
  -5   1  -1  245.18    9.50
   5  -2   1   22.50    6.30
   5  -2   1   19.20    4.00
   5  -2   1   20.10    2.50
   5  -2   1   20.80    3.50
   5  -2   1   17.10    2.70
  -5   2  -1   21.00    2.70
  -5   2  -1   22.30    3.60
  -5   2  -1   20.00    2.90
   5  -3   1  704.93   22.50
   5  -3   1  707.03   19.60
   5  -3   1  684.63   18.70
   5  -3   1  689.03   29.80
  -5   3  -1  705.03   23.40
  -5   3  -1  674.53   17.70
  -5   3  -1  674.23   18.10
   5  -4   1  119.89   14.90
   5  -4   1  120.49    5.80
   5  -4   1  119.79    6.80
  -5   4  -1  112.59    3.90
  -5   4  -1  125.59    9.40
  -5   4  -1  117.69    4.00
   5  -5   1  213.38   10.20
   5  -5   1  194.78   19.80
   5  -5   1  209.78    8.60
  -5   5  -1  213.98   14.30
   5  -6   1   46.50   18.90
   5  -6   1   34.60    5.50
  -5   6  -1   42.60    8.50
   5  -7   1    4.70   13.70
  -5  -7  -2    5.20    4.70
   5   6   2   25.00    7.20
  -5  -6  -2   13.30    5.10
  -5  -6  -2   31.50    5.90
   5   5   2   30.80   11.50
   5   5   2   18.30    5.10
  -5  -5  -2   28.90    5.50
  -5  -5  -2   25.20    3.40
  -5  -5  -2   31.60    6.30
  -5  -5  -2   24.30    4.90
   5   4   2  113.79   14.10
   5   4   2  120.09    9.60
  -5  -4  -2  113.59    7.90
  -5  -4  -2  114.09    9.00
  -5  -4  -2  104.39    5.50
  -5  -4  -2  108.89    8.30
   5   3   2  624.54   29.70
  -5  -3  -2  643.24   17.50
  -5  -3  -2  611.94   24.90
  -5  -3  -2  624.94   21.30
  -5  -3  -2  629.54   20.90
  -5  -3  -2  645.34   22.20
   5   2   2  605.64   26.10
   5   2   2  635.94   16.00
  -5  -2  -2  625.44   20.60
  -5  -2  -2  633.54   20.40
  -5  -2  -2  618.24   17.00
  -5  -2  -2  622.54   19.40
   5   1   2  961.40   26.20
   5   1   2  961.90   25.10
   5   1   2  960.70   32.00
   5   1   2  959.40   24.60
  -5  -1  -2 1009.80   26.60
  -5  -1  -2  984.70   28.00
  -5  -1  -2 1002.90   24.60
   5   0   2  151.58    7.20
   5   0   2  160.48   10.20
   5   0   2  165.88    6.50
   5   0   2  168.28    6.50
  -5   0  -2  166.98    7.90
  -5   0  -2  176.08    8.30
  -5   0  -2  165.08    6.40
   5  -1   2  988.50   24.40
   5  -1   2  944.71   31.90
   5  -1   2  960.70   26.50
   5  -1   2  959.60   24.60
  -5   1  -2 1018.40   26.80
  -5   1  -2  958.00   26.60
   5  -2   2  632.94   19.90
   5  -2   2  616.44   25.70
   5  -2   2  627.94   17.10
   5  -2   2  631.74   17.40
  -5   2  -2  615.44   19.90
  -5   2  -2  639.94   18.50
   5  -3   2  651.13   24.70
   5  -3   2  649.64   18.30
   5  -3   2  651.83   28.90
   5  -3   2  666.13   18.40
  -5   3  -2  629.44   22.20
  -5   3  -2  641.54   18.20
   5  -4   2  116.49    6.10
   5  -4   2  106.29   13.70
   5  -4   2  110.59    6.60
   5  -4   2  110.89    6.20
  -5   4  -2  106.09    9.00
  -5   4  -2  107.39    4.90
   5  -5   2   32.00   13.10
   5  -5   2   20.70    3.30
   5  -5   2   22.90    4.00
  -5   5  -2   20.60    5.90
   5  -6   2   29.60   17.00
  -5   6  -2   24.20    7.20
   5  -7   2   10.90   19.60
   5   6   3   21.80    6.50
   5   6   3   38.20   16.10
  -5  -6  -3   21.30    5.80
  -5  -6  -3   27.70    5.90
   5   5   3   10.10    5.40
   5   5   3   10.30    8.60
  -5  -5  -3    9.20    3.70
  -5  -5  -3    4.80    3.80
  -5  -5  -3    8.50    3.80
   5   4   3   70.49   11.20
   5   4   3   53.29    7.40
  -5  -4  -3   75.89    6.90
  -5  -4  -3   67.19    4.20
  -5  -4  -3   72.39    6.70
  -5  -4  -3   74.39    8.80
   5   3   3    8.10    5.00
  -5  -3  -3    6.70    1.80
  -5  -3  -3    8.00    2.70
  -5  -3  -3    9.60    3.20
  -5  -3  -3    8.80    3.20
   5   2   3 1070.79   25.60
   5   2   3 1075.89   39.20
   5   2   3 1093.29   27.70
  -5  -2  -3 1114.69   27.40
  -5  -2  -3 1098.79   31.80
  -5  -2  -3 1121.79   30.60
  -5  -2  -3 1086.59   31.60
   5   1   3   76.69    4.20
   5   1   3   76.19    7.70
   5   1   3   74.49    5.20
  -5  -1  -3   70.69    5.90
  -5  -1  -3   76.09    4.10
  -5  -1  -3   89.89    5.60
   5   0   3    0.80    1.20
   5   0   3    0.30    1.20
   5   0   3   -0.20    2.40
   5   0   3    0.20    0.80
  -5   0  -3    0.50    1.80
  -5   0  -3   -0.90    2.10
   5  -1   3   71.29    5.80
   5  -1   3   79.79    4.50
   5  -1   3   85.59    9.40
   5  -1   3   83.89    4.30
  -5   1  -3   90.39    6.40
  -5   1  -3   83.99    5.80
   5  -2   3 1111.79   28.50
   5  -2   3 1104.99   30.90
   5  -2   3 1105.99   27.40
   5  -2   3 1100.09   38.70
  -5   2  -3 1100.19   31.10
  -5   2  -3 1122.39   30.00
   5  -3   3    6.40    1.90
   5  -3   3   13.70    7.40
  -5   3  -3    6.60    3.00
  -5   3  -3   13.00    2.70
   5  -4   3   70.59   14.20
   5  -4   3   73.69    5.00
  -5   4  -3   64.19    4.40
  -5   4  -3   67.49    7.00
   5  -5   3    5.80   11.00
   5  -5   3    6.20    2.90
  -5   5  -3    6.90    3.70
   5  -6   3   46.30   20.00
  -5   6  -3   23.70    6.90
   5   6   4    7.80    8.60
  -5  -6  -4   -4.50    3.80
   5   5   4    2.10    6.90
   5   5   4   -1.20    3.40
  -5  -5  -4    2.20    2.80
  -5  -5  -4    5.30    2.80
  -5  -5  -4   -1.60    2.40
   5   4   4   -1.80    4.30
  -5  -4  -4    0.40    3.30
  -5  -4  -4    1.10    1.60
  -5  -4  -4   -0.10    2.10
  -5  -4  -4    0.60    2.40
   5   3   4    4.60    4.90
  -5  -3  -4    3.50    2.10
  -5  -3  -4    4.00    3.30
  -5  -3  -4    6.80    3.00
  -5  -3  -4    6.10    1.90
   5   2   4   13.40    1.50
   5   2   4    9.30    2.10
   5   2   4   11.20    5.20
  -5  -2  -4   10.50    3.40
  -5  -2  -4   12.50    2.30
  -5  -2  -4   16.70    4.10
  -5  -2  -4    8.80    2.70
   5   1   4  400.06   14.10
   5   1   4  388.96   12.20
   5   1   4  370.86   19.40
  -5  -1  -4  404.16   14.50
  -5  -1  -4  385.16   15.30
   5   0   4  133.49   10.80
   5   0   4  134.69    6.30
   5   0   4  140.59    7.30
  -5   0  -4  141.89    8.30
  -5   0  -4  142.89    7.80
   5  -1   4  403.56   20.00
   5  -1   4  390.86   11.90
   5  -1   4  388.66   14.30
   5  -1   4  398.66   12.80
  -5   1  -4  387.96   14.70
  -5   1  -4  409.26   14.60
   5  -2   4    7.80    3.90
   5  -2   4    8.90    5.50
   5  -2   4   11.10    2.10
  -5   2  -4   11.30    2.90
  -5   2  -4   14.50    3.80
   5  -3   4    6.70    1.90
   5  -3   4   15.10    7.30
  -5   3  -4    8.70    3.30
  -5   3  -4    6.40    2.40
   5  -4   4    2.10    8.70
   5  -4   4    0.80    1.70
  -5   4  -4    1.10    2.80
  -5   4  -4   -0.40    1.50
   5  -5   4   -7.10   10.90
  -5   5  -4    0.30    3.40
   5  -6   4   -8.10   15.60
  -5   6  -4   -1.70    4.00
   5   6   5   -1.40    9.50
  -5  -6  -5    0.00    3.60
   5   5   5    6.20    8.20
  -5  -5  -5   -1.40    2.40
  -5  -5  -5    9.20    3.70
  -5  -5  -5    4.30    3.10
   5   4   5    6.70    5.90
  -5  -4  -5    5.50    3.20
  -5  -4  -5    4.50    3.20
  -5  -4  -5    0.90    3.40
   5   3   5    0.40    4.30
   5   3   5    2.20    1.40
  -5  -3  -5    1.70    2.30
  -5  -3  -5   -0.20    2.30
  -5  -3  -5    4.20    3.50
   5   2   5  137.89   13.00
   5   2   5  150.88    6.70
   5   2   5  139.49    4.30
  -5  -2  -5  128.69    8.60
  -5  -2  -5  153.88    8.70
  -5  -2  -5  136.39    9.40
   5   1   5  118.69    7.20
   5   1   5  126.59   11.30
   5   1   5  128.09    6.10
  -5  -1  -5  120.79    7.70
  -5  -1  -5  114.89    7.90
   5   0   5   -0.40    1.50
   5   0   5   -1.00    1.20
   5   0   5   -0.90    1.80
  -5   0  -5   -0.40    1.80
  -5   0  -5   -0.80    1.90
   5  -1   5  135.89   12.40
   5  -1   5  126.69    5.70
   5  -1   5  130.39    6.50
   5  -1   5  117.99    7.20
  -5   1  -5  128.49    7.90
  -5   1  -5  129.19    8.20
   5  -2   5  140.69    8.60
   5  -2   5  143.89   13.70
   5  -2   5  147.49    6.00
  -5   2  -5  150.38    9.00
  -5   2  -5  142.19    8.40
   5  -3   5    3.00    1.40
   5  -3   5    5.80    8.60
  -5   3  -5    3.90    2.40
  -5   3  -5   -0.10    1.80
   5  -4   5    5.80    1.80
   5  -4   5    4.60   10.40
  -5   4  -5    3.30    2.70
  -5   4  -5    4.30    2.30
   5  -5   5  -16.90   11.70
  -5   5  -5    2.10    3.80
   5  -6   5  -23.20   16.30
  -5   6  -5    0.50    4.60
   5   6   6    4.30    9.40
  -5  -6  -6   -3.10    4.70
   5   5   6   -1.80    6.80
  -5  -5  -6   -0.90    2.70
  -5  -5  -6    6.40    3.10
  -5  -5  -6   -1.10    4.20
   5   4   6   35.10   12.00
  -5  -4  -6   22.80    5.70
  -5  -4  -6   28.00    5.50
  -5  -4  -6   33.50    6.00
   5   3   6   75.39   14.80
  -5  -3  -6   65.99    8.50
  -5  -3  -6   74.79    7.20
  -5  -3  -6   64.09    7.60
   5   2   6    1.30    1.50
   5   2   6   -1.10    3.20
   5   2   6    0.60    0.40
  -5  -2  -6    1.10    2.30
  -5  -2  -6    2.00    2.10
  -5  -2  -6    0.20    1.80
   5   1   6   59.09    8.40
   5   1   6   62.19    4.50
  -5  -1  -6   57.69    6.90
  -5  -1  -6   59.29    5.90
   5   0   6  137.89    7.60
   5   0   6  128.19    6.60
   5   0   6  131.49   11.80
  -5   0  -6  126.89    8.80
  -5   0  -6  144.19    8.90
   5  -1   6   59.19    9.70
   5  -1   6   59.29    5.60
  -5   1  -6   48.60    6.30
  -5   1  -6   72.99    7.00
   5  -2   6    0.60    4.90
  -5   2  -6    0.30    1.60
  -5   2  -6    1.90    2.90
   5  -3   6   80.09    4.10
   5  -3   6   84.89   16.00
  -5   3  -6   68.79    7.10
  -5   3  -6   70.89    6.40
   5  -4   6   26.40   14.00
  -5   4  -6   31.40    5.20
  -5   4  -6   26.60    5.70
   5  -5   6   -7.10   11.10
  -5   5  -6   -4.40    3.00
   5  -6   6  -29.10   18.30
  -5   6  -6    4.50    4.90
   5   6   7    7.70   10.60
  -5  -6  -7    2.30    5.50
   5   5   7   22.50   13.00
  -5  -5  -7   11.10    4.40
  -5  -5  -7   12.70    5.20
  -5  -5  -7   16.30    4.50
   5   4   7   23.60   11.10
  -5  -4  -7   23.30    5.20
  -5  -4  -7    7.70    5.00
  -5  -4  -7   17.20    4.90
   5   3   7   15.10    2.70
   5   3   7   36.90   11.60
  -5  -3  -7   28.00    5.90
  -5  -3  -7   18.00    4.30
  -5  -3  -7   25.10    5.60
   5   2   7  262.77   20.00
   5   2   7  256.97   10.10
  -5  -2  -7  262.47   12.90
  -5  -2  -7  266.57   14.30
  -5  -2  -7  252.57   13.60
   5   1   7   22.80    7.40
   5   1   7   23.20    3.50
  -5  -1  -7   21.10    4.70
  -5  -1  -7   18.90    4.20
  -5  -1  -7   21.70    5.10
   5   0   7    0.30    1.30
   5   0   7   -1.60    3.20
  -5   0  -7   -0.90    2.10
  -5   0  -7   -0.90    2.10
   5  -1   7   19.10    7.80
  -5   1  -7   21.20    4.70
  -5   1  -7   24.00    5.30
   5  -2   7  273.47   21.30
  -5   2  -7  266.27   13.20
  -5   2  -7  256.37   13.20
   5  -3   7   40.80   12.10
  -5   3  -7   30.70    5.80
  -5   3  -7   21.00    4.80
   5  -4   7   17.00   13.80
  -5   4  -7   22.50    5.70
  -5   4  -7   20.60    4.60
   5  -5   7   -6.30   16.60
  -5   5  -7   11.80    5.20
   5  -6   7  -37.40   20.20
   5   5   8    1.60    8.80
  -5  -5  -8    0.00    3.20
  -5  -5  -8   -1.60    3.00
   5   4   8   22.30   11.50
  -5  -4  -8   15.20    4.40
  -5  -4  -8   16.10    5.50
  -5  -4  -8   16.60    5.10
   5   3   8   26.70   10.50
  -5  -3  -8   22.50    5.60
  -5  -3  -8   25.10    6.30
  -5  -3  -8   22.70    5.00
   5   2   8    2.90    1.90
   5   2   8   -2.90    4.00
  -5  -2  -8    4.60    3.40
  -5  -2  -8    1.70    3.40
  -5  -2  -8    2.80    3.50
   5   1   8   11.70    2.90
   5   1   8   11.60    6.50
  -5  -1  -8   10.10    4.00
  -5  -1  -8    7.50    3.80
  -5  -1  -8   10.50    3.90
   5   0   8   57.69    9.90
   5   0   8   66.49    6.10
  -5   0  -8   64.39    8.30
  -5   0  -8   66.19    7.80
  -5   0  -8   56.69    6.80
   5  -1   8    7.80    6.10
  -5   1  -8   10.80    4.90
  -5   1  -8    7.70    3.30
   5  -2   8    1.30    5.70
  -5   2  -8    1.60    3.00
  -5   2  -8   -0.70    3.40
   5  -3   8   20.80   11.70
  -5   3  -8   24.90    5.30
  -5   3  -8   21.00    5.10
   5  -4   8   12.40   11.70
  -5   4  -8   15.70    4.50
  -5   4  -8   17.30    5.20
   5  -5   8  -18.40   15.20
  -5   5  -8   -1.10    3.40
   5   5   9    9.30    9.10
  -5  -5  -9    6.20    4.80
  -5  -5  -9   -1.90    3.30
   5   4   9    1.40    8.10
  -5  -4  -9    5.60    3.20
  -5  -4  -9    0.60    3.40
  -5  -4  -9    1.00    3.10
   5   3   9    2.30    5.60
  -5  -3  -9    5.90    3.20
  -5  -3  -9    1.30    3.20
  -5  -3  -9    4.70    4.30
   5   2   9  117.89   15.10
   5   2   9  105.09    6.70
  -5  -2  -9  113.89    9.30
  -5  -2  -9  101.79   11.20
  -5  -2  -9  114.19    9.60
   5   1   9   21.90    8.60
  -5  -1  -9   24.30    5.50
  -5  -1  -9   21.60    5.20
  -5  -1  -9   26.60    5.80
   5   0   9   -0.60    4.10
  -5   0  -9   -0.50    3.70
  -5   0  -9   -1.70    2.90
  -5   0  -9    1.20    2.60
   5  -1   9   21.90    8.80
  -5   1  -9   27.60    6.10
  -5   1  -9   28.40    4.70
  -5   1  -9   23.80    6.00
   5  -2   9  121.39   16.50
  -5   2  -9  115.29    9.30
  -5   2  -9  104.39    9.20
  -5   2  -9  116.59    7.10
   5  -3   9    9.10   10.00
  -5   3  -9    4.40    3.60
  -5   3  -9    1.30    3.20
   5  -4   9   -6.70   12.20
  -5   4  -9   -0.30    2.90
  -5   4  -9   -0.90    3.10
   5  -5   9  -10.40   11.90
  -5   5  -9    1.40    3.80
   5   4  10   10.30    9.30
  -5  -4 -10    5.70    5.30
  -5  -4 -10    2.80    4.10
   5   3  10   43.90   14.50
  -5  -3 -10   31.10    7.00
  -5  -3 -10   27.00    6.50
  -5  -3 -10   28.20    5.80
   5   2  10    7.70    7.70
  -5  -2 -10   10.70    4.90
  -5  -2 -10    4.20    3.20
  -5  -2 -10    5.90    3.00
   5   1  10   -1.20    4.40
  -5  -1 -10    0.60    3.10
  -5  -1 -10   -1.10    3.10
  -5  -1 -10    1.00    3.50
   5   0  10    4.20    5.20
  -5   0 -10    3.70    3.30
  -5   0 -10   -2.30    3.70
  -5   0 -10    1.60    2.70
   5  -1  10    1.20    5.40
  -5   1 -10   -1.40    3.00
  -5   1 -10   -7.70    3.70
  -5   1 -10   -1.10    2.30
   5  -2  10    8.50    8.20
  -5   2 -10   -2.40    3.80
  -5   2 -10    8.40    4.20
   5  -3  10   45.60   14.70
  -5   3 -10   29.70    6.10
  -5   3 -10   23.00    5.50
   5  -4  10    5.50   12.80
  -5   4 -10    0.20    3.20
  -5   4 -10    4.60    3.90
   5   4  11    6.20   10.80
  -5  -4 -11    1.00    3.60
  -5  -4 -11    4.20    4.70
   5   3  11    6.40    7.80
  -5  -3 -11   13.40    4.40
  -5  -3 -11    4.90    4.20
  -5  -3 -11    4.80    3.70
   5   2  11   15.20    9.60
  -5  -2 -11   10.10    4.40
  -5  -2 -11   11.60    4.60
  -5  -2 -11   12.40    4.90
   5   1  11    7.80    6.10
  -5  -1 -11    0.30    3.30
  -5  -1 -11    5.50    5.70
  -5  -1 -11    3.70    4.10
   5   0  11    2.70    5.80
  -5   0 -11   -0.60    2.40
  -5   0 -11   -6.80    3.60
  -5   0 -11    3.10    3.50
   5  -1  11    7.00    6.70
  -5   1 -11   -6.70    4.30
  -5   1 -11    3.30    3.60
  -5   1 -11    5.30    3.10
   5  -2  11   20.10    9.90
  -5   2 -11    5.80    5.40
  -5   2 -11   18.60    5.80
   5  -3  11   15.10   10.90
  -5   3 -11    7.10    4.20
  -5   3 -11    3.70    4.10
   5  -4  11   26.50   14.20
  -5   4 -11    4.70    4.40
   5   3  12   10.00   10.60
  -5  -3 -12    0.60    4.00
  -5  -3 -12    7.50    5.90
   5   2  12   29.00   12.10
  -5  -2 -12   16.30    5.30
  -5  -2 -12   18.70    5.70
  -5  -2 -12   18.20    6.40
   5   1  12    1.50    5.40
  -5  -1 -12    0.40    4.30
  -5  -1 -12   -0.30    3.60
  -5  -1 -12   -4.10    3.90
   5   0  12   23.10    9.60
  -5   0 -12   17.00    5.30
  -5   0 -12    6.70    5.80
  -5   0 -12   14.20    4.80
   5  -1  12    6.40    6.00
  -5   1 -12   -0.60    3.60
  -5   1 -12   -7.10    4.50
   5  -2  12   24.70   10.70
  -5   2 -12   25.30    6.60
  -5   2 -12    8.90    5.40
   5  -3  12   12.30   10.00
  -5   3 -12    0.90    4.30
   5   2  13   11.20    8.10
  -5  -2 -13   -4.50    4.10
  -5  -2 -13    4.80    5.50
  -5  -2 -13    6.40    5.40
   5   1  13    9.50    7.20
  -5  -1 -13    3.10    5.00
  -5  -1 -13   -2.30    3.90
  -5  -1 -13   -2.60    4.50
   5   0  13    9.70    7.10
  -5   0 -13  -11.20    4.70
  -5   0 -13    0.40    3.30
  -5   0 -13    2.50    4.10
   5  -1  13   11.30    6.70
  -5   1 -13    1.80    3.00
   5  -2  13   12.30    6.80
  -5   2 -13    6.00    5.10
   6   1 -15    4.10    5.20
   6   0 -15    0.50    4.50
   6  -1 -15    2.20    4.50
   6  -1 -15    4.80    4.70
   6   3 -14    1.60    3.80
   6   2 -14    5.40    4.90
   6   1 -14    2.90    4.30
   6   0 -14    0.30    3.00
   6   0 -14    0.30    3.50
   6  -1 -14   14.10    6.10
   6  -1 -14   11.10    4.60
   6  -2 -14    5.00    4.60
   6  -2 -14    1.10    4.40
   6  -3 -14   -2.50    2.60
   6  -3 -14   -3.80    3.20
   6   3 -13    1.10    4.20
   6   2 -13   18.20    6.20
   6   1 -13    1.70    3.90
   6   0 -13   -0.20    2.60
   6   0 -13   -1.00    2.40
   6  -1 -13    3.90    4.40
   6  -1 -13    2.90    3.60
   6  -2 -13   19.80    5.70
   6  -2 -13   24.30    6.10
   6  -3 -13   -1.30    3.90
   6  -3 -13   -1.20    3.30
   6   4 -12    0.10    3.00
   6   3 -12   11.70    5.10
   6   2 -12    1.10    3.50
   6   1 -12  100.99    9.80
   6   1 -12   96.39    6.70
   6   0 -12   92.09    8.90
   6   0 -12  107.69    8.00
  -6   0  12  120.09   12.00
   6  -1 -12  106.39    8.60
   6  -1 -12   98.49    9.50
  -6   1  12  108.99   10.90
   6  -2 -12   -1.20    3.10
   6  -2 -12   -1.60    2.90
  -6   2  12    2.30    3.80
   6  -3 -12   13.40    4.80
   6  -3 -12   18.50    3.80
   6  -3 -12   11.20    4.60
  -6   3  12    7.00    6.30
  -6   3  12    5.40    4.10
   6  -4 -12    0.60    3.90
   6  -4 -12    0.10    4.20
  -6   4  12    1.30    6.00
  -6   4  12   -5.50    4.40
   6   5 -11    4.60    4.50
   6   4 -11    4.00    3.80
   6   3 -11   -1.20    3.20
  -6  -3  11    9.80    5.70
   6   2 -11    7.20    4.20
  -6  -2  11   17.70    4.80
   6   1 -11  214.98   13.00
   6   1 -11  211.48    9.60
  -6  -1  11  219.48   12.60
   6   0 -11    1.70    3.50
   6   0 -11    4.10    3.00
  -6   0  11    1.70    3.00
   6  -1 -11  209.88    9.60
   6  -1 -11  213.88   11.80
   6  -1 -11  232.58    8.90
   6  -1 -11  213.18   13.00
  -6   1  11  214.88   14.50
   6  -2 -11    7.00    2.60
   6  -2 -11   11.10    2.90
   6  -2 -11    9.20    4.00
   6  -2 -11    6.00    3.10
  -6   2  11   10.00    5.30
  -6   2  11    4.90    3.10
   6  -3 -11    3.60    3.80
   6  -3 -11    1.00    2.90
  -6   3  11    0.50    3.00
  -6   3  11   -0.10    4.70
   6  -4 -11    4.40    3.60
   6  -4 -11   12.90    4.20
  -6   4  11    4.80    6.60
  -6   4  11    5.10    4.40
   6  -5 -11    6.00    5.50
   6   5 -10   17.80    5.60
  -6  -5  10   -3.00   11.40
   6   4 -10   23.70    5.50
  -6  -4  10   12.00    8.60
   6   3 -10  239.08   13.90
  -6  -3  10  211.38   15.70
   6   2 -10    6.80    2.10
   6   2 -10    8.50    3.60
  -6  -2  10    9.80    4.10
   6   1 -10   74.79    8.80
   6   1 -10   81.29    5.70
  -6  -1  10   87.79    7.40
   6   0 -10 1123.29   35.90
   6   0 -10 1231.08   33.10
   6   0 -10 1169.58   27.10
   6   0 -10 1218.48   32.50
   6   0 -10 1211.88   27.20
  -6   0  10 1193.78   36.20
   6  -1 -10   82.39    5.10
   6  -1 -10   84.69    5.70
   6  -1 -10   77.89    7.20
   6  -1 -10   83.29    5.60
   6  -1 -10   83.39    6.70
  -6   1  10   72.99    8.40
   6  -2 -10    7.10    3.10
   6  -2 -10    7.70    3.00
   6  -2 -10    9.00    2.40
   6  -2 -10    6.10    3.30
  -6   2  10    5.80    4.60
  -6   2  10    7.20    2.90
   6  -3 -10  250.87    9.40
   6  -3 -10  234.28   13.80
   6  -3 -10  225.08   12.00
  -6   3  10  208.98   17.70
  -6   3  10  222.88   12.90
   6  -4 -10   17.60    5.30
   6  -4 -10   19.60    4.40
  -6   4  10   24.40    6.10
   6  -5 -10   14.30    5.80
  -6   5  10   18.80    6.10
   6   5  -9    0.50    2.80
  -6  -5   9   -4.40    9.10
   6   4  -9    4.50    3.60
  -6  -4   9   -7.80    7.30
   6   3  -9    6.50    3.70
  -6  -3   9    2.60    6.00
   6   2  -9   98.89    5.10
   6   2  -9   98.49    8.00
  -6  -2   9  109.29    9.20
   6   1  -9    2.50    2.70
   6   1  -9   -0.60    1.60
  -6  -1   9    0.40    1.80
   6   0  -9    1.80    1.90
   6   0  -9   -1.60    1.90
   6   0  -9   -1.00    1.60
   6   0  -9    0.00    0.60
   6   0  -9   -0.60    1.00
  -6   0   9    0.60    1.80
   6  -1  -9   -0.20    1.50
   6  -1  -9    1.60    1.80
   6  -1  -9    0.00    1.70
   6  -1  -9   -1.50    1.90
  -6   1   9    0.90    2.50
  -6   1   9   -0.10    1.70
   6  -2  -9  103.79    7.80
   6  -2  -9  111.59    8.20
   6  -2  -9  102.89    5.90
   6  -2  -9  100.39    7.20
  -6   2   9  105.99    7.50
  -6   2   9  101.29   10.40
   6  -3  -9   12.60    4.50
   6  -3  -9    6.50    2.80
  -6   3   9    7.50    3.70
  -6   3   9    4.40    4.60
   6  -4  -9    4.80    3.20
   6  -4  -9    5.00    2.90
  -6   4   9    3.30    4.00
   6  -5  -9   -3.00    3.60
  -6   5   9    2.70    4.20
  -6  -6   8    4.30    9.50
   6   5  -8    2.50    2.90
  -6  -5   8   -4.40    6.90
   6   4  -8   60.09    7.90
  -6  -4   8   53.99   11.40
   6   3  -8   53.89    7.30
   6   3  -8   53.09    3.10
  -6  -3   8   56.89    2.20
  -6  -3   8   53.59    9.70
  -6  -3   8   45.90    2.80
   6   2  -8   48.20    3.50
   6   2  -8   40.20    6.10
  -6  -2   8   43.00    6.90
   6   1  -8  190.88    9.10
   6   1  -8  196.08    8.30
   6   1  -8  187.08   10.40
   6   1  -8  198.48    9.70
  -6  -1   8  195.38    9.10
   6   0  -8   17.70    1.90
   6   0  -8   19.80    4.60
   6   0  -8   22.50    3.60
   6   0  -8   17.90    1.40
   6   0  -8   19.50    3.30
   6   0  -8   20.20    4.00
  -6   0   8   19.90    3.60
   6  -1  -8  192.08    8.30
   6  -1  -8  205.08   10.50
   6  -1  -8  174.28    9.30
   6  -1  -8  200.28    8.20
  -6   1   8  193.48    8.40
  -6   1   8  190.38   11.00
   6  -2  -8   48.10    5.90
   6  -2  -8   45.80    5.50
   6  -2  -8   47.10    6.30
  -6   2   8   45.70    5.80
  -6   2   8   46.50    7.10
   6  -3  -8   46.50    6.80
   6  -3  -8   53.69    5.10
  -6   3   8   52.09    7.20
  -6   3   8   52.39    3.30
  -6   3   8   47.90   10.10
   6  -4  -8   50.89    7.50
   6  -4  -8   48.40    5.40
  -6   4   8   48.60    8.10
   6  -5  -8    2.80    4.30
  -6   5   8    3.10    4.30
  -6  -6   7    5.20    9.60
   6   5  -7    3.20    3.10
  -6  -5   7    5.90    8.00
   6   4  -7   11.50    3.80
   6   4  -7   17.00    3.50
  -6  -4   7    9.70    6.40
   6   3  -7    5.60    1.50
   6   3  -7    7.30    3.20
  -6  -3   7    4.60    1.70
  -6  -3   7    2.20    5.00
  -6  -3   7    7.70    1.50
   6   2  -7    9.00    2.00
   6   2  -7    7.30    3.00
  -6  -2   7    4.00    4.20
   6   1  -7    0.80    1.50
   6   1  -7   -1.00    1.10
   6   1  -7    1.10    1.50
  -6  -1   7    0.60    1.40
   6   0  -7    0.00    1.50
   6   0  -7   -2.00    1.20
   6   0  -7    0.50    1.70
   6   0  -7   -0.60    1.10
  -6   0   7    0.10    1.10
  -6   0   7    0.70    0.80
   6  -1  -7   -0.40    1.60
   6  -1  -7    0.50    1.30
   6  -1  -7    0.50    1.40
   6  -1  -7    3.20    1.50
   6  -1  -7    0.70    1.40
  -6   1   7   -0.30    1.30
  -6   1   7    0.20    1.70
   6  -2  -7    6.80    2.50
   6  -2  -7    4.30    2.30
   6  -2  -7    3.50    2.20
  -6   2   7    3.40    2.40
  -6   2   7    4.10    3.10
   6  -3  -7    6.70    2.40
   6  -3  -7    6.90    2.80
  -6   3   7    6.00    1.40
  -6   3   7    7.30    3.00
   6  -4  -7   12.30    4.50
   6  -4  -7   17.30    3.20
  -6   4   7   21.50    5.80
   6  -5  -7    2.50    3.20
   6  -5  -7   28.90    8.00
  -6   5   7    1.30    4.00
  -6  -6   6   26.50   10.90
   6   5  -6    0.60    2.40
   6   5  -6    1.20    2.70
  -6  -5   6    0.50    5.70
   6   4  -6    3.60    2.70
   6   4  -6    6.80    3.10
  -6  -4   6    6.20    6.10
  -6  -4   6    4.10    2.30
   6   3  -6   48.80    3.30
   6   3  -6   41.00    5.50
  -6  -3   6   46.60    3.70
  -6  -3   6   44.70    8.10
  -6  -3   6   49.80    3.40
   6   2  -6   42.80    3.20
   6   2  -6   43.80    5.60
  -6  -2   6   46.80    2.20
  -6  -2   6   44.10    2.10
  -6  -2   6   42.70    5.90
   6   1  -6  171.28    9.10
   6   1  -6  165.28    7.70
   6   1  -6  174.68    7.20
  -6  -1   6  181.68    6.90
  -6  -1   6  175.68    7.30
   6   0  -6 1478.05   36.80
   6   0  -6 1415.26   33.60
   6   0  -6 1483.05   36.30
   6   0  -6 1493.25   38.80
   6   0  -6 1458.85   33.20
  -6   0   6 1455.95   34.20
   6  -1  -6  174.38    8.40
   6  -1  -6  168.58    8.50
   6  -1  -6  174.98    8.50
   6  -1  -6  177.88    7.60
  -6   1   6  180.68    8.10
   6  -2  -6   47.00    4.40
   6  -2  -6   41.40    4.50
   6  -2  -6   46.10    5.40
  -6   2   6   42.40    5.50
   6  -3  -6   35.80    4.20
   6  -3  -6   41.00    5.90
  -6   3   6   49.99    2.70
  -6   3   6   44.80    6.60
   6  -4  -6    2.70    5.30
   6  -4  -6    5.70    2.00
   6  -4  -6    4.10    3.50
  -6   4   6    5.30    3.40
   6  -5  -6   17.70    7.00
   6  -5  -6    4.70    4.00
  -6   5   6    0.00    2.80
   6   6  -5   16.70    6.60
  -6  -6   5   26.50   10.40
   6   5  -5   88.69    8.00
   6   5  -5   95.59    7.80
  -6  -5   5   97.79   14.20
   6   4  -5   26.80    4.70
   6   4  -5   26.10    4.80
  -6  -4   5   23.10    4.30
  -6  -4   5   27.10    8.40
   6   3  -5  120.69    7.90
  -6  -3   5  130.39    6.70
  -6  -3   5  137.79    6.20
  -6  -3   5  134.39   11.10
   6   2  -5   -0.40    1.50
   6   2  -5    1.10    1.20
   6   2  -5    0.20    1.30
  -6  -2   5    0.10    0.90
  -6  -2   5    0.00    0.90
  -6  -2   5    0.70    2.30
   6   1  -5  298.87   11.90
   6   1  -5  292.77   10.50
   6   1  -5  290.87    9.90
  -6  -1   5  292.17    9.00
  -6  -1   5  291.47    9.20
  -6  -1   5  293.57    7.70
  -6  -1   5  300.57    7.60
   6   0  -5    1.90    1.60
   6   0  -5    0.40    1.30
   6   0  -5   -1.00    1.40
   6   0  -5    1.40    1.30
  -6   0   5    0.10    0.90
   6  -1  -5  305.87   10.60
   6  -1  -5  304.07   12.00
   6  -1  -5  308.17   11.60
   6  -1  -5  285.87   11.50
   6  -1  -5  310.77   11.40
  -6   1   5  304.57   11.20
   6  -2  -5    0.40    2.00
   6  -2  -5   -1.90    1.40
   6  -2  -5    0.20    1.90
   6  -2  -5    0.40    1.30
  -6   2   5    0.50    1.80
  -6   2   5   -0.80    0.60
   6  -3  -5  130.19   12.20
   6  -3  -5  134.09    6.20
   6  -3  -5  131.39    8.40
  -6   3   5  134.49    4.80
  -6   3   5  124.69    9.00
   6  -4  -5   25.20    2.50
   6  -4  -5   23.50    5.10
   6  -4  -5   26.40    9.30
  -6   4   5   26.90    6.30
   6  -5  -5  107.69    9.60
   6  -5  -5  152.38   17.30
  -6   5   5  102.49   12.50
   6  -6  -5   56.69   14.10
   6  -6  -5    9.40    4.90
   6   6  -4    6.80    4.70
  -6  -6   4   14.40    7.90
   6   5  -4   16.40    4.30
   6   5  -4   10.00    4.00
  -6  -5   4   11.30    7.00
  -6  -5   4    8.60    3.10
   6   4  -4   74.59    6.70
   6   4  -4   63.39    5.90
  -6  -4   4   64.99   10.00
  -6  -4   4   67.49    6.20
   6   3  -4    2.80    2.00
  -6  -3   4    3.70    1.80
  -6  -3   4    0.90    2.90
  -6  -3   4    3.90    1.70
   6   2  -4   92.59    6.00
   6   2  -4   92.39    4.60
   6   2  -4   85.49    5.50
  -6  -2   4   87.69    7.10
  -6  -2   4   80.09    5.10
  -6  -2   4   94.49    4.90
  -6  -2   4   92.09    4.30
   6   1  -4 1252.77   29.60
   6   1  -4 1303.57   32.00
   6   1  -4 1279.57   31.40
   6   1  -4 1273.17   33.70
  -6  -1   4 1264.97   29.70
  -6  -1   4 1258.27   30.70
  -6  -1   4 1290.97   30.80
   6   0  -4 3906.11   89.09
   6   0  -4 3896.01   87.89
   6   0  -4 3750.22   85.99
  -6   0   4 3919.91   86.29
   6  -1  -4 1281.87   32.30
   6  -1  -4 1319.67   32.90
   6  -1  -4 1269.37   33.90
   6  -1  -4 1280.87   34.30
   6  -1  -4 1287.87   33.10
  -6   1   4 1265.97   32.90
   6  -2  -4   99.79    6.50
   6  -2  -4   92.39    6.30
   6  -2  -4   88.69    8.10
   6  -2  -4   94.39    5.00
  -6   2   4   89.39    6.60
  -6   2   4   90.99    4.30
   6  -3  -4    3.20    2.10
   6  -3  -4    2.60    1.30
   6  -3  -4    3.20    3.60
  -6   3   4    3.20    2.30
  -6   3   4    2.80    1.00
   6  -4  -4   66.69    7.70
   6  -4  -4   67.29    3.00
   6  -4  -4   73.89   11.80
  -6   4   4   54.49    8.30
   6  -5  -4   21.60   10.00
   6  -5  -4   14.90    4.60
  -6   5   4    9.00    4.50
   6  -6  -4   32.70   11.40
   6  -6  -4    6.50    4.40
  -6   6   4    2.60    4.00
   6   6  -3   -1.50    4.20
  -6  -6   3    5.70    3.80
  -6  -6   3   11.80    7.90
   6   5  -3    1.00    2.40
   6   5  -3   -3.60    2.80
  -6  -5   3    7.70    6.30
  -6  -5   3    1.00    2.60
   6   4  -3   71.89    6.00
   6   4  -3   71.99    6.70
  -6  -4   3   71.49   10.50
  -6  -4   3   68.59    6.50
   6   3  -3    8.10    2.60
  -6  -3   3    8.30    2.60
  -6  -3   3    7.30    2.10
   6   2  -3  489.55   14.50
   6   2  -3  510.85   15.60
   6   2  -3  502.25   16.60
  -6  -2   3  502.75   15.30
  -6  -2   3  543.45   15.30
  -6  -2   3  498.85   14.40
   6   1  -3 2272.37   55.29
   6   1  -3 2337.57   53.59
   6   1  -3 2316.27   54.89
   6   1  -3 2269.87   52.29
   6   1  -3 2310.27   53.39
  -6  -1   3 2311.27   53.79
  -6  -1   3 2240.18   52.29
   6   0  -3   -0.10    0.50
   6   0  -3    0.30    1.40
   6   0  -3    0.00    0.90
   6   0  -3   -0.30    1.00
  -6   0   3    0.30    0.70
  -6   0   3    1.80    1.30
   6  -1  -3 2359.06   55.29
   6  -1  -3 2327.47   55.09
   6  -1  -3 2326.17   55.59
   6  -1  -3 2353.96   57.09
  -6   1   3 2327.97   55.69
  -6   1   3 2369.16   54.19
   6  -2  -3  508.35   16.50
   6  -2  -3  528.75   17.30
   6  -2  -3  520.25   14.80
   6  -2  -3  510.65   21.00
  -6   2   3  495.35   17.60
  -6   2   3  513.65   13.90
   6  -3  -3   10.50    2.80
   6  -3  -3    4.40    3.30
   6  -3  -3    6.90    4.80
   6  -3  -3    8.90    1.70
  -6   3   3   10.90    1.90
  -6   3   3    9.50    3.50
   6  -4  -3   66.79   11.20
   6  -4  -3   57.59    6.70
  -6   4   3   79.59    9.60
   6  -5  -3   10.40    7.90
   6  -5  -3    1.90    2.90
  -6   5   3    1.70    4.10
   6  -6  -3    8.50    4.10
   6  -6  -3   30.50   12.60
  -6   6   3    4.60    4.00
  -6  -7   2   47.30   12.20
   6   6  -2   -3.30    3.80
  -6  -6   2   13.20    7.40
  -6  -6   2   -2.40    2.50
   6   5  -2    7.50    4.30
   6   5  -2    7.70    2.90
  -6  -5   2   11.00    3.60
   6   4  -2  211.78   11.50
   6   4  -2  202.58   10.10
  -6  -4   2  220.08   10.70
   6   3  -2   67.69    5.30
   6   3  -2   55.59    8.10
  -6  -3   2   59.09    5.70
  -6  -3   2   59.89    4.80
  -6  -3   2   58.09    5.30
   6   2  -2    9.80    2.40
   6   2  -2   12.90    2.40
   6   2  -2   11.30    2.10
   6   2  -2   13.70    4.00
  -6  -2   2   12.60    2.30
  -6  -2   2   10.50    2.30
   6   1  -2 1819.72   45.50
   6   1  -2 1715.63   41.90
   6   1  -2 1800.42   44.20
   6   1  -2 1816.82   42.50
   6   1  -2 1824.82   42.30
  -6  -1   2 1743.03   42.10
  -6  -1   2 1799.12   44.30
   6   0  -2 1032.60   27.30
   6   0  -2 1095.09   27.30
   6   0  -2 1111.99   28.20
   6   0  -2 1053.89   26.90
  -6   0   2 1056.49   27.10
  -6   0   2 1086.49   27.40
  -6   0   2 1097.69   27.00
   6  -1  -2 1808.32   43.40
   6  -1  -2 1792.22   43.90
   6  -1  -2 1851.21   43.90
   6  -1  -2 1775.22   46.10
  -6   1   2 1818.52   44.30
  -6   1   2 1797.22   47.00
  -6   1   2 1858.61   42.60
   6  -2  -2   12.60    3.20
   6  -2  -2   11.50    1.90
   6  -2  -2    9.40    1.90
   6  -2  -2   11.80    4.20
   6  -2  -2    5.90    2.30
  -6   2   2    9.30    2.50
  -6   2   2   11.60    1.80
  -6   2   2   13.80    2.30
   6  -3  -2   53.39    8.40
   6  -3  -2   57.29    5.10
   6  -3  -2   49.50    7.50
   6  -3  -2   58.49    3.50
  -6   3   2   53.69    3.60
  -6   3   2   57.69    3.10
  -6   3   2   56.59    6.10
   6  -4  -2  208.08    7.40
   6  -4  -2  208.48   10.60
   6  -4  -2  216.18   17.60
  -6   4   2  197.68   12.50
   6  -5  -2   13.30    9.40
   6  -5  -2    8.70    3.50
  -6   5   2   13.60    5.40
   6  -6  -2    6.30   11.00
   6  -6  -2   -2.30    3.40
  -6   6   2   -1.40    4.00
   6  -7  -2   67.59   18.90
  -6  -7   1   95.59   14.90
   6   6  -1    0.20    4.80
  -6  -6   1    1.20    3.10
   6   5  -1    5.10    4.20
  -6  -5   1    9.80    3.90
  -6  -5   1    8.90    3.80
   6   4  -1   -0.50    1.70
   6   4  -1   -1.20    2.70
   6   4  -1   -2.40    3.50
  -6  -4   1   -1.20    2.00
  -6  -4   1   -2.30    2.10
  -6  -4   1   -0.20    2.00
   6   3  -1  318.17   12.70
   6   3  -1  338.77   19.80
  -6  -3   1  346.27   11.30
  -6  -3   1  347.57   12.90
  -6  -3   1  333.57   13.80
   6   2  -1  353.66   11.70
   6   2  -1  362.26   17.40
   6   2  -1  357.56   13.00
   6   2  -1  356.56   11.40
  -6  -2   1  364.86   12.30
  -6  -2   1  366.46   13.10
   6   1  -1   70.39    4.20
   6   1  -1   73.09    4.30
   6   1  -1   64.89    4.70
   6   1  -1   69.89    5.70
  -6  -1   1   65.99    4.20
  -6  -1   1   80.39    5.80
  -6  -1   1   69.99    4.40
   6   0  -1   -0.90    1.20
   6   0  -1   -0.80    0.90
   6   0  -1   -0.80    0.90
   6   0  -1   -1.70    1.40
  -6   0   1    0.60    2.40
  -6   0   1    1.10    1.90
  -6   0   1   -0.50    1.10
   6  -1  -1   80.29    7.10
   6  -1  -1   68.09    4.30
   6  -1  -1   67.69    4.00
   6  -1  -1   77.29    4.60
   6  -1  -1   73.99    4.90
  -6   1   1   85.49    5.40
  -6   1   1   68.29    3.80
   6  -2  -1  373.86   12.60
   6  -2  -1  352.16   13.40
   6  -2  -1  362.76   11.10
   6  -2  -1  370.96   17.60
  -6   2   1  357.56   11.00
  -6   2   1  376.46   14.20
  -6   2   1  360.46   10.90
  -6   2   1  365.66   12.30
   6  -3  -1  339.57   19.60
   6  -3  -1  333.47   12.60
   6  -3  -1  348.17   10.60
  -6   3   1  332.27   14.90
  -6   3   1  333.37    9.60
  -6   3   1  332.57   10.30
   6  -4  -1   -0.50    5.50
   6  -4  -1   -0.80    1.10
   6  -4  -1    0.40    2.20
  -6   4   1   -2.70    2.40
   6  -5  -1    8.40    3.50
   6  -5  -1   13.20    8.90
  -6   5   1    4.30    3.50
   6  -6  -1   -0.20    2.90
   6  -6  -1   -1.10   11.10
  -6   6   1    3.50    4.90
   6  -7  -1   11.20    4.70
   6  -7  -1   34.50   17.50
  -6  -7   0   29.00   10.40
  -6  -7   0    1.80    4.10
   6   6   0   -3.40    4.40
  -6  -6   0   -0.80    3.10
  -6  -6   0    5.50    3.30
   6   5   0   -3.20    3.30
   6   5   0    1.30    5.10
  -6  -5   0    3.50    2.90
  -6  -5   0    3.20    3.30
  -6  -5   0   -0.30    2.30
  -6  -5   0    5.80    3.30
   6   4   0    1.20    3.70
   6   4   0    2.20    3.20
  -6  -4   0    2.10    2.10
  -6  -4   0    2.90    2.80
  -6  -4   0   -0.60    2.50
  -6  -4   0   -1.10    2.00
   6   3   0   73.19    5.70
   6   3   0   75.99    9.70
  -6  -3   0   70.39    4.90
  -6  -3   0   84.99    6.00
  -6  -3   0   88.59    6.90
  -6  -3   0   78.29    6.90
   6   2   0  220.88   13.70
   6   2   0  217.48    9.50
   6   2   0  228.78    8.00
   6   2   0  217.18    8.70
  -6  -2   0  206.58   10.80
  -6  -2   0  232.08   10.20
  -6  -2   0  245.68    9.70
  -6  -2   0  228.88    8.70
   6   1   0    6.10    1.80
   6   1   0    6.20    2.70
   6   1   0    2.60    1.20
   6   1   0    7.80    2.30
  -6  -1   0    7.30    2.30
  -6  -1   0    3.90    2.10
  -6  -1   0    5.30    1.80
   6   0   0  623.54   20.50
   6   0   0  577.64   17.20
   6   0   0  601.44   16.70
   6   0   0  612.04   16.80
   6   0   0  603.34   17.70
  -6   0   0  595.14   17.70
  -6   0   0  572.54   19.20
  -6   0   0  581.04   16.40
   6  -1   0    7.20    1.80
   6  -1   0    7.50    3.00
   6  -1   0    8.50    4.00
   6  -1   0    2.30    1.60
  -6   1   0    2.40    1.80
  -6   1   0    7.50    1.70
  -6   1   0    5.10    2.40
   6  -2   0  228.08   13.60
   6  -2   0  227.88    9.10
   6  -2   0  230.68    8.20
   6  -2   0  219.88   10.40
  -6   2   0  235.28    9.20
  -6   2   0  233.38   10.50
   6  -3   0   77.09    4.50
   6  -3   0   83.79    5.60
   6  -3   0   84.89   10.70
  -6   3   0   84.79    4.00
  -6   3   0   85.59    4.50
  -6   3   0   77.19    7.00
   6  -4   0    2.60    1.50
   6  -4   0    1.10    5.90
   6  -4   0    4.10    2.30
  -6   4   0    1.80    0.60
  -6   4   0    2.40    0.60
  -6   4   0    0.40    2.10
   6  -5   0   -0.80    8.60
   6  -5   0    4.80    2.90
   6  -5   0    1.90    1.70
  -6   5   0   -0.90    3.40
   6  -6   0    0.20    3.40
   6  -6   0   -9.10   11.20
  -6   6   0   -0.70    3.10
   6  -7   0   20.60   17.40
   6   6   1   -4.30    4.50
  -6  -6  -1    6.90    3.40
  -6  -6  -1   -3.90    2.90
   6   5   1   48.80    8.20
   6   5   1   79.99   17.90
  -6  -5  -1   61.69    7.80
  -6  -5  -1   61.49    8.60
  -6  -5  -1   51.49    5.10
  -6  -5  -1   49.60    7.00
   6   4   1   18.20    7.80
  -6  -4  -1   15.80    3.00
  -6  -4  -1   23.20    4.90
  -6  -4  -1   15.90    4.00
  -6  -4  -1   11.30    4.00
   6   3   1    0.50    3.40
  -6  -3  -1    0.60    1.50
  -6  -3  -1    1.10    2.40
  -6  -3  -1    0.70    1.50
  -6  -3  -1    1.70    2.40
   6   2   1   30.70    6.90
   6   2   1   37.50    3.20
  -6  -2  -1   29.00    3.30
  -6  -2  -1   32.20    5.20
  -6  -2  -1   30.70    4.60
  -6  -2  -1   25.50    3.90
   6   1   1 2491.25   66.49
   6   1   1 2447.56   59.99
   6   1   1 2506.55   59.09
   6   1   1 2521.35   59.19
  -6  -1  -1 2632.04   58.99
  -6  -1  -1 2581.64   60.59
  -6  -1  -1 2634.24   63.39
   6   0   1   -1.10    1.70
   6   0   1   -1.00    1.10
   6   0   1   -0.50    0.80
   6   0   1   -0.30    1.50
  -6   0  -1    0.20    2.20
  -6   0  -1   -1.80    0.90
  -6   0  -1    0.50    0.80
   6  -1   1 2500.85   67.39
   6  -1   1 2606.74   59.99
   6  -1   1 2518.15   61.69
   6  -1   1 2601.54   59.79
  -6   1  -1 2583.84   62.39
  -6   1  -1 2707.23   62.19
  -6   1  -1 2615.04   59.69
   6  -2   1   37.80    3.90
   6  -2   1   34.00    4.70
   6  -2   1   27.00    3.10
   6  -2   1   35.80    7.10
  -6   2  -1   32.10    3.90
  -6   2  -1   32.10    4.50
   6  -3   1   -0.10    1.20
   6  -3   1    1.70    1.90
   6  -3   1    1.50    5.40
  -6   3  -1    0.60    1.20
  -6   3  -1    0.00    1.60
   6  -4   1   17.00    9.10
   6  -4   1   21.60    3.20
   6  -4   1   13.80    3.20
  -6   4  -1   19.90    5.20
  -6   4  -1   20.20    2.20
   6  -5   1   87.09   19.10
   6  -5   1   48.10    4.80
   6  -5   1   49.10    5.80
  -6   5  -1   44.20    8.20
   6  -6   1   -1.50    2.70
   6  -6   1   -8.00   12.50
  -6   6  -1    0.90    4.50
   6   6   2   -0.90    5.20
   6   6   2   17.60   13.30
  -6  -6  -2    7.40    4.90
  -6  -6  -2    8.40    3.70
   6   5   2   16.80    5.40
   6   5   2   24.10   11.50
  -6  -5  -2   20.30    4.80
  -6  -5  -2   19.20    4.90
  -6  -5  -2   25.10    6.10
  -6  -5  -2   15.10    3.00
   6   4   2    2.00    3.90
  -6  -4  -2    4.70    2.10
  -6  -4  -2    0.30    2.20
  -6  -4  -2    4.90    3.00
  -6  -4  -2    3.70    2.90
   6   3   2    1.40    3.80
  -6  -3  -2   -0.30    1.30
  -6  -3  -2    0.30    2.20
  -6  -3  -2    0.90    2.10
   6   2   2  413.56   12.30
   6   2   2  444.46   22.10
  -6  -2  -2  473.45   17.00
  -6  -2  -2  447.96   13.70
  -6  -2  -2  482.25   16.10
  -6  -2  -2  453.85   17.40
   6   1   2   93.69    5.60
   6   1   2   88.39    5.20
   6   1   2   89.49    8.40
   6   1   2   84.29    4.90
  -6  -1  -2   85.09    6.60
  -6  -1  -2   83.19    5.90
  -6  -1  -2   92.29    4.80
   6   0   2  757.92   21.80
   6   0   2  777.42   20.60
   6   0   2  766.12   20.50
   6   0   2  753.72   27.00
  -6   0  -2  765.02   20.30
  -6   0  -2  751.52   22.30
  -6   0  -2  734.83   23.20
   6  -1   2   90.19    5.00
   6  -1   2   97.69    6.80
   6  -1   2  106.99    5.30
   6  -1   2   88.59    9.30
  -6   1  -2   97.99    6.40
  -6   1  -2  111.89    6.70
   6  -2   2  477.25   14.20
   6  -2   2  451.75   22.30
   6  -2   2  469.15   14.20
   6  -2   2  444.76   16.60
  -6   2  -2  467.15   16.90
  -6   2  -2  469.95   15.50
   6  -3   2    1.60    1.80
   6  -3   2    9.40    7.10
   6  -3   2   -1.00    1.40
  -6   3  -2    1.60    2.50
  -6   3  -2    1.10    1.60
   6  -4   2    3.70    2.10
   6  -4   2    3.30    2.20
   6  -4   2    6.60    8.50
  -6   4  -2    2.80    3.20
  -6   4  -2    1.60    1.40
   6  -5   2   16.70    3.90
   6  -5   2   19.20   11.00
   6  -5   2   14.30    3.30
  -6   5  -2    9.10    4.90
   6  -6   2   -6.00   14.90
  -6   6  -2    4.20    4.10
   6   6   3   23.90   13.90
  -6  -6  -3   14.20    5.80
  -6  -6  -3   23.70    6.20
   6   5   3    6.20    7.60
  -6  -5  -3    0.40    3.80
  -6  -5  -3   -0.90    2.40
  -6  -5  -3    3.00    2.90
   6   4   3    2.70    5.70
  -6  -4  -3    4.40    3.00
  -6  -4  -3    5.50    3.10
  -6  -4  -3    2.50    1.80
  -6  -4  -3    1.50    2.10
   6   3   3    8.60    5.40
  -6  -3  -3    6.40    1.90
  -6  -3  -3    9.10    3.50
  -6  -3  -3    6.80    2.90
   6   2   3  362.46   11.90
   6   2   3  365.86   10.20
   6   2   3  340.97   19.80
  -6  -2  -3  340.47   11.40
  -6  -2  -3  343.17   14.80
  -6  -2  -3  354.26   13.90
  -6  -2  -3  362.16   15.10
   6   1   3   97.69    6.10
   6   1   3  100.29    5.30
   6   1   3   96.19    9.30
  -6  -1  -3  101.09    7.10
  -6  -1  -3  101.99    5.20
  -6  -1  -3   92.89    6.30
   6   0   3   -0.20    1.30
   6   0   3    0.10    1.20
   6   0   3   -0.30    2.50
   6   0   3    0.10    0.90
  -6   0  -3   -0.60    1.80
  -6   0  -3    1.10    1.90
   6  -1   3  101.19    7.10
   6  -1   3   95.99   10.10
   6  -1   3  101.49    5.10
   6  -1   3   93.99    5.40
  -6   1  -3   95.89    6.50
  -6   1  -3  114.29    7.10
   6  -2   3  344.37   19.70
   6  -2   3  373.46   12.30
   6  -2   3  357.36   11.60
   6  -2   3  338.57   14.10
  -6   2  -3  370.56   14.70
  -6   2  -3  353.76   13.50
   6  -3   3    8.30    2.40
   6  -3   3    6.00    2.20
   6  -3   3   10.00    6.80
  -6   3  -3   10.50    2.70
  -6   3  -3   10.10    3.70
   6  -4   3   -1.80    8.60
   6  -4   3    4.70    2.20
   6  -4   3    4.50    2.40
  -6   4  -3    0.30    2.10
  -6   4  -3    0.50    1.50
   6  -5   3   -3.50   10.90
   6  -5   3    3.20    2.60
  -6   5  -3   -0.80    3.60
   6  -6   3    4.20   14.20
  -6   6  -3   19.10    6.70
   6   6   4   18.30   12.10
  -6  -6  -4    7.90    5.70
   6   5   4    9.20    9.10
  -6  -5  -4    4.90    3.30
  -6  -5  -4    8.10    4.20
  -6  -5  -4    9.70    3.90
   6   4   4   15.20    8.40
  -6  -4  -4    7.60    3.40
  -6  -4  -4    8.30    2.10
  -6  -4  -4    9.70    4.50
  -6  -4  -4    6.90    3.50
   6   3   4    9.10    5.90
  -6  -3  -4    8.90    2.30
  -6  -3  -4    6.60    3.30
  -6  -3  -4    4.40    2.40
  -6  -3  -4    6.30    3.70
   6   2   4    3.30    1.70
   6   2   4    6.50    4.50
   6   2   4    5.80    1.30
  -6  -2  -4    2.70    2.40
  -6  -2  -4    9.10    2.10
  -6  -2  -4    4.20    2.50
   6   1   4  225.18   10.30
   6   1   4  251.27    9.30
   6   1   4  227.18   15.20
  -6  -1  -4  225.08   11.60
  -6  -1  -4  252.07   11.30
   6   0   4  365.16   12.10
   6   0   4  363.76   19.10
   6   0   4  370.36   12.10
   6   0   4  356.16   13.40
  -6   0  -4  339.27   14.60
  -6   0  -4  339.67   14.00
   6  -1   4  237.68    9.30
   6  -1   4  234.98   10.70
   6  -1   4  228.18   15.80
   6  -1   4  226.48    8.60
  -6   1  -4  246.28   11.50
  -6   1  -4  242.18   11.10
   6  -2   4    5.70    1.90
   6  -2   4    1.50    4.90
   6  -2   4    2.10    4.40
   6  -2   4    7.80    2.10
  -6   2  -4    8.80    3.60
  -6   2  -4    5.90    2.60
   6  -3   4   10.50    2.80
   6  -3   4    8.70    2.20
   6  -3   4   11.60    7.70
  -6   3  -4    8.60    2.80
  -6   3  -4   10.10    3.30
   6  -4   4   19.70   12.00
   6  -4   4   11.00    3.60
   6  -4   4    7.30    2.40
  -6   4  -4   12.10    4.30
  -6   4  -4    8.80    2.60
   6  -5   4   -0.70   13.00
  -6   5  -4    7.50    4.10
   6  -6   4    4.80   19.30
  -6   6  -4   10.60    5.80
   6   6   5   23.50   14.90
  -6  -6  -5   11.90    6.30
   6   5   5    6.40    7.40
  -6  -5  -5    1.80    3.20
  -6  -5  -5    4.70    2.90
  -6  -5  -5    6.80    4.20
   6   4   5    0.30    4.40
  -6  -4  -5   -0.40    3.60
  -6  -4  -5    2.20    3.10
  -6  -4  -5   -1.10    1.40
   6   3   5    0.80    1.40
   6   3   5   -1.50    4.00
  -6  -3  -5    2.00    2.70
  -6  -3  -5    2.20    2.60
  -6  -3  -5    2.50    2.90
   6   2   5  105.09    4.00
   6   2   5   99.79    5.70
   6   2   5   99.49   11.90
  -6  -2  -5  111.39    8.50
   6   1   5  107.79   11.10
   6   1   5  105.79    5.90
  -6  -1  -5  112.19    7.50
  -6  -1  -5  105.49    8.10
   6   0   5    0.40    1.80
   6   0   5    0.70    1.50
   6   0   5   -0.90    2.70
  -6   0  -5   -0.10    2.90
  -6   0  -5    0.50    2.20
   6  -1   5  115.49    6.50
   6  -1   5  114.69    7.70
   6  -1   5  104.49   11.70
   6  -1   5  112.19    5.70
  -6   1  -5   93.89    7.40
  -6   1  -5  121.49    8.10
   6  -2   5  111.69    5.50
   6  -2   5   93.99    6.20
   6  -2   5  107.39   13.90
  -6   2  -5   96.39    7.30
  -6   2  -5   90.39    7.80
   6  -3   5    5.00    7.10
   6  -3   5    2.70    1.60
  -6   3  -5    0.80    2.80
  -6   3  -5   -0.20    1.80
   6  -4   5    2.00    1.80
   6  -4   5   -6.30   10.70
  -6   4  -5   -0.20    1.70
  -6   4  -5   -2.10    2.50
   6  -5   5    1.10   11.60
  -6   5  -5    5.30    3.50
   6  -6   5  -13.70   20.10
   6   6   6    5.00   11.80
  -6  -6  -6   -2.50    3.30
   6   5   6    0.80    8.20
  -6  -5  -6    5.80    3.90
  -6  -5  -6   13.60    4.20
  -6  -5  -6    4.50    3.70
   6   4   6    1.60    6.90
  -6  -4  -6    2.60    2.70
  -6  -4  -6   -1.00    2.60
  -6  -4  -6   -0.40    2.90
   6   3   6  254.67   10.10
   6   3   6  268.67   22.20
  -6  -3  -6  245.38   13.80
  -6  -3  -6  235.68   14.20
  -6  -3  -6  278.07   13.80
   6   2   6    1.70    4.50
   6   2   6    2.10    1.80
  -6  -2  -6    4.50    2.90
  -6  -2  -6    0.70    2.20
  -6  -2  -6    0.80    1.90
   6   1   6   38.90    4.40
   6   1   6   47.40   10.00
  -6  -1  -6   45.90    6.10
  -6  -1  -6   47.50    6.70
   6   0   6    2.80    3.90
   6   0   6    7.30    2.10
  -6   0  -6    6.00    3.80
  -6   0  -6    5.20    3.00
   6  -1   6   38.20    9.40
   6  -1   6   49.60    5.10
  -6   1  -6   44.60    6.40
  -6   1  -6   41.40    6.50
   6  -2   6   -0.60    1.20
   6  -2   6   -0.70    6.60
  -6   2  -6    1.10    2.20
  -6   2  -6    1.90    3.50
   6  -3   6  281.47   22.50
   6  -3   6  262.47    9.20
  -6   3  -6  283.97   13.30
  -6   3  -6  263.57   14.00
   6  -4   6   -6.70    8.40
  -6   4  -6    0.10    2.10
  -6   4  -6    2.70    3.20
   6  -5   6  -15.10   16.70
  -6   5  -6    3.10    4.00
   6  -6   6  -35.50   21.00
   6   5   7   38.60   16.80
  -6  -5  -7   29.70    7.30
  -6  -5  -7   23.80    6.00
   6   4   7   63.79   17.70
  -6  -4  -7   43.40    6.80
  -6  -4  -7   41.70    7.20
  -6  -4  -7   41.00    7.90
   6   3   7   -1.00    3.60
   6   3   7    0.40    1.70
  -6  -3  -7    0.10    3.00
  -6  -3  -7    4.10    3.20
  -6  -3  -7   -0.10    2.50
   6   2   7   13.90    7.70
   6   2   7   13.00    2.80
  -6  -2  -7   10.40    4.30
  -6  -2  -7   19.10    5.10
  -6  -2  -7   10.10    4.00
   6   1   7  345.37   22.10
   6   1   7  341.67   12.50
  -6  -1  -7  322.67   16.00
  -6  -1  -7  328.57   15.00
   6   0   7    0.30    1.30
   6   0   7   -0.50    3.70
  -6   0  -7   -2.30    3.30
  -6   0  -7    1.40    2.70
   6  -1   7  363.86   23.30
  -6   1  -7  372.96   16.40
  -6   1  -7  355.86   16.50
   6  -2   7   20.00    9.90
  -6   2  -7   12.10    4.60
  -6   2  -7   16.40    4.40
   6  -3   7    1.90    9.60
  -6   3  -7   -2.50    2.10
  -6   3  -7    0.70    2.40
   6  -4   7   72.69   20.90
  -6   4  -7   49.99    6.90
  -6   4  -7   50.29    8.10
   6  -5   7   16.30   20.60
  -6   5  -7   33.10    7.30
   6   5   8   36.30   15.30
  -6  -5  -8    9.60    4.90
  -6  -5  -8    3.90    5.00
   6   4   8   16.30   10.40
  -6  -4  -8   15.80    5.20
  -6  -4  -8    6.00    4.10
  -6  -4  -8   12.90    4.00
   6   3   8    2.70    2.00
   6   3   8   -1.80    6.30
  -6  -3  -8    1.90    4.00
  -6  -3  -8   -0.20    3.40
  -6  -3  -8    4.50    2.60
   6   2   8  172.18    8.70
   6   2   8  194.18   19.50
  -6  -2  -8  191.18   13.00
  -6  -2  -8  190.48   12.70
  -6  -2  -8  191.48   11.90
   6   1   8   91.29   13.20
   6   1   8   79.99    5.70
  -6  -1  -8   90.79    8.00
  -6  -1  -8   77.89    9.50
  -6  -1  -8   82.79    9.20
   6   0   8  485.75   27.30
  -6   0  -8  474.65   19.20
  -6   0  -8  448.16   20.00
   6  -1   8   77.09   12.60
  -6   1  -8   89.29    9.10
  -6   1  -8   70.79    8.90
   6  -2   8  198.38   18.60
  -6   2  -8  179.18   11.20
  -6   2  -8  161.98   11.30
   6  -3   8   -5.00    6.40
  -6   3  -8   -0.90    3.20
  -6   3  -8   -0.50    2.60
   6  -4   8    1.30   13.80
  -6   4  -8    7.50    3.60
  -6   4  -8   11.40    4.70
   6  -5   8   -1.10   19.00
  -6   5  -8   14.60    5.40
   6   5   9   12.80   12.20
  -6  -5  -9   -1.80    4.80
  -6  -5  -9    3.90    4.20
   6   4   9   -3.60    7.80
  -6  -4  -9   -0.70    4.30
  -6  -4  -9    0.80    3.70
   6   3   9   54.39   15.80
  -6  -3  -9   33.40    6.30
  -6  -3  -9   40.90    7.70
  -6  -3  -9   41.70    8.10
   6   2   9   27.80   11.10
  -6  -2  -9   19.70    5.80
  -6  -2  -9   18.40    5.10
  -6  -2  -9   17.00    5.20
   6   1   9    2.60    5.70
  -6  -1  -9    3.40    3.60
  -6  -1  -9    1.90    3.70
  -6  -1  -9   -0.70    3.50
   6   0   9    1.40    3.70
  -6   0  -9    0.60    4.10
  -6   0  -9    0.40    2.90
  -6   0  -9   -2.50    1.80
   6  -1   9    2.40    5.30
  -6   1  -9   -4.60    4.10
  -6   1  -9    1.80    3.30
  -6   1  -9   -0.70    2.10
   6  -2   9   30.80   11.70
  -6   2  -9   20.10    5.60
  -6   2  -9   21.30    5.30
  -6   2  -9   15.70    3.60
   6  -3   9   38.30   15.10
  -6   3  -9   39.10    7.10
  -6   3  -9   28.20    6.30
   6  -4   9   -4.90   13.20
  -6   4  -9    1.80    3.30
  -6   4  -9   -0.30    3.00
   6  -5   9  -16.70   16.50
  -6   5  -9    2.00    4.20
   6   4  10    6.30   10.90
  -6  -4 -10    2.20    3.60
  -6  -4 -10    2.30    3.90
   6   3  10   23.80   12.80
  -6  -3 -10   19.20    5.80
  -6  -3 -10   25.90    5.70
  -6  -3 -10   20.60    6.60
   6   2  10    0.70   12.50
  -6  -2 -10    7.70    3.90
  -6  -2 -10    2.30    3.20
  -6  -2 -10   -4.30    1.80
   6   1  10    2.80    5.20
  -6  -1 -10   -2.60    3.50
  -6  -1 -10    0.90    3.00
  -6  -1 -10    1.00    2.50
   6   0  10    9.80    7.40
  -6   0 -10    2.90    3.80
  -6   0 -10    5.30    4.90
  -6   0 -10    9.50    4.30
   6  -1  10    0.70    4.10
  -6   1 -10    0.80    2.90
  -6   1 -10    1.40    2.50
  -6   1 -10   -7.50    4.20
   6  -2  10   10.20    8.90
  -6   2 -10   -5.20    3.70
  -6   2 -10   -1.00    2.30
   6  -3  10   24.70   13.20
  -6   3 -10   27.60    6.60
  -6   3 -10   14.80    5.20
   6  -4  10   14.60   14.40
  -6   4 -10    3.20    4.20
  -6   4 -10    0.20    3.60
   6   3  11    7.50    9.60
  -6  -3 -11    2.40    4.70
  -6  -3 -11    7.30    5.20
   6   2  11   11.10    9.10
  -6  -2 -11   11.00    5.30
  -6  -2 -11    5.60    5.00
  -6  -2 -11    4.00    4.20
   6   1  11   11.90    7.40
  -6  -1 -11    8.40    4.60
  -6  -1 -11    8.00    5.10
  -6  -1 -11    1.20    3.20
   6   0  11    4.00    6.00
  -6   0 -11    0.00    3.50
  -6   0 -11   -5.50    4.10
  -6   0 -11   -0.30    2.90
   6  -1  11   14.40    8.00
  -6   1 -11   -3.30    5.10
  -6   1 -11    6.50    3.90
  -6   1 -11    7.10    3.50
   6  -2  11   11.70    9.60
  -6   2 -11   -3.60    4.50
  -6   2 -11    1.40    2.80
   6  -3  11    5.40    8.10
  -6   3 -11   -2.40    3.40
  -6   3 -11   -0.20    3.90
   6   3  12    5.60   11.00
  -6  -3 -12    5.40    5.20
  -6  -3 -12   -1.00    4.90
   6   2  12   17.10   10.50
  -6  -2 -12   11.50    5.30
  -6  -2 -12    8.80    5.60
  -6  -2 -12   -1.30    4.30
   6   1  12    9.60    8.00
  -6  -1 -12    6.10    5.20
  -6  -1 -12   -1.20    4.50
  -6  -1 -12    6.00    4.60
   6   0  12    5.90    5.80
  -6   0 -12   -8.20    5.00
  -6   0 -12    3.30    3.40
  -6   0 -12    8.20    5.30
   6  -1  12   19.20    9.30
  -6   1 -12  -10.70    4.80
  -6   1 -12    4.40    4.00
   6  -2  12   17.80   10.60
  -6   2 -12    4.80    4.60
  -6   2 -12    0.50    5.10
   6  -3  12   23.50   11.90
  -6   3 -12    0.60    4.50
   6   1  13   16.40    9.30
  -6  -1 -13    6.10    5.50
  -6  -1 -13    1.90    5.60
  -6  -1 -13    1.20    4.10
   6   0  13   13.80    7.50
  -6   0 -13  -14.30    5.20
  -6   0 -13    2.20    4.80
   6  -1  13   25.10    9.30
  -6   1 -13   -6.50    6.00
  -6   1 -13    4.00    4.70
   7   1 -15    7.40    5.50
   7   0 -15   -1.10    4.10
   7  -1 -15    2.60    4.30
   7  -1 -15    6.80    4.60
   7   2 -14   -0.10    4.10
   7   1 -14    3.60    4.50
   7   0 -14   10.90    4.20
   7   0 -14    7.90    5.20
   7  -1 -14    6.00    4.20
   7  -1 -14    7.40    4.30
   7  -2 -14   -0.50    3.70
   7  -2 -14    0.40    4.20
   7   3 -13    6.90    4.90
   7   2 -13   -3.40    3.10
   7   1 -13   -1.00    2.50
   7   0 -13   -1.30    2.90
   7   0 -13   -0.70    3.50
   7  -1 -13   -0.30    2.80
   7  -1 -13    3.10    3.50
   7  -2 -13   -2.40    3.30
   7  -2 -13   -1.30    3.00
   7  -3 -13    7.40    4.90
   7  -3 -13    8.40    4.60
   7   4 -12    9.30    5.10
   7   3 -12    5.40    3.80
   7   2 -12   -0.90    3.20
   7   1 -12   10.40    3.50
   7   1 -12   13.80    4.70
   7   0 -12   79.69    7.30
   7   0 -12   79.99   10.00
   7  -1 -12   22.50    4.10
   7  -1 -12   15.10    4.50
   7  -1 -12   17.10    5.70
   7  -2 -12   -2.90    2.80
   7  -2 -12    1.40    2.80
   7  -2 -12   -1.80    1.90
   7  -3 -12    4.10    3.60
   7  -3 -12    8.50    4.80
   7  -4 -12    7.50    5.00
  -7   4  12   12.00    8.70
   7   4 -11   -1.80    3.20
   7   3 -11    5.80    4.20
   7   2 -11   30.00    6.40
   7   1 -11    3.00    3.80
   7   1 -11   -3.10    1.80
   7   0 -11    1.80    2.80
   7   0 -11    1.20    2.60
   7   0 -11    3.90    3.60
   7  -1 -11    0.70    2.20
   7  -1 -11    4.00    3.50
   7  -1 -11    1.90    2.30
  -7   1  11    3.00    3.20
   7  -2 -11   41.20    4.70
   7  -2 -11   32.10    5.90
   7  -2 -11   46.50    6.90
  -7   2  11   30.80    7.90
  -7   2  11   31.40    5.00
   7  -3 -11    5.60    3.40
   7  -3 -11    9.50    4.10
  -7   3  11    8.90    5.90
  -7   3  11    7.90    4.30
   7  -4 -11    4.30    4.50
   7  -4 -11    3.20    4.00
  -7   4  11    5.50    4.30
   7   5 -10    4.60    3.90
   7   4 -10   -2.90    2.90
   7   3 -10   -0.10    3.30
  -7  -3  10    0.90    5.20
   7   2 -10   19.40    3.10
   7   2 -10   21.00    5.00
  -7  -2  10   24.80    5.00
   7   1 -10    8.80    2.90
   7   1 -10    6.90    4.10
  -7  -1  10    7.70    2.70
   7   0 -10  703.93   21.80
   7   0 -10  679.33   24.80
   7   0 -10  694.83   22.10
  -7   0  10  689.83   22.90
   7  -1 -10    8.40    3.90
   7  -1 -10    5.10    3.40
   7  -1 -10    6.40    2.60
   7  -1 -10    3.90    2.30
  -7   1  10    4.90    2.40
  -7   1  10    3.00    3.40
   7  -2 -10   14.10    4.30
   7  -2 -10   18.60    3.40
   7  -2 -10   17.60    4.00
   7  -2 -10   15.50    4.10
  -7   2  10   17.40    6.10
  -7   2  10   17.40    4.00
   7  -3 -10    3.70    3.10
   7  -3 -10    3.40    3.00
   7  -3 -10    3.30    2.30
  -7   3  10    3.70    3.20
   7  -4 -10    2.00    4.00
   7  -4 -10    2.60    2.90
  -7   4  10    5.30    4.00
   7  -5 -10    4.80    4.90
  -7   5  10    9.70    5.20
   7   5  -9    1.30    2.90
  -7  -5   9  -10.20    8.40
   7   4  -9    2.60    3.30
  -7  -4   9   -9.90    6.70
   7   3  -9   71.99    9.00
  -7  -3   9   67.19   10.40
   7   2  -9    4.70    2.00
   7   2  -9    7.00    3.20
  -7  -2   9   10.50    3.80
   7   1  -9   67.49    6.70
   7   1  -9   63.09    6.60
   7   1  -9   71.39    5.30
  -7  -1   9   81.39    5.50
   7   0  -9   -0.70    0.90
   7   0  -9    3.10    3.00
   7   0  -9    1.60    2.30
   7   0  -9    1.30    2.30
   7   0  -9    0.90    0.50
  -7   0   9    2.10    1.90
   7  -1  -9   73.69    7.00
   7  -1  -9   73.89    5.00
   7  -1  -9   73.49    6.50
   7  -1  -9   61.69    5.60
  -7   1   9   72.79    5.20
  -7   1   9   68.39    6.80
   7  -2  -9    5.80    3.10
   7  -2  -9    5.50    3.40
   7  -2  -9    7.10    2.70
   7  -2  -9    7.10    2.70
  -7   2   9    6.80    3.20
  -7   2   9    4.10    3.90
   7  -3  -9   69.89    6.50
   7  -3  -9   72.99    8.90
  -7   3   9   63.19    6.00
  -7   3   9   58.99    7.70
   7  -4  -9    2.80    3.90
   7  -4  -9    4.70    2.90
  -7   4   9    6.30    4.30
  -7   5   9    9.50    5.40
   7   6  -8   -0.60    3.10
  -7  -6   8   -0.10    9.70
   7   5  -8   -2.90    2.50
  -7  -5   8   -4.40    6.30
   7   4  -8  106.69    8.90
  -7  -4   8   84.19   12.40
   7   3  -8   17.00    2.40
   7   3  -8   16.60    4.30
  -7  -3   8    8.00    6.40
   7   2  -8   68.99    4.50
   7   2  -8   57.29    7.10
  -7  -2   8   64.49    7.10
   7   1  -8    3.50    2.80
   7   1  -8    8.10    2.50
   7   1  -8    3.30    2.00
  -7  -1   8    6.90    1.80
   7   0  -8   47.20    3.80
   7   0  -8   62.79    5.20
   7   0  -8   51.79    6.50
   7   0  -8   51.99    5.20
   7   0  -8   50.29    2.90
  -7   0   8   55.99    3.70
  -7   0   8   50.29    2.70
   7  -1  -8    9.80    2.50
   7  -1  -8    4.10    2.00
   7  -1  -8    4.70    2.20
   7  -1  -8    6.40    2.80
   7  -1  -8    5.20    2.90
  -7   1   8    3.20    2.00
  -7   1   8    2.40    2.40
   7  -2  -8   65.39    5.70
   7  -2  -8   69.69    7.60
   7  -2  -8   62.19    5.80
  -7   2   8   53.29    5.70
   7  -3  -8   22.70    5.20
   7  -3  -8   13.00    3.30
  -7   3   8   11.70    4.30
  -7   3   8   15.50    2.30
   7  -4  -8  110.19    6.90
   7  -4  -8  103.59    9.10
  -7   4   8  106.89   10.20
   7   6  -7    7.90    4.40
  -7  -6   7   15.60   10.10
   7   5  -7   17.80    4.80
  -7  -5   7   21.40    9.80
   7   4  -7   33.60    5.90
  -7  -4   7   36.00    5.30
  -7  -4   7   28.70    8.30
   7   3  -7   -1.10    2.30
   7   3  -7    7.60    1.90
  -7  -3   7    3.50    1.40
  -7  -3   7    2.90    5.00
  -7  -3   7    4.70    1.30
   7   2  -7  111.49    5.60
   7   2  -7  101.49    6.80
   7   2  -7  116.69    8.10
  -7  -2   7  109.19    8.30
   7   1  -7    1.20    2.20
   7   1  -7    1.70    1.80
   7   1  -7    0.40    1.70
  -7  -1   7    0.70    0.90
  -7  -1   7    1.00    0.70
   7   0  -7    0.00    1.80
   7   0  -7    0.60    1.50
   7   0  -7   -0.30    1.30
   7   0  -7    0.10    1.50
  -7   0   7   -0.10    0.80
   7  -1  -7    1.80    2.20
   7  -1  -7    0.20    1.80
   7  -1  -7   -0.80    1.60
   7  -1  -7    1.00    1.20
   7  -1  -7    3.50    1.40
  -7   1   7    0.60    1.50
   7  -2  -7  108.39    7.90
   7  -2  -7  116.59    7.40
   7  -2  -7  118.59    7.30
  -7   2   7  111.09    7.90
   7  -3  -7    3.20    3.10
   7  -3  -7    3.70    2.10
  -7   3   7    3.60    1.30
  -7   3   7    4.40    3.20
   7  -4  -7   43.70   10.80
   7  -4  -7   30.20    4.00
   7  -4  -7   30.80    6.20
  -7   4   7   30.90    6.30
   7  -5  -7   16.60    5.70
  -7   5   7   16.60    5.70
   7   6  -6    3.00    3.70
  -7  -6   6   12.10    7.70
   7   5  -6    0.80    2.80
  -7  -5   6    5.20    6.00
   7   4  -6  131.19    9.00
  -7  -4   6  137.99   13.70
  -7  -4   6  146.09    7.30
   7   3  -6   69.29    6.20
   7   3  -6   73.39    4.40
  -7  -3   6   74.49    8.70
  -7  -3   6   73.69    4.10
  -7  -3   6   70.29    4.60
   7   2  -6  110.29    7.50
   7   2  -6  111.19    5.60
   7   2  -6   88.29    6.10
  -7  -2   6  106.99    4.10
  -7  -2   6  103.39    7.30
  -7  -2   6   99.29    7.50
  -7  -2   6  107.49    4.10
   7   1  -6   20.60    4.10
   7   1  -6   23.90    3.30
   7   1  -6   23.40    3.60
  -7  -1   6   26.00    1.30
  -7  -1   6   25.50    1.30
   7   0  -6    2.10    1.60
   7   0  -6    1.60    1.90
   7   0  -6    1.70    1.60
   7   0  -6    1.50    1.70
  -7   0   6    2.50    1.20
   7  -1  -6   25.20    3.90
   7  -1  -6   25.30    3.50
   7  -1  -6   25.20    4.10
   7  -1  -6   29.20    3.20
   7  -1  -6   24.00    3.30
  -7   1   6   29.70    3.80
   7  -2  -6  101.09    6.90
   7  -2  -6  101.89    6.30
   7  -2  -6   96.09    6.90
   7  -2  -6   97.49    8.70
  -7   2   6   97.89    7.20
  -7   2   6   93.79    5.10
   7  -3  -6   72.59    7.70
   7  -3  -6   72.09    5.10
   7  -3  -6   69.09    9.30
  -7   3   6   74.89    3.80
  -7   3   6   70.09    7.30
   7  -4  -6  147.89    6.70
   7  -4  -6  142.79   15.80
   7  -4  -6  138.19   10.20
  -7   4   6  147.29   11.60
   7  -5  -6   24.90    8.80
   7  -5  -6   -0.50    3.40
  -7   5   6    0.40    4.00
   7   6  -5    8.30    3.90
  -7  -6   5   20.00    8.80
   7   5  -5  158.58   10.40
  -7  -5   5  169.18    9.50
  -7  -5   5  163.78   16.90
   7   4  -5  228.68   11.80
  -7  -4   5  222.28   17.10
  -7  -4   5  199.48   10.50
  -7  -4   5  231.88   10.00
   7   3  -5  180.58    7.40
   7   3  -5  156.08    9.40
  -7  -3   5  171.78    8.10
  -7  -3   5  170.68    7.20
  -7  -3   5  161.18   11.80
   7   2  -5  195.98    9.90
   7   2  -5  189.08    7.70
   7   2  -5  192.58    8.80
  -7  -2   5  194.78   10.20
  -7  -2   5  175.38    9.70
  -7  -2   5  192.98    7.10
  -7  -2   5  183.48    6.60
   7   1  -5  304.57    8.60
   7   1  -5  302.67   10.60
   7   1  -5  294.97   12.40
   7   1  -5  300.07   11.10
  -7  -1   5  320.67    8.80
   7   0  -5   -0.50    1.20
   7   0  -5   -1.00    1.30
   7   0  -5    1.00    1.20
   7   0  -5   -0.50    1.70
  -7   0   5    1.10    1.10
   7  -1  -5  324.57   12.00
   7  -1  -5  312.67   11.70
   7  -1  -5  313.87   12.00
   7  -1  -5  302.67   11.00
   7  -1  -5  301.97   11.60
  -7   1   5  298.07   11.50
   7  -2  -5  185.38    8.30
   7  -2  -5  186.78    9.60
   7  -2  -5  185.88    9.40
   7  -2  -5  193.18   12.10
  -7   2   5  189.38   10.00
  -7   2   5  188.38    7.20
   7  -3  -5  170.58   14.20
   7  -3  -5  177.98   10.20
   7  -3  -5  178.98    7.60
  -7   3   5  177.58   10.90
  -7   3   5  170.78    6.20
   7  -4  -5  226.18    7.80
   7  -4  -5  218.28   18.80
   7  -4  -5  205.78   12.10
  -7   4   5  205.98   13.70
   7  -5  -5  143.39   11.00
   7  -5  -5  193.78   19.30
  -7   5   5  137.89   12.70
   7  -6  -5   43.30   11.80
   7  -6  -5    3.70    4.30
   7   6  -4   24.20    6.20
   7   6  -4   16.40    6.60
  -7  -6   4   38.00   10.90
   7   5  -4   43.10    6.90
   7   5  -4   47.30    6.50
  -7  -5   4   64.29   13.40
  -7  -5   4   48.00    6.10
  -7  -5   4   51.99    6.70
   7   4  -4  496.35   18.70
  -7  -4   4  527.65   27.00
  -7  -4   4  517.95   17.40
  -7  -4   4  484.35   18.50
   7   3  -4   16.20    3.70
   7   3  -4   13.80    2.60
  -7  -3   4   18.40    2.90
  -7  -3   4   12.80    5.10
  -7  -3   4   17.10    3.30
   7   2  -4    2.20    2.00
   7   2  -4    3.50    1.50
   7   2  -4    3.70    1.70
  -7  -2   4    3.20    2.20
  -7  -2   4    2.40    1.50
  -7  -2   4    2.70    1.50
   7   1  -4   30.60    3.60
   7   1  -4   29.20    3.50
   7   1  -4   30.10    2.30
   7   1  -4   33.50    4.30
  -7  -1   4   32.20    2.40
  -7  -1   4   31.20    2.60
  -7  -1   4   28.90    3.10
   7   0  -4  270.87    9.20
   7   0  -4  261.37   10.10
   7   0  -4  264.77   10.80
  -7   0   4  279.97    9.30
   7  -1  -4   32.20    4.00
   7  -1  -4   28.80    3.90
   7  -1  -4   26.40    3.50
   7  -1  -4   25.90    3.60
   7  -1  -4   28.60    3.70
  -7   1   4   26.10    3.10
  -7   1   4   32.20    3.40
   7  -2  -4    2.20    1.60
   7  -2  -4    3.50    2.50
   7  -2  -4    5.00    2.50
   7  -2  -4    3.00    3.00
  -7   2   4    2.70    1.30
  -7   2   4    3.10    2.20
   7  -3  -4   19.80    6.30
   7  -3  -4   17.80    4.00
   7  -3  -4   15.40    2.50
  -7   3   4   12.10    1.80
  -7   3   4   16.00    4.30
   7  -4  -4  502.15   28.20
   7  -4  -4  490.95   19.00
  -7   4   4  516.65   22.30
   7  -5  -4   43.80    6.80
   7  -5  -4   85.29   17.70
  -7   5   4   31.00    7.00
   7  -6  -4   26.40    6.30
   7  -6  -4   66.59   17.50
   7   6  -3   -4.60    4.10
  -7  -6   3   12.30    6.20
  -7  -6   3   -0.50    2.60
  -7  -6   3    1.50    3.20
   7   5  -3  100.69    9.60
   7   5  -3   88.49    7.70
  -7  -5   3  117.89    8.40
  -7  -5   3   97.59   13.70
  -7  -5   3   92.29    7.80
   7   4  -3    0.50    2.10
  -7  -4   3    0.00    1.90
  -7  -4   3   -0.20    2.30
   7   3  -3   15.50    3.60
  -7  -3   3   16.80    3.50
  -7  -3   3   17.00    3.00
   7   2  -3   11.20    2.40
   7   2  -3   12.60    3.90
   7   2  -3   13.10    3.00
   7   2  -3    9.20    2.10
  -7  -2   3   12.30    2.60
  -7  -2   3   11.90    2.30
   7   1  -3  216.48    8.20
   7   1  -3  190.08    7.90
   7   1  -3  201.78    7.40
   7   1  -3  204.68    9.00
   7   1  -3  197.08    9.20
  -7  -1   3  203.88    8.20
  -7  -1   3  199.58    7.80
   7   0  -3    0.00    1.20
   7   0  -3    0.30    1.20
   7   0  -3    0.70    1.80
   7   0  -3   -0.80    0.80
  -7   0   3   -0.50    1.30
  -7   0   3   -1.10    1.50
   7  -1  -3  195.28    8.40
   7  -1  -3  206.48    9.70
   7  -1  -3  198.28    8.70
   7  -1  -3  196.88    8.60
  -7   1   3  193.68    7.70
  -7   1   3  201.48    8.80
   7  -2  -3   13.10    3.50
   7  -2  -3   10.00    2.60
   7  -2  -3   14.40    4.70
   7  -2  -3   11.50    2.20
  -7   2   3    7.30    2.60
  -7   2   3   10.90    1.80
   7  -3  -3   17.90    3.80
   7  -3  -3   20.10    2.60
   7  -3  -3   16.10    6.00
  -7   3   3   23.60    5.00
   7  -4  -3   -2.80    4.70
   7  -4  -3    1.20    2.10
  -7   4   3    0.40    0.90
  -7   4   3    1.40    3.40
   7  -5  -3   94.29    8.40
   7  -5  -3  110.79   16.70
  -7   5   3   93.49   11.70
   7  -6  -3    1.60    2.70
   7  -6  -3   11.70   10.90
   7   6  -2   -3.90    4.40
  -7  -6   2   10.50    3.40
  -7  -6   2   -1.10    2.70
  -7  -6   2   13.70    6.70
   7   5  -2   -3.40    3.40
   7   5  -2   -1.10    2.30
  -7  -5   2    2.00    3.40
  -7  -5   2   -0.50    2.00
  -7  -5   2   -1.10    2.50
   7   4  -2   12.90    3.50
  -7  -4   2   13.00    3.40
   7   3  -2   33.00    7.60
   7   3  -2   36.90    4.40
   7   3  -2   30.00    4.60
  -7  -3   2   38.50    4.60
  -7  -3   2   36.40    5.00
   7   2  -2  223.78    8.70
   7   2  -2  208.18    8.40
   7   2  -2  219.28   12.90
   7   2  -2  209.68    9.90
  -7  -2   2  218.18    8.70
  -7  -2   2  222.08    9.40
   7   1  -2  154.58    7.70
   7   1  -2  145.09    6.40
   7   1  -2  149.69    8.40
   7   1  -2  142.89    6.70
  -7  -1   2  151.98    7.90
  -7  -1   2  155.28    6.90
   7   0  -2   30.90    3.50
   7   0  -2   32.30    3.40
   7   0  -2   31.90    4.10
   7   0  -2   32.20    3.40
  -7   0   2   35.30    3.90
  -7   0   2   28.10    4.10
  -7   0   2   36.30    3.70
   7  -1  -2  154.78    7.30
   7  -1  -2  151.78    7.80
   7  -1  -2  144.39    6.90
   7  -1  -2  156.48    9.30
  -7   1   2  149.88   10.20
  -7   1   2  152.38    7.60
  -7   1   2  146.59    6.40
   7  -2  -2  206.58    8.00
   7  -2  -2  210.98   10.30
   7  -2  -2  217.78    9.60
   7  -2  -2  222.28   13.20
   7  -2  -2  214.68    8.30
  -7   2   2  214.88    7.70
  -7   2   2  219.18   10.60
   7  -3  -2   37.00    4.90
   7  -3  -2   33.10    3.40
   7  -3  -2   32.20    8.00
  -7   3   2   35.50    2.80
  -7   3   2   30.70    5.40
  -7   3   2   34.10    3.80
   7  -4  -2   14.20    2.50
   7  -4  -2   18.50    8.40
   7  -4  -2   19.80    4.30
  -7   4   2   18.20    4.90
  -7   4   2   16.70    1.40
   7  -5  -2    0.40    2.90
   7  -5  -2    1.50    6.00
  -7   5   2    1.60    3.80
   7  -6  -2   -4.10    2.70
   7  -6  -2    8.40   11.40
  -7   6   2    0.00    5.50
   7   6  -1    3.10    5.40
  -7  -6   1   16.00    4.10
  -7  -6   1    8.10    4.20
   7   5  -1   44.50    7.30
  -7  -5   1   54.69    7.70
  -7  -5   1   52.69    8.20
  -7  -5   1   48.60    6.70
   7   4  -1   15.00    7.00
   7   4  -1   14.60    3.70
  -7  -4   1   22.60    4.30
  -7  -4   1   23.90    5.60
   7   3  -1    1.10    3.00
   7   3  -1    1.30    1.50
   7   3  -1    2.90    1.80
  -7  -3   1    1.40    1.90
  -7  -3   1    3.90    2.50
   7   2  -1  192.28    9.10
   7   2  -1  181.88    7.50
   7   2  -1  173.68    7.60
   7   2  -1  167.58   11.70
  -7  -2   1  187.98    8.90
  -7  -2   1  179.48    8.10
  -7  -2   1  185.18    8.30
   7   1  -1    2.50    1.50
   7   1  -1   -1.70    1.30
   7   1  -1   -0.30    1.60
   7   1  -1   -0.20    1.00
  -7  -1   1    0.30    1.80
  -7  -1   1   -1.00    1.30
   7   0  -1   -2.00    1.40
   7   0  -1   -0.50    1.20
   7   0  -1   -0.50    1.50
   7   0  -1   -1.50    1.30
  -7   0   1   -0.20    2.30
  -7   0   1   -2.10    2.80
  -7   0   1    0.00    1.20
   7  -1  -1   -0.40    1.30
   7  -1  -1   -0.50    3.00
   7  -1  -1   -0.30    1.10
   7  -1  -1    0.20    1.20
   7  -1  -1    1.60    2.60
  -7   1   1   -0.80    1.90
  -7   1   1    1.30    1.20
   7  -2  -1  180.48    9.60
   7  -2  -1  186.58    7.30
   7  -2  -1  176.78    8.40
   7  -2  -1  194.28   13.00
  -7   2   1  174.98    8.40
  -7   2   1  179.38    7.00
  -7   2   1  181.38    9.60
   7  -3  -1    5.20    5.10
   7  -3  -1    1.60    2.20
   7  -3  -1    2.10    1.60
  -7   3   1    3.50    1.50
  -7   3   1    1.70    2.60
  -7   3   1    2.40    1.60
   7  -4  -1   15.20    8.50
   7  -4  -1   17.90    2.80
   7  -4  -1   16.50    3.90
  -7   4   1   19.40    1.60
  -7   4   1   17.60    5.10
   7  -5  -1   55.79    6.80
   7  -5  -1   55.29   15.80
  -7   5   1   44.70    8.40
   7  -6  -1   16.50   14.90
   7  -6  -1    6.80    4.10
  -7   6   1    7.20    4.80
  -7  -6   0   18.60    4.30
  -7  -6   0   12.20    5.10
   7   5   0   36.60   12.80
  -7  -5   0   34.10    4.60
  -7  -5   0   28.00    6.20
  -7  -5   0   29.70    5.30
  -7  -5   0   25.40    5.80
   7   4   0  266.77   21.00
  -7  -4   0  286.47   14.60
  -7  -4   0  274.37   12.80
  -7  -4   0  243.78   10.60
   7   3   0   48.00    8.20
   7   3   0   55.69    4.90
  -7  -3   0   53.89    5.00
  -7  -3   0   48.10    6.80
  -7  -3   0   48.40    5.00
  -7  -3   0   58.09    7.00
   7   2   0   58.59    7.40
   7   2   0   60.69    3.90
   7   2   0   57.59    4.90
   7   2   0   57.39    4.20
  -7  -2   0   62.29    7.20
  -7  -2   0   61.19    5.40
  -7  -2   0   68.79    5.20
  -7  -2   0   69.59    4.80
   7   1   0  254.37   10.50
   7   1   0  250.87    9.50
   7   1   0  248.38    9.70
   7   1   0  243.78   12.90
  -7  -1   0  239.88   11.90
  -7  -1   0  254.17   10.30
  -7  -1   0  257.57    9.50
   7   0   0   31.30    4.70
   7   0   0   26.20    3.30
   7   0   0   32.20    3.40
   7   0   0   31.50    3.70
  -7   0   0   26.50    4.60
  -7   0   0   25.50    3.10
  -7   0   0   39.40    4.70
   7  -1   0  265.77   14.00
   7  -1   0  253.47   10.90
   7  -1   0  247.28    9.50
   7  -1   0  275.97    9.60
  -7   1   0  258.67    9.10
  -7   1   0  251.47   11.10
  -7   1   0  266.27   11.00
   7  -2   0   69.79    8.90
   7  -2   0   68.69    6.50
   7  -2   0   60.79    4.10
   7  -2   0   58.79    4.70
  -7   2   0   60.59    5.70
  -7   2   0   65.99    5.00
   7  -3   0   55.49    5.00
   7  -3   0   54.29    8.80
   7  -3   0   48.30    4.30
  -7   3   0   54.09    4.00
  -7   3   0   45.90    6.50
   7  -4   0  261.27   11.70
   7  -4   0  278.27   10.10
   7  -4   0  283.77   22.10
  -7   4   0  283.57   15.20
  -7   4   0  264.47    8.30
   7  -5   0   29.90    5.10
   7  -5   0   37.90   13.50
  -7   5   0   29.00    7.00
   7  -6   0   15.40   13.50
   7  -6   0    2.80    3.50
  -7   6   0    3.00    6.20
  -7  -6  -1   16.50    4.50
  -7  -6  -1   10.30    5.20
   7   5   1   96.79   15.20
  -7  -5  -1  113.39    6.90
  -7  -5  -1   95.59    8.20
  -7  -5  -1  109.59   11.60
  -7  -5  -1  118.99    9.50
   7   4   1  115.39   14.70
  -7  -4  -1  104.19    7.90
  -7  -4  -1  114.49    9.50
  -7  -4  -1  118.69    6.90
  -7  -4  -1  112.19    9.10
   7   3   1   20.30    3.00
   7   3   1   19.40    6.70
  -7  -3  -1   20.70    4.60
  -7  -3  -1   20.30    4.00
  -7  -3  -1   19.90    3.20
   7   2   1   21.60    6.10
   7   2   1   23.80    2.80
  -7  -2  -1   24.90    4.70
  -7  -2  -1   18.80    3.10
  -7  -2  -1   23.80    3.70
  -7  -2  -1   15.90    3.70
   7   1   1   15.00    4.60
   7   1   1    9.40    2.20
   7   1   1   11.10    2.40
   7   1   1   13.70    2.80
  -7  -1  -1    9.20    2.90
  -7  -1  -1    8.00    2.10
  -7  -1  -1   11.40    3.10
   7   0   1   -0.40    1.30
   7   0   1   -0.40    0.90
   7   0   1   -1.20    1.90
   7   0   1   -1.00    1.10
  -7   0  -1   -1.40    1.10
  -7   0  -1   -0.20    0.70
  -7   0  -1   -2.10    2.50
   7  -1   1   16.30    2.80
   7  -1   1    7.10    3.40
   7  -1   1   12.30    2.40
   7  -1   1    9.90    5.00
  -7   1  -1   15.50    3.40
  -7   1  -1    9.80    2.00
  -7   1  -1   13.60    3.10
   7  -2   1   22.40    3.10
   7  -2   1   30.30    5.30
   7  -2   1   21.70    3.40
   7  -2   1   30.10    7.80
  -7   2  -1   24.40    3.80
  -7   2  -1   21.40    4.30
   7  -3   1   16.00    3.20
   7  -3   1   18.80    8.10
   7  -3   1   23.20    3.30
  -7   3  -1   13.90    3.70
  -7   3  -1   22.60    3.40
   7  -4   1  119.19    7.40
   7  -4   1  117.09    6.30
   7  -4   1  120.59   15.00
  -7   4  -1  111.29    9.30
  -7   4  -1  109.19    5.30
   7  -5   1  110.99    8.10
   7  -5   1  103.39    6.40
   7  -5   1  136.79   23.50
  -7   5  -1  101.29   10.60
   7  -6   1   12.00    4.20
   7  -6   1   -2.60   15.70
  -7   6  -1    9.20    6.50
   7   6   2   22.90   14.20
  -7  -6  -2   10.00    5.00
  -7  -6  -2   10.60    3.70
   7   5   2    5.70    8.50
  -7  -5  -2    7.90    4.10
  -7  -5  -2    7.80    3.20
  -7  -5  -2    0.30    3.70
  -7  -5  -2    4.40    2.30
   7   4   2  442.56   28.40
  -7  -4  -2  454.55   14.60
  -7  -4  -2  425.26   19.40
  -7  -4  -2  404.56   18.40
  -7  -4  -2  439.86   18.00
   7   3   2  142.99    6.20
   7   3   2  129.59   13.70
  -7  -3  -2  138.69    8.90
  -7  -3  -2  137.19    9.40
  -7  -3  -2  145.19    7.00
   7   2   2   11.00    2.80
   7   2   2   10.40    4.60
  -7  -2  -2    9.40    3.60
  -7  -2  -2   10.30    3.20
  -7  -2  -2    3.70    1.70
   7   1   2   -0.20    2.20
   7   1   2   -0.50    0.80
   7   1   2    0.00    1.00
   7   1   2   -0.10    1.00
  -7  -1  -2   -1.50    1.30
  -7  -1  -2    0.80    1.10
  -7  -1  -2   -0.40    1.50
   7   0   2    7.80    1.90
   7   0   2   10.80    2.20
   7   0   2   10.90    2.90
   7   0   2    4.90    3.50
  -7   0  -2   11.00    2.30
  -7   0  -2    8.50    2.70
  -7   0  -2    9.80    3.00
   7  -1   2   -0.90    1.30
   7  -1   2    0.10    1.00
   7  -1   2    1.80    2.90
   7  -1   2   -0.30    3.70
  -7   1  -2   -1.00    1.80
  -7   1  -2    0.70    1.50
   7  -2   2    8.30    2.30
   7  -2   2    8.10    2.00
   7  -2   2   10.30    6.70
   7  -2   2    4.40    3.20
  -7   2  -2   11.30    3.70
  -7   2  -2    7.40    2.60
   7  -3   2  136.99    6.90
   7  -3   2  154.88   16.40
   7  -3   2  140.29    7.30
  -7   3  -2  145.09    9.50
  -7   3  -2  134.69    7.30
   7  -4   2  435.36   27.00
   7  -4   2  411.96   14.30
   7  -4   2  430.06   14.90
  -7   4  -2  406.96   19.00
  -7   4  -2  410.66   13.40
   7  -5   2    1.80   12.30
   7  -5   2    4.20    3.00
   7  -5   2   11.10    3.10
  -7   5  -2    4.80    4.20
   7  -6   2    5.00   18.00
   7   6   3   43.80   17.90
  -7  -6  -3   26.70    7.40
   7   5   3  149.29   20.30
  -7  -5  -3  116.99   12.70
  -7  -5  -3  127.69    9.90
  -7  -5  -3  129.49   10.00
   7   4   3   91.39   14.40
  -7  -4  -3   91.79   10.50
  -7  -4  -3   69.99    8.50
  -7  -4  -3   82.09    5.50
  -7  -4  -3   78.09    7.20
   7   3   3  488.55   14.00
   7   3   3  496.65   27.70
  -7  -3  -3  489.15   18.80
  -7  -3  -3  521.95   20.40
  -7  -3  -3  493.65   15.40
   7   2   3  126.89   12.10
   7   2   3  122.49    6.40
   7   2   3  133.59    5.40
  -7  -2  -3  122.49    8.10
  -7  -2  -3  126.69    9.10
  -7  -2  -3  134.49    6.40
   7   1   3   59.49    4.70
   7   1   3   62.39    5.00
   7   1   3   63.49    4.40
   7   1   3   64.99    8.10
  -7  -1  -3   50.39    4.60
  -7  -1  -3   59.49    7.00
  -7  -1  -3   61.79    5.90
   7   0   3   -0.90    2.50
   7   0   3    0.10    1.50
   7   0   3   -0.80    1.40
   7   0   3    1.50    2.00
  -7   0  -3    3.00    3.00
  -7   0  -3    0.40    2.20
  -7   0  -3   -0.50    1.00
   7  -1   3   58.69    5.50
   7  -1   3   58.79    4.10
   7  -1   3   54.79    7.90
   7  -1   3   72.09    4.90
  -7   1  -3   78.39    6.90
  -7   1  -3   56.19    6.50
   7  -2   3  131.39    6.70
   7  -2   3  125.19    6.70
   7  -2   3  127.99   13.90
  -7   2  -3  128.69    7.90
  -7   2  -3  135.49    9.00
   7  -3   3  546.75   29.60
   7  -3   3  491.55   16.40
   7  -3   3  530.15   16.10
  -7   3  -3  500.75   17.20
  -7   3  -3  485.35   19.80
   7  -4   3   87.59    6.20
   7  -4   3   87.89    6.10
   7  -4   3  105.39   19.10
  -7   4  -3   81.99    5.70
  -7   4  -3   83.99    8.70
   7  -5   3  163.48   27.20
   7  -5   3  114.49    7.30
  -7   5  -3  130.89   11.90
   7  -6   3   39.50   21.90
   7   6   4    4.90    8.90
  -7  -6  -4    2.90    3.80
   7   5   4   54.89   16.50
  -7  -5  -4   45.20    7.30
  -7  -5  -4   30.50    7.40
  -7  -5  -4   30.80    6.20
   7   4   4   11.30    8.10
  -7  -4  -4    4.90    4.40
  -7  -4  -4    8.10    3.50
  -7  -4  -4    8.00    4.10
  -7  -4  -4    3.00    2.20
   7   3   4  161.78   16.50
  -7  -3  -4  154.48    9.70
  -7  -3  -4  156.38   10.60
  -7  -3  -4  134.79    7.00
   7   2   4   32.10    8.70
   7   2   4   32.20    3.90
  -7  -2  -4   34.60    4.00
  -7  -2  -4   32.30    5.00
  -7  -2  -4   29.30    5.30
   7   1   4   34.30    4.00
   7   1   4   34.80    8.00
  -7  -1  -4   28.70    5.10
  -7  -1  -4   34.50    5.30
   7   0   4  423.16   14.10
   7   0   4  429.26   14.30
   7   0   4  432.66   15.70
   7   0   4  441.76   21.90
  -7   0  -4  442.76   16.70
  -7   0  -4  403.36   16.90
   7  -1   4   29.90    3.60
   7  -1   4   40.90    8.50
   7  -1   4   29.70    3.90
  -7   1  -4   32.90    5.20
  -7   1  -4   43.90    5.90
   7  -2   4   24.30    3.80
   7  -2   4   32.00    3.80
   7  -2   4   34.30    9.20
  -7   2  -4   35.50    5.60
  -7   2  -4   31.80    5.10
   7  -3   4  166.38    7.50
   7  -3   4  169.78    8.50
   7  -3   4  172.58   19.50
  -7   3  -4  158.88   10.70
  -7   3  -4  151.78    8.80
   7  -4   4   -3.30   11.40
   7  -4   4    8.30    2.80
  -7   4  -4   12.00    3.20
  -7   4  -4    6.50    3.80
   7  -5   4   39.30   19.70
  -7   5  -4   36.70    7.70
   7  -6   4  -22.90   19.10
   7   6   5    5.50   12.40
  -7  -6  -5    3.50    5.10
   7   5   5    8.40   10.10
  -7  -5  -5    8.90    3.80
  -7  -5  -5    1.40    4.60
  -7  -5  -5    1.60    3.30
   7   4   5    0.50    4.60
  -7  -4  -5    0.70    2.50
  -7  -4  -5   -0.10    2.60
  -7  -4  -5   -2.40    2.70
   7   3   5   12.40    6.60
  -7  -3  -5    9.60    4.50
  -7  -3  -5   11.80    4.50
  -7  -3  -5   10.30    3.50
   7   2   5    0.00    3.80
   7   2   5    1.20    1.70
  -7  -2  -5   -1.20    1.80
  -7  -2  -5    0.90    1.90
   7   1   5    1.00    1.60
   7   1   5    0.20    3.20
  -7  -1  -5    2.20    2.20
  -7  -1  -5    0.30    2.20
   7   0   5   -0.40    2.30
   7   0   5   -2.30    1.30
  -7   0  -5   -0.60    2.30
  -7   0  -5   -0.40    1.60
   7  -1   5    0.30    1.30
   7  -1   5   -1.40    2.90
   7  -1   5    2.10    1.90
  -7   1  -5    0.60    2.30
  -7   1  -5   -5.70    3.20
   7  -2   5    0.70    1.70
   7  -2   5    4.40    2.00
   7  -2   5    0.70    6.80
  -7   2  -5    2.10    2.40
  -7   2  -5    1.80    2.70
   7  -3   5   11.70    2.50
   7  -3   5   22.50   10.00
  -7   3  -5   11.20    3.70
  -7   3  -5   10.10    4.20
   7  -4   5  -10.50   11.10
   7  -4   5   -1.10    1.70
  -7   4  -5   -1.10    1.90
  -7   4  -5    0.90    3.00
   7  -5   5  -21.70   15.10
  -7   5  -5    1.30    3.60
   7  -6   5  -39.00   20.60
   7   5   6   28.40   13.70
  -7  -5  -6   20.40    5.70
  -7  -5  -6   23.00    7.20
   7   4   6    9.50    8.30
  -7  -4  -6    6.50    3.10
  -7  -4  -6    1.40    4.30
  -7  -4  -6    6.20    4.00
   7   3   6   11.10    2.90
   7   3   6   14.80    7.50
  -7  -3  -6   13.40    4.30
  -7  -3  -6    7.30    4.30
  -7  -3  -6   14.40    4.30
   7   2   6   14.70    3.20
   7   2   6   16.80    7.90
  -7  -2  -6   15.20    4.40
  -7  -2  -6   14.70    4.20
   7   1   6   10.90    2.80
   7   1   6   14.70    6.50
  -7  -1  -6   15.50    4.80
  -7  -1  -6   12.80    3.90
   7   0   6  120.39    6.90
   7   0   6  114.29   12.00
  -7   0  -6  127.79    9.50
  -7   0  -6  123.09    9.00
   7  -1   6   16.70    7.50
   7  -1   6   21.40    3.70
  -7   1  -6   15.10    4.40
  -7   1  -6   17.70    4.40
   7  -2   6   12.90    2.70
   7  -2   6   16.90    8.80
  -7   2  -6   13.80    4.30
  -7   2  -6   14.60    4.90
   7  -3   6   13.20   11.20
   7  -3   6   19.30    3.00
  -7   3  -6   14.90    4.20
  -7   3  -6   16.40    5.00
   7  -4   6   -0.30   13.00
  -7   4  -6    2.40    3.60
  -7   4  -6    7.20    3.00
   7  -5   6    0.90   20.40
  -7   5  -6   23.40    6.60
   7   5   7    7.10    9.00
  -7  -5  -7    4.50    5.10
  -7  -5  -7   -1.00    3.40
   7   4   7    5.90    8.40
  -7  -4  -7    9.60    3.60
  -7  -4  -7    4.50    3.90
  -7  -4  -7    2.40    3.60
   7   3   7    4.70    2.30
   7   3   7    5.90    7.00
  -7  -3  -7    6.90    4.10
  -7  -3  -7    4.00    4.10
  -7  -3  -7    6.90    3.00
   7   2   7   11.90    6.80
   7   2   7   15.60    3.30
  -7  -2  -7   14.50    4.60
  -7  -2  -7   11.60    4.20
  -7  -2  -7    7.50    4.50
   7   1   7  312.17   21.80
   7   1   7  332.97   12.90
  -7  -1  -7  303.87   15.90
  -7  -1  -7  353.96   16.30
   7   0   7    0.30    3.20
  -7   0  -7   -2.40    1.70
  -7   0  -7   -2.20    3.80
   7  -1   7  306.17   21.90
  -7   1  -7  309.07   15.60
  -7   1  -7  348.57   15.80
   7  -2   7   11.60    7.50
  -7   2  -7   10.90    3.60
  -7   2  -7   14.90    4.70
   7  -3   7    0.10    7.80
  -7   3  -7    9.60    4.00
  -7   3  -7    3.70    3.60
   7  -4   7   -2.80   13.60
  -7   4  -7   10.00    4.50
  -7   4  -7    3.20    3.30
   7  -5   7  -31.40   17.40
  -7   5  -7    2.90    4.20
   7   5   8    5.50   11.40
  -7  -5  -8    1.40    4.00
  -7  -5  -8   -2.20    3.30
   7   4   8    6.50   10.20
  -7  -4  -8    5.70    5.20
  -7  -4  -8    4.90    4.10
  -7  -4  -8    8.80    3.20
   7   3   8   83.49   14.40
   7   3   8   82.59    6.20
  -7  -3  -8   87.09    8.70
  -7  -3  -8   71.79   10.20
  -7  -3  -8   80.09   10.30
   7   2   8   10.50    7.00
  -7  -2  -8   14.70    5.00
  -7  -2  -8    6.20    3.20
  -7  -2  -8    7.90    4.60
   7   1   8   84.79   16.30
  -7  -1  -8   68.89    8.90
  -7  -1  -8   85.59    8.90
  -7  -1  -8   76.49    9.70
   7   0   8  128.49   15.10
  -7   0  -8  110.49    9.40
  -7   0  -8  100.29    9.10
   7  -1   8   69.59   14.40
  -7   1  -8   64.99    8.90
  -7   1  -8   74.59    9.40
   7  -2   8   14.30    9.60
  -7   2  -8    9.10    4.30
  -7   2  -8   11.70    5.20
   7  -3   8  118.99   22.40
  -7   3  -8   86.49   10.10
  -7   3  -8   84.89   10.20
   7  -4   8   -6.00   13.80
  -7   4  -8    2.90    3.90
  -7   4  -8    0.00    2.80
   7  -5   8   -1.50   14.90
  -7   5  -8    8.30    5.80
   7   4   9    0.30    6.90
  -7  -4  -9    0.90    3.20
  -7  -4  -9   -4.10    3.10
   7   3   9    5.20    8.70
  -7  -3  -9    4.10    3.40
  -7  -3  -9    1.70    3.80
  -7  -3  -9    4.30    4.00
   7   2   9   94.39   16.10
  -7  -2  -9   88.89    8.60
  -7  -2  -9   84.69   10.60
  -7  -2  -9   62.59    9.60
   7   1   9   24.70    9.90
  -7  -1  -9   21.70    5.40
  -7  -1  -9   14.70    5.00
  -7  -1  -9   30.90    6.70
   7   0   9    3.30    5.40
  -7   0  -9    0.40    4.30
  -7   0  -9   -0.80    3.30
  -7   0  -9   -2.50    2.50
   7  -1   9   23.90    9.20
  -7   1  -9   28.20    6.30
  -7   1  -9   18.70    6.60
   7  -2   9  108.29   17.10
  -7   2  -9   97.79   11.00
  -7   2  -9  101.09   11.60
   7  -3   9   10.90   11.40
  -7   3  -9    1.50    2.60
  -7   3  -9   -3.30    3.30
   7  -4   9    2.70   10.70
  -7   4  -9    1.40    2.80
  -7   4  -9    1.40    3.30
   7   4  10   13.20   13.20
  -7  -4 -10   11.40    6.40
  -7  -4 -10   11.30    5.70
   7   3  10    5.10    9.60
  -7  -3 -10    5.10    4.90
  -7  -3 -10    9.70    5.30
  -7  -3 -10    2.30    4.00
   7   2  10    4.10    8.00
  -7  -2 -10    3.70    4.50
  -7  -2 -10    5.00    4.30
  -7  -2 -10    1.90    4.20
   7   1  10    2.50    5.00
  -7  -1 -10    0.00    3.60
  -7  -1 -10    0.80    3.20
  -7  -1 -10   -1.70    3.70
   7   0  10    7.70    6.70
  -7   0 -10    1.20    2.90
  -7   0 -10    2.40    3.20
  -7   0 -10   -3.60    4.50
   7  -1  10   -9.10   20.50
  -7   1 -10   -0.50    3.40
  -7   1 -10  -11.20    4.20
  -7   1 -10    2.40    3.30
   7  -2  10   15.00   10.60
  -7   2 -10   -3.50    4.30
  -7   2 -10    1.80    4.00
   7  -3  10   17.60   13.10
  -7   3 -10    3.60    4.60
  -7   3 -10    5.80    4.10
   7  -4  10   16.70   15.90
  -7   4 -10   12.80    5.70
  -7   4 -10   11.00    4.90
   7   3  11    2.10    7.70
  -7  -3 -11    6.40    5.40
  -7  -3 -11    2.10    4.00
   7   2  11   23.80   11.70
  -7  -2 -11   21.70    6.00
  -7  -2 -11   12.00    5.80
  -7  -2 -11   18.30    6.60
   7   1  11   47.90   14.30
  -7  -1 -11   29.00    6.50
  -7  -1 -11   17.40    5.60
  -7  -1 -11   30.90    7.60
   7   0  11    3.70    5.10
  -7   0 -11   -3.30    3.30
  -7   0 -11   -0.20    3.10
  -7   0 -11   -8.40    4.70
   7  -1  11   55.69   14.80
  -7   1 -11   20.40    7.10
  -7   1 -11   32.30    6.20
  -7   1 -11   36.40    8.00
   7  -2  11   26.60   11.80
  -7   2 -11   12.10    5.30
  -7   2 -11    9.20    6.00
   7  -3  11   12.20    9.60
  -7   3 -11    1.30    3.90
  -7   3 -11    0.60    4.30
   7   2  12    9.60    9.50
  -7  -2 -12   11.70    5.90
  -7  -2 -12   -1.00    4.80
   7   1  12   27.90   12.20
  -7  -1 -12   24.60    6.70
  -7  -1 -12   22.30    7.30
  -7  -1 -12   27.30    7.10
   7   0  12   13.80    8.40
  -7   0 -12   -1.90    4.40
  -7   0 -12  -13.90    4.60
  -7   0 -12    1.00    4.30
   7  -1  12   44.20   13.20
  -7   1 -12   12.00    7.30
  -7   1 -12   19.00    6.80
   7  -2  12   13.40    9.40
  -7   2 -12   -9.70    4.50
  -7   2 -12   -2.10    4.00
   7   0  13   19.90    9.80
  -7   0 -13    1.00    5.00
  -7   0 -13  -16.50    6.60
   8   1 -15    1.50    3.70
   8   0 -15   -1.20    3.30
   8  -1 -15   -6.00    3.70
   8   2 -14    4.70    4.80
   8   1 -14    3.20    3.60
   8   0 -14   -1.00    3.00
   8   0 -14    3.30    3.60
   8  -1 -14    0.00    3.60
   8  -1 -14   -4.50    3.50
   8  -2 -14    6.90    5.20
   8  -2 -14    1.50    4.10
   8   3 -13   19.10    6.60
   8   2 -13   -0.30    2.80
   8   1 -13   -2.00    3.60
   8   0 -13   -2.90    3.20
   8   0 -13    0.40    2.90
   8  -1 -13   -0.50    3.80
   8  -1 -13   -0.20    3.20
   8  -2 -13   -4.30    3.10
   8  -2 -13    4.20    3.40
   8  -3 -13   20.00    5.70
   8  -3 -13   26.10    6.30
   8   4 -12    5.90    5.00
   8   3 -12   11.40    5.40
   8   2 -12    4.50    3.90
   8   1 -12    7.20    4.50
   8   1 -12    2.30    2.70
   8   0 -12   39.90    6.20
   8   0 -12   37.90    7.30
   8  -1 -12    1.90    3.10
   8  -1 -12    5.10    2.90
   8  -1 -12    6.00    3.80
   8  -2 -12    6.70    3.20
   8  -2 -12    4.20    4.00
   8  -2 -12    0.80    3.70
   8  -3 -12   13.70    5.20
   8  -3 -12   10.80    5.20
   8  -4 -12    5.20    3.70
   8   4 -11   -1.10    4.00
   8   3 -11    1.50    2.80
   8   2 -11    6.20    4.20
   8   1 -11   30.90    4.80
   8   1 -11   31.70    6.70
   8   0 -11    4.20    2.90
   8   0 -11   -2.20    2.90
   8   0 -11   -0.20    2.50
   8  -1 -11   24.40    4.80
   8  -1 -11   27.20    4.50
   8  -1 -11   28.50    6.20
   8  -2 -11    3.50    3.50
   8  -2 -11   12.30    4.70
   8  -2 -11   10.20    3.20
  -8   2  11    9.90    3.40
   8  -3 -11   -0.90    3.40
   8  -3 -11    2.20    3.10
  -8   3  11    5.90    3.50
   8  -4 -11    9.30    4.30
  -8   4  11    5.90    4.50
   8   5 -10    5.50    4.40
   8   4 -10    4.40    4.20
   8   3 -10    1.60    3.30
   8   2 -10   21.50    5.50
   8   2 -10   20.70    3.50
   8   1 -10  433.46   16.70
   8   1 -10  428.36   15.40
   8   1 -10  445.46   19.50
   8   0 -10  550.14   19.20
   8   0 -10  547.25   18.80
   8   0 -10  566.34   22.20
   8  -1 -10  420.06   17.20
   8  -1 -10  431.66   18.50
   8  -1 -10  447.36   15.50
  -8   1  10  419.66   14.10
   8  -2 -10   26.00    5.40
   8  -2 -10   21.70    3.80
   8  -2 -10   18.10    4.90
  -8   2  10   24.70    4.60
   8  -3 -10    4.00    2.80
   8  -3 -10    9.20    3.60
   8  -3 -10    7.20    3.50
  -8   3  10    8.10    3.80
   8  -4 -10    0.00    2.80
  -8   4  10    3.90    4.20
   8   5  -9    7.20    4.10
   8   4  -9   21.50    5.60
   8   3  -9    5.00    3.70
  -8  -3   9    3.10    5.70
   8   2  -9   94.49    5.80
   8   2  -9   93.19    8.20
  -8  -2   9  107.39   10.30
   8   1  -9  259.07   11.90
   8   1  -9  269.57   11.00
   8   1  -9  255.47   13.50
   8   0  -9    2.10    3.10
   8   0  -9   -3.30    2.20
   8   0  -9   -0.60    0.90
   8   0  -9    1.70    2.30
   8   0  -9   -0.20    0.60
   8  -1  -9  254.37   10.80
   8  -1  -9  260.57   13.10
   8  -1  -9  254.77   10.00
   8  -1  -9  247.78   12.00
  -8   1   9  253.57   10.30
   8  -2  -9   89.79    6.80
   8  -2  -9   99.69    7.50
   8  -2  -9   96.59    6.50
   8  -2  -9   98.29    8.40
  -8   2   9   87.59    7.10
   8  -3  -9    7.10    3.40
   8  -3  -9    9.00    3.70
  -8   3   9    7.80    4.10
   8  -4  -9   35.80    7.30
   8  -4  -9   24.50    5.50
  -8   4   9   27.10    6.50
   8  -5  -9    4.60    3.80
  -8   5   9    3.80    4.30
   8   5  -8    4.80    3.70
  -8  -5   8   -5.20    7.20
   8   4  -8    2.50    3.20
  -8  -4   8   -4.80    5.40
   8   3  -8   44.20    7.00
   8   3  -8   53.49    4.00
  -8  -3   8   48.20    8.60
   8   2  -8  115.19    7.60
   8   2  -8  125.99    9.00
   8   2  -8  112.49    6.30
  -8  -2   8  116.99    7.50
   8   1  -8   57.89    6.00
   8   1  -8   60.59    7.40
   8   1  -8   54.69    5.50
   8   0  -8  308.57   12.10
   8   0  -8  309.47    9.00
   8   0  -8  299.57   14.10
   8   0  -8  328.87   12.70
  -8   0   8  320.07    9.30
   8  -1  -8   54.89    6.20
   8  -1  -8   47.70    5.10
   8  -1  -8   49.60    6.40
   8  -1  -8   61.59    4.70
   8  -1  -8   49.80    4.70
   8  -1  -8   52.59    4.70
  -8   1   8   48.90    4.50
   8  -2  -8  125.49    8.50
   8  -2  -8  110.69    7.50
   8  -2  -8  118.59    8.00
  -8   2   8  109.89    8.10
   8  -3  -8   57.29    8.70
   8  -3  -8   57.69    5.40
   8  -3  -8   51.99    7.30
  -8   3   8   60.39    8.00
  -8   3   8   52.09    3.80
   8  -4  -8    0.80    3.70
   8  -4  -8    0.60    2.50
  -8   4   8    0.50    3.70
   8   6  -7    0.70    3.30
  -8  -6   7    8.10    7.20
   8   5  -7    0.00    3.00
  -8  -5   7    2.10    6.50
   8   4  -7   31.50    6.20
  -8  -4   7   28.90    8.40
   8   3  -7   45.70    6.50
   8   3  -7   41.30    4.30
  -8  -3   7   47.30    8.00
  -8  -3   7   49.10    3.20
  -8  -3   7   41.90    3.60
   8   2  -7   13.20    3.20
   8   2  -7    9.20    2.60
   8   2  -7   11.00    3.30
  -8  -2   7    8.00    3.90
  -8  -2   7    9.20    2.80
   8   1  -7  389.46   14.20
   8   1  -7  376.66   13.30
   8   1  -7  386.46   15.90
   8   0  -7   -0.80    1.70
   8   0  -7    0.50    1.40
   8   0  -7    2.80    2.30
   8   0  -7   -0.40    1.40
  -8   0   7   -0.80    1.00
   8  -1  -7  364.26   14.30
   8  -1  -7  372.66   13.00
   8  -1  -7  363.76   12.70
   8  -1  -7  365.36   14.80
   8  -1  -7  380.56   12.30
  -8   1   7  373.56   13.50
   8  -2  -7    7.60    3.00
   8  -2  -7    6.50    2.90
   8  -2  -7    8.80    3.80
   8  -2  -7   10.60    3.20
  -8   2   7    5.40    2.90
   8  -3  -7   50.79    5.60
   8  -3  -7   46.60    9.10
   8  -3  -7   45.50    6.70
  -8   3   7   47.10    3.50
  -8   3   7   37.70    6.40
   8  -4  -7   43.50    4.80
   8  -4  -7   32.30    6.40
   8  -4  -7   44.20   10.30
  -8   4   7   30.60    6.60
   8   6  -6    1.80    3.20
  -8  -6   6    8.60    6.50
   8   5  -6   19.00    5.00
  -8  -5   6   20.40    8.30
   8   4  -6    1.40    2.50
  -8  -4   6    5.30    2.00
  -8  -4   6    1.60    4.40
   8   3  -6   -0.30    2.20
   8   3  -6    1.50    1.60
  -8  -3   6    0.40    3.70
  -8  -3   6    2.40    1.70
  -8  -3   6    3.60    1.70
   8   2  -6  250.57    9.60
   8   2  -6  240.58   11.90
   8   2  -6  228.68   10.70
  -8  -2   6  241.68    7.70
  -8  -2   6  252.47   11.00
  -8  -2   6  248.58   11.00
  -8  -2   6  240.58    8.00
   8   1  -6    4.60    2.20
   8   1  -6    3.60    2.00
   8   1  -6    2.50    2.00
  -8  -1   6    1.90    1.00
  -8  -1   6    1.70    1.00
   8   0  -6   46.80    3.70
   8   0  -6   57.49    5.20
   8   0  -6   48.80    4.70
   8   0  -6   61.79    5.10
  -8   0   6   58.89    3.80
   8  -1  -6    1.40    1.90
   8  -1  -6    3.60    1.50
   8  -1  -6    2.70    1.70
   8  -1  -6    2.40    2.50
   8  -1  -6    1.40    1.80
  -8   1   6    1.40    1.50
   8  -2  -6  236.18   11.70
   8  -2  -6  243.48   11.20
   8  -2  -6  246.58   10.60
   8  -2  -6  252.47   13.90
  -8   2   6  242.88   11.90
  -8   2   6  250.97    9.40
   8  -3  -6    3.80    4.00
   8  -3  -6    2.00    1.70
   8  -3  -6   -0.10    2.90
  -8   3   6    1.20    1.20
  -8   3   6    1.30    2.80
   8  -4  -6    1.50    1.80
   8  -4  -6   -0.20    3.00
   8  -4  -6    7.70    5.60
  -8   4   6    2.50    3.70
   8  -5  -6   48.00   12.70
   8  -5  -6    7.80    3.80
  -8   5   6   25.60    7.10
   8  -6  -6   -0.30    4.10
   8  -6  -6   35.80   10.10
   8   6  -5   -2.30    2.80
  -8  -6   5   18.10    7.20
   8   5  -5   -1.30    2.30
  -8  -5   5    2.80    2.90
  -8  -5   5    7.10    2.60
  -8  -5   5   11.70    6.40
   8   4  -5   18.70    4.60
  -8  -4   5   28.70    4.00
  -8  -4   5   23.10    4.30
  -8  -4   5   22.40    7.40
   8   3  -5  166.18    9.70
   8   3  -5  152.48    7.30
  -8  -3   5  164.18    8.10
  -8  -3   5  160.88   12.10
  -8  -3   5  168.08    7.30
   8   2  -5   69.89    6.20
   8   2  -5   71.09    5.00
   8   2  -5   75.69    5.70
  -8  -2   5   84.39    6.70
  -8  -2   5   81.49    4.70
  -8  -2   5   81.99    6.20
  -8  -2   5   80.59    4.60
   8   1  -5   60.59    3.30
   8   1  -5   62.69    5.60
   8   1  -5   64.99    4.50
   8   1  -5   60.39    4.50
  -8  -1   5   63.09    4.00
   8   0  -5    0.30    1.70
   8   0  -5    1.30    1.50
   8   0  -5   -1.90    1.40
  -8   0   5    0.20    1.20
   8  -1  -5   67.19    5.10
   8  -1  -5   66.79    5.30
   8  -1  -5   69.49    5.50
   8  -1  -5   62.99    5.10
   8  -1  -5   66.69    5.00
  -8   1   5   67.49    5.10
   8  -2  -5   71.29    7.60
   8  -2  -5   74.99    6.00
   8  -2  -5   70.59    6.20
   8  -2  -5   81.19    5.50
  -8   2   5   79.09    6.60
  -8   2   5   80.59    4.60
   8  -3  -5  159.98   13.70
   8  -3  -5  166.98    9.80
   8  -3  -5  163.08    7.60
  -8   3   5  167.68   11.00
  -8   3   5  165.98    6.50
   8  -4  -5   34.30    6.10
   8  -4  -5   26.90    3.30
   8  -4  -5   34.50   10.30
  -8   4   5   27.60    6.50
   8  -5  -5   22.50    9.60
   8  -5  -5    5.80    4.10
  -8   5   5    3.70    3.60
   8  -6  -5   -5.30    3.30
   8  -6  -5   29.90   11.00
   8   6  -4    1.20    3.00
  -8  -6   4   19.30    7.10
  -8  -6   4   14.60    3.30
   8   5  -4    3.50    3.20
  -8  -5   4    3.10    2.30
  -8  -5   4   10.80    6.00
  -8  -5   4    4.30    3.10
   8   4  -4   23.90    4.90
  -8  -4   4   20.80    3.90
  -8  -4   4   16.30    6.40
  -8  -4   4   17.60    4.40
   8   3  -4    3.30    1.70
   8   3  -4    5.40    2.80
   8   3  -4    3.10    2.40
  -8  -3   4    5.20    2.20
  -8  -3   4    4.00    2.30
   8   2  -4   44.60    4.90
   8   2  -4   46.40    3.90
   8   2  -4   44.60    5.50
  -8  -2   4   44.20    3.80
  -8  -2   4   48.30    3.90
   8   1  -4    1.40    1.00
   8   1  -4    3.40    2.10
   8   1  -4    2.40    1.40
   8   1  -4    1.20    1.20
  -8  -1   4    3.60    1.40
  -8  -1   4    1.50    2.00
   8   0  -4  394.16    9.80
   8   0  -4  408.06   13.70
   8   0  -4  398.56   14.50
   8   0  -4  387.66   12.60
  -8   0   4  403.36   12.70
   8  -1  -4    1.20    1.60
   8  -1  -4    1.60    2.10
   8  -1  -4   -0.20    2.70
   8  -1  -4    0.80    1.10
   8  -1  -4    0.60    2.40
  -8   1   4    1.20    1.20
  -8   1   4   -0.40    1.50
   8  -2  -4   45.20    6.60
   8  -2  -4   47.00    5.80
   8  -2  -4   38.10    5.00
   8  -2  -4   46.90    4.20
  -8   2   4   46.80    3.50
  -8   2   4   43.10    5.50
   8  -3  -4    4.50    5.00
   8  -3  -4    3.00    1.70
   8  -3  -4    5.60    2.70
  -8   3   4    4.90    2.70
  -8   3   4    3.50    1.40
   8  -4  -4   20.20    4.80
   8  -4  -4   18.50    8.60
  -8   4   4   18.10    5.70
  -8   4   4   23.20    3.80
   8  -5  -4    4.00    3.90
   8  -5  -4   11.30    8.50
  -8   5   4   -0.40    4.00
   8  -6  -4   27.00   11.90
   8   6  -3    1.30    3.30
  -8  -6   3   -2.80    3.20
  -8  -6   3   -0.80    3.80
  -8  -6   3   14.80    3.30
  -8  -6   3   22.70    7.40
   8   5  -3    0.90    2.60
  -8  -5   3    8.90    5.50
  -8  -5   3    2.80    2.40
  -8  -5   3    3.20    3.60
   8   4  -3   82.69    7.30
  -8  -4   3   82.39    6.50
   8   3  -3    5.00    2.40
   8   3  -3    3.90    1.80
   8   3  -3    3.20    2.10
  -8  -3   3    1.10    2.00
  -8  -3   3    3.30    2.10
   8   2  -3   61.19    5.60
   8   2  -3   55.99    4.30
   8   2  -3   55.49    6.50
   8   2  -3   63.29    5.60
  -8  -2   3   52.19    4.30
  -8  -2   3   61.99    4.50
   8   1  -3  225.68    9.20
   8   1  -3  235.08    8.60
   8   1  -3  230.88   10.20
   8   1  -3  225.98    8.90
   8   1  -3  213.48   10.30
  -8  -1   3  228.58    9.00
  -8  -1   3  239.38    9.60
   8   0  -3    0.10    1.00
   8   0  -3    0.60    1.80
   8   0  -3    0.00    1.70
   8   0  -3    0.70    1.30
  -8   0   3    0.80    1.80
  -8   0   3   -1.50    1.70
  -8   0   3   -0.40    0.90
   8  -1  -3  225.48   10.00
   8  -1  -3  231.08    9.80
   8  -1  -3  234.78   11.40
   8  -1  -3  249.48   10.10
  -8   1   3  245.08   10.30
  -8   1   3  240.58    9.00
  -8   1   3  236.68   11.40
   8  -2  -3   59.89    7.20
   8  -2  -3   55.79    6.30
   8  -2  -3   56.79    5.90
   8  -2  -3   58.09    4.30
  -8   2   3   56.49    3.80
  -8   2   3   56.99    5.60
   8  -3  -3    3.50    1.70
   8  -3  -3    1.70    4.40
   8  -3  -3    0.70    1.90
  -8   3   3    3.20    1.30
  -8   3   3    2.80    2.90
   8  -4  -3   77.09   13.30
   8  -4  -3   74.09    8.20
  -8   4   3   76.49    9.90
  -8   4   3   82.39    5.10
   8  -5  -3    9.20    8.90
   8  -5  -3   -0.60    3.00
  -8   5   3    3.40    3.50
   8  -6  -3   -0.60    3.70
   8  -6  -3   24.00   13.00
  -8  -6   2   34.50   10.40
  -8  -6   2   14.90    5.20
  -8  -6   2   12.20    5.40
  -8  -6   2   30.20    5.10
   8   5  -2   -0.50    2.30
  -8  -5   2   -3.00    2.80
  -8  -5   2    0.70    3.30
  -8  -5   2    3.60    2.80
   8   4  -2   66.59    6.60
   8   4  -2   68.49   11.30
  -8  -4   2   77.19    6.60
   8   3  -2   78.79    9.60
   8   3  -2   73.29    5.40
   8   3  -2   69.89    6.30
  -8  -3   2   72.39    5.70
  -8  -3   2   74.69    6.30
   8   2  -2    3.20    2.10
   8   2  -2    0.40    1.40
   8   2  -2    0.20    1.90
   8   2  -2    0.60    1.30
  -8  -2   2   -0.30    1.60
  -8  -2   2    1.20    1.60
   8   1  -2  167.48    7.30
   8   1  -2  170.28    8.70
   8   1  -2  163.88    7.50
   8   1  -2  164.98    9.30
  -8  -1   2  158.48    8.80
  -8  -1   2  166.58    7.80
  -8  -1   2  165.88    7.80
   8   0  -2 1575.04   39.50
   8   0  -2 1556.94   39.50
   8   0  -2 1611.04   40.80
   8   0  -2 1556.64   40.90
  -8   0   2 1602.54   39.60
  -8   0   2 1563.24   40.80
  -8   0   2 1627.74   39.50
   8  -1  -2  163.98    8.60
   8  -1  -2  161.88    7.90
   8  -1  -2  165.68    7.90
   8  -1  -2  167.68   10.20
  -8   1   2  162.98    8.20
  -8   1   2  167.38    7.10
   8  -2  -2   -0.50    1.30
   8  -2  -2   -0.40    1.30
   8  -2  -2    0.80    1.70
   8  -2  -2   -1.40    3.50
   8  -2  -2   -0.10    2.30
  -8   2   2    1.00    2.00
  -8   2   2   -0.40    0.90
   8  -3  -2   71.29    5.80
   8  -3  -2   78.59    4.90
   8  -3  -2   79.79   10.60
  -8   3   2   69.79    5.20
  -8   3   2   68.79    7.00
   8  -4  -2   82.39   15.20
   8  -4  -2   68.99    7.30
   8  -4  -2   74.69    4.80
  -8   4   2   66.19    4.20
  -8   4   2   75.99    9.50
   8  -5  -2    0.20    3.10
   8  -5  -2   -0.10    9.10
  -8   5   2    2.60    3.20
   8  -6  -2   38.30   16.90
   8  -6  -2   15.40    5.30
  -8  -6   1    1.30    3.60
  -8  -6   1    1.60    4.00
  -8  -6   1    5.50    3.00
  -8  -5   1    0.90    2.40
  -8  -5   1    6.00    3.60
  -8  -5   1    2.50    2.50
  -8  -5   1    5.00    3.70
   8   4  -1   23.50    8.70
   8   4  -1   22.10    4.60
  -8  -4   1   20.00    4.20
  -8  -4   1   19.30    5.40
  -8  -4   1   20.50    3.90
   8   3  -1    8.90    4.70
   8   3  -1    5.20    2.10
   8   3  -1    7.90    3.10
  -8  -3   1    4.50    2.50
  -8  -3   1    4.60    2.90
  -8  -3   1    7.60    2.50
   8   2  -1   37.70    4.20
   8   2  -1   38.30    5.10
   8   2  -1   39.60    4.10
   8   2  -1   37.20    5.90
  -8  -2   1   31.90    4.20
  -8  -2   1   39.90    5.10
  -8  -2   1   39.80    4.30
   8   1  -1    0.90    1.10
   8   1  -1   -0.10    1.50
   8   1  -1    1.50    1.90
   8   1  -1    0.10    1.30
  -8  -1   1    1.30    2.30
  -8  -1   1    0.70    1.20
   8   0  -1    0.40    1.30
   8   0  -1   -1.80    1.70
   8   0  -1    0.60    1.80
   8   0  -1   -1.10    1.00
  -8   0   1    0.30    0.90
  -8   0   1    0.20    2.50
   8  -1  -1    0.60    1.50
   8  -1  -1    0.90    1.30
   8  -1  -1    3.30    1.80
   8  -1  -1    1.40    3.30
   8  -1  -1    1.50    2.80
  -8   1   1   -0.40    1.30
  -8   1   1    1.20    1.00
  -8   1   1    1.30    2.20
   8  -2  -1   40.40    5.30
   8  -2  -1   36.50    7.60
   8  -2  -1   30.10    3.60
   8  -2  -1   42.60    5.00
  -8   2   1   38.90    3.80
  -8   2   1   32.80    4.80
  -8   2   1   36.90    4.90
   8  -3  -1    6.60    2.00
   8  -3  -1    6.50    2.50
   8  -3  -1    4.40    5.70
  -8   3   1    6.00    3.20
  -8   3   1    5.20    2.10
   8  -4  -1   27.90   10.70
   8  -4  -1   24.50    3.60
   8  -4  -1   23.70    4.80
  -8   4   1   22.10    5.70
  -8   4   1   23.10    2.80
   8  -5  -1   -1.30    2.70
   8  -5  -1    3.10    8.30
  -8   5   1    0.80    2.70
   8  -6  -1   -4.10    9.60
   8  -6  -1   -0.70    3.30
  -8  -6   0    6.50    4.40
  -8  -6   0    3.50    4.00
  -8  -6   0    5.60    2.40
   8   5   0    2.00    6.80
  -8  -5   0    1.10    3.60
  -8  -5   0    3.40    2.20
  -8  -5   0    0.30    2.40
  -8  -5   0   -4.10    2.60
   8   4   0  100.99   13.90
  -8  -4   0  104.59    8.10
  -8  -4   0  100.89    6.70
  -8  -4   0  100.89    9.20
   8   3   0   35.00    8.70
   8   3   0   28.10    3.70
  -8  -3   0   19.70    3.50
  -8  -3   0   19.50    5.00
  -8  -3   0   27.70    4.60
   8   2   0  168.58    8.80
   8   2   0  197.38    7.70
   8   2   0  184.28    8.40
   8   2   0  182.58    9.50
   8   2   0  168.78   12.70
  -8  -2   0  192.78    9.30
  -8  -2   0  180.28    8.40
  -8  -2   0  178.78   11.00
  -8  -2   0  188.68    9.90
   8   1   0   22.70    3.60
   8   1   0   20.80    3.10
   8   1   0   22.90    5.20
   8   1   0   14.10    3.10
  -8  -1   0   19.70    3.50
  -8  -1   0   17.10    2.90
  -8  -1   0   23.70    4.60
   8   0   0   91.69    7.60
   8   0   0   73.19    5.10
   8   0   0   83.99    5.20
   8   0   0   80.39    5.50
  -8   0   0   79.49    4.90
  -8   0   0   98.59    6.90
  -8   0   0   90.19    7.20
   8  -1   0   14.30    4.00
   8  -1   0   23.90    6.00
   8  -1   0   19.20    3.00
   8  -1   0   16.40    2.90
  -8   1   0   17.30    2.50
  -8   1   0   14.10    3.50
  -8   1   0   22.90    3.90
   8  -2   0  165.38    7.60
   8  -2   0  193.08   14.30
   8  -2   0  180.58    8.60
   8  -2   0  179.48   10.60
  -8   2   0  191.48    9.40
  -8   2   0  168.78    9.60
  -8   2   0  183.28    7.60
   8  -3   0   27.60    4.30
   8  -3   0   25.90    3.40
   8  -3   0   39.00    9.80
  -8   3   0   26.60    3.80
  -8   3   0   26.60    5.00
   8  -4   0   99.49   14.10
   8  -4   0  102.79    7.50
   8  -4   0   95.89    5.80
  -8   4   0  100.69    9.50
  -8   4   0   99.89    5.20
   8  -5   0   -7.20   10.20
   8  -5   0    2.60    3.10
  -8   5   0    1.00    2.70
   8  -6   0   -9.40   14.80
   8  -6   0   -1.40    3.70
   8   6   1   20.10   13.10
  -8  -6  -1    9.30    5.10
  -8  -6  -1   19.70    4.80
   8   5   1    5.60    8.40
  -8  -5  -1    1.40    3.60
  -8  -5  -1    1.80    3.80
  -8  -5  -1    1.10    2.10
  -8  -5  -1    9.60    3.70
   8   4   1   10.70    6.80
  -8  -4  -1    6.90    2.60
  -8  -4  -1    6.10    3.80
  -8  -4  -1   10.10    3.30
   8   3   1   42.60    4.30
   8   3   1   47.80   10.30
  -8  -3  -1   38.60    4.60
  -8  -3  -1   33.20    6.20
  -8  -3  -1   29.20    4.70
   8   2   1  310.57   18.50
   8   2   1  362.76   11.20
   8   2   1  320.97   12.40
   8   2   1  331.57   13.40
  -8  -2  -1  333.67   12.10
  -8  -2  -1  339.67   13.70
  -8  -2  -1  340.87   15.90
  -8  -2  -1  348.17   14.50
   8   1   1  317.87   12.10
   8   1   1  372.86   13.50
   8   1   1  348.77   17.70
   8   1   1  347.27   12.50
  -8  -1  -1  348.77   15.70
  -8  -1  -1  378.16   13.00
  -8  -1  -1  357.86   13.70
   8   0   1    0.60    1.40
   8   0   1    0.30    1.10
   8   0   1   -1.60    1.40
   8   0   1   -0.40    2.10
  -8   0  -1   -2.10    1.00
  -8   0  -1   -0.40    1.50
  -8   0  -1    0.40    2.10
   8  -1   1  361.06   18.40
   8  -1   1  354.66   14.20
   8  -1   1  378.56   12.80
   8  -1   1  334.87   12.10
  -8   1  -1  365.56   14.20
  -8   1  -1  351.16   12.10
  -8   1  -1  356.16   14.70
   8  -2   1  321.77   12.00
   8  -2   1  336.27   11.80
   8  -2   1  330.17   19.60
  -8   2  -1  341.77   14.60
  -8   2  -1  320.57   13.20
   8  -3   1   41.50   10.90
   8  -3   1   37.30    4.30
   8  -3   1   53.09    4.70
  -8   3  -1   35.50    5.90
  -8   3  -1   39.90    4.70
   8  -4   1    8.20    2.50
   8  -4   1    6.50    9.70
   8  -4   1    5.20    3.00
  -8   4  -1    6.00    4.20
  -8   4  -1    8.20    2.40
   8  -5   1    3.60    3.60
   8  -5   1    0.30    9.60
  -8   5  -1    6.50    4.70
   8  -6   1   -9.90   17.10
   8  -6   1    4.60    3.80
   8   6   2    2.10   10.60
  -8  -6  -2    7.60    5.30
   8   5   2    4.00    8.70
  -8  -5  -2    5.50    2.40
  -8  -5  -2    9.70    3.80
  -8  -5  -2    5.60    3.80
  -8  -5  -2    7.10    4.60
   8   4   2  229.18   21.10
  -8  -4  -2  230.88   10.00
  -8  -4  -2  234.68   12.50
  -8  -4  -2  198.58   13.10
  -8  -4  -2  217.48   13.40
   8   3   2    1.20    4.30
   8   3   2    1.50    1.30
  -8  -3  -2    3.60    2.90
  -8  -3  -2    2.70    2.70
  -8  -3  -2    3.50    2.00
   8   2   2   57.29    3.70
   8   2   2   52.59    8.20
  -8  -2  -2   57.79    5.90
  -8  -2  -2   56.99    4.40
  -8  -2  -2   52.39    7.00
   8   1   2   19.70    3.00
   8   1   2   25.20    4.10
   8   1   2   20.60    3.30
   8   1   2   28.30    6.60
  -8  -1  -2   21.70    3.20
  -8  -1  -2   31.60    5.00
  -8  -1  -2   25.70    5.00
   8   0   2  744.43   29.00
   8   0   2  765.72   23.40
   8   0   2  787.92   22.20
   8   0   2  760.02   22.00
  -8   0  -2  810.02   22.00
  -8   0  -2  770.22   25.70
  -8   0  -2  791.82   24.50
   8  -1   2   29.10    4.70
   8  -1   2   26.60    3.70
   8  -1   2   23.40    3.50
   8  -1   2   30.90    7.20
  -8   1  -2   21.60    4.30
  -8   1  -2   27.60    4.60
   8  -2   2   62.99    9.80
   8  -2   2   48.20    4.20
   8  -2   2   50.39    4.90
  -8   2  -2   59.39    7.10
  -8   2  -2   55.19    6.30
   8  -3   2   -0.60    1.20
   8  -3   2    6.60    6.80
   8  -3   2    4.40    2.50
  -8   3  -2    3.30    2.40
  -8   3  -2    3.80    2.60
   8  -4   2  237.48   23.40
   8  -4   2  213.08    9.70
   8  -4   2  216.98   10.30
  -8   4  -2  212.08   13.40
  -8   4  -2  221.98    9.50
   8  -5   2   -2.70   13.80
   8  -5   2    2.70    3.30
  -8   5  -2    3.30    3.60
   8  -6   2  -11.10   17.40
   8   6   3   19.50   14.90
  -8  -6  -3   14.90    6.50
   8   5   3   81.79   20.30
  -8  -5  -3   52.69    7.70
  -8  -5  -3   53.79    8.10
  -8  -5  -3   54.99    9.40
   8   4   3    7.90    7.60
  -8  -4  -3    6.20    2.90
  -8  -4  -3    5.50    3.70
  -8  -4  -3    4.40    4.30
  -8  -4  -3    6.20    2.40
   8   3   3    7.50    2.00
   8   3   3    7.20    6.20
  -8  -3  -3    6.20    3.70
  -8  -3  -3    7.20    2.30
  -8  -3  -3    4.40    3.10
   8   2   3   -0.60    1.40
   8   2   3    0.70    3.50
  -8  -2  -3   -1.80    1.60
  -8  -2  -3    0.10    1.70
  -8  -2  -3   -0.90    1.70
   8   1   3  138.69    7.40
   8   1   3  142.89    7.30
   8   1   3  135.79   12.00
  -8  -1  -3  129.49    8.80
  -8  -1  -3  133.19    6.90
  -8  -1  -3  126.09    9.30
   8   0   3    0.10    1.20
   8   0   3   -0.70    1.10
   8   0   3   -0.70    2.50
  -8   0  -3   -0.50    3.20
  -8   0  -3    0.60    1.70
  -8   0  -3   -1.70    2.10
   8  -1   3  134.79    7.00
   8  -1   3  140.29    7.30
   8  -1   3  139.99   12.90
  -8   1  -3  116.59    8.20
  -8   1  -3  149.99    9.60
   8  -2   3    0.90    1.80
   8  -2   3   -1.30    6.30
   8  -2   3    0.10    1.60
  -8   2  -3   -0.30    2.10
  -8   2  -3   -0.70    1.80
   8  -3   3   11.80   10.00
   8  -3   3    6.50    2.50
   8  -3   3    5.20    2.90
  -8   3  -3    5.40    3.60
  -8   3  -3   11.30    3.40
   8  -4   3    2.60    2.70
   8  -4   3   10.00   10.30
  -8   4  -3    3.50    2.30
  -8   4  -3    6.20    4.00
   8  -5   3   73.89   23.30
   8  -5   3   43.70    5.70
  -8   5  -3   45.10    8.80
   8  -6   3   -3.50   20.60
   8   6   4   28.90   16.30
  -8  -6  -4   18.70    6.90
   8   5   4   94.19   21.70
  -8  -5  -4   38.50    8.60
  -8  -5  -4   52.69    8.30
  -8  -5  -4   45.40    7.20
   8   4   4    0.40    6.80
  -8  -4  -4    6.60    3.00
  -8  -4  -4    3.10    2.50
  -8  -4  -4    0.20    3.10
  -8  -4  -4    2.80    3.60
   8   3   4   -0.30    1.20
   8   3   4    2.00    5.80
  -8  -3  -4    1.00    1.80
  -8  -3  -4    1.30    3.10
  -8  -3  -4    1.20    2.70
   8   2   4   25.40    8.10
   8   2   4   18.00    3.40
  -8  -2  -4   22.30    3.50
  -8  -2  -4   14.20    4.20
  -8  -2  -4   19.90    4.50
   8   1   4   12.80    5.70
   8   1   4   15.80    2.80
  -8  -1  -4   15.70    4.40
  -8  -1  -4   18.60    3.00
  -8  -1  -4   13.50    4.00
   8   0   4   88.79    5.70
   8   0   4   96.39    6.10
   8   0   4   93.59   10.50
  -8   0  -4   96.79    8.40
  -8   0  -4   97.09    7.80
   8  -1   4   17.90    3.20
   8  -1   4   18.70    7.30
   8  -1   4   17.80    3.10
  -8   1  -4   22.10    5.40
  -8   1  -4   12.70    3.90
   8  -2   4   23.70    3.90
   8  -2   4   26.40    8.90
   8  -2   4   17.30    3.20
  -8   2  -4   20.40    4.40
  -8   2  -4   21.70    5.40
   8  -3   4   -2.20    1.70
   8  -3   4    9.40   10.20
  -8   3  -4    0.10    2.10
  -8   3  -4   -2.30    2.00
   8  -4   4  -10.50   12.10
   8  -4   4    4.60    2.60
  -8   4  -4    4.70    3.30
  -8   4  -4    1.60    2.50
   8  -5   4   60.09   24.20
  -8   5  -4   49.60    9.10
   8  -6   4   -5.30   17.60
   8   5   5   22.40   13.90
  -8  -5  -5   10.30    5.10
  -8  -5  -5    3.90    4.00
   8   4   5    2.20    7.30
  -8  -4  -5    1.40    4.30
  -8  -4  -5    2.00    2.20
  -8  -4  -5    3.30    3.60
   8   3   5   34.70   11.60
   8   3   5   20.90    2.40
  -8  -3  -5   21.70    5.70
  -8  -3  -5   20.80    5.30
   8   2   5   80.39    5.70
   8   2   5  101.19   13.20
  -8  -2  -5   87.89    8.20
  -8  -2  -5   91.29    8.30
   8   1   5  156.68    8.00
   8   1   5  140.29   13.80
  -8  -1  -5  136.39    9.90
  -8  -1  -5  136.09    9.40
   8   0   5   -0.20    1.20
   8   0   5   -1.10    1.20
   8   0   5    0.60    3.50
  -8   0  -5   -1.80    1.40
  -8   0  -5   -1.50    2.50
   8  -1   5  138.69   14.70
   8  -1   5  155.18    8.20
   8  -1   5  146.69    7.50
  -8   1  -5  153.08   10.10
  -8   1  -5  151.58   10.00
   8  -2   5   98.09    6.10
   8  -2   5  101.89   13.60
  -8   2  -5   90.29    7.80
  -8   2  -5   99.19    9.00
   8  -3   5   29.70    3.80
   8  -3   5   33.00   13.50
  -8   3  -5   20.40    4.50
  -8   3  -5   20.80    5.10
   8  -4   5   -8.30    9.20
   8  -4   5    0.40    2.00
  -8   4  -5   -0.40    2.40
  -8   4  -5   -0.20    2.40
   8  -5   5  -22.30   18.40
  -8   5  -5    6.10    4.80
   8   5   6   19.10   13.00
  -8  -5  -6    4.50    4.20
  -8  -5  -6    9.40    5.20
   8   4   6   -4.40    6.40
  -8  -4  -6    5.50    3.40
  -8  -4  -6    3.50    3.60
  -8  -4  -6    0.50    2.60
   8   3   6    0.30    2.00
   8   3   6   -0.30    6.10
  -8  -3  -6    2.60    2.80
  -8  -3  -6    1.70    2.20
  -8  -3  -6    5.20    3.60
   8   2   6   -0.10    3.50
   8   2   6    1.50    2.00
  -8  -2  -6    2.30    3.30
  -8  -2  -6   -2.20    2.90
   8   1   6   14.30    3.30
   8   1   6   13.80    6.50
  -8  -1  -6   11.80    4.60
  -8  -1  -6    4.80    4.10
   8   0   6  437.86   25.20
  -8   0  -6  430.36   18.80
  -8   0  -6  425.56   19.10
   8  -1   6   17.80    7.50
   8  -1   6   12.70    2.90
  -8   1  -6   16.70    4.80
  -8   1  -6   13.20    5.40
   8  -2   6    0.60    7.10
   8  -2   6   -0.50    1.40
  -8   2  -6   -0.60    2.90
  -8   2  -6    0.30    2.60
   8  -3   6   -0.90    7.70
   8  -3   6    0.50    1.70
  -8   3  -6   -1.30    2.20
  -8   3  -6    1.80    2.90
   8  -4   6   -7.80   13.40
  -8   4  -6   -3.20    1.80
  -8   4  -6   -2.00    2.90
   8  -5   6  -12.50   14.10
  -8   5  -6    5.90    5.00
   8   5   7   19.00   12.30
  -8  -5  -7    2.80    4.80
  -8  -5  -7    4.40    4.60
   8   4   7   32.30   14.90
  -8  -4  -7   14.30    5.30
  -8  -4  -7   22.10    5.10
  -8  -4  -7   15.50    6.40
   8   3   7   -0.60    4.40
  -8  -3  -7   -2.90    3.00
  -8  -3  -7    3.10    3.50
  -8  -3  -7    3.50    2.60
   8   2   7   58.69   14.60
  -8  -2  -7   51.59    8.10
  -8  -2  -7   39.30    7.30
  -8  -2  -7   47.70    7.60
   8   1   7   39.90   11.10
  -8  -1  -7   35.20    6.90
  -8  -1  -7   41.70    7.10
   8   0   7    0.90    4.30
  -8   0  -7   -0.50    4.40
  -8   0  -7    3.90    3.70
   8  -1   7   36.00   10.60
  -8   1  -7   46.40    7.60
  -8   1  -7   27.40    6.80
   8  -2   7   67.49   15.70
  -8   2  -7   37.00    7.40
  -8   2  -7   45.10    7.30
   8  -3   7    1.80    1.80
   8  -3   7    8.90   11.30
  -8   3  -7   -0.70    3.60
  -8   3  -7    1.70    3.20
   8  -4   7   13.80   17.10
  -8   4  -7   21.00    6.30
  -8   4  -7   12.00    4.40
   8  -5   7   -7.80   20.20
   8   4   8   16.50   11.80
  -8  -4  -8    4.70    5.10
  -8  -4  -8    1.00    3.90
   8   3   8  118.39   18.60
  -8  -3  -8   87.79   11.10
  -8  -3  -8   82.19   11.40
  -8  -3  -8  101.69    9.60
   8   2   8   -0.50    4.20
  -8  -2  -8    0.40    3.90
  -8  -2  -8   -0.60    2.70
  -8  -2  -8    4.20    3.80
   8   1   8    4.80    5.80
  -8  -1  -8    2.50    4.30
  -8  -1  -8    5.80    3.70
   8   0   8  134.39   15.80
  -8   0  -8  115.89   10.60
  -8   0  -8  115.49   11.00
   8  -1   8    4.50    5.10
  -8   1  -8   -0.40    3.20
  -8   1  -8   -0.80    4.80
   8  -2   8    4.40    8.70
  -8   2  -8   -3.50    4.30
  -8   2  -8    1.00    2.60
   8  -3   8  117.89   20.20
  -8   3  -8   95.39    9.90
  -8   3  -8   75.19    9.50
   8  -4   8    3.20   12.80
  -8   4  -8    7.20    4.00
  -8   4  -8    5.80    4.40
   8   4   9   -1.10    8.40
  -8  -4  -9    5.00    4.60
  -8  -4  -9   -3.70    3.00
   8   3   9    2.10    9.50
  -8  -3  -9    1.40    3.30
  -8  -3  -9    3.50    3.60
  -8  -3  -9    0.90    4.40
   8   2   9   15.20    9.30
  -8  -2  -9   14.10    4.70
  -8  -2  -9   10.30    5.10
  -8  -2  -9   10.60    4.70
   8   1   9  141.29   18.00
  -8  -1  -9   87.49   11.30
  -8  -1  -9   98.99   11.30
  -8  -1  -9  103.79   10.70
   8   0   9    4.70    5.40
  -8   0  -9   -2.40    3.20
  -8   0  -9    2.10    3.80
   8  -1   9  127.29   17.20
  -8   1  -9   96.19   11.50
  -8   1  -9   98.99   11.60
   8  -2   9   25.40   12.00
  -8   2  -9    2.90    5.30
  -8   2  -9   11.40    4.80
   8  -3   9    6.50   11.70
  -8   3  -9   -1.70    3.10
  -8   3  -9   -4.60    3.50
   8  -4   9   14.80   15.50
  -8   4  -9   -0.40    3.50
   8   3  10   -1.30    9.10
  -8  -3 -10   -1.10    4.50
  -8  -3 -10    0.30    4.30
   8   2  10   20.10   12.30
  -8  -2 -10   10.80    5.20
  -8  -2 -10    4.80    5.00
  -8  -2 -10    8.70    5.20
   8   1  10   24.40   11.30
  -8  -1 -10    9.80    5.70
  -8  -1 -10   12.90    5.90
  -8  -1 -10   14.00    5.50
   8   0  10    4.60    5.50
  -8   0 -10   -1.20    2.30
  -8   0 -10   -4.50    5.00
  -8   0 -10    0.40    3.70
   8  -1  10   28.10   11.60
  -8   1 -10    9.40    4.40
  -8   1 -10    4.70    6.30
  -8   1 -10   14.60    4.60
   8  -2  10   24.70   12.30
  -8   2 -10    9.40    5.90
  -8   2 -10   12.60    5.50
   8  -3  10   21.70   13.50
  -8   3 -10   -0.10    3.80
  -8   3 -10   -3.00    4.20
   8   3  11   10.00   11.40
  -8  -3 -11    4.50    6.00
  -8  -3 -11    5.10    5.50
   8   2  11    5.70    7.40
  -8  -2 -11   -0.60    3.20
  -8  -2 -11    2.90    4.90
   8   1  11   12.00    8.40
  -8  -1 -11   -2.10    4.00
  -8  -1 -11    1.40    5.20
  -8  -1 -11   10.90    5.70
   8   0  11   11.80    8.60
  -8   0 -11    0.70    4.10
  -8   0 -11   -4.00    3.50
  -8   0 -11   -9.10    5.10
   8  -1  11   16.70    9.10
  -8   1 -11    9.60    5.00
  -8   1 -11    2.30    4.80
  -8   1 -11   -5.40    5.70
   8  -2  11   13.50    8.60
  -8   2 -11  -11.50    4.50
  -8   2 -11   -0.70    4.00
   8  -3  11   15.30   11.10
  -8   3 -11    4.30    4.20
  -8   3 -11   -2.30    5.50
   8   1  12    8.60    8.00
  -8  -1 -12    2.40    4.90
  -8  -1 -12    0.10    3.60
   8   0  12   18.20    9.70
  -8   0 -12    0.90    4.60
  -8   0 -12    3.30    4.30
  -8   0 -12  -16.60    6.20
   8  -1  12   20.80    9.40
  -8   1 -12  -11.90    5.60
  -8   1 -12    0.40    4.50
   9   2 -14    0.90    3.50
   9   1 -14    1.40    4.40
   9   0 -14   16.50    6.40
   9   0 -14   15.60    4.90
   9  -1 -14   -0.90    3.90
   9  -1 -14    2.00    3.40
   9  -2 -14   -0.60    4.00
   9  -2 -14    0.70    4.40
   9   3 -13    0.40    4.10
   9   2 -13    1.50    4.20
   9   1 -13   -3.70    3.30
   9   0 -13   -2.70    3.30
   9   0 -13   -5.40    2.70
   9  -1 -13    0.80    3.70
   9  -1 -13    0.60    2.60
   9  -1 -13   -1.70    3.50
   9  -2 -13    5.90    4.40
   9  -2 -13    4.80    4.60
   9  -3 -13   -0.50    4.40
   9  -3 -13    0.40    3.80
   9   4 -12    2.50    4.30
   9   3 -12   15.80    6.00
   9   2 -12    2.20    3.00
   9   1 -12   -2.10    2.70
   9   1 -12   -0.70    3.30
   9   0 -12   10.60    4.90
   9   0 -12   13.90    4.10
   9   0 -12    9.90    4.00
   9  -1 -12    0.90    2.70
   9  -1 -12   -1.20    3.30
   9  -1 -12   -1.30    2.20
   9  -2 -12    2.80    2.90
   9  -2 -12   -0.10    3.30
   9  -2 -12    0.80    3.70
   9  -3 -12   21.80    6.30
   9  -3 -12   27.70    6.40
   9  -4 -12   -4.10    4.20
   9   4 -11   -3.70    3.20
   9   3 -11   -1.00    3.80
   9   2 -11    1.20    2.60
   9   1 -11   -1.90    2.20
   9   1 -11   -0.20    3.30
   9   1 -11    1.60    2.70
   9   0 -11   -1.60    2.30
   9   0 -11   -0.30    2.40
   9   0 -11   -1.40    2.50
   9  -1 -11    0.60    2.40
   9  -1 -11   -1.40    2.70
   9  -1 -11   -0.60    3.10
   9  -2 -11   -1.00    2.80
   9  -2 -11   -2.40    3.20
   9  -2 -11    0.40    2.70
   9  -3 -11   -2.10    2.60
   9  -3 -11    2.10    3.20
   9  -3 -11    0.90    4.00
  -9   3  11    2.80    3.30
   9  -4 -11   -1.10    3.80
  -9   4  11    0.70    3.70
   9   5 -10    3.50    4.20
   9   4 -10    8.80    4.40
   9   3 -10   24.50    6.30
   9   2 -10   21.40    3.70
   9   2 -10   15.60    5.10
   9   1 -10    6.80    3.30
   9   1 -10    3.30    3.90
   9   1 -10    2.40    2.60
   9   0 -10    1.10    3.60
   9   0 -10    5.80    2.90
   9   0 -10   -2.20    2.50
   9  -1 -10    4.40    3.00
   9  -1 -10    5.00    3.00
   9  -1 -10    5.10    3.50
  -9   1  10    4.00    2.20
   9  -2 -10   14.30    4.70
   9  -2 -10   12.90    4.40
   9  -2 -10   16.70    3.70
  -9   2  10   17.60    4.20
   9  -3 -10   21.60    5.80
   9  -3 -10   30.20    5.70
  -9   3  10   14.80    4.80
   9  -4 -10    9.90    5.40
  -9   4  10   15.10    5.30
   9  -5 -10   -0.40    4.40
   9   5  -9    7.90    4.30
   9   4  -9    6.70    4.10
   9   3  -9   12.50    3.10
   9   3  -9    8.10    4.10
   9   2  -9   13.00    3.40
   9   2  -9    6.40    3.30
   9   2  -9    7.90    2.60
   9   1  -9   65.99    7.00
   9   1  -9   77.79    7.50
   9   1  -9   77.69    6.20
   9   0  -9    2.00    2.60
   9   0  -9   -0.80    2.20
   9   0  -9    1.00    1.00
   9   0  -9   -1.20    2.60
  -9   0   9    0.00    0.80
   9  -1  -9   70.39    5.90
   9  -1  -9   84.49    7.70
   9  -1  -9   71.39    6.50
   9  -1  -9   62.39    6.40
  -9   1   9   78.79    5.80
   9  -2  -9    7.30    4.10
   9  -2  -9   15.20    4.10
   9  -2  -9    6.50    3.70
   9  -2  -9    8.00    3.60
  -9   2   9   10.90    3.40
   9  -3  -9    8.30    3.70
   9  -3  -9    8.80    3.70
  -9   3   9    6.30    3.90
   9  -4  -9    1.80    4.00
  -9   4   9    3.70    4.10
   9   5  -8   -0.90    3.40
   9   4  -8   -1.10    2.90
   9   3  -8    1.40    1.60
   9   3  -8    1.60    3.10
   9   2  -8    0.20    2.50
   9   2  -8    0.70    2.00
   9   2  -8   -1.60    1.40
   9   1  -8  105.09    7.20
   9   1  -8  101.79    8.20
   9   1  -8  106.49    6.90
   9   0  -8   34.60    5.10
   9   0  -8   28.10    5.10
   9   0  -8   31.70    2.80
   9   0  -8   22.70    4.00
  -9   0   8   32.60    2.90
   9  -1  -8  108.99    6.80
   9  -1  -8  111.39    8.20
   9  -1  -8  113.19    7.70
   9  -1  -8  109.49    5.40
   9  -1  -8  116.69    7.10
  -9   1   8  114.79    7.10
   9  -2  -8   -2.10    2.60
   9  -2  -8    3.60    2.90
   9  -2  -8    0.50    2.30
   9  -2  -8   -3.10    1.60
  -9   2   8    0.60    2.60
   9  -3  -8   -1.50    1.70
   9  -3  -8    0.90    3.20
   9  -3  -8    6.20    3.80
  -9   3   8   -0.20    3.10
  -9   3   8    1.00    1.40
   9  -4  -8    1.30    3.80
  -9   4   8   -0.40    3.30
   9  -5  -8   -0.50    3.10
  -9   5   8    2.40    4.70
   9   5  -7   17.60    5.10
  -9  -5   7   22.40    8.70
   9   4  -7   -1.40    2.40
  -9  -4   7   -3.30    4.80
   9   3  -7   63.29    4.60
   9   3  -7   57.19    7.60
  -9  -3   7   55.99    7.90
  -9  -3   7   60.99    4.20
   9   2  -7   14.60    3.90
   9   2  -7   16.00    3.60
   9   2  -7   18.50    3.60
  -9  -2   7   15.80    3.70
  -9  -2   7   18.60    1.70
  -9  -2   7   17.30    1.50
   9   1  -7  514.25   17.30
   9   1  -7  466.75   16.20
   9   1  -7  507.05   19.30
  -9  -1   7  482.45   12.40
  -9  -1   7  505.75   12.60
   9   0  -7   -0.80    1.20
   9   0  -7   -1.00    1.90
   9   0  -7    0.50    2.30
   9   0  -7    2.70    1.70
  -9   0   7   -0.20    1.20
   9  -1  -7  517.95   18.70
   9  -1  -7  487.75   18.00
   9  -1  -7  494.45   13.90
   9  -1  -7  501.45   14.30
   9  -1  -7  514.85   16.30
  -9   1   7  514.55   17.20
   9  -2  -7   12.00    3.80
   9  -2  -7   17.80    5.00
   9  -2  -7   19.10    4.30
   9  -2  -7   21.40    4.20
  -9   2   7   17.50    4.10
  -9   2   7   19.40    3.30
   9  -3  -7   60.49    5.50
   9  -3  -7   58.59    7.70
   9  -3  -7   66.29    9.10
  -9   3   7   64.39    4.30
  -9   3   7   63.89    8.30
   9  -4  -7    5.00    3.30
   9  -4  -7   14.30    5.70
  -9   4   7    1.20    3.30
   9  -5  -7   10.50    5.10
  -9   5   7   26.00    7.40
   9   6  -6   -4.80    3.40
  -9  -6   6   26.50    8.10
   9   5  -6    0.30    3.00
  -9  -5   6    7.30    5.50
   9   4  -6    0.90    2.90
  -9  -4   6   -1.10    4.00
  -9  -4   6    4.10    1.80
   9   3  -6   12.30    3.90
   9   3  -6    9.90    2.60
  -9  -3   6    8.90    2.30
  -9  -3   6    9.60    2.50
  -9  -3   6    7.60    4.40
   9   2  -6   18.30    4.10
   9   2  -6   23.00    3.80
   9   2  -6   19.90    3.70
  -9  -2   6   21.30    3.10
  -9  -2   6   18.90    2.60
  -9  -2   6   24.10    4.20
  -9  -2   6   20.10    2.90
   9   1  -6   25.00    3.80
   9   1  -6   27.30    4.70
   9   1  -6   26.20    2.20
   9   1  -6   20.80    3.50
  -9  -1   6   23.40    2.70
   9   0  -6  266.47   11.40
   9   0  -6  277.87    9.70
   9   0  -6  271.77   12.50
   9   0  -6  270.37   10.90
  -9   0   6  271.87    9.90
   9  -1  -6   27.60    3.90
   9  -1  -6   20.30    3.90
   9  -1  -6   30.00    3.00
   9  -1  -6   28.60    4.70
   9  -1  -6   20.70    3.90
  -9   1   6   24.00    3.90
   9  -2  -6   13.60    4.10
   9  -2  -6   28.20    4.30
   9  -2  -6   17.50    5.10
   9  -2  -6   16.40    4.20
  -9   2   6   19.80    3.10
  -9   2   6   15.10    3.80
   9  -3  -6    8.30    2.60
   9  -3  -6    7.50    4.90
   9  -3  -6    7.00    3.80
  -9   3   6   10.50    2.20
  -9   3   6    9.10    3.80
   9  -4  -6    0.90    3.30
   9  -4  -6    4.80    4.80
  -9   4   6   -2.50    3.30
   9  -5  -6    0.20    3.90
   9  -5  -6   25.30    9.10
  -9   5   6   -1.30    4.00
  -9  -6   5   78.99   12.90
   9   5  -5   17.90    5.10
  -9  -5   5   19.90    4.70
  -9  -5   5   26.40    6.20
  -9  -5   5   39.80   10.10
   9   4  -5    8.40    3.80
  -9  -4   5   14.80    5.80
  -9  -4   5   11.30    2.90
   9   3  -5   22.90    3.60
   9   3  -5   24.00    4.30
   9   3  -5   19.20    4.60
  -9  -3   5   23.70    6.10
  -9  -3   5   25.00    3.90
  -9  -3   5   21.30    3.30
   9   2  -5    4.50    2.30
   9   2  -5    5.10    2.10
   9   2  -5    3.40    2.00
  -9  -2   5    3.30    1.60
  -9  -2   5    5.80    2.10
  -9  -2   5    1.40    2.20
  -9  -2   5    4.40    2.50
   9   1  -5   27.80    4.00
   9   1  -5   30.50    4.10
   9   1  -5   36.00    2.90
   9   1  -5   31.90    5.10
  -9  -1   5   34.60    3.60
   9   0  -5    1.10    1.60
   9   0  -5    0.60    1.80
   9   0  -5   -0.80    1.30
  -9   0   5   -1.10    1.30
   9  -1  -5   33.20    3.80
   9  -1  -5   29.30    4.60
   9  -1  -5   30.80    4.50
   9  -1  -5   33.60    4.70
   9  -1  -5   35.80    4.80
  -9   1   5   36.80    4.30
  -9   1   5   29.80    4.10
   9  -2  -5    0.60    2.60
   9  -2  -5    2.40    2.00
   9  -2  -5    1.70    3.80
   9  -2  -5    0.30    2.40
  -9   2   5    3.00    1.60
  -9   2   5    3.80    2.50
   9  -3  -5   26.00    3.80
   9  -3  -5   22.60    4.60
   9  -3  -5   23.80    7.00
  -9   3   5   19.90    5.00
  -9   3   5   28.10    3.30
   9  -4  -5   17.00    8.10
   9  -4  -5    6.90    4.10
  -9   4   5   11.10    4.90
   9  -5  -5   42.20   13.10
   9  -5  -5   20.90    5.20
  -9   5   5   18.30    6.40
   9  -6  -5    1.30    4.20
   9  -6  -5   27.50   11.40
   9   6  -4    5.80    3.80
  -9  -6   4   28.60    8.10
   9   5  -4   72.79    9.00
  -9  -5   4   89.89   12.30
  -9  -5   4   71.59    6.50
  -9  -5   4   59.19    7.90
   9   4  -4  170.78   10.60
  -9  -4   4  182.48   15.60
  -9  -4   4  186.78    9.50
   9   3  -4  185.48    9.70
   9   3  -4  205.28    9.10
   9   3  -4  188.88   10.70
  -9  -3   4  197.48    8.90
  -9  -3   4  190.88    9.60
   9   2  -4    0.10    1.40
   9   2  -4    2.30    1.60
   9   2  -4    1.90    2.30
  -9  -2   4    2.80    2.30
  -9  -2   4    2.70    1.80
   9   1  -4   52.19    6.20
   9   1  -4   70.19    4.30
   9   1  -4   65.69    4.60
   9   1  -4   59.99    4.90
   9   1  -4   70.59    5.00
  -9  -1   4   72.79    5.30
  -9  -1   4   65.99    4.60
   9   0  -4   42.60    4.90
   9   0  -4   44.00    2.90
   9   0  -4   42.80    4.20
   9   0  -4   52.09    6.00
  -9   0   4   42.80    4.00
  -9   0   4   39.50    4.60
  -9   0   4   46.60    3.10
   9  -1  -4   67.59    6.00
   9  -1  -4   69.89    5.50
   9  -1  -4   68.69    6.40
   9  -1  -4   65.19    5.70
  -9   1   4   61.09    4.60
  -9   1   4   64.79    5.30
   9  -2  -4    3.80    3.00
   9  -2  -4    2.20    2.60
   9  -2  -4    0.60    1.60
   9  -2  -4   -0.90    3.60
  -9   2   4    0.20    2.10
  -9   2   4    2.90    1.50
   9  -3  -4  181.08   10.30
   9  -3  -4  191.68    8.50
   9  -3  -4  207.78   15.50
  -9   3   4  190.48   11.70
  -9   3   4  200.88    7.80
   9  -4  -4  176.78   11.10
   9  -4  -4  184.38   17.80
  -9   4   4  163.08   12.50
   9  -5  -4   43.70    7.40
   9  -5  -4   89.59   18.10
  -9   5   4   48.90    8.90
   9  -6  -4    1.60    4.40
   9  -6  -4   36.10   15.30
  -9  -6   3    1.60    4.50
   9   5  -3   18.50    4.80
  -9  -5   3   16.80    4.90
  -9  -5   3   20.80    4.30
   9   4  -3   64.59    7.80
  -9  -4   3   57.89    5.70
   9   3  -3   23.30    4.60
   9   3  -3   23.00    4.00
   9   3  -3   25.30    6.90
   9   3  -3   38.10    4.80
  -9  -3   3   28.60    4.40
  -9  -3   3   26.70    4.70
   9   2  -3   21.90    4.20
   9   2  -3   25.10    5.50
   9   2  -3   20.20    3.30
   9   2  -3   19.40    3.40
  -9  -2   3   21.10    3.70
  -9  -2   3   24.90    3.90
   9   1  -3   29.80    4.00
   9   1  -3   26.20    3.50
   9   1  -3   30.50    4.60
   9   1  -3   29.30    3.20
   9   1  -3   34.50    4.20
  -9  -1   3   34.10    4.20
  -9  -1   3   37.10    4.40
  -9  -1   3   31.10    4.10
   9   0  -3   -1.00    1.70
   9   0  -3    0.90    1.40
   9   0  -3    1.30    2.00
   9   0  -3    1.50    1.30
  -9   0   3   -0.90    1.30
  -9   0   3   -0.10    2.00
  -9   0   3   -1.80    2.10
   9  -1  -3   32.90    5.30
   9  -1  -3   28.20    4.80
   9  -1  -3   32.10    4.40
   9  -1  -3   23.70    4.10
  -9   1   3   22.60    3.20
  -9   1   3   38.20    4.00
   9  -2  -3   19.70    3.80
   9  -2  -3   22.80    6.50
   9  -2  -3   21.00    4.40
   9  -2  -3   17.90    3.20
  -9   2   3   19.70    2.90
  -9   2   3   23.30    4.50
   9  -3  -3   24.80    3.50
   9  -3  -3   21.10    7.50
   9  -3  -3   25.90    5.00
  -9   3   3   23.70    5.30
  -9   3   3   28.70    4.60
  -9   3   3   23.60    3.00
   9  -4  -3   63.79    7.60
   9  -4  -3   81.99   15.50
  -9   4   3   68.19    9.30
   9  -5  -3   16.40    5.10
   9  -5  -3   31.10   13.50
  -9   5   3   21.20    6.60
   9  -6  -3   -0.70    4.00
   9  -6  -3    9.80   13.00
  -9  -6   2   17.30    3.90
  -9  -6   2    2.30    3.60
  -9  -6   2    4.60    4.20
   9   5  -2   13.90    4.30
  -9  -5   2    9.50    4.70
  -9  -5   2   14.60    3.90
  -9  -5   2   10.90    3.80
  -9  -5   2   10.20    4.40
   9   4  -2   21.10    4.90
   9   4  -2   25.00    8.90
  -9  -4   2   22.50    4.30
   9   3  -2   12.00    3.40
   9   3  -2   18.30    3.50
   9   3  -2   15.40    3.40
   9   3  -2   17.60    6.20
  -9  -3   2   13.80    3.30
  -9  -3   2   14.40    3.80
   9   2  -2   62.59    5.00
   9   2  -2   73.89    8.00
   9   2  -2   75.99    5.20
   9   2  -2   67.59    6.20
  -9  -2   2   69.99    5.70
  -9  -2   2   73.09    5.70
  -9  -2   2   75.29    6.70
   9   1  -2   79.79    5.60
   9   1  -2   86.99    5.40
   9   1  -2   74.59    6.20
   9   1  -2   77.09    6.80
  -9  -1   2   85.19    6.20
  -9  -1   2   92.69    6.10
   9   0  -2 1016.30   30.00
   9   0  -2 1057.09   29.70
   9   0  -2 1043.20   28.40
   9   0  -2 1055.39   28.40
  -9   0   2 1051.79   28.60
  -9   0   2 1010.90   27.90
   9  -1  -2   74.59    6.60
   9  -1  -2   77.29    5.70
   9  -1  -2   74.59    5.80
   9  -1  -2   80.99    7.90
  -9   1   2   86.99    6.10
  -9   1   2   82.69    5.10
   9  -2  -2   77.29   10.00
   9  -2  -2   76.79    5.40
   9  -2  -2   68.69    5.60
  -9   2   2   77.29    4.80
  -9   2   2   63.59    6.20
  -9   2   2   72.09    6.40
   9  -3  -2   16.00    3.70
   9  -3  -2   12.30    2.80
   9  -3  -2   16.40    7.30
  -9   3   2   12.30    3.20
  -9   3   2   15.00    4.40
   9  -4  -2   27.80   10.80
   9  -4  -2   20.50    3.30
   9  -4  -2   26.80    5.40
  -9   4   2   21.50    5.80
  -9   4   2   25.10    5.20
   9  -5  -2   13.40    4.70
   9  -5  -2   14.90   12.60
  -9   5   2   17.20    6.20
   9  -6  -2    7.60   15.00
   9  -6  -2    1.00    3.80
  -9  -6   1   24.10    5.00
  -9  -6   1   14.70    5.60
  -9  -6   1   12.50    5.30
   9   5  -1    3.80    7.00
  -9  -5   1   -0.90    3.40
  -9  -5   1    0.40    2.90
  -9  -5   1    7.40    3.10
  -9  -5   1    4.80    3.90
   9   4  -1    5.60    5.90
   9   4  -1    5.90    2.90
  -9  -4   1    2.30    2.40
  -9  -4   1    4.20    2.70
  -9  -4   1    6.40    3.80
   9   3  -1  139.59    7.50
   9   3  -1  143.79    9.30
   9   3  -1  151.88   14.00
  -9  -3   1  156.38   11.40
  -9  -3   1  134.59    8.10
  -9  -3   1  134.79    7.80
   9   2  -1   13.60    2.80
   9   2  -1   15.00    3.40
   9   2  -1   13.70    3.00
   9   2  -1   14.60    5.20
   9   2  -1    7.60    2.50
  -9  -2   1   14.70    3.20
  -9  -2   1    8.90    3.10
  -9  -2   1   12.60    3.30
   9   1  -1   29.60    5.90
   9   1  -1   32.00    4.20
   9   1  -1   34.00    4.90
   9   1  -1   27.50    3.90
  -9  -1   1   28.60    4.40
  -9  -1   1   23.20    3.50
   9   0  -1    0.20    1.70
   9   0  -1    1.70    2.00
   9   0  -1   -0.50    1.80
   9   0  -1    0.50    1.70
  -9   0   1   -1.20    1.30
  -9   0   1    4.20    2.40
   9  -1  -1   32.70    4.30
   9  -1  -1   31.10    4.00
   9  -1  -1   33.60    6.90
   9  -1  -1   26.90    4.90
   9  -1  -1   25.90    4.00
  -9   1   1   31.20    4.80
  -9   1   1   26.30    4.80
  -9   1   1   22.50    3.10
   9  -2  -1   10.30    2.40
   9  -2  -1   13.60    3.40
   9  -2  -1   12.30    6.30
  -9   2   1    7.00    3.10
  -9   2   1    9.50    3.00
  -9   2   1    7.00    2.10
   9  -3  -1  134.09    8.20
   9  -3  -1  138.49    7.10
   9  -3  -1  148.59   15.30
  -9   3   1  149.79    8.10
  -9   3   1  137.29    9.70
   9  -4  -1   -2.70    7.60
   9  -4  -1    2.20    2.20
   9  -4  -1    1.60    3.00
  -9   4   1    2.40    1.90
  -9   4   1    5.30    4.00
   9  -5  -1   -8.40   10.40
   9  -5  -1    1.50    3.40
  -9   5   1   -1.10    3.90
   9  -6  -1   11.30   17.60
   9  -6  -1    8.50    4.60
  -9  -6   0   26.70    6.70
  -9  -6   0   38.50    6.50
  -9  -6   0   30.50    7.30
   9   5   0    2.90    7.10
  -9  -5   0   -2.20    3.20
  -9  -5   0    3.10    2.30
  -9  -5   0   -1.80    2.80
  -9  -5   0   -0.80    2.30
   9   4   0   12.60    7.20
  -9  -4   0   10.40    4.70
  -9  -4   0    6.40    2.80
  -9  -4   0    9.00    3.40
   9   3   0   58.89   10.10
   9   3   0   59.39    5.50
  -9  -3   0   47.00    6.00
  -9  -3   0   43.60    7.20
  -9  -3   0   57.39    5.80
   9   2   0  158.88    7.30
   9   2   0  164.68   12.90
   9   2   0  165.88    8.30
   9   2   0  161.38    8.80
  -9  -2   0  157.38    9.30
  -9  -2   0  160.68    8.20
  -9  -2   0  169.88    9.30
  -9  -2   0  179.38   11.50
   9   1   0    6.00    3.30
   9   1   0    9.10    2.40
   9   1   0    6.00    2.00
  -9  -1   0    3.70    2.50
  -9  -1   0    9.20    3.50
  -9  -1   0    5.80    2.30
   9   0   0  350.36   13.20
   9   0   0  348.87   12.60
   9   0   0  332.37   16.20
   9   0   0  340.57   12.50
  -9   0   0  328.47   15.40
  -9   0   0  334.87   12.10
  -9   0   0  341.47   13.90
   9  -1   0    5.80    2.80
   9  -1   0    8.00    4.60
   9  -1   0    6.70    2.10
   9  -1   0    2.80    1.90
  -9   1   0    3.80    1.50
  -9   1   0    7.90    2.90
  -9   1   0   10.00    3.40
   9  -2   0  161.38    7.80
   9  -2   0  167.48   14.30
   9  -2   0  165.58    8.40
  -9   2   0  166.78    9.40
  -9   2   0  165.58    9.80
  -9   2   0  164.38    7.60
   9  -3   0   63.39    6.50
   9  -3   0   52.89   12.20
   9  -3   0   58.59    5.40
  -9   3   0   59.79    5.30
  -9   3   0   56.89    7.70
   9  -4   0   13.90    3.00
   9  -4   0   11.90    3.90
   9  -4   0    8.80   10.10
  -9   4   0   11.90    2.70
  -9   4   0   14.30    4.60
   9  -5   0  -10.70   11.40
   9  -5   0   -0.60    3.00
  -9   5   0    6.00    4.80
   9  -6   0   11.50   20.40
   9  -6   0   27.20    5.90
   9   6   1   18.10   12.50
  -9  -6  -1    0.50    4.40
  -9  -6  -1    4.00    4.70
   9   5   1    7.30    8.50
  -9  -5  -1    6.70    3.00
  -9  -5  -1    7.20    4.50
  -9  -5  -1    4.90    4.40
  -9  -5  -1   11.80    3.90
   9   4   1    2.70    5.30
  -9  -4  -1    1.00    3.50
  -9  -4  -1    2.90    2.70
  -9  -4  -1   -1.60    2.00
   9   3   1    1.50    4.00
   9   3   1    0.90    1.50
  -9  -3  -1    1.10    1.60
  -9  -3  -1   -2.10    2.90
  -9  -3  -1    2.50    2.80
   9   2   1   13.10    2.70
   9   2   1   12.40    5.30
   9   2   1   12.50    3.10
  -9  -2  -1   14.90    4.00
  -9  -2  -1   13.50    4.40
  -9  -2  -1   20.20    3.30
   9   1   1  107.29    6.50
   9   1   1   83.49    8.90
   9   1   1   92.39    5.90
   9   1   1  104.29    6.80
  -9  -1  -1   87.59    7.80
  -9  -1  -1  115.19    6.50
  -9  -1  -1   97.89    7.60
   9   0   1   -1.00    1.10
   9   0   1    0.60    2.40
   9   0   1   -1.30    1.50
   9   0   1    0.60    1.50
  -9   0  -1   -0.30    1.40
  -9   0  -1    0.10    2.50
  -9   0  -1   -2.30    2.00
   9  -1   1  114.99    6.40
   9  -1   1  108.69    6.40
   9  -1   1  103.49   10.50
  -9   1  -1  102.09    6.00
  -9   1  -1  112.49    7.80
  -9   1  -1  104.09    7.90
   9  -2   1   12.00    2.70
   9  -2   1   23.20    8.20
   9  -2   1   15.60    3.50
  -9   2  -1   17.70    4.20
  -9   2  -1   19.40    4.00
   9  -3   1   -1.20    2.30
   9  -3   1    1.40    1.90
   9  -3   1    1.60    6.40
  -9   3  -1   -1.30    1.70
  -9   3  -1   -0.80    2.50
   9  -4   1   -2.40    2.40
   9  -4   1   -2.10   10.20
   9  -4   1    1.20    2.20
  -9   4  -1   -1.00    3.00
  -9   4  -1   -0.20    1.80
   9  -5   1   -3.00   14.00
   9  -5   1    3.70    3.40
  -9   5  -1    9.30    4.60
   9  -6   1    3.20    4.30
   9  -6   1  -20.80   17.60
   9   6   2    6.60    9.20
  -9  -6  -2    4.00    4.70
  -9  -6  -2   -1.10    4.40
   9   5   2   15.20   10.90
  -9  -5  -2   10.30    3.90
  -9  -5  -2    8.00    3.00
  -9  -5  -2   10.10    4.50
  -9  -5  -2   10.00    5.10
   9   4   2   13.60    8.80
  -9  -4  -2    9.00    3.30
  -9  -4  -2   12.60    4.90
  -9  -4  -2   10.50    3.00
   9   3   2    0.00    4.60
   9   3   2    0.30    0.80
  -9  -3  -2   -0.70    2.10
  -9  -3  -2    1.70    2.10
  -9  -3  -2    0.00    2.70
   9   2   2    3.80    1.70
   9   2   2    1.10    3.50
  -9  -2  -2    4.80    2.30
  -9  -2  -2    3.70    3.10
  -9  -2  -2    2.50    3.10
   9   1   2   12.30    5.20
   9   1   2   13.10    2.90
   9   1   2   11.30    2.90
  -9  -1  -2   11.60    2.60
  -9  -1  -2    9.30    3.30
  -9  -1  -2    8.10    3.80
   9   0   2   69.29    8.50
   9   0   2   81.99    5.50
   9   0   2   77.29    5.30
  -9   0  -2   82.09    7.00
  -9   0  -2   77.09    5.20
  -9   0  -2   60.99    7.60
   9  -1   2    9.10    2.70
   9  -1   2   13.50    3.20
   9  -1   2   14.00    6.30
  -9   1  -2   13.20    2.60
  -9   1  -2    9.60    3.50
  -9   1  -2   12.00    3.80
   9  -2   2    4.50    2.30
   9  -2   2    5.00    2.50
   9  -2   2    2.10    6.70
  -9   2  -2    4.20    2.70
  -9   2  -2    1.10    2.50
   9  -3   2    1.60    2.10
   9  -3   2   -1.10    9.20
   9  -3   2   -0.10    2.20
  -9   3  -2   -1.00    2.10
  -9   3  -2    1.10    2.30
   9  -4   2    8.90    3.40
   9  -4   2   14.90   13.60
  -9   4  -2    9.30    4.40
  -9   4  -2   12.60    3.10
   9  -5   2    8.60    3.70
   9  -5   2   -9.10   15.90
  -9   5  -2   11.50    5.40
   9  -6   2  -22.00   20.30
   9   6   3   40.40   18.70
  -9  -6  -3   16.00    6.90
   9   5   3    9.60    9.60
  -9  -5  -3    9.10    5.40
  -9  -5  -3    9.40    3.70
  -9  -5  -3    2.50    3.90
   9   4   3   51.29   15.00
  -9  -4  -3   20.30    5.90
  -9  -4  -3   29.20    5.60
  -9  -4  -3   25.70    4.10
  -9  -4  -3   33.00    7.00
   9   3   3   16.00    2.70
   9   3   3   21.50    9.10
  -9  -3  -3   19.80    3.60
  -9  -3  -3   17.50    4.80
  -9  -3  -3   17.30    4.70
   9   2   3  170.68   15.10
   9   2   3  158.68    8.50
  -9  -2  -3  174.08    8.50
  -9  -2  -3  180.98   10.90
  -9  -2  -3  172.38   11.80
   9   1   3    2.60    2.00
   9   1   3    1.40    3.30
   9   1   3    1.50    1.70
  -9  -1  -3   -1.00    2.50
  -9  -1  -3    4.00    2.20
  -9  -1  -3    1.80    3.40
   9   0   3   -0.40    1.10
   9   0   3   -0.30    2.90
   9   0   3    0.00    1.70
  -9   0  -3    0.90    2.80
  -9   0  -3    2.40    2.10
  -9   0  -3   -0.50    1.30
   9  -1   3    2.40    1.70
   9  -1   3    3.50    2.00
   9  -1   3    1.30    4.80
  -9   1  -3    3.00    2.60
  -9   1  -3    1.50    2.90
   9  -2   3  185.18   18.00
   9  -2   3  182.58    8.80
   9  -2   3  175.38    8.70
  -9   2  -3  169.08   10.20
  -9   2  -3  178.88   11.40
   9  -3   3   25.20   10.50
   9  -3   3   16.80    3.70
  -9   3  -3   17.20    4.30
  -9   3  -3   25.20    5.70
   9  -4   3   19.30   15.30
   9  -4   3   26.50    4.60
  -9   4  -3   23.20    6.20
  -9   4  -3   36.30    5.00
   9  -5   3  -25.20   17.10
   9  -5   3    7.50    3.50
  -9   5  -3    7.60    4.90
   9  -6   3  -14.10   24.30
   9   5   4   29.10   13.90
  -9  -5  -4   14.20    5.50
  -9  -5  -4   19.00    6.70
  -9  -5  -4   10.40    4.90
   9   4   4   97.29   15.30
  -9  -4  -4   82.49    6.50
  -9  -4  -4  102.89    9.30
  -9  -4  -4   89.39   11.40
  -9  -4  -4   96.59   11.20
   9   3   4    0.90    1.40
   9   3   4   -0.80    3.70
  -9  -3  -4   -0.10    2.00
  -9  -3  -4   -0.60    2.20
  -9  -3  -4    0.40    2.30
   9   2   4    4.80    4.60
   9   2   4    5.00    2.40
  -9  -2  -4    6.90    3.30
  -9  -2  -4    1.40    1.60
  -9  -2  -4    1.90    3.40
   9   1   4    1.90    2.00
   9   1   4   -0.20    2.60
  -9  -1  -4    2.70    2.10
  -9  -1  -4   -0.20    2.90
  -9  -1  -4    2.50    3.60
   9   0   4   49.10    5.40
   9   0   4   52.69    5.50
   9   0   4   49.00    8.50
  -9   0  -4   54.99    7.70
  -9   0  -4   42.70    6.80
   9  -1   4    1.90    4.30
   9  -1   4    1.10    1.80
   9  -1   4    0.40    1.90
  -9   1  -4    0.10    3.00
  -9   1  -4    0.70    2.50
   9  -2   4    1.90    2.00
   9  -2   4   -3.90    6.70
  -9   2  -4    3.30    4.30
  -9   2  -4    5.70    2.90
   9  -3   4    1.20   10.20
   9  -3   4   -1.70    1.80
  -9   3  -4   -0.20    2.20
  -9   3  -4    1.10    3.40
   9  -4   4   87.49    6.30
   9  -4   4  120.99   25.20
  -9   4  -4   78.59    6.70
  -9   4  -4   93.29    9.70
   9  -5   4    2.20   16.40
  -9   5  -4   14.60    5.90
   9   5   5    3.30    7.80
  -9  -5  -5    0.40    5.00
  -9  -5  -5   -2.00    3.40
   9   4   5    2.10    9.00
  -9  -4  -5    8.90    3.60
  -9  -4  -5   -0.30    3.50
  -9  -4  -5   -1.00    3.00
   9   3   5   85.39   17.90
  -9  -3  -5   58.49    9.00
  -9  -3  -5   66.19    7.20
   9   2   5    4.50    2.70
   9   2   5    4.30    5.60
  -9  -2  -5    4.50    4.00
  -9  -2  -5    8.20    4.10
   9   1   5   20.40    4.40
   9   1   5   16.20    6.80
  -9  -1  -5   13.10    4.30
  -9  -1  -5   15.60    5.10
   9   0   5   -0.40    1.90
   9   0   5   -1.60    3.50
  -9   0  -5   -1.80    1.80
  -9   0  -5    0.30    4.40
   9  -1   5   15.20    8.10
   9  -1   5   15.00    3.40
  -9   1  -5    9.90    3.60
  -9   1  -5   17.40    6.00
   9  -2   5   -1.30    7.30
   9  -2   5    5.80    2.70
  -9   2  -5    8.20    3.70
  -9   2  -5    8.20    4.70
   9  -3   5   59.79    5.20
   9  -3   5   73.99   18.40
  -9   3  -5   55.99    8.50
  -9   3  -5   63.69    8.10
   9  -4   5   -2.20    2.00
   9  -4   5   -4.90   15.10
  -9   4  -5    3.90    2.70
  -9   4  -5    0.10    3.60
   9  -5   5  -33.30   18.30
   9   5   6   49.50   19.10
  -9  -5  -6   17.40    6.70
  -9  -5  -6   14.50    5.90
   9   4   6   10.70   10.10
  -9  -4  -6    5.90    3.30
  -9  -4  -6    2.90    4.40
  -9  -4  -6    0.10    3.50
   9   3   6    6.30    7.90
  -9  -3  -6    1.20    4.30
  -9  -3  -6    5.70    3.10
  -9  -3  -6    6.50    3.80
   9   2   6    1.60    4.50
  -9  -2  -6   -0.10    2.60
  -9  -2  -6    1.20    3.40
   9   1   6    0.80    4.60
  -9  -1  -6    0.40    3.10
  -9  -1  -6    3.40    4.40
   9   0   6  143.39   15.20
  -9   0  -6  156.58   11.90
  -9   0  -6  141.89   11.00
   9  -1   6    1.20    1.90
   9  -1   6   -2.00    3.40
  -9   1  -6    1.80    5.00
  -9   1  -6   -0.50    2.90
   9  -2   6   -1.70    1.70
   9  -2   6    0.10    7.70
  -9   2  -6    0.10    3.00
  -9   2  -6   -0.90    2.80
   9  -3   6    5.00    2.40
   9  -3   6    4.00   11.40
  -9   3  -6    4.10    4.30
  -9   3  -6    3.60    3.10
   9  -4   6   -1.50   11.60
  -9   4  -6    0.30    2.70
  -9   4  -6    0.20    3.70
   9  -5   6    2.10   22.40
   9   5   7    2.10    7.20
  -9  -5  -7   -1.80    3.60
  -9  -5  -7    4.60    5.50
   9   4   7    9.80   10.00
  -9  -4  -7   16.50    6.50
  -9  -4  -7    3.60    4.40
   9   3   7   10.30    9.50
  -9  -3  -7    5.60    4.80
  -9  -3  -7    9.30    3.70
  -9  -3  -7    6.60    5.10
   9   2   7    4.50    6.30
  -9  -2  -7   -2.60    3.40
  -9  -2  -7    6.10    4.40
   9   1   7    1.70    5.60
  -9  -1  -7    1.90    2.90
  -9  -1  -7    0.70    3.20
   9   0   7    2.10    5.00
  -9   0  -7   -2.00    3.30
  -9   0  -7   -2.00    3.10
   9  -1   7    2.70    6.00
  -9   1  -7   -0.10    3.40
  -9   1  -7   -6.70    4.40
   9  -2   7    5.90    9.00
  -9   2  -7    0.40    3.20
  -9   2  -7   -2.10    3.00
   9  -3   7   13.50   10.80
   9  -3   7    4.10    2.40
  -9   3  -7    7.10    4.80
  -9   3  -7    6.90    4.50
   9  -4   7   -7.10   15.50
  -9   4  -7    4.50    3.80
  -9   4  -7    3.20    3.50
   9  -5   7   -5.20   21.10
   9   4   8   10.60   10.40
  -9  -4  -8   -1.60    2.90
  -9  -4  -8   -0.70    3.80
   9   3   8    6.50   10.30
  -9  -3  -8   -0.60    3.60
  -9  -3  -8    4.30    5.00
  -9  -3  -8    8.40    4.20
   9   2   8    1.10    5.00
  -9  -2  -8   -0.20    3.80
  -9  -2  -8    0.90    3.90
  -9  -2  -8    0.30    3.80
   9   1   8    4.00    5.50
  -9  -1  -8    2.60    3.30
  -9  -1  -8    3.00    3.60
   9   0   8  357.06   25.60
  -9   0  -8  337.07   18.30
  -9   0  -8  342.27   18.60
   9  -1   8    5.70    6.30
  -9   1  -8   -1.10    2.40
  -9   1  -8   -4.00    5.20
   9  -2   8    7.30    8.60
  -9   2  -8   -7.70    3.90
  -9   2  -8    2.20    3.70
   9  -3   8   12.10   10.20
  -9   3  -8    2.00    3.50
  -9   3  -8    3.60    3.60
   9  -4   8    3.50   14.80
  -9   4  -8   -2.80    2.60
  -9   4  -8    1.90    4.60
   9   4   9   17.50   12.20
  -9  -4  -9   -0.10    3.00
  -9  -4  -9    0.80    5.10
   9   3   9   12.70   12.20
  -9  -3  -9   20.10    7.00
  -9  -3  -9    7.90    4.40
   9   2   9   -0.20    5.10
  -9  -2  -9    7.70    5.10
  -9  -2  -9    1.50    4.30
  -9  -2  -9   -3.20    2.40
   9   1   9   79.49   18.00
  -9  -1  -9   36.90    7.40
  -9  -1  -9   42.70    8.20
  -9  -1  -9   44.50    8.40
   9   0   9    5.50    6.40
  -9   0  -9    0.40    4.00
  -9   0  -9    0.70    3.90
   9  -1   9   55.79   14.60
  -9   1  -9   34.70    7.20
  -9   1  -9   26.20    7.90
   9  -2   9    8.50   10.50
  -9   2  -9   -2.90    3.50
  -9   2  -9   -0.30    2.70
   9  -3   9   20.70   12.60
  -9   3  -9   11.60    5.20
  -9   3  -9    9.60    4.90
   9  -4   9   21.60   17.60
   9   3  10   16.10   11.10
  -9  -3 -10    0.90    4.80
  -9  -3 -10    1.20    5.00
   9   2  10   44.00   16.90
  -9  -2 -10   14.20    6.70
  -9  -2 -10   13.90    5.80
   9   1  10   30.50   13.10
  -9  -1 -10   19.60    6.60
  -9  -1 -10   13.60    6.10
  -9  -1 -10   16.50    6.00
   9   0  10   21.90   11.10
  -9   0 -10    8.80    4.60
  -9   0 -10    8.90    4.90
  -9   0 -10    1.80    6.30
   9  -1  10   20.80   10.00
  -9   1 -10   -1.30    6.00
  -9   1 -10   16.30    5.50
   9  -2  10   42.90   15.40
  -9   2 -10   13.60    7.00
  -9   2 -10   18.00    6.40
   9  -3  10   16.50   10.90
  -9   3 -10    2.20    3.90
   9   2  11    7.70    7.90
  -9  -2 -11    2.40    5.20
  -9  -2 -11   -2.20    4.50
   9   1  11   11.20    9.20
  -9  -1 -11   -1.20    4.40
  -9  -1 -11    0.90    3.40
   9   0  11   21.50   10.50
  -9   0 -11   -3.50    4.00
  -9   0 -11  -13.70    6.40
  -9   0 -11    2.70    3.90
   9  -1  11   25.20   10.40
  -9   1 -11  -13.70    5.00
  -9   1 -11    4.80    5.00
   9  -2  11   22.20   12.20
  -9   2 -11    0.10    4.40
  10   1 -14    0.90    4.60
  10   0 -14   33.80    7.00
  10   0 -14   37.60    8.30
  10  -1 -14   -1.80    4.00
  10  -1 -14    2.00    4.40
  10   3 -13    1.60    3.80
  10   2 -13   -0.10    4.00
  10   1 -13    5.60    4.00
  10   0 -13    2.40    4.20
  10   0 -13   -0.70    3.30
  10   0 -13   -8.10    3.00
  10  -1 -13    5.10    4.40
  10  -1 -13    1.40    3.20
  10  -1 -13    6.10    4.00
  10  -2 -13   -3.40    3.70
  10  -2 -13   -2.30    3.50
  10  -3 -13    5.30    4.60
  10  -3 -13    7.80    5.40
  10   3 -12   15.70    6.20
  10   2 -12    2.30    3.90
  10   1 -12   17.10    4.30
  10   1 -12   11.80    4.60
  10   0 -12   24.20    5.00
  10   0 -12   23.20    5.40
  10   0 -12   20.10    5.50
  10  -1 -12   19.60    4.50
  10  -1 -12   21.20    5.50
  10  -1 -12   15.70    5.30
  10  -2 -12   -5.10    2.70
  10  -2 -12    0.30    3.90
  10  -2 -12    2.10    2.80
  10  -3 -12   17.30    6.10
  10  -3 -12   18.10    5.60
  10   4 -11    3.30    4.40
  10   3 -11    9.30    4.90
  10   2 -11   -3.60    3.10
  10   2 -11   -1.00    2.20
  10   1 -11    0.80    2.80
  10   1 -11    6.30    3.50
  10   1 -11    4.10    3.20
  10   0 -11   -1.20    3.00
  10   0 -11   -2.50    2.20
  10   0 -11   -0.40    2.50
  10  -1 -11    3.70    2.80
  10  -1 -11   -0.90    3.20
  10  -1 -11    0.60    3.30
  10  -2 -11   -3.40    2.10
  10  -2 -11   -0.30    3.00
  10  -2 -11    2.10    2.80
  10  -3 -11    5.00    3.60
  10  -3 -11    7.30    4.00
  10  -3 -11   12.70    5.30
  10  -4 -11    1.50    4.60
  10   4 -10   27.40    6.30
  10   3 -10   16.40    4.90
  10   2 -10   12.30    3.30
  10   2 -10   10.50    4.00
  10   1 -10   -2.60    2.30
  10   1 -10    1.00    2.70
  10   1 -10    2.40    2.90
  10   0 -10   54.29    6.90
  10   0 -10   67.69    7.30
  10   0 -10   55.69    8.30
  10  -1 -10   -0.20    3.00
  10  -1 -10    0.60    2.50
  10  -1 -10    2.30    2.60
  10  -2 -10   11.40    4.40
  10  -2 -10   12.40    3.70
  10  -2 -10    8.00    4.50
 -10   2  10   17.00    4.10
  10  -3 -10   15.30    4.70
  10  -3 -10   22.90    5.10
 -10   3  10   21.30    5.60
  10  -4 -10   19.70    5.70
 -10   4  10   26.10    6.50
  10   5  -9    8.10    4.80
  10   4  -9   26.90    6.30
  10   3  -9   30.20    4.10
  10   3  -9   23.40    5.90
  10   2  -9  155.28    9.90
  10   2  -9  149.99   11.10
  10   2  -9  158.48    8.50
  10   1  -9  144.39    9.00
  10   1  -9  130.39    8.10
  10   1  -9  128.49    9.80
  10   0  -9    0.00    2.80
  10   0  -9   -3.70    1.80
  10   0  -9    2.00    1.90
 -10   0   9   -0.80    1.10
  10  -1  -9  141.89    8.30
  10  -1  -9  134.79    9.50
  10  -1  -9  144.59    9.70
 -10   1   9  131.09    7.70
  10  -2  -9  147.79    9.80
  10  -2  -9  133.99    9.70
 -10   2   9  154.38    9.80
  10  -3  -9   27.10    6.30
  10  -3  -9   25.30    4.80
 -10   3   9   21.10    5.30
  10  -4  -9   17.80    5.90
 -10   4   9   29.50    6.70
  10  -5  -9    4.00    4.00
  10   5  -8   11.50    5.00
  10   4  -8    2.80    3.50
  10   3  -8    4.60    2.20
  10   3  -8    2.20    3.10
  10   2  -8   18.70    3.60
  10   2  -8   21.90    4.70
  10   2  -8   21.40    5.20
  10   1  -8  129.19    7.90
  10   1  -8  133.09    8.30
  10   1  -8  131.49    9.50
  10   0  -8   66.69    4.00
  10   0  -8   64.49    6.30
  10   0  -8   55.49    6.60
  10   0  -8   58.99    7.50
 -10   0   8   55.59    4.10
  10  -1  -8  131.69    7.80
  10  -1  -8  134.79    9.20
  10  -1  -8  122.89    8.80
  10  -1  -8  103.19    7.50
 -10   1   8  116.89    7.40
  10  -2  -8   19.60    4.40
  10  -2  -8   17.80    5.10
  10  -2  -8   18.60    4.50
  10  -2  -8   17.90    4.70
 -10   2   8   19.60    3.50
 -10   2   8   17.40    4.30
  10  -3  -8    3.70    2.50
  10  -3  -8    2.50    3.70
  10  -3  -8   10.70    4.30
 -10   3   8    3.70    3.60
 -10   3   8    3.40    1.90
  10  -4  -8   -1.50    2.50
 -10   4   8   -2.70    3.50
  10  -5  -8    7.70    5.30
 -10   5   8   11.20    6.10
  10   5  -7    2.50    3.90
  10   4  -7    2.20    2.70
  10   3  -7    1.20    2.30
  10   3  -7    1.30    2.00
  10   2  -7   85.09    6.10
  10   2  -7   96.29    8.30
  10   2  -7   87.99    8.20
 -10  -2   7   89.69    4.40
 -10  -2   7   90.49    4.30
  10   1  -7    3.00    2.40
  10   1  -7    2.90    2.50
  10   1  -7    5.10    2.60
 -10  -1   7    3.80    1.40
  10   0  -7    2.80    1.80
  10   0  -7   -1.50    2.20
  10   0  -7   -1.10    1.30
  10   0  -7   -1.90    1.60
 -10   0   7    0.40    1.40
  10  -1  -7   -0.80    3.30
  10  -1  -7    3.90    2.70
  10  -1  -7    3.70    2.30
 -10   1   7    3.70    2.10
  10  -2  -7   83.69    8.30
  10  -2  -7   93.89    7.10
  10  -2  -7   77.69    7.40
  10  -2  -7   83.99    7.20
 -10   2   7   81.19    5.60
 -10   2   7   93.09    7.90
  10  -3  -7   -1.60    2.90
  10  -3  -7    3.10    2.40
  10  -3  -7    4.90    4.30
 -10   3   7    2.20    1.70
 -10   3   7   -0.60    2.90
  10  -4  -7   -3.80    2.20
  10  -4  -7    7.80    5.40
 -10   4   7    3.20    3.90
  10  -5  -7    5.40    5.00
  10  -5  -7   21.30    7.70
 -10   5   7    7.20    4.30
  10   5  -6   14.50    5.00
 -10  -5   6   23.40    7.50
  10   4  -6   -0.10    2.90
 -10  -4   6    6.40    4.50
  10   3  -6   13.30    3.50
  10   3  -6   18.60    5.00
  10   3  -6   17.60    3.40
 -10  -3   6   18.70    5.20
 -10  -3   6   18.60    3.30
  10   2  -6   56.79    5.10
  10   2  -6   65.59    6.90
  10   2  -6   71.69    7.00
 -10  -2   6   62.49    5.20
 -10  -2   6   65.19    4.40
 -10  -2   6   58.59    4.80
  10   1  -6  337.67   13.10
  10   1  -6  321.87   10.20
  10   1  -6  306.67   12.40
  10   1  -6  315.97   14.50
 -10  -1   6  321.17   10.60
  10   0  -6    6.00    2.50
  10   0  -6   11.30    3.60
  10   0  -6   12.60    2.70
  10   0  -6   10.20    2.70
 -10   0   6   11.60    2.50
  10  -1  -6  324.57   13.90
  10  -1  -6  299.27   13.20
  10  -1  -6  319.67   10.60
  10  -1  -6  305.27   12.40
  10  -1  -6  316.57   10.50
 -10   1   6  290.37   12.10
 -10   1   6  336.07   13.30
  10  -2  -6   60.79    7.30
  10  -2  -6   74.79    9.30
  10  -2  -6   66.99    5.80
  10  -2  -6   61.29    7.80
 -10   2   6   71.49    5.10
 -10   2   6   58.89    6.40
  10  -3  -6   14.70    4.70
  10  -3  -6   23.20    7.30
  10  -3  -6   13.50    3.30
 -10   3   6   18.10    2.90
 -10   3   6   18.10    5.00
  10  -4  -6    3.50    5.30
  10  -4  -6    0.00    2.70
 -10   4   6   -1.40    2.20
  10  -5  -6   25.40   10.10
  10  -5  -6    2.50    4.40
 -10   5   6   18.90    6.60
  10   5  -5   -0.40    3.20
 -10  -5   5   19.90    6.20
  10   4  -5   46.50    7.30
 -10  -4   5   54.49    5.10
 -10  -4   5   53.69    8.90
  10   3  -5    4.00    3.20
  10   3  -5    2.60    2.20
  10   3  -5    0.80    2.40
 -10  -3   5    5.00    2.30
 -10  -3   5    3.60    2.40
 -10  -3   5    5.00    3.40
  10   2  -5   41.90    6.30
  10   2  -5   37.00    4.90
  10   2  -5   34.20    4.80
 -10  -2   5   35.70    4.20
 -10  -2   5   41.10    4.70
 -10  -2   5   42.70    4.80
  10   1  -5   10.20    3.50
  10   1  -5   12.00    2.20
  10   1  -5    9.10    2.90
  10   1  -5    8.40    2.90
 -10  -1   5   13.00    3.10
  10   0  -5    2.30    2.10
  10   0  -5    0.80    2.40
  10   0  -5   -0.70    1.60
 -10   0   5    0.40    1.60
  10  -1  -5   12.70    3.20
  10  -1  -5   13.00    3.50
  10  -1  -5    9.60    3.10
  10  -1  -5    4.30    3.90
  10  -1  -5   12.00    3.00
 -10   1   5    9.10    2.50
 -10   1   5    9.60    2.80
  10  -2  -5   35.10    5.40
  10  -2  -5   40.80    7.50
  10  -2  -5   39.50    5.20
 -10   2   5   35.20    4.10
 -10   2   5   43.30    6.00
  10  -3  -5    2.30    2.60
  10  -3  -5    2.50    5.50
  10  -3  -5    4.20    2.20
 -10   3   5    2.10    3.30
 -10   3   5    3.40    1.60
  10  -4  -5   31.10    6.20
  10  -4  -5   40.00   10.90
 -10   4   5   35.70    7.00
  10  -5  -5   18.80   10.30
  10  -5  -5   -0.70    3.90
 -10   5   5   -1.10    2.90
  10  -6  -5    1.50    5.10
  10  -6  -5   32.70   14.00
  10   5  -4   20.00    5.20
 -10  -5   4   28.50    4.70
  10   4  -4   64.99    8.40
 -10  -4   4   60.49    5.80
  10   3  -4  190.08   11.30
  10   3  -4  188.48   10.10
  10   3  -4  192.28    9.40
 -10  -3   4  209.28    9.60
 -10  -3   4  203.98   10.40
  10   2  -4   62.79    5.20
  10   2  -4   67.99    7.10
  10   2  -4   68.09    6.40
  10   2  -4   63.99    6.30
 -10  -2   4   72.29    5.50
 -10  -2   4   63.69    5.70
  10   1  -4   -0.10    1.80
  10   1  -4    2.00    1.30
  10   1  -4    0.20    1.80
  10   1  -4   -0.30    1.40
  10   1  -4    1.40    2.00
 -10  -1   4   -1.70    2.60
 -10  -1   4    1.70    2.80
  10   0  -4  812.72   25.10
  10   0  -4  809.22   23.80
  10   0  -4  771.92   21.40
  10   0  -4  753.22   22.40
 -10   0   4  814.22   23.00
 -10   0   4  734.43   23.10
 -10   0   4  813.82   21.80
  10  -1  -4   -0.20    3.10
  10  -1  -4   -0.70    1.60
  10  -1  -4    1.50    2.90
  10  -1  -4    1.50    2.00
 -10   1   4    0.30    1.90
 -10   1   4    0.40    1.60
  10  -2  -4   69.59    9.30
  10  -2  -4   72.89    5.70
  10  -2  -4   71.39    7.40
 -10   2   4   71.39    6.80
 -10   2   4   67.69    4.80
  10  -3  -4  211.08    9.40
  10  -3  -4  196.68   11.10
  10  -3  -4  211.48   16.50
 -10   3   4  194.48   12.50
 -10   3   4  196.88    8.40
  10  -4  -4   60.49   13.80
  10  -4  -4   41.10    6.40
 -10   4   4   66.49    9.60
  10  -5  -4   45.70   14.40
  10  -5  -4   22.60    6.00
 -10   5   4   28.70    7.60
  10  -6  -4   21.80   15.80
  10  -6  -4   -3.10    4.00
 -10  -6   3    8.70    5.10
 -10  -6   3    5.00    4.20
  10   5  -3    4.80    3.80
 -10  -5   3   10.90    3.20
  10   4  -3    8.90    3.80
 -10  -4   3    6.30    2.60
  10   3  -3  491.45   24.60
  10   3  -3  480.25   16.70
  10   3  -3  451.65   16.70
  10   3  -3  499.15   19.60
 -10  -3   3  461.35   17.80
 -10  -3   3  509.55   17.20
  10   2  -3   54.19    4.90
  10   2  -3   51.19    6.70
  10   2  -3   60.69    7.10
  10   2  -3   50.89    5.50
 -10  -2   3   45.20    5.40
 -10  -2   3   52.89    5.10
 -10  -2   3   50.49    5.80
  10   1  -3   12.70    3.30
  10   1  -3   15.00    3.60
  10   1  -3   13.60    3.60
  10   1  -3   14.90    2.90
 -10  -1   3   14.20    3.10
 -10  -1   3   14.20    3.60
 -10  -1   3   16.30    4.80
  10   0  -3    0.20    1.40
  10   0  -3   -1.50    1.70
  10   0  -3    1.60    2.00
  10   0  -3    1.20    2.20
 -10   0   3    0.70    2.40
 -10   0   3   -2.00    2.50
 -10   0   3    2.10    1.70
  10  -1  -3   11.50    3.10
  10  -1  -3   14.00    3.40
  10  -1  -3   18.80    4.90
  10  -1  -3   21.70    4.60
 -10   1   3   11.20    2.60
 -10   1   3   17.90    3.60
  10  -2  -3   45.80    4.60
  10  -2  -3   51.39    6.10
  10  -2  -3   51.39    8.90
 -10   2   3   48.90    6.40
 -10   2   3   54.19    4.20
  10  -3  -3  476.15   24.70
  10  -3  -3  497.75   18.80
 -10   3   3  498.35   18.30
 -10   3   3  476.75   20.40
 -10   3   3  482.65   15.20
  10  -4  -3    6.30    3.30
  10  -4  -3    2.80    7.60
 -10   4   3    0.00    3.50
  10  -5  -3    4.30    3.30
  10  -5  -3    3.30   10.70
 -10   5   3    3.10    4.70
  10  -6  -3   -0.70    4.20
  10  -6  -3    7.60   15.10
 -10  -6   2    1.50    3.90
 -10  -6   2    0.90    4.20
 -10  -5   2    4.80    3.20
 -10  -5   2   10.00    3.30
 -10  -5   2    1.30    4.10
  10   4  -2   39.60    6.50
  10   4  -2   51.59   12.40
 -10  -4   2   34.80    5.40
 -10  -4   2   31.10    7.20
 -10  -4   2   39.00    5.70
  10   3  -2  493.45   19.50
  10   3  -2  488.65   25.30
  10   3  -2  477.35   16.70
  10   3  -2  447.66   16.60
 -10  -3   2  464.65   17.20
 -10  -3   2  517.25   17.90
  10   2  -2   39.40    5.70
  10   2  -2   46.40    4.50
  10   2  -2   45.30    6.90
  10   2  -2   47.00    5.10
  10   2  -2   42.00    5.10
 -10  -2   2   58.19    5.70
 -10  -2   2   59.69    6.10
 -10  -2   2   44.80    5.60
  10   1  -2   57.59    4.70
  10   1  -2   57.09    6.30
  10   1  -2   54.99    5.00
  10   1  -2   56.99    6.70
 -10  -1   2   59.89    6.00
 -10  -1   2   45.30    5.20
  10   0  -2   22.10    4.50
  10   0  -2   19.60    4.00
  10   0  -2   14.20    3.30
  10   0  -2   22.00    3.90
 -10   0   2   17.70    3.10
 -10   0   2   17.00    4.00
  10  -1  -2   55.59    7.10
  10  -1  -2   49.60    6.00
  10  -1  -2   55.39    5.30
  10  -1  -2   55.49    5.00
 -10   1   2   51.39    5.00
 -10   1   2   68.79    6.30
  10  -2  -2   58.99   10.30
  10  -2  -2   44.20    5.80
  10  -2  -2   44.80    5.20
 -10   2   2   51.09    6.70
 -10   2   2   50.89    6.60
 -10   2   2   53.99    5.10
  10  -3  -2  452.45   15.50
  10  -3  -2  502.45   25.90
  10  -3  -2  472.15   17.80
 -10   3   2  483.65   17.60
 -10   3   2  442.46   19.80
  10  -4  -2   44.20   13.10
  10  -4  -2   31.40    5.70
  10  -4  -2   38.80    4.50
 -10   4   2   49.50    8.00
  10  -5  -2    4.30    3.90
  10  -5  -2   -9.60    9.90
 -10   5   2    0.80    3.10
  10  -6  -2   -5.80    3.40
  10  -6  -2    1.10   15.90
 -10  -6   1   12.80    5.70
 -10  -6   1   14.60    6.00
 -10  -6   1   23.50    4.40
  10   5  -1    3.90    7.00
 -10  -5   1    6.90    3.80
 -10  -5   1   -0.40    3.40
 -10  -5   1    3.10    4.00
 -10  -5   1    8.00    3.20
  10   4  -1   29.30    9.70
 -10  -4   1   32.50    5.20
 -10  -4   1   33.60    5.50
 -10  -4   1   28.00    6.60
  10   3  -1   43.00    9.80
  10   3  -1   45.30    5.30
  10   3  -1   46.00    6.90
 -10  -3   1   48.40    8.20
 -10  -3   1   52.09    5.90
 -10  -3   1   42.80    5.80
  10   2  -1    1.70    1.60
  10   2  -1    3.50    1.90
  10   2  -1    1.00    3.00
  10   2  -1    1.90    1.60
  10   2  -1   -1.10    2.00
 -10  -2   1    1.60    2.80
 -10  -2   1   -0.10    3.10
 -10  -2   1    0.40    2.10
 -10  -2   1    3.00    2.30
  10   1  -1   89.39    6.20
  10   1  -1   96.49    7.40
  10   1  -1   86.09    8.30
  10   1  -1   84.19    5.80
 -10  -1   1   95.99    6.40
 -10  -1   1   88.39    7.20
 -10  -1   1   94.99    8.80
  10   0  -1    1.40    2.20
  10   0  -1    1.80    2.20
  10   0  -1    1.30    2.10
  10   0  -1    0.70    2.10
 -10   0   1    0.40    2.50
 -10   0   1    1.70    3.20
 -10   0   1    1.30    1.30
  10  -1  -1  100.49    6.50
  10  -1  -1   86.09    9.10
  10  -1  -1   85.89    8.10
  10  -1  -1   84.69    5.90
 -10   1   1   76.89    5.40
 -10   1   1   84.39    7.60
 -10   1   1   94.19    7.50
  10  -2  -1    2.60    2.00
  10  -2  -1    1.70    5.60
  10  -2  -1    1.10    2.60
 -10   2   1    0.40    2.00
 -10   2   1    2.20    2.20
 -10   2   1    1.70    1.70
  10  -3  -1   59.39   12.60
  10  -3  -1   43.00    5.90
  10  -3  -1   37.80    4.70
 -10   3   1   39.10    6.50
 -10   3   1   48.90    6.20
  10  -4  -1   28.50    4.20
  10  -4  -1   32.60    5.70
  10  -4  -1   37.00   13.50
 -10   4   1   37.20    6.90
  10  -5  -1   -9.20   12.40
  10  -5  -1    6.20    4.10
 -10   5   1    1.90    4.40
  10  -6  -1    3.50   19.20
  10  -6  -1    8.90    5.00
 -10  -6   0    4.30    4.60
 -10  -6   0   -1.20    3.90
  10   5   0   16.30   10.70
 -10  -5   0   15.20    5.70
 -10  -5   0    7.80    4.20
 -10  -5   0   14.70    3.90
 -10  -5   0    8.30    3.70
  10   4   0   36.30   11.20
 -10  -4   0   36.40    5.80
 -10  -4   0   43.40    5.60
 -10  -4   0   36.00    7.50
  10   3   0   54.99   12.00
  10   3   0   42.80    4.90
 -10  -3   0   39.60    7.30
 -10  -3   0   46.30    5.60
 -10  -3   0   42.70    5.90
  10   2   0   41.30    5.30
  10   2   0   53.69    8.50
  10   2   0   54.39    5.00
 -10  -2   0   54.39    8.00
 -10  -2   0   55.29    5.70
 -10  -2   0   49.70    6.30
  10   1   0   49.30    6.20
  10   1   0   38.50    4.70
  10   1   0   40.50    6.40
 -10  -1   0   53.29    5.30
 -10  -1   0   50.29    6.40
 -10  -1   0   36.90    6.40
  10   0   0    0.30    2.00
  10   0   0   -0.10    1.40
  10   0   0    6.00    3.40
  10   0   0    1.40    1.90
 -10   0   0   -1.20    1.50
 -10   0   0    2.30    3.60
 -10   0   0    1.00    1.40
  10  -1   0   48.20    7.60
  10  -1   0   44.30    5.40
  10  -1   0   38.70    4.70
 -10   1   0   38.80    6.10
 -10   1   0   38.70    5.60
 -10   1   0   40.30    4.50
  10  -2   0   61.79   11.30
  10  -2   0   46.80    5.70
  10  -2   0   40.60    4.80
 -10   2   0   50.29    6.60
 -10   2   0   44.90    4.70
 -10   2   0   55.49    7.10
  10  -3   0   41.00    5.70
  10  -3   0   60.09   13.50
  10  -3   0   40.30    4.90
 -10   3   0   51.09    6.30
 -10   3   0   42.10    6.70
  10  -4   0   36.70   15.00
  10  -4   0   35.90    5.90
  10  -4   0   31.80    4.50
 -10   4   0   40.00    5.80
 -10   4   0   48.10    8.00
  10  -5   0   11.90    4.40
  10  -5   0    5.60   16.00
 -10   5   0    9.80    5.70
  10  -6   0    1.60    3.90
  10  -6   0  -20.90   17.80
  10   6   1   11.60   11.60
 -10  -6  -1   -3.10    4.20
 -10  -6  -1   -4.70    4.10
  10   5   1   16.40   10.90
 -10  -5  -1   11.20    4.00
 -10  -5  -1    7.40    4.40
 -10  -5  -1    6.30    4.70
 -10  -5  -1   11.40    3.50
  10   4   1    6.50    7.00
 -10  -4  -1   -2.00    2.20
 -10  -4  -1    4.00    3.90
 -10  -4  -1    1.40    2.00
  10   3   1   61.99   13.20
  10   3   1   46.60    4.90
 -10  -3  -1   47.10    7.90
 -10  -3  -1   57.39    7.30
 -10  -3  -1   53.49    5.80
  10   2   1    1.40    1.80
  10   2   1    5.10    1.90
  10   2   1    1.60    3.50
 -10  -2  -1    3.20    3.40
 -10  -2  -1    1.00    2.10
 -10  -2  -1    2.10    2.40
  10   1   1   94.79    6.50
  10   1   1   86.19    9.50
 -10  -1  -1   95.69    8.20
 -10  -1  -1   77.19    9.10
 -10  -1  -1   84.19    5.80
  10   0   1    1.70    1.50
  10   0   1    1.10    2.70
  10   0   1    1.30    2.00
 -10   0  -1    1.30    1.40
 -10   0  -1    1.40    2.80
 -10   0  -1   -1.30    1.60
  10  -1   1   98.59   10.80
  10  -1   1   88.79    6.20
  10  -1   1  101.49    6.80
 -10   1  -1   74.69    7.00
 -10   1  -1   96.69    6.10
 -10   1  -1  100.79    7.80
  10  -2   1   -1.00    6.00
  10  -2   1    4.70    2.50
  10  -2   1    1.70    1.90
 -10   2  -1    2.20    2.50
 -10   2  -1    3.60    3.60
  10  -3   1   61.69   14.50
  10  -3   1   50.49    6.10
  10  -3   1   62.79    6.00
 -10   3  -1   49.70    6.30
 -10   3  -1   53.19    7.60
  10  -4   1    3.10    3.10
  10  -4   1  -10.10   10.90
 -10   4  -1    0.60    3.40
 -10   4  -1    0.70    2.10
  10  -5   1    3.00    3.50
  10  -5   1  -13.80   16.00
 -10   5  -1    6.10    4.30
  10  -6   1   -5.10    3.00
  10   6   2    9.70   11.70
 -10  -6  -2    6.70    5.70
 -10  -6  -2   10.40    5.10
  10   5   2    6.40    9.40
 -10  -5  -2    0.00    3.20
 -10  -5  -2    2.30    4.00
 -10  -5  -2    3.40    3.60
 -10  -5  -2    5.00    2.50
  10   4   2    9.50    7.40
 -10  -4  -2    8.20    4.60
 -10  -4  -2    4.50    2.90
 -10  -4  -2    6.60    3.50
  10   3   2    0.50    4.80
  10   3   2    0.60    1.60
 -10  -3  -2   -2.30    1.80
 -10  -3  -2   -0.40    2.60
 -10  -3  -2    2.40    3.20
  10   2   2   -0.20    3.60
 -10  -2  -2   -3.10    1.70
 -10  -2  -2    0.30    2.30
 -10  -2  -2    0.40    3.30
  10   1   2   45.40    9.30
  10   1   2   47.70    5.60
  10   1   2   44.10    5.30
 -10  -1  -2   51.19    5.30
 -10  -1  -2   44.00    6.40
 -10  -1  -2   45.30    7.10
  10   0   2    0.90    1.50
  10   0   2   -0.40    2.60
  10   0   2   -0.50    1.90
 -10   0  -2   -0.50    2.40
 -10   0  -2    1.20    1.50
 -10   0  -2    0.30    3.00
  10  -1   2   45.10    5.30
  10  -1   2   45.60    5.30
  10  -1   2   50.39   10.20
 -10   1  -2   41.50    4.70
 -10   1  -2   54.39    7.40
 -10   1  -2   38.10    6.40
  10  -2   2    2.10    1.80
  10  -2   2   -2.30    1.80
  10  -2   2    2.00    7.20
 -10   2  -2    0.40    2.40
 -10   2  -2    0.90    2.50
  10  -3   2   -4.00    9.10
  10  -3   2    0.70    2.60
 -10   3  -2   -1.30    2.80
 -10   3  -2    1.50    2.50
  10  -4   2    3.90    3.10
  10  -4   2   -4.20   10.00
 -10   4  -2    3.80    2.50
 -10   4  -2    4.60    3.40
  10  -5   2    2.00    3.60
  10  -5   2  -17.00   18.20
 -10   5  -2   -3.60    3.50
  10  -6   2  -32.50   22.40
  10   5   3   11.20   10.70
 -10  -5  -3   16.60    4.30
 -10  -5  -3    9.30    4.70
 -10  -5  -3    8.40    5.00
  10   4   3   27.40   12.50
 -10  -4  -3   19.70    5.20
 -10  -4  -3   20.10    6.00
 -10  -4  -3   17.90    3.70
  10   3   3    7.90    2.20
  10   3   3   10.80    7.90
 -10  -3  -3    5.20    2.80
 -10  -3  -3    6.70    3.90
 -10  -3  -3   11.50    3.10
  10   2   3    9.30    6.40
 -10  -2  -3   12.80    4.00
 -10  -2  -3    8.00    4.30
 -10  -2  -3   10.90    2.80
  10   1   3   33.30    8.90
  10   1   3   30.00    4.50
  10   1   3   20.30    4.10
 -10  -1  -3   31.70    4.50
 -10  -1  -3   26.50    5.80
 -10  -1  -3   27.30    6.00
  10   0   3    1.40    2.00
  10   0   3    0.50    3.30
  10   0   3    0.40    1.60
 -10   0  -3   -0.80    1.30
 -10   0  -3   -0.40    4.00
 -10   0  -3    0.90    2.10
  10  -1   3   37.70    9.90
  10  -1   3   28.00    4.40
 -10   1  -3   24.90    5.40
 -10   1  -3   24.60    6.00
  10  -2   3   10.60    3.30
  10  -2   3   10.90    8.80
 -10   2  -3    9.10    3.70
 -10   2  -3    5.50    4.20
  10  -3   3    8.80    3.10
  10  -3   3    5.40   10.70
 -10   3  -3    8.70    3.90
 -10   3  -3   10.40    3.70
  10  -4   3   36.20   19.10
  10  -4   3   18.10    4.20
 -10   4  -3   21.50    6.20
 -10   4  -3   17.50    4.20
  10  -5   3  -13.70   20.40
  10  -5   3    4.50    3.40
  10   5   4   12.20   11.10
 -10  -5  -4    2.10    4.90
 -10  -5  -4    3.30    4.80
  10   4   4  171.28   21.40
 -10  -4  -4  156.58    8.70
 -10  -4  -4  159.68   11.40
 -10  -4  -4  127.19   11.60
 -10  -4  -4  124.09   13.90
  10   3   4   35.70    3.90
  10   3   4   59.89   15.40
 -10  -3  -4   35.70    6.60
 -10  -3  -4   31.90    7.20
 -10  -3  -4   44.70    5.50
  10   2   4   11.70    6.80
 -10  -2  -4   13.90    5.10
 -10  -2  -4    8.80    4.40
 -10  -2  -4    6.50    2.80
  10   1   4   15.80    7.20
 -10  -1  -4    8.50    3.10
 -10  -1  -4    8.40    3.60
 -10  -1  -4    6.60    4.60
  10   0   4    5.60    2.60
  10   0   4    3.00    4.60
 -10   0  -4    6.10    3.20
 -10   0  -4    3.40    3.70
  10  -1   4    9.50    7.40
  10  -1   4   14.00    3.40
 -10   1  -4    7.00    5.10
 -10   1  -4   11.70    4.20
  10  -2   4    8.70    2.90
  10  -2   4    6.40    8.40
 -10   2  -4    5.90    3.50
 -10   2  -4    7.60    4.90
  10  -3   4   43.10    5.70
  10  -3   4   66.29   17.90
 -10   3  -4   39.70    7.10
 -10   3  -4   41.20    6.40
  10  -4   4  164.48    9.30
  10  -4   4  148.09   25.10
 -10   4  -4  153.78   12.70
 -10   4  -4  152.78    9.60
  10  -5   4  -25.90   13.40
  10   5   5   37.10   16.70
 -10  -5  -5   13.20    7.10
 -10  -5  -5    5.90    4.70
  10   4   5   14.80   12.50
 -10  -4  -5    4.80    4.60
 -10  -4  -5    6.10    4.50
 -10  -4  -5    6.00    3.10
 -10  -4  -5    5.80    3.00
  10   3   5   26.60   12.50
 -10  -3  -5   16.20    5.70
 -10  -3  -5   11.60    3.30
 -10  -3  -5   16.30    5.20
  10   2   5    4.60    6.60
 -10  -2  -5    2.40    3.10
 -10  -2  -5    2.80    3.10
  10   1   5   51.69   12.50
 -10  -1  -5   41.50    6.90
 -10  -1  -5   34.30    7.10
  10   0   5   -0.70    2.00
  10   0   5    2.30    4.60
 -10   0  -5   -2.00    3.00
 -10   0  -5   -5.70    4.20
  10  -1   5   47.00   11.90
  10  -1   5   45.40    5.60
 -10   1  -5   39.20    7.30
 -10   1  -5   44.20    7.90
  10  -2   5    8.20    8.90
  10  -2   5    1.80    2.00
 -10   2  -5   -4.80    3.70
 -10   2  -5    0.50    2.90
  10  -3   5   24.90   14.60
  10  -3   5   18.70    3.80
 -10   3  -5   17.70    5.00
 -10   3  -5   13.50    4.70
  10  -4   5    0.50   16.60
  10  -4   5    7.30    3.10
 -10   4  -5    6.60    4.80
 -10   4  -5    4.40    3.50
  10  -5   5  -25.90   19.50
  10   5   6   19.60   11.90
 -10  -5  -6   -2.10    3.30
 -10  -5  -6   -1.90    4.00
  10   4   6   52.89   19.40
 -10  -4  -6   22.20    6.70
 -10  -4  -6   17.80    6.70
  10   3   6    5.80    7.70
 -10  -3  -6    6.80    4.10
 -10  -3  -6    5.00    4.60
  10   2   6   73.99   17.00
 -10  -2  -6   47.90    7.80
 -10  -2  -6   42.90    8.10
  10   1   6   29.10   10.60
 -10  -1  -6   20.60    5.60
[truncated: 114,308 more chars]
