# Supplementary material for: 2-Oxabicyclo[2.2.2]octane as a new bioisostere of the phenyl ring
Source: Nat Commun. 2023 Oct 2;14:5608. doi: 10.1038/s41467-023-41298-3 (PMC10545790; doi:10.1038/s41467-023-41298-3)
Supplement: Supplementary file 8 — Supplementary Data 5 [file 41467_2023_41298_MOESM8_ESM.cif]

data_vd189
_audit_creation_date               2023-05-30
_audit_creation_method
;
Olex2 1.5
(compiled 2023.03.06 svn.rbb2c1857 for OlexSys, GUI svn.r6748)
;
_shelx_SHELXL_version_number       '2016/6'
_audit_contact_author_address      ?
_audit_contact_author_email        ?
_audit_contact_author_name         ''
_audit_contact_author_phone        ?
_publ_contact_author_id_orcid      ?
_publ_section_references
;
Dolomanov, O.V., Bourhis, L.J., Gildea, R.J, Howard, J.A.K. & Puschmann, H.
 (2009), J. Appl. Cryst. 42, 339-341.

Sheldrick, G.M. (2015). Acta Cryst. A71, 3-8.

Sheldrick, G.M. (2015). Acta Cryst. C71, 3-8.
;
_chemical_name_common              ?
_chemical_name_systematic          ?
_chemical_formula_moiety           'C17 H17 N O5'
_chemical_formula_sum              'C17 H17 N O5'
_chemical_formula_weight           315.31
_chemical_melting_point            ?
loop_
  _atom_type_symbol
  _atom_type_description
  _atom_type_scat_dispersion_real
  _atom_type_scat_dispersion_imag
  _atom_type_scat_source
 'C' 'C' 0.0033 0.0016 'International Tables Vol C Tables 4.2.6.8 and 6.1.1.4'
 'H' 'H' 0.0000 0.0000 'International Tables Vol C Tables 4.2.6.8 and 6.1.1.4'
 'N' 'N' 0.0061 0.0033 'International Tables Vol C Tables 4.2.6.8 and 6.1.1.4'
 'O' 'O' 0.0106 0.0060 'International Tables Vol C Tables 4.2.6.8 and 6.1.1.4'

_shelx_space_group_comment
;
The symmetry employed for this shelxl refinement is uniquely defined
by the following loop, which should always be used as a source of
symmetry information in preference to the above space-group names.
They are only intended as comments.
;
_space_group_crystal_system        'triclinic'
_space_group_IT_number             2
_space_group_name_H-M_alt          'P -1'
_space_group_name_Hall             '-P 1'
loop_
  _space_group_symop_operation_xyz
 'x, y, z'
 '-x, -y, -z'

_cell_length_a                     8.811(2)
_cell_length_b                     9.891(2)
_cell_length_c                     10.611(2)
_cell_angle_alpha                  109.348(12)
_cell_angle_beta                   94.652(13)
_cell_angle_gamma                  111.984(12)
_cell_volume                       786.5(3)
_cell_formula_units_Z              2
_cell_measurement_reflns_used      4965
_cell_measurement_temperature      296.15
_cell_measurement_theta_max        24.67
_cell_measurement_theta_min        2.41
_shelx_estimated_absorpt_T_max     0.988
_shelx_estimated_absorpt_T_min     0.977
_exptl_absorpt_coefficient_mu      0.099
_exptl_absorpt_correction_T_max    ?
_exptl_absorpt_correction_T_min    ?
_exptl_absorpt_correction_type     none
_exptl_absorpt_process_details     ?
_exptl_absorpt_special_details     ?
_exptl_crystal_colour              colourless
_exptl_crystal_colour_primary      colourless
_exptl_crystal_density_diffrn      1.331
_exptl_crystal_density_meas        ?
_exptl_crystal_density_method      ?
_exptl_crystal_description         block
_exptl_crystal_F_000               332
_exptl_crystal_size_max            0.24
_exptl_crystal_size_mid            0.15
_exptl_crystal_size_min            0.12
_exptl_transmission_factor_max     ?
_exptl_transmission_factor_min     ?
_diffrn_reflns_av_R_equivalents    0.0398
_diffrn_reflns_av_unetI/netI       0.0297
_diffrn_reflns_Laue_measured_fraction_full  0.999
_diffrn_reflns_Laue_measured_fraction_max  0.999
_diffrn_reflns_limit_h_max         10
_diffrn_reflns_limit_h_min         -10
_diffrn_reflns_limit_k_max         11
_diffrn_reflns_limit_k_min         -11
_diffrn_reflns_limit_l_max         12
_diffrn_reflns_limit_l_min         -12
_diffrn_reflns_number              11060
_diffrn_reflns_point_group_measured_fraction_full  0.999
_diffrn_reflns_point_group_measured_fraction_max  0.999
_diffrn_reflns_theta_full          24.995
_diffrn_reflns_theta_max           24.995
_diffrn_reflns_theta_min           2.093
_diffrn_ambient_temperature        296.15
_diffrn_detector_area_resol_mean   ?
_diffrn_measured_fraction_theta_full  0.999
_diffrn_measured_fraction_theta_max  0.999
_diffrn_measurement_device_type    'Bruker APEX-II CCD'
_diffrn_measurement_method         '\f and \w scans'
_diffrn_radiation_type             MoK\a
_diffrn_radiation_wavelength       0.71073
_diffrn_source                     ?
_diffrn_source_current             30.0
_diffrn_source_power               1.2
_diffrn_source_voltage             40.0
_diffrn_standards_number           0
_reflns_Friedel_coverage           0.000
_reflns_Friedel_fraction_full      .
_reflns_Friedel_fraction_max       .
_reflns_number_gt                  2023
_reflns_number_total               2774
_reflns_special_details
;
 Reflections were merged by SHELXL according to the crystal
 class for the calculation of statistics and refinement.
 
 _reflns_Friedel_fraction is defined as the number of unique
 Friedel pairs measured divided by the number that would be
 possible theoretically, ignoring centric projections and
 systematic absences.
;
_reflns_threshold_expression       'I > 2\s(I)'
_computing_cell_refinement         ?
_computing_data_collection         ?
_computing_data_reduction          ?
_computing_molecular_graphics      'Olex2 1.5 (Dolomanov et al., 2009)'
_computing_publication_material    'Olex2 1.5 (Dolomanov et al., 2009)'
_computing_structure_refinement    'SHELXL 2016/6 (Sheldrick, 2015)'
_computing_structure_solution      'SHELXT 2014/5 (Sheldrick, 2014)'
_refine_diff_density_max           0.255
_refine_diff_density_min           -0.210
_refine_diff_density_rms           0.060
_refine_ls_extinction_coef         0.078(7)
_refine_ls_extinction_expression  
 'Fc^*^=kFc[1+0.001xFc^2^\l^3^/sin(2\q)]^-1/4^'
_refine_ls_extinction_method       'SHELXL-2016/6 (Sheldrick 2016)'
_refine_ls_goodness_of_fit_ref     1.017
_refine_ls_hydrogen_treatment      constr
_refine_ls_matrix_type             full
_refine_ls_number_parameters       210
_refine_ls_number_reflns           2774
_refine_ls_number_restraints       0
_refine_ls_R_factor_all            0.0661
_refine_ls_R_factor_gt             0.0479
_refine_ls_restrained_S_all        1.017
_refine_ls_shift/su_max            0.000
_refine_ls_shift/su_mean           0.000
_refine_ls_structure_factor_coef   Fsqd
_refine_ls_weighting_details      
 'w=1/[\s^2^(Fo^2^)+(0.0697P)^2^+0.2217P] where P=(Fo^2^+2Fc^2^)/3'
_refine_ls_weighting_scheme        calc
_refine_ls_wR_factor_gt            0.1230
_refine_ls_wR_factor_ref           0.1426
_refine_special_details            ?
_olex2_refinement_description
;
1. Fixed Uiso
 At 1.2 times of:
  All C(H) groups, All C(H,H) groups
 At 1.5 times of:
  All C(H,H,H) groups
2.a Secondary CH2 refined with riding coordinates:
 C11(H11A,H11B), C12(H12A,H12B), C14(H14A,H14B), C15(H15A,H15B), C16(H16A,H16B)
2.b Aromatic/amide H refined with riding coordinates:
 C3(H3), C4(H4), C5(H5), C6(H6)
2.c Idealised Me refined as rotating group:
 C17(H17A,H17B,H17C)
;
_atom_sites_solution_hydrogens     geom
_atom_sites_solution_primary       dual
_atom_sites_solution_secondary     ?
loop_
  _atom_site_label
  _atom_site_type_symbol
  _atom_site_fract_x
  _atom_site_fract_y
  _atom_site_fract_z
  _atom_site_U_iso_or_equiv
  _atom_site_adp_type
  _atom_site_occupancy
  _atom_site_site_symmetry_order
  _atom_site_calc_flag
  _atom_site_refinement_flags_posn
  _atom_site_refinement_flags_adp
  _atom_site_refinement_flags_occupancy
  _atom_site_disorder_assembly
  _atom_site_disorder_group
 O1 O 0.1250(2) 0.07366(18) 0.84876(18) 0.0846(5) Uani 1 1 d . . . . .
 O2 O 0.3982(2) 0.5863(2) 0.89680(19) 0.0910(6) Uani 1 1 d . . . . .
 O3 O 0.34454(19) 0.27381(19) 0.74057(14) 0.0716(5) Uani 1 1 d . . . . .
 O4 O 0.1190(2) 0.2624(3) 0.61835(19) 0.0975(6) Uani 1 1 d . . . . .
 O5 O 0.3789(2) -0.00457(17) 0.34900(16) 0.0785(5) Uani 1 1 d . . . . .
 N1 N 0.2803(3) 0.3209(2) 0.85386(18) 0.0712(5) Uani 1 1 d . . . . .
 C1 C 0.1708(3) 0.2145(2) 0.8987(2) 0.0584(5) Uani 1 1 d . . . . .
 C2 C 0.1311(2) 0.3167(2) 1.01597(18) 0.0512(5) Uani 1 1 d . . . . .
 C3 C 0.0279(3) 0.2761(3) 1.1003(2) 0.0660(6) Uani 1 1 d . . . . .
 H3 H -0.029109 0.171211 1.089781 0.079 Uiso 1 1 calc R U . . .
 C4 C 0.0122(3) 0.3982(3) 1.2017(2) 0.0756(7) Uani 1 1 d . . . . .
 H4 H -0.056963 0.374549 1.260358 0.091 Uiso 1 1 calc R U . . .
 C5 C 0.0962(3) 0.5527(3) 1.2175(2) 0.0752(7) Uani 1 1 d . . . . .
 H5 H 0.082971 0.631814 1.286597 0.090 Uiso 1 1 calc R U . . .
 C6 C 0.2003(3) 0.5932(3) 1.1328(2) 0.0672(6) Uani 1 1 d . . . . .
 H6 H 0.258178 0.698307 1.144214 0.081 Uiso 1 1 calc R U . . .
 C7 C 0.2152(2) 0.4730(2) 1.03117(19) 0.0526(5) Uani 1 1 d . . . . .
 C8 C 0.3115(3) 0.4783(2) 0.9238(2) 0.0618(5) Uani 1 1 d . . . . .
 C9 C 0.2459(3) 0.2492(2) 0.6195(2) 0.0598(5) Uani 1 1 d . . . . .
 C10 C 0.3250(2) 0.2069(2) 0.50143(19) 0.0499(5) Uani 1 1 d . . . . .
 C11 C 0.2445(3) 0.2247(3) 0.3791(2) 0.0783(7) Uani 1 1 d . . . . .
 H11A H 0.269666 0.335312 0.401067 0.094 Uiso 1 1 calc R U . . .
 H11B H 0.123223 0.165102 0.357272 0.094 Uiso 1 1 calc R U . . .
 C12 C 0.3140(3) 0.1631(3) 0.2564(2) 0.0817(7) Uani 1 1 d . . . . .
 H12A H 0.223863 0.070847 0.184709 0.098 Uiso 1 1 calc R U . . .
 H12B H 0.358930 0.243940 0.219781 0.098 Uiso 1 1 calc R U . . .
 C13 C 0.4505(3) 0.1193(2) 0.2984(2) 0.0637(6) Uani 1 1 d . . . . .
 C14 C 0.5843(3) 0.2605(3) 0.4138(2) 0.0668(6) Uani 1 1 d . . . . .
 H14A H 0.626615 0.348837 0.385528 0.080 Uiso 1 1 calc R U . . .
 H14B H 0.677271 0.236328 0.436796 0.080 Uiso 1 1 calc R U . . .
 C15 C 0.5134(3) 0.3061(3) 0.5396(2) 0.0730(6) Uani 1 1 d . . . . .
 H15A H 0.565718 0.288261 0.612857 0.088 Uiso 1 1 calc R U . . .
 H15B H 0.537569 0.417619 0.572136 0.088 Uiso 1 1 calc R U . . .
 C16 C 0.2971(3) 0.0352(3) 0.4562(3) 0.0742(7) Uani 1 1 d . . . . .
 H16A H 0.340758 0.018279 0.533744 0.089 Uiso 1 1 calc R U . . .
 H16B H 0.177419 -0.033171 0.424410 0.089 Uiso 1 1 calc R U . . .
 C17 C 0.5194(4) 0.0508(4) 0.1793(3) 0.0972(9) Uani 1 1 d . . . . .
 H17A H 0.595438 0.012884 0.209035 0.146 Uiso 1 1 calc R U . . .
 H17B H 0.578329 0.131445 0.147066 0.146 Uiso 1 1 calc R U . . .
 H17C H 0.428202 -0.035296 0.106209 0.146 Uiso 1 1 calc R U . . .

loop_
  _atom_site_aniso_label
  _atom_site_aniso_U_11
  _atom_site_aniso_U_22
  _atom_site_aniso_U_33
  _atom_site_aniso_U_23
  _atom_site_aniso_U_13
  _atom_site_aniso_U_12
 O1 0.1057(13) 0.0574(10) 0.0924(12) 0.0263(9) 0.0335(10) 0.0372(9)
 O2 0.0904(12) 0.0737(11) 0.0957(13) 0.0423(10) 0.0304(10) 0.0119(9)
 O3 0.0757(10) 0.0965(11) 0.0529(8) 0.0297(8) 0.0272(7) 0.0447(9)
 O4 0.0710(11) 0.1380(17) 0.0882(12) 0.0292(11) 0.0255(9) 0.0612(11)
 O5 0.1185(13) 0.0551(8) 0.0706(10) 0.0279(7) 0.0477(9) 0.0380(9)
 N1 0.0867(13) 0.0679(11) 0.0603(11) 0.0236(9) 0.0359(10) 0.0320(10)
 C1 0.0641(12) 0.0566(12) 0.0580(12) 0.0247(10) 0.0144(10) 0.0272(10)
 C2 0.0540(11) 0.0582(11) 0.0464(10) 0.0234(9) 0.0092(8) 0.0271(9)
 C3 0.0658(13) 0.0801(14) 0.0660(13) 0.0407(12) 0.0222(11) 0.0335(11)
 C4 0.0715(14) 0.114(2) 0.0587(13) 0.0376(14) 0.0260(11) 0.0520(15)
 C5 0.0778(15) 0.0970(18) 0.0529(12) 0.0127(12) 0.0091(11) 0.0551(15)
 C6 0.0690(13) 0.0622(12) 0.0606(13) 0.0128(10) -0.0003(11) 0.0307(11)
 C7 0.0513(10) 0.0574(11) 0.0462(10) 0.0185(9) 0.0029(8) 0.0233(9)
 C8 0.0584(12) 0.0609(12) 0.0580(12) 0.0255(10) 0.0095(10) 0.0159(10)
 C9 0.0550(12) 0.0577(11) 0.0622(13) 0.0198(10) 0.0143(10) 0.0227(9)
 C10 0.0502(10) 0.0487(10) 0.0497(10) 0.0192(8) 0.0108(8) 0.0201(8)
 C11 0.0791(15) 0.0983(18) 0.0699(15) 0.0393(13) 0.0115(12) 0.0462(14)
 C12 0.0787(16) 0.1079(19) 0.0620(14) 0.0442(14) 0.0136(12) 0.0343(14)
 C13 0.0792(14) 0.0623(12) 0.0531(12) 0.0286(10) 0.0250(11) 0.0267(11)
 C14 0.0615(12) 0.0715(13) 0.0660(13) 0.0282(11) 0.0216(10) 0.0245(11)
 C15 0.0531(12) 0.0813(15) 0.0578(12) 0.0152(11) 0.0132(10) 0.0118(11)
 C16 0.0976(17) 0.0575(12) 0.0802(15) 0.0351(11) 0.0463(13) 0.0340(12)
 C17 0.130(2) 0.0988(19) 0.0686(15) 0.0325(14) 0.0515(16) 0.0489(18)

_geom_special_details
;
 All esds (except the esd in the dihedral angle between two l.s. planes)
 are estimated using the full covariance matrix.  The cell esds are taken
 into account individually in the estimation of esds in distances, angles
 and torsion angles; correlations between esds in cell parameters are only
 used when they are defined by crystal symmetry.  An approximate (isotropic)
 treatment of cell esds is used for estimating esds involving l.s. planes.
;
loop_
  _geom_bond_atom_site_label_1
  _geom_bond_atom_site_label_2
  _geom_bond_distance
  _geom_bond_site_symmetry_2
  _geom_bond_publ_flag
 O1 C1 1.200(2) . ?
 O2 C8 1.197(2) . ?
 O3 N1 1.385(2) . ?
 O3 C9 1.385(3) . ?
 O4 C9 1.173(2) . ?
 O5 C13 1.450(2) . ?
 O5 C16 1.420(3) . ?
 N1 C1 1.383(3) . ?
 N1 C8 1.390(3) . ?
 C1 C2 1.481(3) . ?
 C2 C3 1.373(3) . ?
 C2 C7 1.387(3) . ?
 C3 H3 0.9300 . ?
 C3 C4 1.387(3) . ?
 C4 H4 0.9300 . ?
 C4 C5 1.369(4) . ?
 C5 H5 0.9300 . ?
 C5 C6 1.380(3) . ?
 C6 H6 0.9300 . ?
 C6 C7 1.374(3) . ?
 C7 C8 1.477(3) . ?
 C9 C10 1.498(3) . ?
 C10 C11 1.521(3) . ?
 C10 C15 1.513(3) . ?
 C10 C16 1.518(3) . ?
 C11 H11A 0.9700 . ?
 C11 H11B 0.9700 . ?
 C11 C12 1.525(3) . ?
 C12 H12A 0.9700 . ?
 C12 H12B 0.9700 . ?
 C12 C13 1.505(3) . ?
 C13 C14 1.497(3) . ?
 C13 C17 1.513(3) . ?
 C14 H14A 0.9700 . ?
 C14 H14B 0.9700 . ?
 C14 C15 1.524(3) . ?
 C15 H15A 0.9700 . ?
 C15 H15B 0.9700 . ?
 C16 H16A 0.9700 . ?
 C16 H16B 0.9700 . ?
 C17 H17A 0.9600 . ?
 C17 H17B 0.9600 . ?
 C17 H17C 0.9600 . ?

loop_
  _geom_angle_atom_site_label_1
  _geom_angle_atom_site_label_2
  _geom_angle_atom_site_label_3
  _geom_angle
  _geom_angle_site_symmetry_1
  _geom_angle_site_symmetry_3
  _geom_angle_publ_flag
 C9 O3 N1 112.84(15) . . ?
 C16 O5 C13 113.70(15) . . ?
 O3 N1 C8 121.86(17) . . ?
 C1 N1 O3 122.71(17) . . ?
 C1 N1 C8 115.24(17) . . ?
 O1 C1 N1 124.9(2) . . ?
 O1 C1 C2 131.6(2) . . ?
 N1 C1 C2 103.48(17) . . ?
 C3 C2 C1 129.69(19) . . ?
 C3 C2 C7 121.39(19) . . ?
 C7 C2 C1 108.91(17) . . ?
 C2 C3 H3 121.4 . . ?
 C2 C3 C4 117.1(2) . . ?
 C4 C3 H3 121.4 . . ?
 C3 C4 H4 119.2 . . ?
 C5 C4 C3 121.6(2) . . ?
 C5 C4 H4 119.2 . . ?
 C4 C5 H5 119.4 . . ?
 C4 C5 C6 121.2(2) . . ?
 C6 C5 H5 119.4 . . ?
 C5 C6 H6 121.2 . . ?
 C7 C6 C5 117.7(2) . . ?
 C7 C6 H6 121.2 . . ?
 C2 C7 C8 108.76(17) . . ?
 C6 C7 C2 121.05(19) . . ?
 C6 C7 C8 130.2(2) . . ?
 O2 C8 N1 124.8(2) . . ?
 O2 C8 C7 131.6(2) . . ?
 N1 C8 C7 103.54(17) . . ?
 O3 C9 C10 110.85(16) . . ?
 O4 C9 O3 120.9(2) . . ?
 O4 C9 C10 128.3(2) . . ?
 C9 C10 C11 110.42(16) . . ?
 C9 C10 C15 112.05(16) . . ?
 C9 C10 C16 109.98(16) . . ?
 C15 C10 C11 109.88(18) . . ?
 C15 C10 C16 106.87(18) . . ?
 C16 C10 C11 107.47(18) . . ?
 C10 C11 H11A 109.9 . . ?
 C10 C11 H11B 109.9 . . ?
 C10 C11 C12 108.85(18) . . ?
 H11A C11 H11B 108.3 . . ?
 C12 C11 H11A 109.9 . . ?
 C12 C11 H11B 109.9 . . ?
 C11 C12 H12A 109.6 . . ?
 C11 C12 H12B 109.6 . . ?
 H12A C12 H12B 108.1 . . ?
 C13 C12 C11 110.47(17) . . ?
 C13 C12 H12A 109.6 . . ?
 C13 C12 H12B 109.6 . . ?
 O5 C13 C12 108.40(18) . . ?
 O5 C13 C14 107.86(17) . . ?
 O5 C13 C17 105.78(18) . . ?
 C12 C13 C17 112.86(19) . . ?
 C14 C13 C12 108.89(19) . . ?
 C14 C13 C17 112.8(2) . . ?
 C13 C14 H14A 109.6 . . ?
 C13 C14 H14B 109.6 . . ?
 C13 C14 C15 110.30(17) . . ?
 H14A C14 H14B 108.1 . . ?
 C15 C14 H14A 109.6 . . ?
 C15 C14 H14B 109.6 . . ?
 C10 C15 C14 109.16(17) . . ?
 C10 C15 H15A 109.8 . . ?
 C10 C15 H15B 109.8 . . ?
 C14 C15 H15A 109.8 . . ?
 C14 C15 H15B 109.8 . . ?
 H15A C15 H15B 108.3 . . ?
 O5 C16 C10 110.70(16) . . ?
 O5 C16 H16A 109.5 . . ?
 O5 C16 H16B 109.5 . . ?
 C10 C16 H16A 109.5 . . ?
 C10 C16 H16B 109.5 . . ?
 H16A C16 H16B 108.1 . . ?
 C13 C17 H17A 109.5 . . ?
 C13 C17 H17B 109.5 . . ?
 C13 C17 H17C 109.5 . . ?
 H17A C17 H17B 109.5 . . ?
 H17A C17 H17C 109.5 . . ?
 H17B C17 H17C 109.5 . . ?

loop_
  _geom_torsion_atom_site_label_1
  _geom_torsion_atom_site_label_2
  _geom_torsion_atom_site_label_3
  _geom_torsion_atom_site_label_4
  _geom_torsion
  _geom_torsion_site_symmetry_1
  _geom_torsion_site_symmetry_2
  _geom_torsion_site_symmetry_3
  _geom_torsion_site_symmetry_4
  _geom_torsion_publ_flag
 O1 C1 C2 C3 -0.5(4) . . . . ?
 O1 C1 C2 C7 -179.1(2) . . . . ?
 O3 N1 C1 O1 2.7(3) . . . . ?
 O3 N1 C1 C2 -177.50(17) . . . . ?
 O3 N1 C8 O2 -2.3(3) . . . . ?
 O3 N1 C8 C7 177.83(17) . . . . ?
 O3 C9 C10 C11 -164.35(18) . . . . ?
 O3 C9 C10 C15 -41.5(2) . . . . ?
 O3 C9 C10 C16 77.2(2) . . . . ?
 O4 C9 C10 C11 15.5(3) . . . . ?
 O4 C9 C10 C15 138.4(3) . . . . ?
 O4 C9 C10 C16 -102.9(3) . . . . ?
 O5 C13 C14 C15 -53.6(2) . . . . ?
 N1 O3 C9 O4 -2.9(3) . . . . ?
 N1 O3 C9 C10 177.03(15) . . . . ?
 N1 C1 C2 C3 179.7(2) . . . . ?
 N1 C1 C2 C7 1.0(2) . . . . ?
 C1 N1 C8 O2 -177.5(2) . . . . ?
 C1 N1 C8 C7 2.6(2) . . . . ?
 C1 C2 C3 C4 -178.94(19) . . . . ?
 C1 C2 C7 C6 179.89(17) . . . . ?
 C1 C2 C7 C8 0.5(2) . . . . ?
 C2 C3 C4 C5 -0.1(3) . . . . ?
 C2 C7 C8 O2 178.3(2) . . . . ?
 C2 C7 C8 N1 -1.8(2) . . . . ?
 C3 C2 C7 C6 1.1(3) . . . . ?
 C3 C2 C7 C8 -178.32(17) . . . . ?
 C3 C4 C5 C6 0.0(3) . . . . ?
 C4 C5 C6 C7 0.7(3) . . . . ?
 C5 C6 C7 C2 -1.2(3) . . . . ?
 C5 C6 C7 C8 178.07(19) . . . . ?
 C6 C7 C8 O2 -1.0(4) . . . . ?
 C6 C7 C8 N1 178.9(2) . . . . ?
 C7 C2 C3 C4 -0.4(3) . . . . ?
 C8 N1 C1 O1 177.8(2) . . . . ?
 C8 N1 C1 C2 -2.3(2) . . . . ?
 C9 O3 N1 C1 90.9(2) . . . . ?
 C9 O3 N1 C8 -84.0(2) . . . . ?
 C9 C10 C11 C12 -173.68(19) . . . . ?
 C9 C10 C15 C14 -178.18(18) . . . . ?
 C9 C10 C16 O5 -176.93(18) . . . . ?
 C10 C11 C12 C13 -5.4(3) . . . . ?
 C11 C10 C15 C14 -55.0(2) . . . . ?
 C11 C10 C16 O5 62.8(2) . . . . ?
 C11 C12 C13 O5 60.8(3) . . . . ?
 C11 C12 C13 C14 -56.3(3) . . . . ?
 C11 C12 C13 C17 177.6(2) . . . . ?
 C12 C13 C14 C15 63.9(2) . . . . ?
 C13 O5 C16 C10 -6.9(3) . . . . ?
 C13 C14 C15 C10 -7.2(3) . . . . ?
 C15 C10 C11 C12 62.2(2) . . . . ?
 C15 C10 C16 O5 -55.1(2) . . . . ?
 C16 O5 C13 C12 -54.6(2) . . . . ?
 C16 O5 C13 C14 63.2(2) . . . . ?
 C16 O5 C13 C17 -175.9(2) . . . . ?
 C16 C10 C11 C12 -53.7(2) . . . . ?
 C16 C10 C15 C14 61.3(2) . . . . ?
 C17 C13 C14 C15 -170.0(2) . . . . ?

_shelx_res_file
;
TITL vd189_a.res in P-1
    vd189.res
    created by SHELXL-2016/6 at 15:17:02 on 30-May-2023
REM Old TITL vd189 in P-1
REM SHELXT solution in P-1
REM R1 0.218, Rweak 0.015, Alpha 0.050, Orientation as input
REM Formula found by SHELXT: C18 N O4
CELL 0.71073 8.8107 9.8914 10.6108 109.348 94.652 111.984
ZERR 2 0.002 0.0021 0.0022 0.012 0.013 0.012
LATT 1
SFAC C H N O
UNIT 34 34 2 10

L.S. 4
PLAN  5
SIZE 0.24 0.15 0.12
TEMP 23
CONF
BOND $H
list 4
MORE -1
fmap 2
acta
OMIT -2 50
REM <olex2.extras>
REM <HklSrc "%.\\vd189.hkl">
REM </olex2.extras>

WGHT    0.069700    0.221700
EXTI    0.077637
FVAR       1.06581
O1    4    0.125028    0.073657    0.848761    11.00000    0.10567    0.05738 =
         0.09240    0.02627    0.03345    0.03715
O2    4    0.398243    0.586260    0.896795    11.00000    0.09044    0.07373 =
         0.09572    0.04232    0.03040    0.01189
O3    4    0.344543    0.273809    0.740567    11.00000    0.07573    0.09647 =
         0.05294    0.02970    0.02724    0.04466
O4    4    0.118987    0.262423    0.618347    11.00000    0.07104    0.13797 =
         0.08822    0.02922    0.02552    0.06118
O5    4    0.378940   -0.004571    0.349004    11.00000    0.11849    0.05508 =
         0.07058    0.02787    0.04771    0.03802
N1    3    0.280285    0.320898    0.853860    11.00000    0.08672    0.06790 =
         0.06031    0.02358    0.03586    0.03204
C1    1    0.170758    0.214462    0.898742    11.00000    0.06406    0.05659 =
         0.05805    0.02466    0.01443    0.02725
C2    1    0.131144    0.316707    1.015967    11.00000    0.05397    0.05822 =
         0.04645    0.02340    0.00921    0.02709
C3    1    0.027873    0.276072    1.100260    11.00000    0.06585    0.08010 =
         0.06600    0.04068    0.02219    0.03349
AFIX  43
H3    2   -0.029109    0.171211    1.089781    11.00000   -1.20000
AFIX   0
C4    1    0.012226    0.398187    1.201702    11.00000    0.07154    0.11400 =
         0.05870    0.03765    0.02596    0.05202
AFIX  43
H4    2   -0.056963    0.374549    1.260358    11.00000   -1.20000
AFIX   0
C5    1    0.096235    0.552738    1.217544    11.00000    0.07779    0.09702 =
         0.05287    0.01269    0.00908    0.05508
AFIX  43
H5    2    0.082971    0.631814    1.286597    11.00000   -1.20000
AFIX   0
C6    1    0.200256    0.593238    1.132836    11.00000    0.06902    0.06221 =
         0.06059    0.01283   -0.00027    0.03073
AFIX  43
H6    2    0.258178    0.698307    1.144214    11.00000   -1.20000
AFIX   0
C7    1    0.215248    0.472985    1.031170    11.00000    0.05129    0.05737 =
         0.04617    0.01852    0.00288    0.02328
C8    1    0.311504    0.478333    0.923815    11.00000    0.05838    0.06093 =
         0.05797    0.02551    0.00953    0.01593
C9    1    0.245941    0.249230    0.619515    11.00000    0.05498    0.05773 =
         0.06222    0.01976    0.01426    0.02271
C10   1    0.325017    0.206891    0.501428    11.00000    0.05022    0.04870 =
         0.04966    0.01922    0.01081    0.02012
C11   1    0.244509    0.224741    0.379118    11.00000    0.07911    0.09829 =
         0.06986    0.03932    0.01150    0.04620
AFIX  23
H11A  2    0.269666    0.335312    0.401067    11.00000   -1.20000
H11B  2    0.123223    0.165102    0.357272    11.00000   -1.20000
AFIX   0
C12   1    0.313974    0.163074    0.256368    11.00000    0.07868    0.10786 =
         0.06200    0.04423    0.01360    0.03431
AFIX  23
H12A  2    0.223863    0.070847    0.184709    11.00000   -1.20000
H12B  2    0.358930    0.243940    0.219781    11.00000   -1.20000
AFIX   0
C13   1    0.450549    0.119350    0.298354    11.00000    0.07919    0.06228 =
         0.05307    0.02859    0.02496    0.02667
C14   1    0.584269    0.260508    0.413844    11.00000    0.06151    0.07148 =
         0.06598    0.02817    0.02163    0.02448
AFIX  23
H14A  2    0.626615    0.348837    0.385528    11.00000   -1.20000
H14B  2    0.677271    0.236328    0.436796    11.00000   -1.20000
AFIX   0
C15   1    0.513411    0.306120    0.539644    11.00000    0.05314    0.08134 =
         0.05779    0.01516    0.01324    0.01178
AFIX  23
H15A  2    0.565718    0.288261    0.612857    11.00000   -1.20000
H15B  2    0.537569    0.417619    0.572136    11.00000   -1.20000
AFIX   0
C16   1    0.297145    0.035198    0.456193    11.00000    0.09763    0.05745 =
         0.08015    0.03507    0.04631    0.03398
AFIX  23
H16A  2    0.340758    0.018279    0.533744    11.00000   -1.20000
H16B  2    0.177419   -0.033171    0.424410    11.00000   -1.20000
AFIX   0
C17   1    0.519421    0.050837    0.179289    11.00000    0.12978    0.09882 =
         0.06857    0.03252    0.05153    0.04892
AFIX 137
H17A  2    0.595438    0.012884    0.209035    11.00000   -1.50000
H17B  2    0.578329    0.131445    0.147066    11.00000   -1.50000
H17C  2    0.428202   -0.035296    0.106209    11.00000   -1.50000
AFIX   0
HKLF 4


REM  vd189_a.res in P-1
REM R1 =  0.0479 for    2023 Fo > 4sig(Fo)  and  0.0661 for all    2774 data
REM    210 parameters refined using      0 restraints

END

WGHT      0.0697      0.2217

REM Highest difference peak  0.255,  deepest hole -0.210,  1-sigma level  0.060
Q1    1   0.5721  0.3959  0.6293  11.00000  0.05    0.26
Q2    1   0.2226 -0.0533  0.4960  11.00000  0.05    0.21
Q3    1   0.4937  0.4585  0.5387  11.00000  0.05    0.19
Q4    1   0.7309  0.3279  0.4132  11.00000  0.05    0.17
Q5    1   0.4595  0.5222  0.7556  11.00000  0.05    0.16
;
_shelx_res_checksum                76459
_shelx_hkl_file
;
  -1   0   0  563.74   26.00
  -1   0   0  626.84   26.00
  -1   0   0  627.24   26.00
  -1   0   0  659.43   26.00
   1   0   0  645.74   26.10
   1   0   0  650.63   26.00
  -2   0   0  540.85   22.90
  -2   0   0  551.64   23.00
  -2   0   0  557.64   23.00
   2   0   0  531.15   22.70
   2   0   0  557.94   23.00
   2   0   0  569.24   22.90
  -3   0   0   52.39    2.60
  -3   0   0   52.29    2.70
   3   0   0   53.09    2.70
   3   0   0   51.79    2.80
   3   0   0   53.29    2.40
   3   0   0   54.99    2.60
  -4   0   0   63.99    3.20
   4   0   0   66.19    3.50
   4   0   0   66.09    2.90
   4   0   0   64.09    3.50
  -5   0   0   39.80    2.40
  -5   0   0   40.40    2.30
   5   0   0   40.90    2.60
   5   0   0   38.80    2.70
   5   0   0   41.70    2.00
  -6   0   0   13.20    1.50
   6   0   0   14.20    1.10
   6   0   0   12.80    1.60
   6   0   0   12.20    1.70
  -7   0   0    6.60    1.30
   7   0   0    6.60    0.80
   7   0   0    5.90    1.50
   7   0   0    5.50    1.30
  -8   0   0    4.40    1.40
   8   0   0    2.80    1.40
   8   0   0    1.40    1.40
  -9   0   0   12.60    1.90
   9   0   0    9.30    2.00
   9   0   0    8.20    2.00
  10   0   0    2.80    1.90
  10  -1   0    0.50    1.60
  10  -1   0   -0.90    1.40
 -10   1   0    2.70    1.50
   9  -1   0    5.00    1.60
   9  -1   0    6.30    1.80
  -9   1   0    6.80    1.70
   8  -1   0   -1.10    0.60
   8  -1   0   -0.70    1.30
   8  -1   0   -0.40    0.80
  -8   1   0   -0.30    1.00
   7  -1   0   14.50    1.90
   7  -1   0   13.00    1.80
  -7   1   0   16.60    1.80
   6  -1   0   38.90    2.70
   6  -1   0   41.30    2.10
   6  -1   0   40.70    2.90
  -6   1   0   40.70    2.60
   5  -1   0  305.77   12.60
   5  -1   0  295.77   13.10
   5  -1   0  306.07   13.10
  -5   1   0  290.77   12.90
  -5   1   0  294.67   13.00
   4  -1   0  268.37   11.40
   4  -1   0  275.67   11.90
   4  -1   0  271.27   11.90
  -4   1   0  264.37   11.80
  -4   1   0  283.77   11.70
  -4   1   0  276.47   11.80
   3  -1   0  482.45   20.30
   3  -1   0  497.65   20.30
   3  -1   0  488.45   20.20
  -3   1   0  464.75   20.20
  -3   1   0  501.35   20.30
  -3   1   0  461.85   20.20
   2  -1   0  775.22   30.40
   2  -1   0  714.73   30.30
   2  -1   0  762.12   30.30
  -2   1   0  722.43   30.40
  -2   1   0  730.03   30.30
  -2   1   0  675.83   30.30
  -2   1   0  748.43   30.30
   1  -1   0 1911.11   82.89
   1  -1   0 2064.99   83.19
   1  -1   0 2075.49   82.99
   1  -1   0 2076.69   82.79
   1  -1   0 1884.11   84.89
  -1   1   0 2026.70   82.89
  -1   1   0 1997.60   82.99
   0  -1   0   44.10    2.10
   0  -1   0   42.00    2.00
   0  -1   0   47.20    2.00
   0  -1   0   48.10    2.00
   0  -1   0   51.29    2.00
   0  -1   0   48.00    2.10
   0   1   0   45.30    2.10
   0   1   0   46.40    2.10
   0   1   0   41.90    2.00
  -1  -1   0 3359.86  153.48
   1   1   0 3968.70  157.08
   1   1   0 3518.75  154.08
  -2  -1   0  145.89    6.00
  -2  -1   0  125.09    6.20
  -2  -1   0  138.79    6.00
  -2  -1   0  145.39    5.90
   2   1   0  141.49    6.20
   2   1   0  143.89    6.20
  -3  -1   0  126.59    5.10
  -3  -1   0  123.29    5.30
   3   1   0  119.59    5.60
   3   1   0  123.49    5.60
   3   1   0  104.99    5.10
  -4  -1   0  563.74   24.00
   4   1   0  586.24   24.30
   4   1   0  561.64   24.30
   4   1   0  575.94   23.70
  -5  -1   0    0.80    0.70
   5   1   0   -0.10    0.80
   5   1   0    0.30    0.40
   5   1   0    0.40    0.60
  -6  -1   0   44.50    2.90
   6   1   0   45.60    2.20
   6   1   0   36.00    2.80
   6   1   0   39.10    2.80
  -7  -1   0   -1.50    1.10
   7   1   0   -2.60    1.00
   7   1   0   -0.90    0.50
   7   1   0   -0.40    0.80
  -8  -1   0   -1.20    1.20
   8   1   0   -1.20    0.80
   8   1   0    0.10    1.30
  -9  -1   0   14.10    2.20
   9   1   0    8.30    2.10
   9   1   0   11.20    2.10
  10  -2   0    2.30    1.60
  10  -2   0    0.80    1.50
 -10   2   0    3.20    1.40
   9  -2   0    4.60    1.80
   9  -2   0    6.90    1.80
  -9   2   0   13.40    2.00
   8  -2   0   41.50    3.20
   8  -2   0   46.00    2.40
   8  -2   0   42.70    3.70
  -8   2   0   45.30    3.10
   7  -2   0   12.80    1.00
   7  -2   0    9.30    1.50
   7  -2   0   11.20    1.70
  -7   2   0   10.70    1.50
   6  -2   0   33.60    2.50
   6  -2   0   27.40    2.10
   6  -2   0   28.10    1.60
  -6   2   0   29.00    2.10
   5  -2   0   41.70    2.60
   5  -2   0   46.00    2.70
  -5   2   0   42.90    2.40
  -5   2   0   43.20    2.50
   4  -2   0  203.68    8.20
   4  -2   0  161.28    8.10
   4  -2   0  188.08    8.20
  -4   2   0  188.18    8.10
  -4   2   0  182.68    8.20
  -4   2   0  193.18    8.20
   3  -2   0  131.49    5.50
   3  -2   0  125.49    5.40
   3  -2   0  131.29    5.60
   3  -2   0  119.29    5.40
  -3   2   0  126.09    5.50
  -3   2   0  108.69    5.40
  -3   2   0  128.59    5.50
  -3   2   0  123.89    5.60
   2  -2   0   54.09    2.50
   2  -2   0   58.99    2.60
   2  -2   0   58.49    2.60
   2  -2   0   58.89    2.70
   2  -2   0   57.09    2.70
  -2   2   0   57.59    2.60
  -2   2   0   59.29    2.60
  -2   2   0   55.89    2.70
   1  -2   0  340.37   14.20
   1  -2   0  327.17   14.20
   1  -2   0  338.87   14.30
   1  -2   0  345.17   14.20
   1  -2   0  327.67   14.20
  -1   2   0  333.97   14.30
  -1   2   0  324.27   14.20
  -1   2   0  331.27   14.20
  -1   2   0  384.86   14.10
  -1   2   0  339.37   14.20
  -1   2   0  365.46   14.10
  -1   2   0  330.87   14.20
   0  -2   0  717.23   29.20
   0  -2   0  723.73   29.20
   0  -2   0  695.13   29.30
   0  -2   0  718.93   29.20
   0  -2   0  698.53   29.20
   0  -2   0  720.83   29.30
   0   2   0  713.43   29.30
   0   2   0  697.43   29.20
   0   2   0  672.53   29.20
   0   2   0  702.83   29.30
  -1  -2   0 1036.80   43.60
  -1  -2   0 1059.19   43.40
  -1  -2   0 1102.99   43.50
  -1  -2   0 1053.69   43.50
   1   2   0 1061.69   43.50
   1   2   0 1034.80   43.60
   1   2   0 1037.20   43.40
   1   2   0 1026.20   43.50
  -2  -2   0  140.49    5.90
  -2  -2   0  132.09    6.00
   2   2   0  139.29    6.20
   2   2   0  139.49    5.90
   2   2   0  135.59    6.20
  -3  -2   0  132.09    6.00
   3   2   0  137.19    6.30
   3   2   0  133.89    6.30
  -4  -2   0   16.90    1.30
   4   2   0   15.80    1.50
   4   2   0   13.70    1.40
  -5  -2   0   12.60    1.40
   5   2   0    9.40    1.50
   5   2   0   13.40    1.10
   5   2   0   10.30    1.50
  -6  -2   0   -0.10    0.90
   6   2   0   -0.20    1.00
   6   2   0    0.50    0.60
   6   2   0    0.90    1.10
  -7  -2   0    6.30    1.60
   7   2   0    5.40    0.90
   7   2   0    5.30    1.60
   7   2   0    6.30    1.70
  -8  -2   0    0.30    1.20
   8   2   0    1.50    1.50
   8   2   0    0.70    1.50
  -9  -2   0    1.40    1.60
   9   2   0    2.40    1.70
   9   2   0    0.90    1.70
  10  -3   0   -2.60    1.30
  10  -3   0    0.40    1.40
 -10   3   0    2.90    1.50
   9  -3   0   24.70    3.30
   9  -3   0   30.40    3.00
  -9   3   0   32.40    2.80
   8  -3   0  108.59    6.10
   8  -3   0  109.49    5.10
   8  -3   0  110.39    6.00
  -8   3   0  114.49    5.90
   7  -3   0   49.50    3.30
   7  -3   0   45.80    3.10
  -7   3   0   47.20    3.10
   6  -3   0   25.10    1.90
   6  -3   0   22.10    1.90
  -6   3   0   24.50    1.90
   5  -3   0   28.90    1.90
   5  -3   0   28.80    1.80
   5  -3   0   33.50    2.00
  -5   3   0   27.20    2.00
  -5   3   0   27.00    1.80
  -5   3   0   32.30    2.10
   4  -3   0  111.79    5.20
   4  -3   0  116.09    5.10
   4  -3   0  120.59    5.30
  -4   3   0  117.49    5.30
  -4   3   0  113.49    5.40
   3  -3   0    0.40    0.20
   3  -3   0    0.00    0.30
   3  -3   0    0.20    0.20
   3  -3   0    0.50    0.30
  -3   3   0   -0.40    0.40
  -3   3   0    0.80    0.30
  -3   3   0    0.00    0.30
  -3   3   0    0.40    0.20
   2  -3   0  137.69    6.00
   2  -3   0  137.49    6.10
   2  -3   0  147.09    5.80
   2  -3   0  137.39    6.00
   2  -3   0  132.89    5.90
  -2   3   0  145.39    6.00
  -2   3   0  138.99    6.10
  -2   3   0  131.29    5.80
  -2   3   0  136.59    6.00
  -2   3   0  137.69    6.00
  -2   3   0  137.79    6.00
   1  -3   0 2066.79   77.99
   1  -3   0 1978.00   77.89
   1  -3   0 1736.63   77.99
   1  -3   0 2062.59   77.89
   1  -3   0 1825.42   77.89
   1  -3   0 1976.20   78.19
  -1   3   0 1787.42   78.49
  -1   3   0 1786.22   78.19
  -1   3   0 1774.02   77.99
  -1   3   0 2042.30   77.89
  -1   3   0 1775.62   77.89
   0  -3   0  606.04   25.80
   0  -3   0  619.24   25.60
   0  -3   0  639.14   25.60
   0  -3   0  632.34   25.60
   0  -3   0  622.54   25.70
   0   3   0  606.84   25.70
   0   3   0  617.54   25.80
   0   3   0  590.74   25.60
   0   3   0  620.04   25.60
  -1  -3   0  423.36   17.60
   1   3   0  425.06   17.50
   1   3   0  413.46   17.70
   1   3   0  405.56   17.60
   1   3   0  419.36   17.60
   2   3   0  158.08    6.70
   2   3   0  148.59    6.90
   2   3   0  139.09    6.80
   2   3   0  150.28    6.50
  -3  -3   0    0.20    0.50
   3   3   0    0.20    0.60
   3   3   0   -0.50    0.40
   3   3   0   -0.30    0.50
  -4  -3   0   -0.50    0.60
   4   3   0    0.10    0.80
   4   3   0   -0.70    0.40
   4   3   0   -0.60    0.80
  -5  -3   0    9.90    1.40
   5   3   0    7.50    1.40
   5   3   0    9.70    1.60
  -6  -3   0    7.60    1.40
   6   3   0    6.80    1.60
   6   3   0    7.40    1.00
   6   3   0    5.40    1.50
  -7  -3   0   -1.20    1.20
   7   3   0   -0.50    1.40
   7   3   0   -0.70    1.20
  -8  -3   0    7.10    1.80
   8   3   0    7.30    2.00
   8   3   0    7.90    2.00
  10  -4   0   -3.20    1.40
  10  -4   0   -0.20    1.50
 -10   4   0    0.40    1.30
   9  -4   0    4.70    1.70
   9  -4   0    6.80    1.60
  -9   4   0    7.20    1.70
   8  -4   0   23.20    2.50
  -8   4   0   21.80    2.40
   7  -4   0  132.89    6.40
  -7   4   0  126.29    6.50
   6  -4   0   45.80    2.80
   6  -4   0   46.50    2.60
  -6   4   0   42.20    2.80
   5  -4   0   78.39    3.90
   5  -4   0   74.69    3.60
  -5   4   0   70.09    3.90
  -5   4   0   77.29    3.80
   4  -4   0    0.00    0.30
   4  -4   0    0.60    0.40
   4  -4   0    0.90    0.60
  -4   4   0   -0.30    0.70
  -4   4   0    0.40    0.40
  -4   4   0   -0.60    0.50
   3  -4   0  829.32   32.70
   3  -4   0  791.82   32.90
   3  -4   0  812.92   33.00
  -3   4   0  807.42   32.90
  -3   4   0  694.63   32.70
  -3   4   0  792.82   33.00
  -3   4   0  817.02   33.00
  -3   4   0  797.02   33.20
   2  -4   0   23.40    1.40
   2  -4   0   21.60    1.40
  -2   4   0   23.80    1.10
  -2   4   0   22.60    1.40
  -2   4   0   24.10    1.40
  -2   4   0   22.30    1.50
  -2   4   0   24.60    1.10
  -2   4   0   22.10    1.40
  -2   4   0   21.30    1.30
   1  -4   0   43.00    2.20
   1  -4   0   43.90    2.20
   1  -4   0   45.20    2.50
   1  -4   0   49.20    2.00
  -1   4   0   42.40    2.20
  -1   4   0   42.90    2.30
  -1   4   0   40.50    2.30
  -1   4   0   38.50    2.20
  -1   4   0   43.70    2.20
  -1   4   0   39.90    2.00
   0  -4   0 1148.09   46.00
   0  -4   0 1129.89   46.00
   0   4   0 1104.89   46.00
   0   4   0 1141.99   46.20
   0   4   0 1052.69   46.00
   0   4   0 1086.99   46.10
   1   4   0  201.28    8.80
   1   4   0  200.28    8.60
   1   4   0  208.28    9.00
   1   4   0  187.18    8.70
   2   4   0  423.46   17.70
   2   4   0  427.26   17.50
   2   4   0  419.26   17.90
   2   4   0  385.56   17.70
   3   4   0    5.50    1.10
   3   4   0    4.70    1.20
   3   4   0    4.70    0.80
  -4  -4   0    2.80    0.90
   4   4   0    3.30    0.80
   4   4   0    2.40    0.90
   4   4   0    3.00    1.20
  -5  -4   0   -0.10    0.90
   5   4   0   -1.10    1.10
   5   4   0    0.20    1.10
   5   4   0    0.10    0.60
  -6  -4   0   -0.10    1.10
   6   4   0   -0.30    1.10
   6   4   0   -0.90    0.70
   6   4   0    0.30    1.10
  -7  -4   0    4.30    1.70
   7   4   0    4.00    1.70
   7   4   0    5.90    1.90
  11  -5   0    0.70    1.50
 -11   5   0    2.10    1.70
  10  -5   0    6.70    1.90
 -10   5   0   12.50    2.20
   9  -5   0    7.60    1.70
  -9   5   0    9.60    1.90
   8  -5   0   17.90    2.00
  -8   5   0   16.90    2.20
   7  -5   0    3.80    0.90
   7  -5   0    3.50    1.20
   7  -5   0    3.00    1.00
  -7   5   0    3.80    1.20
   6  -5   0   16.50    1.70
   6  -5   0   15.30    1.40
  -6   5   0   17.20    1.80
   5  -5   0  146.89    6.70
   5  -5   0  142.59    6.30
  -5   5   0  137.49    6.90
  -5   5   0  151.88    6.60
   4  -5   0   33.50    1.60
   4  -5   0   32.90    2.00
  -4   5   0   33.30    1.90
  -4   5   0   29.80    2.20
  -4   5   0   33.40    1.80
  -4   5   0   29.30    1.90
  -4   5   0   27.80    1.60
   3  -5   0   -0.10    0.40
  -3   5   0    0.10    0.40
  -3   5   0    0.20    0.40
  -3   5   0    0.10    0.40
  -3   5   0   -0.90    0.40
  -3   5   0    0.10    0.20
   2  -5   0   20.60    1.40
   2  -5   0   19.80    1.40
  -2   5   0   21.50    1.10
  -2   5   0   19.00    1.50
  -2   5   0   18.60    1.40
  -2   5   0   18.40    1.40
  -2   5   0   22.10    1.10
  -2   5   0   20.70    1.40
  -2   5   0   19.80    1.40
   1  -5   0   68.69    3.40
   1  -5   0   73.09    3.50
   1  -5   0   80.59    3.30
  -1   5   0   65.79    3.30
  -1   5   0   69.99    3.60
  -1   5   0   67.99    3.60
  -1   5   0   70.69    3.50
   0  -5   0    0.10    0.40
   0  -5   0    0.00    0.50
   0   5   0    0.20    0.40
   0   5   0    0.10    0.50
   0   5   0    0.50    0.60
   0   5   0    0.30    0.60
  -1  -5   0  144.49    6.30
  -1  -5   0  142.69    6.30
   1   5   0  132.59    6.20
   1   5   0  141.69    6.60
   1   5   0  134.89    6.40
   1   5   0  129.79    6.30
   2   5   0   86.49    4.10
   2   5   0   74.59    4.30
   2   5   0   85.89    4.30
   2   5   0   85.19    4.60
   3   5   0  113.39    6.20
   3   5   0  127.99    5.80
   3   5   0  131.89    6.50
  -4  -5   0   35.70    2.40
   4   5   0   25.70    2.50
   4   5   0   26.00    2.60
   4   5   0   28.30    2.00
  -5  -5   0   22.20    2.20
   5   5   0   17.90    1.80
   5   5   0   13.80    2.20
   5   5   0   19.80    2.40
  -6  -5   0   -1.30    1.20
   6   5   0   -0.30    0.40
   6   5   0    0.50    1.20
   6   5   0    0.10    1.40
   7   5   0   -0.90    1.60
   7   5   0    0.10    1.60
  10  -6   0    0.90    1.50
 -10   6   0    2.80    1.70
   9  -6   0   20.70    2.50
   9  -6   0   27.30    2.60
  -9   6   0   26.10    2.80
   8  -6   0    2.50    0.90
   8  -6   0    4.60    1.10
   8  -6   0    0.70    1.20
  -8   6   0    5.40    1.50
   7  -6   0    0.50    1.10
   7  -6   0    3.50    0.90
   7  -6   0    2.00    0.70
  -7   6   0    2.40    1.20
   6  -6   0    0.70    0.50
   6  -6   0    2.20    0.90
  -6   6   0    0.90    0.80
  -6   6   0    1.60    1.10
   5  -6   0   59.99    2.70
   5  -6   0   57.49    3.30
  -5   6   0   56.09    3.10
  -5   6   0   57.69    3.10
  -5   6   0   56.99    3.50
   4  -6   0   23.00    1.70
  -4   6   0   21.30    1.50
  -4   6   0   22.70    1.90
  -4   6   0   25.50    1.60
  -4   6   0   19.30    1.20
   3  -6   0   35.60    2.10
  -3   6   0   33.70    1.70
  -3   6   0   32.90    2.10
  -3   6   0   33.30    2.30
  -3   6   0   35.40    2.10
  -3   6   0   35.00    2.10
  -3   6   0   34.80    2.00
  -3   6   0   34.70    1.70
   2  -6   0    9.50    1.00
   2  -6   0    9.10    1.10
  -2   6   0    7.90    1.00
  -2   6   0    8.30    1.00
  -2   6   0    8.70    1.10
  -2   6   0    9.00    0.70
  -2   6   0    9.10    1.20
  -2   6   0    7.50    0.70
  -2   6   0    9.70    1.10
   1  -6   0   54.49    2.80
   1  -6   0   50.19    2.70
  -1   6   0   52.19    2.90
  -1   6   0   46.00    2.50
  -1   6   0   51.79    2.80
  -1   6   0   49.90    2.90
   0  -6   0   65.19    3.30
   0   6   0   60.59    3.50
   0   6   0   61.09    3.20
   0   6   0   61.39    3.40
   0   6   0   57.19    3.10
  -1  -6   0    7.70    1.00
   1   6   0    6.60    1.10
   1   6   0    8.00    1.10
   1   6   0    6.60    1.20
   1   6   0    8.20    1.30
  -2  -6   0   17.60    1.50
   2   6   0   13.20    1.60
   2   6   0   12.40    1.40
   2   6   0   16.90    1.90
   2   6   0   17.40    1.80
   3   6   0    5.30    1.40
   3   6   0    9.80    1.40
   3   6   0    6.10    1.60
  -4  -6   0    0.50    1.00
   4   6   0    0.80    1.30
   4   6   0   -0.40    0.90
   4   6   0   -0.50    0.90
  -5  -6   0    3.90    1.40
   5   6   0    4.30    1.50
   5   6   0    5.20    1.10
   5   6   0    4.90    1.80
   6   6   0    6.50    1.80
   6   6   0    5.10    1.90
  10  -7   0    3.00    1.50
 -10   7   0    4.00    1.90
 -10   7   0    4.80    1.40
   9  -7   0   23.70    2.20
   9  -7   0   22.70    2.50
   9  -7   0   15.60    2.30
  -9   7   0   27.20    3.00
  -9   7   0   24.20    2.30
   8  -7   0   15.40    2.10
   8  -7   0   20.60    1.80
   8  -7   0   22.90    2.20
  -8   7   0   19.10    2.50
  -8   7   0   18.50    2.00
   7  -7   0    0.70    0.60
   7  -7   0    1.70    0.80
   7  -7   0   -0.60    1.00
  -7   7   0    0.40    0.70
  -7   7   0    0.90    1.30
   6  -7   0    9.60    1.00
   6  -7   0    9.10    1.40
   6  -7   0    9.80    0.90
  -6   7   0    9.00    1.70
  -6   7   0   10.30    1.40
  -6   7   0    9.70    1.40
   5  -7   0    1.80    0.80
  -5   7   0    1.30    0.70
  -5   7   0    2.40    0.90
  -5   7   0    1.70    1.10
   4  -7   0    6.20    1.10
  -4   7   0    4.40    1.20
  -4   7   0    6.30    0.60
  -4   7   0    4.50    0.60
  -4   7   0    6.70    1.00
  -4   7   0    7.10    1.10
   3  -7   0    0.20    0.60
  -3   7   0   -0.10    0.60
  -3   7   0    0.20    0.60
  -3   7   0   -0.20    0.30
  -3   7   0    0.40    0.30
  -3   7   0   -1.20    0.70
  -3   7   0    0.60    0.70
   2  -7   0   14.20    1.40
  -2   7   0   13.10    1.30
  -2   7   0   12.60    1.00
  -2   7   0   14.10    1.60
  -2   7   0   15.00    1.40
   1  -7   0    1.90    0.70
  -1   7   0    0.90    0.50
  -1   7   0    1.40    0.80
  -1   7   0    1.10    0.80
  -1   7   0    1.50    0.90
   0  -7   0   11.20    1.30
   0   7   0    9.60    1.20
   0   7   0   13.50    1.70
   0   7   0    8.50    1.40
   0   7   0    7.50    1.20
  -1  -7   0   99.89    4.90
   1   7   0  103.09    5.20
   1   7   0   84.89    4.90
   1   7   0   99.89    4.90
   1   7   0   97.19    5.40
  -2  -7   0   35.20    2.50
   2   7   0   37.90    3.20
   2   7   0   30.80    2.60
   2   7   0   36.80    2.70
   2   7   0   39.80    2.80
  -3  -7   0    9.50    1.30
   3   7   0    8.60    1.60
   3   7   0    9.00    1.40
   3   7   0   10.20    1.90
  -4  -7   0    2.10    1.20
  -4  -7   0    1.40    1.00
   4   7   0    0.80    1.20
   4   7   0    0.20    1.40
   4   7   0    1.30    1.00
  -5  -7   0    7.50    2.60
   5   7   0    5.00    1.70
   5   7   0    7.20    2.10
   5   7   0    7.90    1.40
 -10   8   0    5.10    2.00
  -9   8   0    5.30    1.40
  -9   8   0    9.80    2.20
   8  -8   0   -1.40    1.20
   8  -8   0    2.60    1.10
  -8   8   0    0.80    0.90
  -8   8   0    2.20    1.70
   7  -8   0    1.30    1.10
  -7   8   0    0.00    1.00
  -7   8   0    0.40    1.40
   6  -8   0   15.40    1.90
  -6   8   0   15.00    1.80
  -6   8   0   16.30    2.30
  -6   8   0   16.40    1.80
   5  -8   0   66.59    4.00
  -5   8   0   75.99    4.10
  -5   8   0   78.19    4.60
  -5   8   0   78.59    4.10
   4  -8   0  112.19    5.20
  -4   8   0   95.69    5.40
  -4   8   0  102.19    5.10
  -4   8   0   90.39    4.50
  -4   8   0  104.99    5.10
   3  -8   0   39.20    2.60
  -3   8   0   31.70    1.90
  -3   8   0   38.50    2.90
  -3   8   0   42.70    2.70
  -3   8   0   41.90    2.70
   2  -8   0    0.80    0.90
  -2   8   0    0.00    0.50
  -2   8   0    0.10    0.90
  -2   8   0    0.30    1.00
  -2   8   0   -0.50    1.00
   1  -8   0  134.59    6.10
  -1   8   0  110.89    5.80
  -1   8   0  125.39    6.40
  -1   8   0  131.69    6.40
  -1   8   0  125.69    6.20
   0  -8   0    1.50    0.80
   0   8   0   -0.70    0.90
   0   8   0   -1.00    0.90
   0   8   0   -1.00    1.00
   0   8   0    0.10    0.70
  -1  -8   0   10.50    1.40
   1   8   0   12.50    1.50
   1   8   0    9.30    1.80
   1   8   0   12.30    1.70
   1   8   0    8.60    1.30
  -2  -8   0   -0.50    0.80
   2   8   0    0.10    1.00
   2   8   0    1.40    1.00
   2   8   0    0.30    1.30
   2   8   0    0.40    1.00
  -3  -8   0    0.00    1.00
   3   8   0    2.40    1.40
   3   8   0    0.80    1.50
   3   8   0    2.70    1.10
  -4  -8   0    1.10    1.50
   4   8   0    2.50    1.40
   4   8   0    1.00    1.10
   4   8   0   -0.30    1.20
  -9   9   0    3.80    2.00
   8  -9   0    5.30    1.50
  -8   9   0    4.00    1.40
  -8   9   0    5.90    2.00
   7  -9   0    0.80    1.20
  -7   9   0   -0.90    1.00
  -7   9   0    0.30    1.20
  -7   9   0   -0.70    0.90
   6  -9   0    1.20    1.10
  -6   9   0   -1.80    1.30
  -6   9   0   -0.90    0.90
  -6   9   0   -0.20    1.00
   5  -9   0   16.00    1.90
  -5   9   0   14.30    1.80
  -5   9   0   19.30    2.10
  -5   9   0   18.80    2.50
   4  -9   0   10.80    1.50
  -4   9   0   12.40    2.00
  -4   9   0    5.70    1.40
  -4   9   0    9.60    1.50
   3  -9   0   33.20    2.50
  -3   9   0   31.30    2.40
  -3   9   0   32.70    2.60
  -3   9   0   32.60    2.90
   2  -9   0   16.30    1.90
  -2   9   0   20.20    2.20
  -2   9   0   15.80    1.70
  -2   9   0   17.40    2.20
   1  -9   0    0.30    1.00
  -1   9   0    0.60    1.10
  -1   9   0   -1.00    0.90
  -1   9   0   -0.20    1.10
   0  -9   0    0.30    0.90
   0   9   0    0.80    0.90
   0   9   0    0.20    0.90
   0   9   0    0.40    1.20
   0   9   0   -0.30    1.00
  -1  -9   0    4.90    1.20
   1   9   0    5.30    1.30
   1   9   0    6.80    1.40
   1   9   0    4.90    1.60
   1   9   0    4.30    1.60
   2   9   0   -2.30    1.30
   2   9   0   -0.40    1.10
   2   9   0    0.00    1.10
   2   9   0    0.30    1.00
  -9  10   0    0.50    2.00
  -8  10   0   -0.20    1.70
  -7  10   0    0.40    0.90
  -7  10   0   -1.20    1.60
   6 -10   0    1.60    1.20
  -6  10   0   -0.40    1.00
  -6  10   0    0.20    1.60
   5 -10   0   21.10    2.30
  -5  10   0   12.30    1.80
  -5  10   0   19.40    2.30
  -5  10   0   20.00    2.70
   4 -10   0    7.60    1.50
  -4  10   0    7.00    1.40
  -4  10   0    7.80    1.90
   3 -10   0   -0.90    0.90
  -3  10   0   -0.10    1.40
  -3  10   0    0.90    1.10
  -3  10   0    0.20    0.80
   2 -10   0    0.10    1.10
  -2  10   0    0.80    1.10
  -2  10   0    0.10    1.30
  -2  10   0    1.20    1.10
   1 -10   0    0.60    1.00
  -1  10   0    0.10    1.10
  -1  10   0    1.60    1.50
  -1  10   0    0.70    1.00
   0 -10   0    4.50    1.30
   0  10   0    4.40    1.60
   0  10   0    3.90    1.60
   0  10   0    3.60    1.40
   1  10   0    1.00    1.20
   1  10   0   -0.90    1.40
   1  10   0   -0.10    1.50
  -7  11   0    1.50    1.90
  -6  11   0   -0.20    1.70
  -6  11   0    1.40    1.10
  -5  11   0    1.10    1.20
  -5  11   0    0.10    1.50
   4 -11   0    3.20    1.30
  -4  11   0    3.10    1.70
  -4  11   0    2.00    1.30
   3 -11   0    1.30    1.20
  -3  11   0    1.10    1.30
  -3  11   0    1.50    1.00
  -3  11   0    1.50    1.50
   2 -11   0    0.00    1.10
  -2  11   0   -1.10    1.20
  -2  11   0   -1.20    1.20
  -2  11   0    0.10    1.40
  -1  11  -1    2.30    1.40
  -1  11  -1   -0.60    1.30
  -1  11  -1    1.30    1.30
  -2  11  -1    3.40    1.40
  -2  11  -1    5.20    1.60
  -2  11  -1    3.50    1.60
   2 -11   1    5.70    1.40
  -3  11  -1    1.70    1.50
  -3  11  -1   -0.10    1.10
  -3  11  -1    0.40    1.30
   3 -11   1    2.50    1.30
  -4  11  -1    0.00    1.10
  -4  11  -1   -0.80    1.00
  -4  11  -1    0.60    1.40
   4 -11   1    1.90    1.10
  -5  11  -1    1.70    1.70
  -5  11  -1    0.40    1.00
   5 -11   1    2.30    1.20
  -6  11  -1   -0.20    1.60
  -6  11  -1    0.00    1.00
   6 -11   1    1.40    1.30
  -7  11  -1    1.70    1.50
  -8  11  -1    0.40    1.90
   1  10  -1   10.60    1.70
   1  10  -1    8.30    1.80
   1  10  -1    9.60    2.00
   0  10  -1    5.60    1.40
   0  10  -1    2.80    1.30
   0  10  -1    2.50    1.20
   0 -10   1    2.60    1.20
  -1  10  -1    6.80    1.50
  -1  10  -1    8.10    1.50
  -1  10  -1    9.00    1.70
   1 -10   1    6.80    1.30
  -2  10  -1    1.70    1.20
  -2  10  -1    3.30    1.40
  -2  10  -1    2.10    0.90
   2 -10   1    1.30    1.00
  -3  10  -1    1.30    1.30
  -3  10  -1    2.90    1.00
  -3  10  -1    2.10    1.10
   3 -10   1    2.50    1.00
  -4  10  -1   -0.20    0.90
  -4  10  -1    0.10    1.40
  -4  10  -1   -1.90    1.00
  -4  10  -1    0.10    1.10
   4 -10   1    0.80    1.00
  -5  10  -1   10.10    1.50
  -5  10  -1    8.80    1.70
  -5  10  -1   10.60    2.10
   5 -10   1   11.40    1.70
  -6  10  -1   18.10    2.00
  -6  10  -1   17.30    2.60
  -6  10  -1   14.10    2.00
   6 -10   1   16.00    2.10
  -7  10  -1    1.80    1.70
   7 -10   1    2.00    1.30
  -8  10  -1    6.80    2.20
  -9  10  -1    3.00    2.10
   3   9  -1    1.50    1.30
   3   9  -1    1.50    1.20
   3   9  -1    2.10    1.70
   2   9  -1    0.10    1.10
   2   9  -1    0.90    1.10
   2   9  -1    0.50    1.40
   2   9  -1    0.70    1.20
   1   9  -1    3.90    1.20
   1   9  -1    3.60    1.30
   1   9  -1    2.10    1.40
   1   9  -1    2.50    1.10
  -1  -9   1    2.70    1.00
   0   9  -1   -0.10    0.80
   0   9  -1   -0.20    0.80
   0   9  -1    0.00    0.90
   0   9  -1   -0.60    0.90
   0  -9   1   -0.80    0.80
  -1   9  -1   -0.20    0.70
  -1   9  -1    0.30    0.90
  -1   9  -1   -0.20    1.10
  -1   9  -1    0.00    1.00
   1  -9   1   -0.80    0.80
  -2   9  -1    7.80    1.70
  -2   9  -1    4.90    1.30
  -2   9  -1    5.10    1.30
  -2   9  -1    5.60    1.00
   2  -9   1    8.70    1.30
  -3   9  -1  131.99    6.40
  -3   9  -1  118.09    5.80
  -3   9  -1  125.89    6.40
  -3   9  -1  135.99    6.70
   3  -9   1  133.69    6.30
  -4   9  -1    4.10    1.00
  -4   9  -1    4.90    1.50
  -4   9  -1    2.50    1.20
  -4   9  -1    4.30    1.20
   4  -9   1    5.00    1.20
  -5   9  -1    0.80    0.90
  -5   9  -1    0.30    1.30
  -5   9  -1    1.20    0.80
   5  -9   1    1.10    1.00
  -6   9  -1   50.29    3.70
  -6   9  -1   42.60    2.80
  -6   9  -1   38.40    2.80
   6  -9   1   45.80    3.20
  -7   9  -1   68.19    4.00
  -7   9  -1   68.99    4.60
   7  -9   1   67.99    4.20
   7  -9   1   65.09    4.00
  -8   9  -1    0.10    0.90
  -8   9  -1    2.10    1.70
   8  -9   1   -1.20    1.20
  -9   9  -1   28.70    3.00
 -10   9  -1    3.40    1.70
   4   8  -1    0.60    1.00
   4   8  -1    0.40    1.40
   4   8  -1   -1.00    1.40
   3   8  -1    3.10    1.60
   3   8  -1    2.60    1.10
   3   8  -1    1.80    1.20
   2   8  -1    2.00    1.40
   2   8  -1    1.20    1.00
   2   8  -1    2.80    1.10
   2   8  -1    2.50    1.20
  -2  -8   1    1.50    0.90
   1   8  -1   34.30    3.00
   1   8  -1   33.70    2.60
   1   8  -1   36.10    2.70
   1   8  -1   34.90    2.60
  -1  -8   1   37.80    2.50
   0   8  -1    4.10    1.20
   0   8  -1   10.00    1.60
   0   8  -1    5.80    1.10
   0   8  -1    6.00    1.50
   0  -8   1    7.60    1.20
  -1   8  -1   41.00    2.50
  -1   8  -1   41.40    3.00
  -1   8  -1   41.50    2.80
  -1   8  -1   42.00    2.90
   1  -8   1   47.40    2.70
  -2   8  -1    6.00    0.80
  -2   8  -1    4.60    0.90
  -2   8  -1    6.90    1.30
  -2   8  -1    4.60    1.10
   2  -8   1    5.50    1.00
  -3   8  -1   12.60    1.20
  -3   8  -1   14.10    1.80
  -3   8  -1   14.60    1.40
  -3   8  -1   13.80    1.50
  -3   8  -1   14.10    1.50
   3  -8   1   15.40    1.60
  -4   8  -1  114.69    5.60
  -4   8  -1  120.39    5.60
  -4   8  -1  112.59    5.60
  -4   8  -1  112.89    5.10
  -4   8  -1  110.59    5.90
   4  -8   1  117.39    5.70
  -5   8  -1   -0.50    1.10
  -5   8  -1    0.00    0.60
  -5   8  -1   -1.00    0.50
  -5   8  -1    0.10    0.70
   5  -8   1    0.10    0.90
  -6   8  -1   42.80    2.60
  -6   8  -1   35.80    3.00
  -6   8  -1   42.40    2.90
   6  -8   1   45.90    2.30
   6  -8   1   46.00    3.10
  -7   8  -1   -0.20    0.70
  -7   8  -1    3.00    1.60
   7  -8   1   -0.60    1.00
   7  -8   1   -0.20    0.70
   7  -8   1    1.40    0.90
  -8   8  -1   29.70    2.50
  -8   8  -1   32.20    3.10
   8  -8   1   26.00    2.90
   8  -8   1   31.40    2.20
  -9   8  -1    2.30    1.70
  -9   8  -1    1.00    1.20
   9  -8   1    0.50    1.20
 -10   8  -1   13.70    2.60
   5   7  -1   -0.70    1.10
   5   7  -1    0.30    1.30
   5   7  -1   -0.40    1.60
   4   7  -1    1.70    1.50
   4   7  -1    2.20    1.00
   4   7  -1    2.20    1.30
  -4  -7   1    1.70    1.10
  -4  -7   1    2.10    1.00
   3   7  -1   17.30    2.20
   3   7  -1   22.20    2.00
   3   7  -1   15.00    2.00
  -3  -7   1   19.60    1.80
   2   7  -1    7.70    1.50
   2   7  -1    7.10    1.30
   2   7  -1    9.50    1.50
   2   7  -1    6.60    1.50
  -2  -7   1    6.40    1.10
   1   7  -1    0.30    0.90
   1   7  -1   -0.90    0.70
   1   7  -1    0.30    0.80
   1   7  -1   -1.30    1.00
  -1  -7   1    1.50    0.80
   0   7  -1   12.30    1.70
   0   7  -1   16.20    1.60
   0   7  -1   17.80    1.60
   0   7  -1   16.70    1.50
   0  -7   1   19.10    1.60
  -1   7  -1   26.20    1.90
  -1   7  -1   29.00    2.20
  -1   7  -1   29.40    2.10
  -1   7  -1   29.30    1.80
   1  -7   1   29.80    2.00
  -2   7  -1   36.70    2.20
  -2   7  -1   42.20    2.40
  -2   7  -1   38.50    2.50
  -2   7  -1   42.60    2.50
  -2   7  -1   41.30    2.40
  -2   7  -1   35.90    2.10
   2  -7   1   41.50    2.40
  -3   7  -1   23.00    1.90
  -3   7  -1   21.90    1.70
  -3   7  -1   22.30    1.60
  -3   7  -1   23.40    1.40
  -3   7  -1   23.80    1.70
   3  -7   1   26.30    1.80
  -4   7  -1   -1.30    0.50
  -4   7  -1    0.10    0.80
  -4   7  -1   -0.40    0.60
  -4   7  -1   -0.60    0.40
  -4   7  -1   -0.20    0.40
   4  -7   1   -0.10    0.60
  -5   7  -1    0.70    0.70
  -5   7  -1    0.30    0.50
  -5   7  -1   -0.70    0.90
   5  -7   1    0.30    0.70
   5  -7   1    0.30    0.40
  -6   7  -1    3.70    0.90
  -6   7  -1    3.50    1.30
   6  -7   1    3.70    0.70
   6  -7   1    6.00    1.00
   6  -7   1    5.60    1.20
  -7   7  -1   84.69    5.00
   7  -7   1   90.29    4.90
   7  -7   1   87.69    4.50
  -8   7  -1   11.10    2.00
   8  -7   1   12.60    1.50
   8  -7   1   14.20    1.70
  -9   7  -1   19.70    2.70
   9  -7   1   20.40    2.10
 -10   7  -1    2.30    1.80
  10  -7   1    0.50    1.40
   6   6  -1    0.90    1.60
   6   6  -1    1.00    1.20
   6   6  -1    1.80    1.00
   5   6  -1   11.40    2.20
   5   6  -1   13.00    1.60
   5   6  -1   12.20    2.00
  -5  -6   1   12.10    1.70
   4   6  -1   16.00    2.10
   4   6  -1   15.80    2.30
   4   6  -1   18.30    2.00
  -4  -6   1   20.50    1.90
   3   6  -1   15.40    2.00
   3   6  -1   19.40    1.80
   3   6  -1   21.10    2.20
   2   6  -1  189.68    9.00
   2   6  -1  195.18    8.70
   2   6  -1  191.28    8.60
   2   6  -1  179.18    8.80
  -2  -6   1  198.68    8.50
   1   6  -1  220.28   10.80
   1   6  -1  248.38   11.10
   1   6  -1  241.28   10.80
   1   6  -1  241.18   10.70
  -1  -6   1  263.37   10.70
  -1  -6   1  251.67   10.70
   0   6  -1    4.40    0.70
   0   6  -1    3.70    0.80
   0   6  -1    4.90    1.00
   0   6  -1    5.10    1.00
   0  -6   1    4.90    0.70
   0  -6   1    5.50    0.80
  -1   6  -1  375.26   16.10
  -1   6  -1  371.56   16.10
  -1   6  -1  366.16   15.90
  -1   6  -1  353.26   15.80
   1  -6   1  386.06   15.90
   1  -6   1  389.56   15.90
  -2   6  -1   10.50    0.90
  -2   6  -1    9.20    1.10
  -2   6  -1    7.00    0.90
  -2   6  -1    6.00    0.80
  -2   6  -1    7.80    1.00
   2  -6   1    6.60    0.90
  -3   6  -1    6.20    1.00
  -3   6  -1    6.70    0.90
  -3   6  -1    5.80    0.80
  -3   6  -1    8.00    0.70
  -3   6  -1    6.80    0.80
  -3   6  -1    6.00    0.90
   3  -6   1    5.40    0.80
  -4   6  -1   -1.50    0.60
  -4   6  -1   -0.10    0.50
  -4   6  -1    0.50    0.60
  -4   6  -1    1.20    0.50
  -4   6  -1   -0.20    0.50
   4  -6   1   -0.10    0.60
   4  -6   1   -0.20    0.40
  -5   6  -1   71.49    4.00
  -5   6  -1   69.79    3.50
  -5   6  -1   68.19    3.60
   5  -6   1   68.69    3.60
   5  -6   1   72.39    3.80
   5  -6   1   74.89    3.40
  -6   6  -1    3.70    1.20
   6  -6   1    3.60    0.80
   6  -6   1    3.20    1.00
   6  -6   1    4.20    0.90
  -7   6  -1    3.00    1.10
   7  -6   1    5.00    1.00
   7  -6   1    2.60    1.20
   7  -6   1    4.30    0.90
  -8   6  -1   43.00    3.30
   8  -6   1   37.40    2.70
   8  -6   1   42.10    2.80
  -9   6  -1    8.10    1.90
   9  -6   1    5.00    1.40
 -10   6  -1   17.90    2.60
  10  -6   1   10.80    2.00
   7   5  -1    3.20    1.80
   7   5  -1    2.30    1.70
   6   5  -1    6.10    1.90
   6   5  -1    5.40    1.60
   6   5  -1    5.60    1.20
  -6  -5   1    6.80    1.50
   5   5  -1   14.80    2.10
   5   5  -1   19.30    1.70
   5   5  -1   18.20    2.20
  -5  -5   1   16.10    1.90
   4   5  -1  105.99    4.90
   4   5  -1  101.59    5.50
   4   5  -1   87.69    5.30
  -4  -5   1   98.79    4.80
   3   5  -1  131.09    6.50
   3   5  -1  115.89    6.20
   3   5  -1  131.59    5.90
   2   5  -1   91.29    4.70
   2   5  -1   87.89    4.20
   2   5  -1   91.99    4.30
   2   5  -1   74.89    4.40
  -2  -5   1   89.79    4.20
   1   5  -1   26.40    1.70
   1   5  -1   28.10    1.90
   1   5  -1   26.10    1.90
   1   5  -1   27.20    1.80
  -1  -5   1   29.20    1.70
  -1  -5   1   25.70    1.60
   0   5  -1  537.85   23.90
   0   5  -1  567.54   24.00
   0   5  -1  535.25   23.90
   0   5  -1  579.24   24.20
   0  -5   1  605.34   23.90
   0  -5   1  601.04   23.90
  -1   5  -1 1193.98   49.10
  -1   5  -1 1196.28   49.00
  -1   5  -1 1155.98   49.10
  -1   5  -1 1196.88   49.20
  -1   5  -1 1165.48   49.00
  -1   5  -1 1156.48   49.20
   1  -5   1 1217.68   49.00
   1  -5   1 1192.28   49.00
  -2   5  -1  602.04   26.50
  -2   5  -1  614.04   26.30
  -2   5  -1  621.54   26.30
  -2   5  -1  674.13   26.20
  -2   5  -1  664.13   26.20
  -2   5  -1  606.74   26.30
  -2   5  -1  622.04   26.30
   2  -5   1  616.24   26.40
   2  -5   1  650.83   26.40
  -3   5  -1   35.40    1.90
  -3   5  -1   33.70    2.10
  -3   5  -1   27.30    1.80
  -3   5  -1   37.00    2.00
  -3   5  -1   38.80    2.00
  -3   5  -1   35.50    1.80
   3  -5   1   35.20    1.70
   3  -5   1   33.70    1.90
   3  -5   1   35.90    2.00
  -4   5  -1    0.30    0.40
  -4   5  -1   -0.90    0.70
  -4   5  -1   -0.30    0.50
  -4   5  -1    0.50    0.40
   4  -5   1    0.00    0.40
   4  -5   1    0.30    0.40
   4  -5   1   -0.10    0.40
  -5   5  -1  498.65   22.60
   5  -5   1  534.25   22.30
   5  -5   1  543.35   22.40
   5  -5   1  549.15   22.60
   5  -5   1  527.85   22.20
  -6   5  -1   13.00    1.70
   6  -5   1   15.60    1.40
   6  -5   1   12.90    1.50
   6  -5   1   14.80    1.40
  -7   5  -1   30.00    2.60
   7  -5   1   33.60    2.40
   7  -5   1   32.40    2.30
  -8   5  -1    0.50    1.20
   8  -5   1    0.40    1.00
   8  -5   1   -0.60    1.10
  -9   5  -1   71.89    4.50
   9  -5   1   78.09    4.60
   9  -5   1   59.49    4.30
 -10   5  -1    0.30    1.30
  10  -5   1   -1.00    1.50
   8   4  -1    3.40    1.90
   8   4  -1    2.00    1.70
   7   4  -1    2.50    1.50
   7   4  -1    3.10    1.70
   7   4  -1    0.20    0.70
  -7  -4   1    1.10    1.30
   6   4  -1   36.70    3.20
   6   4  -1   41.00    2.50
   6   4  -1   37.90    3.50
  -6  -4   1   39.00    2.80
   5   4  -1   -0.30    1.20
   5   4  -1    0.00    1.00
   5   4  -1   -0.40    0.70
  -5  -4   1   -0.20    0.90
   4   4  -1   38.90    2.90
   4   4  -1   28.50    2.40
   4   4  -1   32.90    2.10
  -4  -4   1   34.70    2.20
   3   4  -1  211.78    8.90
   3   4  -1  214.98    9.50
   3   4  -1  186.48    9.30
  -3  -4   1  202.38    8.90
   2   4  -1   64.89    3.40
   2   4  -1   56.09    3.30
   2   4  -1   63.19    3.10
   2   4  -1   65.59    3.20
   1   4  -1   56.39    3.00
   1   4  -1   53.69    2.70
   1   4  -1   51.59    2.80
   1   4  -1   54.19    2.70
  -1  -4   1   56.29    2.70
   0   4  -1 1173.68   50.79
   0   4  -1 1239.78   50.89
   0   4  -1 1198.28   50.79
   0   4  -1 1234.98   50.99
   0  -4   1 1277.47   50.89
   0  -4   1 1251.87   50.79
  -1   4  -1 1242.48   52.49
  -1   4  -1 1249.88   52.39
  -1   4  -1 1239.28   52.39
  -1   4  -1 1259.87   52.29
  -1   4  -1 1303.17   52.29
  -1   4  -1 1277.37   52.49
   1  -4   1 1251.57   52.49
   1  -4   1 1311.57   52.69
   1  -4   1 1279.07   52.39
  -2   4  -1  347.97   14.80
  -2   4  -1  341.57   14.60
  -2   4  -1  335.37   14.70
  -2   4  -1  350.56   14.90
  -2   4  -1  374.96   14.80
  -2   4  -1  350.06   14.80
   2  -4   1  345.07   14.70
   2  -4   1  351.76   14.80
   2  -4   1  359.86   14.60
  -3   4  -1   38.80    1.90
  -3   4  -1   36.70    2.20
  -3   4  -1   36.30    2.10
  -3   4  -1   43.00    2.00
   3  -4   1   39.80    1.90
   3  -4   1   39.90    1.90
   3  -4   1   38.70    2.20
  -4   4  -1  183.48    7.90
  -4   4  -1  173.08    8.10
   4  -4   1  176.68    7.80
   4  -4   1  176.78    7.60
   4  -4   1  178.78    8.00
   4  -4   1  183.58    7.80
  -5   4  -1   -0.50    0.50
   5  -4   1    0.00    0.30
   5  -4   1    0.20    0.50
   5  -4   1   -0.40    0.50
   5  -4   1   -0.30    0.60
  -6   4  -1    7.70    1.40
   6  -4   1    9.00    1.20
   6  -4   1   11.10    1.30
  -7   4  -1    7.00    1.40
   7  -4   1    7.80    1.40
   7  -4   1    6.60    1.30
  -8   4  -1   80.29    4.70
   8  -4   1   74.29    4.50
   8  -4   1   80.69    4.70
  -9   4  -1    1.40    1.40
   9  -4   1   -2.20    1.30
   9  -4   1    0.30    1.30
 -10   4  -1   12.10    2.20
  10  -4   1    9.90    2.10
   8   3  -1   16.80    2.60
   8   3  -1   18.70    2.60
   7   3  -1    9.20    2.00
   7   3  -1   14.80    2.30
   7   3  -1   15.40    1.60
  -7  -3   1   15.40    2.00
   6   3  -1   20.40    2.60
   6   3  -1   15.50    2.10
  -6  -3   1   18.00    1.90
   5   3  -1    1.30    1.10
   5   3  -1    0.00    0.80
   5   3  -1    2.10    0.70
  -5  -3   1    1.30    0.90
   4   3  -1   79.09    4.30
   4   3  -1   86.69    3.80
   4   3  -1   70.09    4.20
  -4  -3   1   78.79    3.80
   3   3  -1  343.57   15.10
   3   3  -1  330.37   15.00
   3   3  -1  348.67   14.60
  -3  -3   1  359.96   14.60
   2   3  -1   27.80    1.60
   2   3  -1   25.60    1.50
   2   3  -1   25.20    1.70
   2   3  -1   26.40    1.80
   1   3  -1  348.07   15.40
   1   3  -1  344.37   15.20
   1   3  -1  362.46   15.50
   1   3  -1  358.56   15.20
  -1  -3   1  403.26   15.80
  -1  -3   1  363.26   15.20
   0   3  -1   51.49    2.40
   0   3  -1   49.20    2.40
   0   3  -1   49.00    2.50
   0   3  -1   53.29    2.40
   0   3  -1   52.69    2.40
   0  -3   1   56.49    2.40
   0  -3   1   42.80    2.40
   0  -3   1   53.29    2.40
   0  -3   1   53.19    2.60
   0  -3   1   54.19    2.50
  -1   3  -1   49.60    2.20
  -1   3  -1   45.60    2.20
  -1   3  -1   45.20    2.30
  -1   3  -1   51.19    2.20
  -1   3  -1   45.70    2.20
  -1   3  -1   47.30    2.20
   1  -3   1   45.90    2.30
   1  -3   1   46.80    2.20
   1  -3   1   48.60    2.20
   1  -3   1   44.50    2.20
  -2   3  -1  661.13   27.80
  -2   3  -1  667.53   28.00
  -2   3  -1  661.03   27.80
  -2   3  -1  655.13   27.70
   2  -3   1  671.23   27.70
   2  -3   1  677.33   28.00
   2  -3   1  675.73   27.90
   2  -3   1  695.83   27.80
   2  -3   1  675.83   27.80
  -3   3  -1   74.29    3.50
  -3   3  -1   72.99    3.60
   3  -3   1   74.89    3.30
   3  -3   1   75.19    3.40
   3  -3   1   77.29    3.60
   3  -3   1   76.49    3.40
   3  -3   1   78.29    3.40
  -4   3  -1  460.45   19.80
  -4   3  -1  460.45   20.00
   4  -3   1  475.65   19.60
   4  -3   1  457.95   19.80
   4  -3   1  470.35   19.70
   4  -3   1  486.25   19.60
   4  -3   1  481.55   19.90
  -5   3  -1    9.00    1.00
  -5   3  -1   10.00    1.30
  -5   3  -1    9.00    1.10
   5  -3   1    9.60    1.10
   5  -3   1   11.00    0.80
   5  -3   1    8.60    1.10
  -6   3  -1   27.10    2.20
   6  -3   1   28.70    2.20
   6  -3   1   34.90    2.30
   6  -3   1   28.30    1.70
  -7   3  -1   -0.10    0.90
   7  -3   1   -0.30    0.90
   7  -3   1    0.50    0.40
   7  -3   1   -1.40    0.70
  -8   3  -1    7.50    1.60
   8  -3   1    5.10    1.60
  -9   3  -1   11.10    1.90
   9  -3   1    9.40    1.70
 -10   3  -1    0.80    1.30
  10  -3   1   -0.60    1.40
   9   2  -1    7.70    2.10
   9   2  -1   11.30    2.40
   8   2  -1   12.60    2.30
   8   2  -1    8.40    2.00
  -8  -2   1   11.80    1.80
   7   2  -1   14.60    2.20
   7   2  -1   11.00    1.90
   7   2  -1   11.20    1.20
  -7  -2   1   13.60    1.80
   6   2  -1   23.50    2.30
   6   2  -1   26.20    2.60
  -6  -2   1   23.60    1.90
   5   2  -1   86.89    4.70
   5   2  -1   84.29    4.60
  -5  -2   1   87.29    4.20
   4   2  -1  222.88    9.90
   4   2  -1  228.68    9.40
   4   2  -1  199.18    9.80
  -4  -2   1  218.48    9.50
   3   2  -1  120.99    5.20
   3   2  -1  118.49    5.70
   3   2  -1  111.49    5.50
  -3  -2   1  117.29    5.20
   2   2  -1  818.72   33.70
   2   2  -1  778.42   33.90
  -2  -2   1  873.41   34.40
  -2  -2   1  863.91   33.70
  -2  -2   1  711.43   33.70
  -2  -2   1  845.82   33.70
   1   2  -1   45.10    2.30
   1   2  -1   48.40    2.40
   1   2  -1   47.60    2.20
   1   2  -1   49.60    2.20
  -1  -2   1   47.50    2.30
  -1  -2   1   48.10    2.40
  -1  -2   1   45.20    2.10
   0   2  -1 3479.65  141.19
   0   2  -1 3479.15  140.89
   0   2  -1 3539.65  140.99
   0   2  -1 3485.35  141.49
   0   2  -1 3522.45  140.99
   0  -2   1 3458.65  140.89
   0  -2   1 3167.48  140.59
   0  -2   1 3784.52  141.09
   0  -2   1 3006.60  140.69
   0  -2   1 3182.88  146.99
  -1   2  -1 5516.65  230.18
   1  -2   1 5927.61  237.78
   1  -2   1 5107.79  234.88
   1  -2   1 5753.92  229.68
  -2   2  -1  155.78    6.70
  -2   2  -1  153.18    6.60
  -2   2  -1  139.79    6.60
  -2   2  -1  156.48    6.50
   2  -2   1  159.28    6.70
   2  -2   1  159.88    6.50
   2  -2   1  163.78    6.70
   2  -2   1  153.28    6.50
   2  -2   1  150.28    6.60
   2  -2   1  148.39    6.40
  -3   2  -1  314.77   13.60
  -3   2  -1  315.27   13.70
  -3   2  -1  338.67   13.50
   3  -2   1  320.87   13.50
   3  -2   1  308.97   13.60
   3  -2   1  328.57   13.40
  -4   2  -1   -0.70    0.50
  -4   2  -1   -0.40    0.30
  -4   2  -1   -0.10    0.30
   4  -2   1   -0.20    0.50
   4  -2   1   -1.00    0.50
  -5   2  -1  192.08    9.00
  -5   2  -1  206.18    9.20
  -5   2  -1  209.38    9.10
   5  -2   1  210.68    9.30
  -6   2  -1    4.70    1.10
   6  -2   1    3.60    0.90
   6  -2   1    5.10    1.10
   6  -2   1    5.00    0.50
  -7   2  -1   33.30    2.60
   7  -2   1   35.10    1.80
   7  -2   1   36.00    2.80
   7  -2   1   32.70    2.70
  -8   2  -1    0.30    1.00
   8  -2   1   -1.10    1.20
   8  -2   1   -1.30    0.80
  -9   2  -1   11.00    1.90
   9  -2   1    8.10    1.60
   9  -2   1    6.80    1.60
 -10   2  -1    1.70    1.40
  10  -2   1   -0.20    1.20
  10  -2   1   -0.50    1.50
   9   1  -1    4.60    1.80
   9   1  -1    2.40    1.80
  -9  -1   1    5.50    1.40
   8   1  -1    0.80    0.80
   8   1  -1    0.60    1.50
   8   1  -1    0.90    1.10
  -8  -1   1    1.50    1.20
   7   1  -1   -0.90    1.20
   7   1  -1   -0.10    1.00
   7   1  -1   -0.60    0.60
  -7  -1   1    0.00    1.00
   6   1  -1   -0.10    0.60
   6   1  -1   -0.20    0.50
   6   1  -1   -1.40    1.10
  -6  -1   1   -0.90    0.70
   5   1  -1    4.10    1.30
   5   1  -1    4.50    1.00
  -5  -1   1    5.40    1.00
  -5  -1   1    2.40    0.70
   4   1  -1  343.87   15.40
   4   1  -1  363.16   15.50
  -4  -1   1  358.46   15.10
   3   1  -1  443.36   18.00
   3   1  -1  443.56   17.90
   3   1  -1  433.96   18.40
   3   1  -1  403.66   18.20
  -3  -1   1  417.06   18.00
  -3  -1   1  441.16   18.00
   2   1  -1   -0.10    0.20
   2   1  -1   -0.20    0.20
   2   1  -1    1.40    0.50
   2   1  -1   -0.10    0.20
  -2  -1   1    0.10    0.20
  -2  -1   1    0.50    0.50
  -2  -1   1    1.10    0.30
   1   1  -1  224.08    9.20
   1   1  -1  220.38    9.30
   1   1  -1  217.18    9.40
  -1  -1   1  228.48    9.30
  -1  -1   1  217.38    9.40
  -1  -1   1  222.58    9.20
  -1  -1   1  217.18    9.20
  -1  -1   1  224.38    9.20
   0   1  -1 3231.78  133.59
   0   1  -1 2860.61  135.59
   0  -1   1 3517.75  133.69
   0  -1   1 3022.10  133.19
   0  -1   1 3522.15  133.49
  -1   1  -1  719.03   28.50
  -1   1  -1  644.74   28.50
  -1   1  -1  629.64   28.50
   1  -1   1  709.93   28.50
   1  -1   1  692.63   28.50
   1  -1   1  686.83   28.50
  -2   1  -1 9693.43  380.66
  -2   1  -1 8322.87  380.06
   2  -1   1 9999.00  380.66
   2  -1   1 8898.91  380.26
  -3   1  -1  113.89    5.10
  -3   1  -1  113.69    5.00
   3  -1   1  113.49    4.70
   3  -1   1  108.69    5.10
  -4   1  -1    6.20    1.00
  -4   1  -1    7.10    0.90
   4  -1   1    6.90    0.90
   4  -1   1    7.10    0.50
   4  -1   1    5.70    0.90
  -5   1  -1   25.40    1.90
  -5   1  -1   22.60    1.70
   5  -1   1   23.30    1.80
   5  -1   1   25.00    2.00
  -6   1  -1    1.80    0.90
   6  -1   1    1.10    0.90
   6  -1   1    1.50    0.90
   6  -1   1    0.80    0.40
  -7   1  -1   32.80    2.60
   7  -1   1   33.50    1.70
   7  -1   1   32.50    2.60
   7  -1   1   30.60    2.60
  -8   1  -1    5.00    1.50
   8  -1   1    4.30    1.50
   8  -1   1    3.20    1.50
  -9   1  -1    0.00    1.20
   9  -1   1   -1.10    1.40
   9  -1   1    0.20    1.30
 -10   1  -1    4.00    1.70
  10  -1   1    0.00    1.30
  10  -1   1    2.30    1.40
  10   0  -1    1.20    1.90
  10   0  -1    1.30    1.70
 -10   0   1    3.20    1.50
   9   0  -1    0.20    1.00
   9   0  -1   -0.40    1.60
  -9   0   1    3.00    1.30
   8   0  -1    6.00    1.00
   8   0  -1    6.30    1.60
   8   0  -1    5.20    1.80
  -8   0   1    8.00    1.50
   7   0  -1   28.00    1.70
   7   0  -1   27.80    2.90
   7   0  -1   22.20    2.40
  -7   0   1   25.40    2.10
   6   0  -1   78.09    4.30
   6   0  -1   69.59    3.30
   6   0  -1   66.69    3.90
  -6   0   1   66.49    3.50
  -6   0   1   69.79    3.70
   5   0  -1  443.66   19.90
   5   0  -1  493.55   20.20
  -5   0   1  456.75   19.60
  -5   0   1  464.65   19.70
   4   0  -1    8.50    1.20
   4   0  -1    9.40    1.10
  -4   0   1    9.50    0.90
  -4   0   1   10.20    0.90
   3   0  -1  214.18    9.00
   3   0  -1  212.48    9.30
   3   0  -1  203.08    9.20
   3   0  -1  215.98    8.90
  -3   0   1  213.78    9.20
  -3   0   1  214.88    9.00
  -3   0   1  205.98    9.00
   2   0  -1   10.00    0.60
   2   0  -1    8.60    0.60
   2   0  -1    9.20    0.70
   2   0  -1   11.10    0.60
   2   0  -1    7.50    0.90
  -2   0   1    8.20    0.60
  -2   0   1    7.80    0.60
  -2   0   1    7.20    0.80
  -2   0   1    9.60    0.70
   1   0  -1 1197.78   56.79
   1   0  -1 1472.45   56.59
   1   0  -1 1380.76   57.09
  -1   0   1 1411.56   56.79
  -1   0   1 1553.34   56.79
  -1   0   1 1214.78   56.49
   0   0  -1   54.59    2.20
   0   0  -1   54.49    2.20
   0   0  -1   42.10    2.10
  -1   0  -1 2708.13  122.49
  -1   0  -1 2702.73  122.19
  -1   0  -1 2981.20  122.19
   1   0   1 3423.16  122.39
  -2   0  -1   39.40    2.00
  -2   0  -1   43.60    2.10
  -2   0  -1   41.30    1.80
   2   0   1   40.90    2.00
   2   0   1   40.40    2.00
   2   0   1   40.40    1.70
   2   0   1   38.60    2.10
  -3   0  -1   18.50    1.30
  -3   0  -1   17.80    0.90
  -3   0  -1   17.20    1.40
   3   0   1   17.80    0.90
   3   0   1   17.90    1.30
   3   0   1   16.90    1.30
  -4   0  -1   -0.60    0.60
   4   0   1   -0.50    0.60
   4   0   1   -0.20    0.50
   4   0   1    0.10    0.20
  -5   0  -1   -0.40    0.70
   5   0   1   -0.30    0.30
   5   0   1   -1.00    0.60
   5   0   1   -0.50    0.70
  -6   0  -1    1.20    0.90
   6   0   1    0.30    0.90
   6   0   1   -0.30    0.80
   6   0   1    0.30    0.40
  -7   0  -1    2.10    1.20
   7   0   1    0.80    1.00
   7   0   1    1.00    1.20
   7   0   1    1.70    0.50
  -8   0  -1   -0.90    1.20
   8   0   1   -0.80    0.90
   8   0   1   -0.10    1.00
  -9   0  -1    0.10    1.30
   9   0   1   -1.80    1.40
   9   0   1   -0.20    1.30
  10  -1  -1    3.40    1.40
  10  -1  -1    4.60    2.10
 -10   1   1    8.50    1.70
   9  -1  -1    1.30    1.70
   9  -1  -1    1.20    1.10
  -9   1   1    2.50    1.30
   8  -1  -1  100.49    5.80
   8  -1  -1  101.59    4.60
   8  -1  -1   89.39    5.40
  -8   1   1  100.89    5.20
   7  -1  -1    0.30    1.30
   7  -1  -1    0.90    0.60
   7  -1  -1   -0.10    0.70
  -7   1   1    0.60    0.80
   6  -1  -1    1.70    1.20
   6  -1  -1    2.30    0.80
   6  -1  -1    2.10    0.50
  -6   1   1    2.70    0.70
  -6   1   1    3.10    0.80
   5  -1  -1  315.47   14.00
  -5   1   1  317.57   13.70
  -5   1   1  330.07   13.90
   4  -1  -1  276.47   12.60
   4  -1  -1  318.07   12.60
   4  -1  -1  297.87   12.80
  -4   1   1  284.87   12.50
  -4   1   1  288.77   12.50
   3  -1  -1  632.54   26.30
   3  -1  -1  612.04   26.20
   3  -1  -1  654.43   26.20
   3  -1  -1  644.54   26.20
  -3   1   1  615.84   26.20
  -3   1   1  624.44   26.20
  -3   1   1  607.14   26.10
  -3   1   1  637.84   26.30
   2  -1  -1 1363.26   58.29
   2  -1  -1 1407.96   58.49
   2  -1  -1 1483.75   58.29
   2  -1  -1 1344.57   58.49
   2  -1  -1 1324.57   58.39
  -2   1   1 1559.74   58.49
  -2   1   1 1338.77   58.29
  -2   1   1 1498.65   58.29
   1  -1  -1  515.15   22.00
   1  -1  -1  516.25   22.00
   1  -1  -1  550.14   22.00
   1  -1  -1  541.55   22.10
   1  -1  -1  536.15   22.00
  -1   1   1  546.75   22.10
  -1   1   1  511.65   22.00
  -1   1   1  546.65   22.00
  -1   1   1  529.75   22.00
  -1   1   1  532.15   22.10
   0  -1  -1 1608.64   67.89
   0  -1  -1 1486.35   64.09
   0  -1  -1 1761.12   64.59
   0  -1  -1 1416.66   64.19
   0   1   1 1699.13   64.09
   0   1   1 1331.87   65.29
  -1  -1  -1  285.87   11.60
  -1  -1  -1  267.97   11.80
  -1  -1  -1  283.57   11.80
  -1  -1  -1  279.67   11.80
   1   1   1  276.37   11.80
   1   1   1  282.77   11.80
   1   1   1  285.27   11.80
  -2  -1  -1  956.50   39.50
  -2  -1  -1  973.10   39.50
  -2  -1  -1  949.80   39.60
  -2  -1  -1  926.71   39.20
   2   1   1  971.30   39.60
   2   1   1  950.90   39.60
   2   1   1  944.51   39.30
  -3  -1  -1  891.81   36.70
  -3  -1  -1  873.91   37.00
   3   1   1  903.21   37.20
   3   1   1  893.11   36.70
   3   1   1  891.41   37.30
  -4  -1  -1   16.60    1.40
  -4  -1  -1   15.80    1.00
   4   1   1   16.30    1.00
   4   1   1   13.00    1.50
   4   1   1   16.40    1.40
  -5  -1  -1   71.49    3.70
   5   1   1   63.79    3.00
   5   1   1   66.99    3.70
   5   1   1   64.09    3.90
  -6  -1  -1    9.30    1.50
   6   1   1    6.10    1.30
   6   1   1    8.40    0.90
   6   1   1    8.20    1.40
  -7  -1  -1   21.30    2.50
   7   1   1   19.00    2.40
   7   1   1   23.50    2.50
  -8  -1  -1    0.30    1.50
   8   1   1    0.10    1.40
   8   1   1    0.90    1.20
  -9  -1  -1    3.40    1.80
   9   1   1    1.80    1.40
   9   1   1    3.00    1.60
  10  -2  -1   -0.70    1.40
  10  -2  -1   -3.40    1.60
 -10   2   1    3.20    1.50
   9  -2  -1    1.30    1.30
   9  -2  -1    0.10    1.70
  -9   2   1    3.90    1.40
   8  -2  -1    4.00    1.40
   8  -2  -1    5.60    1.80
   8  -2  -1    7.00    1.00
  -8   2   1    6.80    1.40
   7  -2  -1   59.79    3.80
   7  -2  -1   65.19    3.20
   7  -2  -1   68.99    4.10
  -7   2   1   64.89    3.70
   6  -2  -1   14.70    1.80
   6  -2  -1   12.80    1.40
  -6   2   1   16.20    1.50
  -6   2   1   14.80    1.40
   5  -2  -1   26.10    1.80
   5  -2  -1   27.20    1.80
   5  -2  -1   24.90    1.90
  -5   2   1   24.20    1.60
  -5   2   1   24.20    1.80
   4  -2  -1  188.58    8.10
   4  -2  -1  182.58    8.20
   4  -2  -1  184.58    8.10
   4  -2  -1  188.08    8.30
  -4   2   1  183.88    8.10
  -4   2   1  183.68    8.20
  -4   2   1  188.58    8.30
   3  -2  -1   22.30    1.30
   3  -2  -1   23.20    1.30
   3  -2  -1   22.70    1.20
   3  -2  -1   22.60    1.40
   3  -2  -1   22.30    1.40
  -3   2   1   19.40    1.20
  -3   2   1   22.20    1.30
  -3   2   1   21.20    1.40
   2  -2  -1  175.68    7.70
   2  -2  -1  172.28    7.50
   2  -2  -1  184.88    7.70
   2  -2  -1  184.18    7.80
  -2   2   1  184.38    7.50
  -2   2   1  176.98    7.70
  -2   2   1  177.98    7.80
  -2   2   1  186.98    7.70
  -2   2   1  181.58    7.70
   1  -2  -1  741.83   30.40
   1  -2  -1  734.73   30.40
   1  -2  -1  739.73   30.40
   1  -2  -1  748.93   30.50
   1  -2  -1  700.73   30.40
  -1   2   1  744.53   30.50
  -1   2   1  760.62   30.40
  -1   2   1  710.93   30.40
   0  -2  -1  201.08    8.60
   0  -2  -1  208.58    8.50
   0  -2  -1  192.38    8.60
   0  -2  -1  199.88    8.50
   0   2   1  199.58    8.50
   0   2   1  196.78    8.60
   0   2   1  201.08    8.50
   0   2   1  203.68    8.60
  -1  -2  -1  158.38    7.20
  -1  -2  -1  173.98    7.40
  -1  -2  -1  167.48    7.10
  -1  -2  -1  164.18    7.30
   1   2   1  165.08    7.30
   1   2   1  170.58    7.10
   1   2   1  161.28    7.20
   1   2   1  167.88    7.30
  -2  -2  -1    0.20    0.30
   2   2   1   -0.40    0.40
   2   2   1    2.00    0.50
   2   2   1   -0.10    0.10
  -3  -2  -1   72.29    3.60
   3   2   1   73.29    3.30
   3   2   1   72.99    3.80
   3   2   1   69.69    3.80
  -4  -2  -1   15.30    1.40
   4   2   1   14.40    1.00
   4   2   1   14.20    1.60
   4   2   1   15.00    1.50
  -5  -2  -1   65.59    3.70
   5   2   1   68.19    3.90
   5   2   1   68.99    4.00
   5   2   1   64.59    3.20
  -6  -2  -1   43.60    3.00
   6   2   1   45.40    3.10
   6   2   1   44.00    2.30
   6   2   1   41.70    3.30
  -7  -2  -1    3.30    1.40
   7   2   1    3.60    1.40
   7   2   1    1.20    1.40
  -8  -2  -1   -0.10    1.60
   8   2   1    0.80    1.40
   8   2   1    0.00    1.10
  11  -3  -1   -3.20    1.80
  10  -3  -1    0.40    1.40
 -10   3   1    4.00    1.60
   9  -3  -1    7.70    1.00
   9  -3  -1    4.10    1.40
   9  -3  -1    0.00    1.50
  -9   3   1    8.70    1.60
   8  -3  -1    5.00    1.60
   8  -3  -1    4.00    1.30
  -8   3   1    7.70    1.40
   7  -3  -1   -0.20    0.80
   7  -3  -1   -0.70    1.00
  -7   3   1    1.60    1.00
   6  -3  -1   18.50    1.60
   6  -3  -1   19.90    1.80
   6  -3  -1   18.90    1.80
  -6   3   1   20.50    1.70
   5  -3  -1  121.19    5.70
   5  -3  -1  118.39    5.50
   5  -3  -1  122.39    5.60
  -5   3   1  116.29    5.50
  -5   3   1  115.69    5.60
   4  -3  -1    1.20    0.50
   4  -3  -1   -0.30    0.40
   4  -3  -1    0.70    0.40
   4  -3  -1    0.10    0.50
  -4   3   1    0.60    0.50
  -4   3   1    0.80    0.60
  -4   3   1   -0.20    0.40
   3  -3  -1  405.06   16.70
   3  -3  -1  369.26   16.40
   3  -3  -1  388.66   16.60
  -3   3   1  392.86   16.60
  -3   3   1  397.96   16.40
  -3   3   1  406.46   16.70
  -3   3   1  406.46   16.70
  -3   3   1  396.76   16.80
   2  -3  -1  219.48    9.20
   2  -3  -1  216.78    9.10
   2  -3  -1  202.98    9.10
  -2   3   1  216.68    9.10
  -2   3   1  216.58    9.10
  -2   3   1  212.98    9.10
  -2   3   1  205.68    9.20
   1  -3  -1  747.83   29.80
   1  -3  -1  674.33   29.50
   1  -3  -1  756.42   29.80
   1  -3  -1  689.23   29.90
  -1   3   1  702.43   29.80
  -1   3   1  731.63   29.80
  -1   3   1  738.23   30.00
  -1   3   1  710.43   29.90
  -1   3   1  710.23   29.60
   0  -3  -1  628.94   26.10
   0  -3  -1  629.94   26.00
   0   3   1  618.54   26.20
   0   3   1  629.44   26.00
   0   3   1  620.04   26.00
   0   3   1  626.74   26.20
   1   3   1  835.02   33.70
   1   3   1  798.02   33.90
   1   3   1  808.32   34.00
   1   3   1  811.02   33.90
   2   3   1   88.29    4.10
   2   3   1   90.39    4.50
   2   3   1   91.29    4.40
   2   3   1   86.89    4.40
  -3  -3  -1   27.40    1.70
   3   3   1   20.90    1.90
   3   3   1   24.90    2.00
  -4  -3  -1   60.49    3.30
   4   3   1   55.79    2.90
   4   3   1   56.39    3.50
   4   3   1   61.79    3.60
  -5  -3  -1   -0.30    0.90
   5   3   1   -0.20    1.00
   5   3   1    0.20    0.60
   5   3   1   -0.40    0.70
  -6  -3  -1    7.00    1.50
   6   3   1    5.50    1.60
   6   3   1    4.20    0.80
   6   3   1    3.70    1.50
  -7  -3  -1    3.90    1.60
   7   3   1    2.60    1.60
  -8  -3  -1    0.30    1.50
   8   3   1    0.80    1.30
   8   3   1   -0.70    1.60
  11  -4  -1    0.40    1.60
 -11   4   1    0.60    1.50
  10  -4  -1   -4.20    1.70
  10  -4  -1    0.20    1.40
 -10   4   1    1.90    1.40
   9  -4  -1    2.50    1.60
   9  -4  -1    2.10    1.40
  -9   4   1    3.90    1.50
   8  -4  -1    2.00    1.30
   8  -4  -1    1.80    1.10
  -8   4   1    2.90    1.30
   7  -4  -1   38.20    2.90
   7  -4  -1   46.90    2.80
   7  -4  -1   44.70    3.00
  -7   4   1   45.70    3.00
   6  -4  -1  103.59    5.00
   6  -4  -1  107.49    5.20
   6  -4  -1  102.89    5.10
  -6   4   1   98.79    5.20
   5  -4  -1   -1.10    0.40
   5  -4  -1    0.70    0.60
   5  -4  -1    0.00    0.50
  -5   4   1    0.30    0.50
  -5   4   1    0.20    0.60
  -5   4   1    0.20    0.70
   4  -4  -1   50.39    2.40
   4  -4  -1   52.59    2.80
  -4   4   1   54.09    2.70
  -4   4   1   49.90    2.70
  -4   4   1   49.30    2.40
  -4   4   1   54.39    2.70
  -4   4   1   49.90    2.90
   3  -4  -1  454.55   19.00
   3  -4  -1  470.85   18.50
  -3   4   1  430.16   19.10
  -3   4   1  453.55   19.00
  -3   4   1  440.46   18.90
  -3   4   1  438.76   18.50
  -3   4   1  453.25   18.90
   2  -4  -1    4.70    0.70
   2  -4  -1    5.50    0.70
  -2   4   1    3.40    0.60
  -2   4   1    5.70    0.70
  -2   4   1    3.90    0.60
  -2   4   1    4.80    0.30
  -2   4   1    3.20    0.60
  -2   4   1    4.70    0.90
  -2   4   1    4.90    0.30
   1  -4  -1   61.79    3.10
   1  -4  -1   66.59    3.10
   1  -4  -1   67.59    2.90
  -1   4   1   68.29    3.20
  -1   4   1   61.39    3.20
  -1   4   1   63.59    2.90
  -1   4   1   61.19    3.10
   0  -4  -1   49.10    2.60
   0  -4  -1   49.70    2.60
   0   4   1   51.99    2.50
   0   4   1   48.30    2.70
   0   4   1   46.90    2.50
   0   4   1   50.19    2.70
   1   4   1    2.00    0.50
   1   4   1    2.80    0.70
   1   4   1    2.20    0.60
   1   4   1    1.70    0.70
   2   4   1    1.80    0.80
   2   4   1    1.50    0.60
   2   4   1    1.90    0.90
   2   4   1    1.60    0.70
   3   4   1   11.00    1.10
   3   4   1    8.90    1.40
   3   4   1    8.70    1.40
  -4  -4  -1    0.70    0.80
   4   4   1   -1.10    1.00
   4   4   1   -0.50    0.40
   4   4   1   -0.80    0.90
  -5  -4  -1    1.40    1.10
   5   4   1   -1.00    1.00
   5   4   1   -2.10    1.10
   5   4   1    0.10    0.70
  -6  -4  -1    4.80    1.50
   6   4   1    3.70    1.50
   6   4   1    2.40    1.20
  -7  -4  -1   -0.40    1.60
   7   4   1   -0.30    1.60
   7   4   1    1.30    1.60
  11  -5  -1    7.60    2.10
 -11   5   1   14.40    2.50
  10  -5  -1    1.80    1.50
  10  -5  -1    3.20    1.40
 -10   5   1    6.00    1.80
   9  -5  -1    0.70    1.20
   9  -5  -1   -0.80    1.10
  -9   5   1    0.80    1.30
   8  -5  -1    0.10    1.10
   8  -5  -1   -1.50    1.10
   8  -5  -1   -0.20    0.90
  -8   5   1    0.60    1.00
   7  -5  -1   -2.20    0.90
   7  -5  -1   -1.10    0.70
   7  -5  -1   -0.20    0.80
  -7   5   1   -1.30    1.00
   6  -5  -1   51.29    2.80
   6  -5  -1   52.59    3.20
   6  -5  -1   58.29    3.20
  -6   5   1   54.49    3.30
  -6   5   1   52.19    2.90
   5  -5  -1   33.20    1.60
   5  -5  -1   29.00    2.10
   5  -5  -1   28.50    2.10
  -5   5   1   32.20    2.00
  -5   5   1   28.40    2.20
  -5   5   1   28.70    1.80
  -5   5   1   30.10    1.90
   4  -5  -1   81.09    3.30
   4  -5  -1   78.69    3.90
  -4   5   1   79.19    3.90
  -4   5   1   75.69    3.80
  -4   5   1   73.19    3.40
  -4   5   1   79.39    3.80
  -4   5   1   72.69    4.00
   3  -5  -1  131.99    5.80
  -3   5   1  126.49    5.80
  -3   5   1  128.89    5.80
  -3   5   1  125.39    6.00
  -3   5   1  121.39    5.20
  -3   5   1  124.69    5.80
   2  -5  -1   41.50    2.20
   2  -5  -1   40.20    2.20
  -2   5   1   38.60    2.20
  -2   5   1   36.30    2.20
  -2   5   1   40.20    2.30
  -2   5   1   43.20    1.80
  -2   5   1   36.50    2.30
  -2   5   1   38.30    1.80
   1  -5  -1  135.59    6.10
   1  -5  -1  141.29    5.80
   1  -5  -1  133.89    6.10
  -1   5   1  137.69    6.30
  -1   5   1  127.79    6.10
  -1   5   1  129.59    6.30
   0  -5  -1    0.20    0.50
   0  -5  -1    1.00    0.50
   0   5   1    0.00    0.50
   0   5   1   -0.30    0.40
   0   5   1    0.40    0.50
  -1  -5  -1   24.20    1.70
   1   5   1   27.40    1.70
   1   5   1   22.20    1.90
   1   5   1   24.60    1.90
   1   5   1   24.00    1.80
   2   5   1   30.70    2.20
   2   5   1   24.80    2.20
   2   5   1   25.70    2.30
   2   5   1   29.50    1.90
   3   5   1   39.80    2.40
   3   5   1   30.90    2.70
   3   5   1   36.90    2.70
  -4  -5  -1   10.20    1.50
   4   5   1    4.80    1.50
   4   5   1    5.70    1.40
   4   5   1    7.40    1.10
  -5  -5  -1    6.80    1.50
   5   5   1    4.70    1.50
   5   5   1    4.80    1.70
  -6  -5  -1    2.00    1.40
   6   5   1    2.10    1.60
   6   5   1    2.10    1.50
  10  -6  -1    9.80    1.80
  10  -6  -1    8.90    1.90
 -10   6   1   12.90    2.20
 -10   6   1    8.40    1.50
   9  -6  -1    6.10    1.40
   9  -6  -1    3.20    1.50
   9  -6  -1    3.80    1.20
  -9   6   1    4.90    1.20
  -9   6   1    5.40    1.80
   8  -6  -1    0.30    0.90
   8  -6  -1    2.00    1.10
   8  -6  -1    1.20    1.20
  -8   6   1    0.50    1.30
  -8   6   1    0.80    0.90
   7  -6  -1    3.70    1.10
   7  -6  -1    1.60    0.70
   7  -6  -1    1.70    1.10
  -7   6   1    3.40    1.10
  -7   6   1    2.20    1.30
   6  -6  -1   31.50    2.40
   6  -6  -1   33.30    1.80
   6  -6  -1   36.60    2.50
  -6   6   1   30.70    2.40
  -6   6   1   32.80    2.30
   5  -6  -1   81.39    4.20
   5  -6  -1   83.09    3.50
  -5   6   1   78.39    4.10
  -5   6   1   78.99    4.10
  -5   6   1   76.09    4.40
   4  -6  -1   12.90    1.40
  -4   6   1   13.30    1.30
  -4   6   1   12.20    0.60
  -4   6   1   12.70    0.60
  -4   6   1   12.40    1.40
  -4   6   1   13.10    1.30
   3  -6  -1   57.59    3.10
  -3   6   1   58.39    3.30
  -3   6   1   51.59    3.00
  -3   6   1   59.09    3.10
   2  -6  -1    5.70    0.90
  -2   6   1    5.60    0.80
  -2   6   1    5.50    0.50
  -2   6   1    6.00    1.10
  -2   6   1    5.60    1.00
  -2   6   1    5.70    0.60
   1  -6  -1    0.50    0.60
  -1   6   1    0.20    0.50
  -1   6   1   -0.30    0.50
  -1   6   1    0.00    0.70
  -1   6   1    0.20    0.40
   0  -6  -1    4.10    0.90
   0   6   1    6.00    1.10
   0   6   1    3.80    0.70
   0   6   1    3.00    0.90
   0   6   1    2.50    0.80
  -1  -6  -1   17.40    1.60
   1   6   1   20.40    1.80
   1   6   1   15.70    1.60
   1   6   1   17.30    1.60
   1   6   1   14.30    1.70
  -2  -6  -1   10.90    1.30
   2   6   1   12.50    1.70
   2   6   1    9.00    1.50
   2   6   1   12.30    1.40
   2   6   1    9.90    1.80
   3   6   1   58.59    4.00
   3   6   1   47.80    3.50
   3   6   1   63.09    3.30
  -4  -6  -1    7.70    1.40
   4   6   1    4.70    1.60
   4   6   1    7.20    1.20
   4   6   1    4.50    1.40
  -5  -6  -1    5.20    1.70
   5   6   1    5.90    1.60
   5   6   1    6.60    1.70
   5   6   1    5.80    1.30
 -10   7   1    1.40    1.40
 -10   7   1    0.40    1.10
   9  -7  -1    0.40    1.30
  -9   7   1    2.50    1.20
  -9   7   1    7.60    2.00
   8  -7  -1    5.70    1.40
   8  -7  -1    3.90    1.40
  -8   7   1    3.40    1.20
  -8   7   1    4.30    1.80
   7  -7  -1    1.50    0.90
   7  -7  -1   -0.80    0.80
   7  -7  -1   -0.50    1.00
  -7   7   1    0.60    1.40
  -7   7   1   -0.60    0.90
   6  -7  -1   20.50    1.40
   6  -7  -1   21.20    2.10
  -6   7   1   18.70    1.80
  -6   7   1   19.50    2.10
  -6   7   1   18.70    1.70
   5  -7  -1    1.90    0.90
  -5   7   1    3.70    1.30
  -5   7   1    1.40    0.80
  -5   7   1    2.40    0.80
   4  -7  -1    0.10    0.70
  -4   7   1   -0.10    0.70
  -4   7   1   -0.60    0.90
  -4   7   1    0.60    0.70
   3  -7  -1  103.89    5.00
  -3   7   1  105.49    5.10
  -3   7   1   92.69    4.10
  -3   7   1   96.29    5.20
   2  -7  -1  110.49    5.30
  -2   7   1  109.59    5.60
  -2   7   1  107.69    5.20
  -2   7   1  110.59    5.40
  -2   7   1   96.19    4.70
   1  -7  -1  100.99    4.90
  -1   7   1   96.39    5.20
  -1   7   1   99.49    5.10
  -1   7   1  101.79    4.90
  -1   7   1   87.59    4.50
   0  -7  -1    1.50    0.80
   0   7   1   -2.50    0.80
   0   7   1    1.80    1.10
   0   7   1    0.60    0.70
   0   7   1    0.70    1.10
  -1  -7  -1   67.59    3.80
   1   7   1   70.69    4.30
   1   7   1   62.89    3.80
   1   7   1   67.79    4.00
   1   7   1   70.79    3.80
  -2  -7  -1    0.70    0.90
   2   7   1    1.60    1.00
   2   7   1    1.30    1.00
   2   7   1    2.20    1.20
   2   7   1    1.00    1.30
  -3  -7  -1   10.10    1.50
   3   7   1   10.60    1.80
   3   7   1    9.40    1.90
   3   7   1   12.90    1.60
  -4  -7  -1    0.60    1.10
  -4  -7  -1    1.50    1.10
   4   7   1    2.10    1.50
   4   7   1    3.10    1.10
   4   7   1   -1.00    1.40
 -10   8   1    1.00    1.80
   9  -8  -1   19.10    1.90
  -9   8   1   16.30    2.70
  -9   8   1   11.70    1.80
   8  -8  -1    3.00    1.30
   8  -8  -1    1.40    1.20
  -8   8   1    0.60    0.90
  -8   8   1    1.30    1.70
   7  -8  -1   28.00    2.50
   7  -8  -1   27.70    2.60
  -7   8   1   27.80    2.60
  -7   8   1   22.80    2.10
   6  -8  -1   18.30    2.10
  -6   8   1   17.30    1.90
  -6   8   1   15.70    2.00
  -6   8   1   18.20    2.40
   5  -8  -1   11.70    1.60
  -5   8   1    8.80    1.50
  -5   8   1   12.30    2.00
  -5   8   1   11.50    1.50
   4  -8  -1   16.50    1.80
  -4   8   1   13.80    1.70
  -4   8   1   14.60    2.00
   3  -8  -1   35.40    2.60
  -3   8   1   33.70    2.60
  -3   8   1   34.80    2.70
   2  -8  -1   28.70    2.30
  -2   8   1   22.10    2.20
  -2   8   1   24.60    2.50
  -2   8   1   28.70    2.50
   1  -8  -1   29.20    2.30
  -1   8   1   24.20    1.90
  -1   8   1   34.50    2.80
  -1   8   1   29.50    2.40
  -1   8   1   29.80    2.70
   0  -8  -1   34.90    2.60
   0   8   1   37.70    2.70
   0   8   1   32.20    2.30
   0   8   1   38.60    3.10
   0   8   1   37.50    2.90
  -1  -8  -1    0.60    0.90
   1   8   1    1.70    1.00
   1   8   1    1.50    1.40
   1   8   1    0.60    0.90
   1   8   1    1.00    1.30
  -2  -8  -1    1.60    1.00
   2   8   1    2.90    1.10
   2   8   1    3.40    1.40
   2   8   1    3.20    1.10
   2   8   1    0.90    1.40
  -3  -8  -1    1.30    1.10
   3   8   1    4.00    1.20
   3   8   1    2.10    1.30
   3   8   1    1.30    1.60
  -9   9   1    5.50    2.30
   8  -9  -1    6.70    1.60
  -8   9   1    8.00    2.20
   7  -9  -1    2.20    1.10
   7  -9  -1   -0.20    1.10
  -7   9   1   -0.70    1.00
  -7   9   1   -0.60    1.60
  -7   9   1    0.10    1.00
   6  -9  -1    5.80    1.40
  -6   9   1    3.70    1.80
  -6   9   1    4.10    1.20
  -6   9   1    4.10    1.30
   5  -9  -1    2.30    1.20
  -5   9   1    2.80    1.60
  -5   9   1    1.70    1.10
   4  -9  -1    3.20    1.20
  -4   9   1    5.50    1.70
  -4   9   1    4.80    1.30
   3  -9  -1   15.90    1.90
  -3   9   1   18.90    2.20
  -3   9   1   16.80    2.30
   2  -9  -1   24.10    2.40
  -2   9   1   29.60    2.50
  -2   9   1   32.70    2.70
  -2   9   1   24.50    2.70
   1  -9  -1    2.10    1.20
  -1   9   1    2.20    1.10
  -1   9   1    1.60    1.00
  -1   9   1    2.90    1.40
   0  -9  -1    5.90    1.30
   0   9   1    5.80    1.60
   0   9   1    5.70    1.60
   0   9   1    4.70    1.30
  -1  -9  -1   -0.20    1.10
   1   9   1    1.40    1.40
   1   9   1    0.60    1.10
   1   9   1    0.40    1.30
  -2  -9  -1    5.10    1.50
   2   9   1    7.50    2.00
   2   9   1    7.50    1.50
   2   9   1    6.60    1.80
   8 -10  -1    0.60    1.40
  -8  10   1   -0.50    1.80
  -7  10   1   -1.40    1.60
  -7  10   1    0.20    0.90
   6 -10  -1    1.70    1.20
  -6  10   1    0.10    1.10
  -6  10   1    0.40    1.70
   5 -10  -1    2.20    1.20
  -5  10   1    1.60    1.60
  -5  10   1    1.50    1.10
   4 -10  -1   -1.10    1.00
  -4  10   1    0.30    1.10
  -4  10   1   -0.50    1.40
   3 -10  -1   -0.20    1.00
  -3  10   1    0.20    1.10
  -3  10   1   -0.60    1.30
   2 -10  -1    1.50    1.20
  -2  10   1    2.40    1.30
  -2  10   1    1.40    1.20
  -2  10   1    1.90    1.50
   1 -10  -1    0.40    1.20
  -1  10   1   -0.30    1.30
  -1  10   1    0.10    1.30
  -1  10   1   -0.20    1.10
   0 -10  -1    0.30    1.10
   0  10   1   -1.10    1.20
   0  10   1   -0.10    1.10
   0  10   1    0.10    1.60
  -6  11   1    9.10    2.40
  -6  11   1    9.20    1.80
  -5  11   1    0.90    1.70
  -5  11   1   -0.60    1.20
  -4  11   1    0.50    1.70
  -4  11   1   -0.10    1.40
  -3  11   1    0.30    1.40
  -3  11   1    0.10    1.50
  -3  12  -2    0.40    1.00
  -3  12  -2    0.80    1.20
  -3  12  -2   -0.10    1.40
  -4  12  -2    3.10    1.90
  -4  12  -2    4.50    1.60
  -4  12  -2    3.70    1.40
  -5  12  -2   -0.70    1.50
  -5  12  -2    0.00    1.20
   0  11  -2    8.30    1.70
   0  11  -2    4.50    1.70
   0  11  -2    5.10    1.60
  -1  11  -2    6.30    1.60
  -1  11  -2    6.60    1.50
  -1  11  -2    7.00    1.70
  -2  11  -2    5.20    1.40
  -2  11  -2    4.50    1.40
  -2  11  -2    5.60    1.70
   2 -11   2    4.50    1.30
  -3  11  -2    3.50    1.60
  -3  11  -2    1.00    1.20
  -3  11  -2    1.70    1.10
   3 -11   2    2.40    1.00
  -4  11  -2    2.60    1.30
  -4  11  -2    2.80    1.10
  -4  11  -2    1.50    1.40
   4 -11   2    3.00    1.20
  -5  11  -2    1.10    1.20
  -5  11  -2    1.10    1.50
  -5  11  -2    0.70    1.00
   5 -11   2    2.80    1.20
  -6  11  -2    1.30    1.70
   6 -11   2    0.40    1.10
  -7  11  -2    0.70    1.70
  -8  11  -2    0.10    1.80
   2  10  -2    0.90    1.60
   2  10  -2    4.10    1.40
   2  10  -2    4.00    1.50
   1  10  -2    8.70    1.70
   1  10  -2    9.60    2.00
   1  10  -2    8.40    1.60
   1  10  -2   10.00    1.70
   0  10  -2    1.10    0.90
   0  10  -2    0.00    0.90
   0  10  -2    0.60    1.10
   0  10  -2   -1.20    1.10
  -1  10  -2    7.90    1.60
  -1  10  -2    6.20    1.40
  -1  10  -2    6.20    1.50
  -1  10  -2    5.50    1.20
   1 -10   2    5.70    1.20
  -2  10  -2    0.50    1.10
  -2  10  -2    0.50    1.00
  -2  10  -2    0.30    0.90
  -2  10  -2   -0.50    1.00
   2 -10   2   -0.30    0.90
  -3  10  -2    5.70    1.20
  -3  10  -2    8.80    1.70
  -3  10  -2    6.30    1.30
   3 -10   2    7.90    1.40
  -4  10  -2   14.80    1.90
  -4  10  -2   17.10    2.00
  -4  10  -2   19.30    2.40
  -4  10  -2   15.30    1.90
   4 -10   2   17.40    2.00
  -5  10  -2   72.39    4.60
  -5  10  -2   73.29    4.00
  -5  10  -2   62.79    4.10
  -5  10  -2   70.29    4.10
   5 -10   2   73.29    4.30
  -6  10  -2    0.70    1.40
  -6  10  -2   -0.40    0.80
  -6  10  -2    0.90    1.20
   6 -10   2    3.20    1.20
  -7  10  -2    8.40    2.10
   7 -10   2    5.80    1.60
  -8  10  -2    1.80    1.70
  -9  10  -2    3.30    2.10
   3   9  -2    0.30    1.10
   3   9  -2    0.80    1.20
   3   9  -2   -0.50    1.50
   2   9  -2    0.70    1.40
   2   9  -2    3.20    1.20
   2   9  -2    1.20    1.20
   2   9  -2    1.50    1.10
   1   9  -2    0.50    1.00
   1   9  -2   -0.70    0.80
   1   9  -2    0.10    0.90
   1   9  -2   -0.80    0.80
  -1  -9   2    0.00    0.70
   0   9  -2    2.60    1.00
   0   9  -2    3.60    1.10
   0   9  -2    3.30    1.30
   0   9  -2    2.70    1.10
   0  -9   2    1.60    0.60
  -1   9  -2   97.89    5.10
  -1   9  -2  102.49    5.30
  -1   9  -2  101.49    5.30
  -1   9  -2  107.19    5.50
   1  -9   2  101.09    5.00
  -2   9  -2   44.60    3.10
  -2   9  -2   50.29    3.20
  -2   9  -2   45.70    2.80
  -2   9  -2   50.99    3.20
   2  -9   2   53.89    3.10
  -3   9  -2   34.40    2.80
  -3   9  -2   32.50    2.50
  -3   9  -2   35.90    2.60
  -3   9  -2   31.40    2.10
  -3   9  -2   32.50    2.40
   3  -9   2   34.20    2.40
  -4   9  -2    4.40    1.00
  -4   9  -2    5.40    1.20
  -4   9  -2    4.60    1.40
  -4   9  -2    4.90    0.80
  -4   9  -2    4.90    1.20
   4  -9   2    5.40    1.20
  -5   9  -2   12.90    1.50
  -5   9  -2   13.10    2.00
  -5   9  -2   10.90    1.60
  -5   9  -2   12.10    1.50
  -5   9  -2   11.30    1.30
   5  -9   2   11.50    1.60
  -6   9  -2   75.19    4.40
  -6   9  -2   78.69    4.80
  -6   9  -2   76.59    4.00
  -6   9  -2   80.29    3.90
   6  -9   2   76.09    4.50
  -7   9  -2    1.40    1.50
  -7   9  -2    0.80    1.10
   7  -9   2    0.20    0.80
   7  -9   2   -0.40    1.20
  -8   9  -2   10.60    2.20
  -8   9  -2    7.70    1.60
   8  -9   2    6.10    1.80
  -9   9  -2    2.80    1.50
   4   8  -2   -1.70    1.40
   4   8  -2   -1.20    1.00
   4   8  -2   -0.30    1.20
   3   8  -2   -0.80    0.90
   3   8  -2   -0.40    1.00
   3   8  -2   -0.50    1.30
   2   8  -2    0.10    0.90
   2   8  -2   -0.80    0.90
   2   8  -2   -0.20    0.90
   2   8  -2    0.00    1.20
  -2  -8   2    0.30    0.80
   1   8  -2   62.99    3.70
   1   8  -2   69.69    4.20
   1   8  -2   60.89    3.80
   1   8  -2   66.79    3.60
  -1  -8   2   61.69    3.40
   0   8  -2   19.20    2.30
   0   8  -2   14.90    1.70
   0   8  -2   20.30    1.90
   0   8  -2   17.50    1.90
  -1   8  -2   24.20    2.00
  -1   8  -2   23.60    1.90
  -1   8  -2   27.70    2.30
  -1   8  -2   24.00    1.90
   1  -8   2   26.20    1.90
  -2   8  -2    1.10    0.80
  -2   8  -2    2.00    0.70
  -2   8  -2    0.00    0.80
  -2   8  -2    0.80    0.90
  -2   8  -2    1.30    0.80
   2  -8   2    2.00    0.80
  -3   8  -2    7.90    1.20
  -3   8  -2    7.80    1.40
  -3   8  -2    8.20    1.00
  -3   8  -2    7.90    1.10
  -3   8  -2    6.60    1.10
   3  -8   2    7.60    1.10
  -4   8  -2    2.90    1.00
  -4   8  -2    2.50    0.60
  -4   8  -2    1.10    0.80
  -4   8  -2    2.80    0.70
  -4   8  -2    1.60    1.10
   4  -8   2    2.10    0.90
  -5   8  -2   -1.50    0.70
  -5   8  -2    0.70    0.60
  -5   8  -2   -0.60    0.60
  -5   8  -2   -0.40    1.10
  -5   8  -2   -0.20    0.50
   5  -8   2   -0.80    0.80
   5  -8   2    0.10    0.60
  -6   8  -2    0.70    0.90
  -6   8  -2    0.90    1.30
  -6   8  -2    0.70    0.60
   6  -8   2    0.20    1.00
   6  -8   2    1.30    0.70
   6  -8   2    0.50    0.70
  -7   8  -2    0.80    1.10
  -7   8  -2    1.00    1.00
   7  -8   2    1.60    0.80
   7  -8   2    2.20    1.30
  -8   8  -2    9.60    2.00
   8  -8   2    7.70    1.30
   8  -8   2    3.90    1.60
  -9   8  -2    1.00    1.60
   9  -8   2    0.40    1.10
 -10   8  -2    5.60    2.10
  10  -8   2    2.20    1.50
   5   7  -2    3.90    1.60
   5   7  -2    2.10    1.10
   5   7  -2    1.10    1.60
   4   7  -2    0.00    1.30
   4   7  -2   -1.10    0.90
   4   7  -2    0.00    1.10
  -4  -7   2    0.10    1.00
   3   7  -2   99.59    5.80
   3   7  -2  115.59    6.20
   3   7  -2  109.49    5.50
  -3  -7   2  113.69    5.30
   2   7  -2  243.18   11.00
   2   7  -2  252.27   11.10
   2   7  -2  231.18   11.30
   2   7  -2  261.87   11.70
  -2  -7   2  255.17   10.90
   1   7  -2    6.90    1.40
   1   7  -2    8.50    1.10
   1   7  -2    7.90    1.20
   1   7  -2    6.30    1.20
  -1  -7   2    7.30    1.00
   0   7  -2   75.79    3.90
   0   7  -2   75.79    4.00
   0   7  -2   76.69    3.90
   0   7  -2   76.19    4.20
  -1   7  -2   14.10    1.40
  -1   7  -2   16.10    1.40
  -1   7  -2   16.20    1.50
  -1   7  -2   17.20    1.50
  -1   7  -2   16.60    1.60
   1  -7   2   18.00    1.40
  -2   7  -2   21.20    1.60
  -2   7  -2   18.40    1.40
  -2   7  -2   20.80    1.60
  -2   7  -2   17.60    1.30
  -2   7  -2   20.50    1.50
  -2   7  -2   18.70    1.60
   2  -7   2   20.00    1.50
  -3   7  -2  112.99    5.70
  -3   7  -2  117.09    5.50
  -3   7  -2  110.09    5.40
  -3   7  -2  122.99    5.30
  -3   7  -2  112.09    5.40
  -3   7  -2  115.09    5.30
   3  -7   2  120.39    5.50
  -4   7  -2    1.20    0.70
  -4   7  -2   -0.40    0.40
  -4   7  -2    0.30    0.40
  -4   7  -2   -0.10    0.60
  -4   7  -2    0.10    0.80
   4  -7   2    0.40    0.50
   4  -7   2   -0.30    0.60
  -5   7  -2   38.70    2.10
  -5   7  -2   35.40    2.70
  -5   7  -2   39.60    2.40
   5  -7   2   38.60    2.10
   5  -7   2   39.80    2.60
  -6   7  -2   -0.90    1.00
   6  -7   2    0.30    0.60
   6  -7   2    0.90    0.60
   6  -7   2    0.10    0.90
  -7   7  -2    2.40    1.50
   7  -7   2    2.90    1.30
   7  -7   2    5.90    0.90
   7  -7   2    5.40    1.00
  -8   7  -2    5.50    1.70
   8  -7   2    3.50    1.10
  -9   7  -2   12.50    2.20
   9  -7   2   10.30    1.70
 -10   7  -2    2.40    1.70
  10  -7   2   -1.40    1.40
   6   6  -2    1.60    1.50
   6   6  -2    0.90    1.60
   6   6  -2    0.90    1.10
   5   6  -2   11.90    1.50
   5   6  -2   11.60    1.90
   5   6  -2   11.90    2.00
   4   6  -2    8.70    1.80
   4   6  -2   10.30    1.80
   4   6  -2    8.10    1.30
  -4  -6   2    9.00    1.30
   3   6  -2   11.10    1.30
   3   6  -2    9.00    1.60
   3   6  -2   11.00    1.60
  -3  -6   2    6.20    1.00
   2   6  -2  199.78    9.60
   2   6  -2  207.38    9.10
   2   6  -2  190.98    9.40
   2   6  -2  210.18    9.20
  -2  -6   2  210.08    9.00
  -2  -6   2  213.48    9.10
   1   6  -2  183.58    8.10
   1   6  -2  176.88    8.40
   1   6  -2  177.08    8.10
   1   6  -2  166.58    8.20
  -1  -6   2  185.98    8.00
  -1  -6   2  197.38    8.00
   0   6  -2    2.10    0.60
   0   6  -2    2.40    0.70
   0   6  -2    1.60    0.70
   0   6  -2    2.40    0.70
   0  -6   2    1.70    0.50
   0  -6   2    2.60    0.60
  -1   6  -2  103.09    4.80
  -1   6  -2  100.19    4.70
  -1   6  -2  107.69    4.90
  -1   6  -2  109.89    4.90
  -1   6  -2  104.09    4.60
  -1   6  -2  103.29    4.80
   1  -6   2   85.89    4.60
  -2   6  -2  257.37   11.90
  -2   6  -2  273.97   11.70
  -2   6  -2  273.77   11.80
  -2   6  -2  255.17   11.70
  -2   6  -2  276.87   11.80
  -2   6  -2  283.77   11.80
   2  -6   2  293.17   11.80
  -3   6  -2    6.20    0.80
  -3   6  -2    7.00    0.80
  -3   6  -2    6.40    0.90
  -3   6  -2    7.90    0.80
   3  -6   2   10.80    1.10
   3  -6   2    8.90    0.90
  -4   6  -2   50.99    2.80
  -4   6  -2   54.99    3.10
  -4   6  -2   49.70    2.70
  -4   6  -2   51.19    2.60
   4  -6   2   53.89    2.60
   4  -6   2   49.90    2.60
   4  -6   2   56.19    2.90
  -5   6  -2   18.80    1.90
   5  -6   2   24.00    1.40
   5  -6   2   24.30    1.90
   5  -6   2   22.10    1.50
   5  -6   2   19.80    1.40
  -6   6  -2   -0.80    0.90
   6  -6   2    1.00    0.70
   6  -6   2    0.80    0.60
   6  -6   2    1.00    0.50
   6  -6   2    0.40    0.60
  -7   6  -2   25.90    2.40
   7  -6   2   29.90    2.20
   7  -6   2   27.10    1.90
  -8   6  -2   -0.80    1.20
   8  -6   2   -1.80    0.90
  -9   6  -2    4.30    1.70
   9  -6   2    3.80    1.40
 -10   6  -2    2.40    1.60
  10  -6   2   -0.30    1.40
   7   5  -2    0.10    1.50
   7   5  -2   -0.50    0.90
   7   5  -2    0.00    1.50
   6   5  -2   11.70    1.50
   6   5  -2   11.20    2.00
   6   5  -2   10.10    2.10
   5   5  -2    0.10    1.10
   5   5  -2   -1.60    1.30
   5   5  -2   -2.00    0.70
  -5  -5   2   -0.80    0.80
   4   5  -2    1.40    1.00
   4   5  -2    1.20    1.00
   4   5  -2    1.80    0.90
  -4  -5   2    1.80    0.70
  -4  -5   2    2.90    0.80
   3   5  -2    9.60    1.10
   3   5  -2   10.90    1.60
   3   5  -2    9.30    1.40
  -3  -5   2    9.10    1.00
   2   5  -2   13.70    1.50
   2   5  -2   13.70    1.30
   2   5  -2   15.00    1.20
   2   5  -2   14.40    1.50
  -2  -5   2   15.80    1.10
   1   5  -2  415.76   18.40
   1   5  -2  411.46   18.00
   1   5  -2  418.36   18.10
   1   5  -2  413.16   18.30
  -1  -5   2  450.75   18.00
  -1  -5   2  460.45   18.00
   0   5  -2   10.00    1.00
   0   5  -2   11.90    1.10
   0   5  -2   11.40    1.20
   0   5  -2   12.30    1.10
   0   5  -2   13.10    1.10
   0  -5   2   11.70    0.90
   0  -5   2   11.90    0.90
  -1   5  -2    0.20    0.50
  -1   5  -2    0.00    0.50
  -1   5  -2    0.50    0.40
  -1   5  -2    0.10    0.40
  -1   5  -2   -0.40    0.30
   1  -5   2    0.30    0.60
   1  -5   2    0.10    0.20
  -2   5  -2  169.98    7.40
  -2   5  -2  164.08    7.50
  -2   5  -2  184.98    7.40
  -2   5  -2  163.88    7.40
  -2   5  -2  171.38    7.60
  -2   5  -2  168.58    7.50
   2  -5   2  170.28    7.50
   2  -5   2  174.08    7.50
  -3   5  -2  141.99    6.60
  -3   5  -2  142.29    6.20
  -3   5  -2  137.39    6.30
  -3   5  -2  146.39    6.40
   3  -5   2  141.99    6.20
   3  -5   2  149.29    6.30
   3  -5   2  146.19    6.50
  -4   5  -2   -0.70    0.70
  -4   5  -2    0.20    0.30
  -4   5  -2    0.20    0.40
  -4   5  -2    1.80    0.60
   4  -5   2    1.30    0.40
   4  -5   2   -0.10    0.40
   4  -5   2    0.40    0.40
   4  -5   2    0.30    0.60
  -5   5  -2   -1.60    0.60
   5  -5   2   -0.10    0.40
   5  -5   2    0.00    0.60
   5  -5   2    0.20    0.30
   5  -5   2    0.50    0.50
  -6   5  -2    7.10    1.40
   6  -5   2    7.10    1.10
   6  -5   2    8.60    0.80
   6  -5   2    8.30    1.10
  -7   5  -2   11.10    1.80
   7  -5   2   13.50    1.60
   7  -5   2   12.70    1.40
  -8   5  -2    1.60    1.30
   8  -5   2   -1.30    1.00
  -9   5  -2    1.30    1.50
   9  -5   2   -0.50    1.20
 -10   5  -2    6.60    1.90
  10  -5   2    3.30    1.70
   8   4  -2    9.10    2.20
   8   4  -2    8.10    1.90
   7   4  -2    1.50    1.50
   7   4  -2    2.10    1.00
   7   4  -2    0.80    1.60
   6   4  -2   16.00    2.20
   6   4  -2   19.80    1.90
   6   4  -2   13.80    2.30
  -6  -4   2   13.70    1.70
   5   4  -2    7.00    1.50
   5   4  -2    9.00    1.20
   5   4  -2    9.70    1.80
  -5  -4   2   11.90    1.30
   4   4  -2   45.80    3.10
   4   4  -2   50.49    2.70
   4   4  -2   49.40    3.40
  -4  -4   2   49.30    2.60
   3   4  -2    0.90    0.60
   3   4  -2    0.90    0.90
   3   4  -2    1.30    0.60
  -3  -4   2    1.80    0.50
   1   4  -2  215.38    9.30
   1   4  -2  218.58    9.40
   1   4  -2  209.18    9.50
   1   4  -2  211.38    9.60
  -1  -4   2  220.88    9.30
  -1  -4   2  227.18    9.20
   0   4  -2  344.37   15.30
   0   4  -2  366.66   15.50
   0   4  -2  364.96   15.40
   0   4  -2  365.66   15.30
   0   4  -2  367.76   15.20
   0   4  -2  361.76   15.30
   0  -4   2  378.26   15.20
   0  -4   2  365.06   15.50
  -1   4  -2    0.70    0.30
  -1   4  -2    0.90    0.30
  -1   4  -2   -0.10    0.40
  -1   4  -2    0.80    0.40
  -1   4  -2    0.40    0.30
  -1   4  -2    0.00    0.40
   1  -4   2    0.70    0.40
   1  -4   2    0.20    0.10
   1  -4   2    0.70    0.40
  -2   4  -2   30.00    1.50
  -2   4  -2   30.20    1.80
  -2   4  -2   32.00    1.60
  -2   4  -2   31.50    1.70
   2  -4   2   33.60    1.60
   2  -4   2   32.70    1.60
   2  -4   2   29.70    1.70
  -3   4  -2  625.54   26.60
  -3   4  -2  643.44   27.10
  -3   4  -2  642.54   26.80
  -3   4  -2  641.44   26.90
   3  -4   2  638.14   26.90
   3  -4   2  672.23   26.60
   3  -4   2  648.44   26.80
  -4   4  -2  239.78   10.80
  -4   4  -2  232.48   10.50
   4  -4   2  247.68   10.20
   4  -4   2  242.78   10.30
   4  -4   2  250.37   10.50
   4  -4   2  245.28   10.60
  -5   4  -2   17.50    1.60
   5  -4   2   22.20    1.20
   5  -4   2   21.20    1.60
   5  -4   2   26.40    1.40
   5  -4   2   18.60    1.40
  -6   4  -2   67.59    3.90
   6  -4   2   68.79    3.60
   6  -4   2   75.19    3.40
   6  -4   2   76.79    3.90
  -7   4  -2    9.20    1.70
   7  -4   2   10.00    1.30
   7  -4   2    9.60    1.50
  -8   4  -2    4.00    1.50
   8  -4   2    1.80    1.30
   8  -4   2    1.10    1.00
  -9   4  -2    5.60    1.70
   9  -4   2    1.20    1.40
 -10   4  -2    2.20    1.50
  10  -4   2   -1.70    1.40
   8   3  -2    3.80    1.70
   8   3  -2    1.90    1.80
   7   3  -2   25.70    2.60
   7   3  -2   26.80    3.20
   7   3  -2   27.50    2.00
  -7  -3   2   25.30    2.20
   6   3  -2    7.10    1.00
   6   3  -2    4.70    1.60
   6   3  -2    4.90    1.30
  -6  -3   2    8.10    1.20
   5   3  -2    7.30    1.00
   5   3  -2    4.90    1.20
   5   3  -2    7.60    1.40
  -5  -3   2    6.80    1.10
   4   3  -2   18.40    1.80
   4   3  -2   21.80    2.00
   4   3  -2   20.10    1.50
  -4  -3   2   20.40    1.40
   3   3  -2   -0.30    0.60
   3   3  -2   -0.20    0.60
   3   3  -2    0.00    0.50
  -3  -3   2   -0.30    0.40
  -3  -3   2    0.00    0.40
   2   3  -2  895.51   39.10
   2   3  -2  939.91   39.20
   2   3  -2  925.41   38.90
  -2  -3   2  953.80   38.70
  -2  -3   2  973.70   38.70
   1   3  -2 1316.77   54.09
   1   3  -2 1297.37   54.29
   1   3  -2 1292.17   54.19
   1   3  -2 1182.38   54.19
  -1  -3   2 1358.66   53.89
  -1  -3   2 1334.67   53.99
  -1  -3   2 1305.87   54.29
  -1  -3   2 1393.26   54.09
   0   3  -2   96.59    4.20
   0   3  -2   98.89    4.30
   0   3  -2   94.79    4.40
   0   3  -2  104.49    4.50
   0   3  -2   97.39    4.50
   0   3  -2  103.89    4.30
   0  -3   2  102.19    4.30
   0  -3   2   99.89    4.60
   0  -3   2  101.89    4.30
  -1   3  -2  322.57   13.70
  -1   3  -2  324.87   13.80
  -1   3  -2  350.16   13.70
  -1   3  -2  322.17   13.70
  -1   3  -2  326.47   13.70
   1  -3   2  324.77   13.70
   1  -3   2  314.97   13.70
   1  -3   2  339.57   13.70
   1  -3   2  328.37   13.80
  -2   3  -2   69.09    2.90
  -2   3  -2   65.19    3.30
  -2   3  -2   66.39    3.20
  -2   3  -2   67.79    3.00
   2  -3   2   74.09    2.90
   2  -3   2   66.59    3.00
   2  -3   2   69.09    3.10
   2  -3   2   65.19    3.30
   2  -3   2   71.39    3.20
  -3   3  -2   31.70    1.90
  -3   3  -2   31.60    1.80
  -3   3  -2   33.40    1.60
   3  -3   2   35.10    1.60
   3  -3   2   33.60    1.50
   3  -3   2   29.90    1.50
   3  -3   2   34.70    1.80
  -4   3  -2  100.19    4.40
  -4   3  -2   98.19    4.80
  -4   3  -2   97.59    4.70
   4  -3   2   91.59    4.40
   4  -3   2  104.59    4.70
   4  -3   2  107.49    4.30
  -5   3  -2   13.80    1.60
  -5   3  -2   18.60    1.30
  -5   3  -2   14.50    1.30
   5  -3   2   11.80    1.30
   5  -3   2   16.70    0.90
   5  -3   2   16.00    1.50
  -6   3  -2    0.50    1.00
   6  -3   2    0.00    0.70
   6  -3   2    1.90    0.80
   6  -3   2    1.60    0.30
  -7   3  -2   -1.50    0.90
   7  -3   2   -0.30    0.30
   7  -3   2   -1.40    0.90
   7  -3   2   -1.70    0.80
  -8   3  -2   12.90    2.00
   8  -3   2   11.70    1.50
   8  -3   2   10.90    1.90
  -9   3  -2   30.40    2.90
   9  -3   2   27.90    2.60
   9  -3   2   30.70    3.20
 -10   3  -2    5.50    1.80
  10  -3   2    0.80    1.60
   9   2  -2   -0.40    1.30
   9   2  -2   -0.60    1.60
   8   2  -2   29.90    3.10
   8   2  -2   29.30    3.50
  -8  -2   2   31.20    2.50
   7   2  -2   -1.30    1.50
   7   2  -2    0.40    0.70
   7   2  -2    1.80    1.00
  -7  -2   2    2.50    1.00
   6   2  -2    1.30    0.80
   6   2  -2    1.80    1.40
   6   2  -2    0.40    1.00
  -6  -2   2    0.40    0.60
  -6  -2   2    1.40    0.80
   5   2  -2    0.50    0.70
   5   2  -2    1.00    0.60
   5   2  -2    1.00    0.90
  -5  -2   2   -0.40    0.50
  -5  -2   2    1.00    0.60
   4   2  -2    7.70    1.00
   4   2  -2    7.90    1.30
   4   2  -2    9.40    0.90
  -4  -2   2    8.30    0.80
  -4  -2   2    8.00    0.80
  -4  -2   2    8.80    0.90
   3   2  -2    0.80    0.40
   3   2  -2   -0.60    0.40
   3   2  -2    1.20    0.90
  -3  -2   2   -0.60    0.30
  -3  -2   2   -0.70    0.30
   2   2  -2   97.79    4.30
   2   2  -2  100.59    4.70
   2   2  -2   94.19    4.50
  -2  -2   2   98.09    4.20
  -2  -2   2   97.59    4.20
   1   2  -2  718.63   30.50
   1   2  -2  770.32   30.50
   1   2  -2  736.43   30.70
   1   2  -2  743.03   30.80
  -1  -2   2  728.03   30.50
  -1  -2   2  761.62   30.40
  -1  -2   2  711.53   30.80
   0   2  -2 1011.50   41.50
   0   2  -2 1045.30   41.50
   0   2  -2 1033.20   41.40
   0   2  -2  963.40   41.60
   0   2  -2  939.81   41.60
   0  -2   2 1075.29   41.50
   0  -2   2 1025.30   41.40
   0  -2   2  945.91   41.50
  -1   2  -2    5.70    0.50
  -1   2  -2    8.20    0.60
  -1   2  -2    7.00    0.50
  -1   2  -2    6.30    0.60
   1  -2   2    6.40    0.50
   1  -2   2    7.00    0.60
   1  -2   2    7.50    0.50
  -2   2  -2 6644.24  266.67
  -2   2  -2 6252.17  265.87
   2  -2   2 6431.76  266.07
  -3   2  -2 2188.18   86.39
  -3   2  -2 2075.49   86.49
  -3   2  -2 2162.98   86.59
   3  -2   2 2001.60   86.29
   3  -2   2 2015.40   86.39
   3  -2   2 2123.99   86.49
  -4   2  -2  414.76   18.10
  -4   2  -2  421.46   18.30
  -4   2  -2  417.16   18.00
   4  -2   2  417.06   17.90
   4  -2   2  429.16   18.20
   4  -2   2  465.55   17.60
  -5   2  -2   10.90    1.20
  -5   2  -2    8.90    1.40
  -5   2  -2   12.80    1.30
   5  -2   2   10.30    1.40
   5  -2   2   13.60    0.70
   5  -2   2   12.40    0.60
   5  -2   2   10.30    1.30
  -6   2  -2   -0.70    0.90
   6  -2   2    0.60    0.20
   6  -2   2   -1.00    0.70
   6  -2   2   -0.10    0.80
   6  -2   2    0.10    0.20
  -7   2  -2   42.80    3.20
   7  -2   2   47.20    3.30
  -8   2  -2    2.20    1.30
   8  -2   2    0.50    1.30
   8  -2   2    0.70    0.60
  -9   2  -2    2.00    1.50
   9  -2   2    1.60    1.00
   9  -2   2    0.00    1.40
 -10   2  -2    3.90    1.60
  10  -2   2    1.80    1.80
   9   1  -2    1.50    1.50
   9   1  -2   -0.80    1.80
  -9  -1   2    1.40    1.10
   8   1  -2   22.00    2.30
   8   1  -2   20.60    2.70
   8   1  -2   15.60    1.60
  -8  -1   2   23.40    2.00
   7   1  -2    0.20    0.60
   7   1  -2    0.60    1.00
   7   1  -2   -0.90    1.50
  -7  -1   2    0.50    0.80
   6   1  -2   -0.30    0.50
   6   1  -2   -0.40    0.50
   6   1  -2   -0.40    1.30
  -6  -1   2    0.00    0.70
  -6  -1   2    0.40    0.50
   5   1  -2    2.50    1.00
   5   1  -2    2.60    0.60
   5   1  -2    1.80    0.80
  -5  -1   2    1.90    0.60
  -5  -1   2    1.90    0.60
   4   1  -2   31.20    1.70
   4   1  -2   29.60    1.60
   4   1  -2   29.90    2.00
  -4  -1   2   28.30    1.60
  -4  -1   2   29.60    1.70
   3   1  -2  250.87   10.30
   3   1  -2  235.98   10.70
   3   1  -2  252.07   10.90
   3   1  -2  240.38   10.40
  -3  -1   2  249.88   10.40
  -3  -1   2  247.48   10.40
   2   1  -2  424.46   17.90
   2   1  -2  418.46   17.80
   2   1  -2  416.96   17.70
   2   1  -2  436.46   18.10
  -2  -1   2  424.06   18.10
  -2  -1   2  435.86   17.80
  -2  -1   2  425.86   17.70
  -2  -1   2  436.66   17.70
   1   1  -2  393.56   16.80
   1   1  -2  398.86   16.70
   1   1  -2  373.06   16.70
   1   1  -2  405.96   16.80
  -1  -1   2  408.36   16.90
  -1  -1   2  449.06   16.80
  -1  -1   2  390.96   16.80
  -1  -1   2  393.36   16.60
  -1  -1   2  420.46   16.60
   0   1  -2  515.25   24.00
   0   1  -2  585.94   24.00
   0   1  -2  613.64   24.00
   0   1  -2  577.34   24.10
   0  -1   2  595.64   24.10
   0  -1   2  574.24   24.00
   0  -1   2  606.44   24.00
  -1   1  -2 3372.76  134.29
  -1   1  -2 3178.88  134.39
  -1   1  -2 3388.56  133.69
   1  -1   2 2990.80  133.59
   1  -1   2 3279.87  134.29
   1  -1   2 3548.74  133.69
   1  -1   2 2951.60  134.09
  -2   1  -2 5591.84  232.18
  -2   1  -2 5960.50  233.18
   2  -1   2 5789.62  232.78
   2  -1   2 5169.18  232.48
  -3   1  -2  568.94   23.80
  -3   1  -2  580.84   23.90
   3  -1   2  555.94   23.70
   3  -1   2  570.64   23.90
  -4   1  -2   55.69    3.00
  -4   1  -2   61.99    3.20
   4  -1   2   55.69    3.10
  -5   1  -2   40.30    2.50
   5  -1   2   35.00    2.30
   5  -1   2   39.40    1.70
   5  -1   2   42.70    2.60
  -6   1  -2    2.80    1.10
   6  -1   2    1.90    0.80
   6  -1   2    0.70    0.80
   6  -1   2    2.30    0.30
  -7   1  -2    1.70    1.30
   7  -1   2    1.30    1.20
   7  -1   2    1.40    1.00
  -8   1  -2   12.70    2.10
   8  -1   2    7.50    1.90
   8  -1   2   11.50    1.60
  -9   1  -2    0.60    1.40
   9  -1   2   -0.40    1.50
   9  -1   2    1.50    1.20
  10   0  -2   14.00    2.40
  10   0  -2    9.30    2.50
   9   0  -2   -1.30    1.80
   9   0  -2    1.00    1.40
  -9   0   2    1.90    1.10
   8   0  -2    3.40    1.90
   8   0  -2    2.30    0.80
   8   0  -2    4.20    1.50
  -8   0   2    6.00    1.30
   7   0  -2   -0.10    0.70
   7   0  -2    0.40    0.60
   7   0  -2    2.00    1.60
  -7   0   2    0.60    0.80
   6   0  -2   67.49    4.10
   6   0  -2   66.09    3.10
   6   0  -2   57.29    3.50
  -6   0   2   57.59    3.20
  -6   0   2   59.39    3.10
   5   0  -2   20.20    2.10
   5   0  -2   16.80    1.60
   5   0  -2   19.20    1.30
  -5   0   2   17.80    1.30
  -5   0   2   19.90    1.40
   4   0  -2   40.20    2.10
   4   0  -2   38.60    2.50
   4   0  -2   40.30    2.30
   4   0  -2   42.10    2.10
  -4   0   2   39.80    2.10
  -4   0   2   41.90    2.10
   3   0  -2  312.57   12.90
   3   0  -2  305.27   12.90
   3   0  -2  306.07   13.30
   3   0  -2  315.57   12.90
   3   0  -2  287.17   13.00
  -3   0   2  303.87   12.90
  -3   0   2  319.57   13.30
  -3   0   2  304.07   12.90
   2   0  -2  298.87   12.30
   2   0  -2  296.87   12.30
   2   0  -2  288.77   12.40
   2   0  -2  289.87   12.60
  -2   0   2  296.17   12.20
  -2   0   2  292.37   12.30
  -2   0   2  298.07   12.40
  -2   0   2  304.37   12.60
  -2   0   2  294.77   12.30
   1   0  -2  939.01   37.90
   1   0  -2  827.32   37.80
   1   0  -2  846.92   37.80
   1   0  -2  925.61   37.80
   1   0  -2  911.71   37.80
  -1   0   2  923.11   37.70
  -1   0   2  939.51   37.70
  -1   0   2 1005.80   37.70
   0   0  -2    2.70    0.30
   0   0  -2    2.70    0.40
   0   0  -2    3.00    0.30
   0   0   2    2.40    0.30
   0   0   2    2.80    0.30
   0   0   2    2.30    0.40
  -1   0  -2  406.16   16.30
  -1   0  -2  410.56   16.20
  -1   0  -2  357.96   16.20
  -1   0  -2  396.76   16.20
   1   0   2  389.26   16.20
   1   0   2  368.66   16.10
  -2   0  -2 1623.94   68.69
  -2   0  -2 1647.34   68.59
  -2   0  -2 1704.23   68.59
   2   0   2 1733.83   68.79
   2   0   2 1613.44   69.49
  -3   0  -2   70.59    3.50
  -3   0  -2   67.59    3.50
  -3   0  -2   70.39    3.00
   3   0   2   69.59    3.40
   3   0   2   65.89    3.50
   3   0   2   76.39    3.00
  -4   0  -2    9.90    1.30
   4   0   2   11.90    0.70
   4   0   2   10.60    1.40
   4   0   2   12.40    1.20
  -5   0  -2    9.00    1.40
   5   0   2    7.10    1.30
   5   0   2    8.10    0.60
   5   0   2    9.30    1.30
  -6   0  -2   16.40    2.00
   6   0   2   16.00    1.90
   6   0   2   13.80    1.90
   6   0   2   15.80    0.90
  -7   0  -2    4.80    1.50
   7   0   2    2.90    1.20
   7   0   2    2.70    1.10
  -8   0  -2    0.60    1.40
   8   0   2    0.10    1.10
   8   0   2    0.30    1.10
  -9   0  -2   -0.20    1.70
   9   0   2    1.60    1.40
   9   0   2   -1.80    1.50
  10  -1  -2   -2.00    1.90
  10  -1  -2    4.00    1.70
 -10   1   2    3.30    1.30
   9  -1  -2   12.50    2.10
   9  -1  -2    9.40    2.40
   9  -1  -2   13.70    1.40
  -9   1   2   17.30    2.00
   8  -1  -2    3.50    1.20
   8  -1  -2    2.10    1.70
  -8   1   2    7.00    1.30
   7  -1  -2   -0.20    0.90
   7  -1  -2    1.60    0.60
   7  -1  -2    2.80    1.50
  -7   1   2    0.50    0.80
   6  -1  -2   20.70    1.80
   6  -1  -2   20.10    2.20
   6  -1  -2   24.80    1.60
  -6   1   2   24.20    1.80
  -6   1   2   22.80    1.60
   5  -1  -2    0.90    0.60
   5  -1  -2    0.80    0.60
   5  -1  -2   -0.10    0.80
  -5   1   2    0.00    0.70
  -5   1   2    0.00    0.50
   4  -1  -2  103.09    4.50
   4  -1  -2  100.89    4.80
   4  -1  -2   88.39    4.50
  -4   1   2   96.99    4.50
  -4   1   2   97.39    4.40
   3  -1  -2   13.70    0.90
   3  -1  -2   13.30    1.10
   3  -1  -2   13.80    1.00
   3  -1  -2   13.80    0.90
   3  -1  -2   13.60    0.90
  -3   1   2   13.60    1.10
  -3   1   2   12.30    0.90
  -3   1   2   13.20    0.90
  -3   1   2   14.40    0.80
  -3   1   2   13.20    1.00
   2  -1  -2  515.55   21.60
   2  -1  -2  517.45   21.70
   2  -1  -2  525.65   21.60
   2  -1  -2  509.75   21.80
   2  -1  -2  519.95   21.70
   2  -1  -2  535.05   21.60
  -2   1   2  519.15   21.70
  -2   1   2  522.95   21.60
  -2   1   2  520.45   21.50
  -2   1   2  508.75   21.70
  -2   1   2  523.45   21.60
   1  -1  -2  178.48    6.50
   1  -1  -2  155.68    6.60
   1  -1  -2  150.98    6.70
   1  -1  -2  146.49    6.60
   1  -1  -2  157.28    6.50
  -1   1   2  148.89    6.60
  -1   1   2  152.08    6.70
  -1   1   2  153.28    6.50
  -1   1   2  150.38    6.70
   0  -1  -2  196.28    8.50
   0  -1  -2  188.58    8.40
   0  -1  -2  208.88    8.60
   0   1   2  201.28    8.50
   0   1   2  199.78    8.40
   0   1   2  204.58    8.60
  -1  -1  -2 1028.50   42.80
  -1  -1  -2  951.30   42.70
  -1  -1  -2 1027.30   42.80
  -1  -1  -2 1068.49   42.60
   1   1   2  999.10   42.70
   1   1   2 1070.09   42.80
   1   1   2 1088.49   42.80
  -2  -1  -2  666.63   27.40
  -2  -1  -2  646.34   27.50
  -2  -1  -2  652.73   27.10
   2   1   2  641.24   27.50
   2   1   2  645.24   27.40
   2   1   2  685.53   27.10
  -3  -1  -2  174.78    7.70
  -3  -1  -2  180.38    8.10
   3   1   2  195.48    7.70
   3   1   2  183.68    8.20
   3   1   2  179.48    8.30
  -4  -1  -2   46.80    2.80
  -4  -1  -2   47.50    2.20
   4   1   2   48.30    3.00
   4   1   2   49.60    2.90
   4   1   2   51.69    2.30
  -5  -1  -2    3.80    1.10
  -5  -1  -2    3.40    0.50
   5   1   2    3.00    1.10
   5   1   2    3.80    1.00
   5   1   2    3.30    0.50
  -6  -1  -2    2.10    1.20
   6   1   2    1.90    1.00
   6   1   2    1.40    0.40
   6   1   2   -0.50    0.80
  -7  -1  -2    4.10    1.50
   7   1   2    2.20    1.20
   7   1   2    5.00    1.40
  -8  -1  -2   15.00    2.30
   8   1   2   13.60    2.10
   8   1   2   16.20    2.50
   9   1   2   -0.80    1.40
  10  -2  -2   10.80    2.60
  10  -2  -2   17.20    2.40
   9  -2  -2   -0.40    0.60
   9  -2  -2   -2.10    1.80
   9  -2  -2   -0.70    1.10
  -9   2   2    0.80    1.10
   8  -2  -2   -1.20    0.90
   8  -2  -2    0.10    1.30
   8  -2  -2    1.30    0.60
  -8   2   2    0.90    1.00
   7  -2  -2   61.39    3.90
   7  -2  -2   54.09    3.50
  -7   2   2   60.89    3.50
   6  -2  -2  123.19    5.70
   6  -2  -2  114.59    5.70
   6  -2  -2  124.69    6.10
  -6   2   2  112.59    5.60
  -6   2   2  118.19    5.70
   5  -2  -2  103.09    5.30
   5  -2  -2  105.89    5.00
   5  -2  -2  112.99    5.00
  -5   2   2  105.89    5.00
  -5   2   2  102.49    4.90
   4  -2  -2  115.19    5.50
   4  -2  -2  124.59    5.50
   4  -2  -2  128.79    5.80
  -4   2   2  124.59    5.50
  -4   2   2  117.99    5.50
  -4   2   2  118.59    5.30
   3  -2  -2  510.25   21.30
   3  -2  -2  494.95   21.20
   3  -2  -2  516.05   21.40
   3  -2  -2  505.35   21.50
  -3   2   2  509.85   21.30
  -3   2   2  519.25   21.10
  -3   2   2  517.35   21.40
  -3   2   2  492.05   21.40
  -3   2   2  519.65   21.20
   2  -2  -2  188.68    8.60
   2  -2  -2  200.08    8.70
   2  -2  -2  208.48    8.60
   2  -2  -2  197.48    8.70
   2  -2  -2  192.38    8.40
  -2   2   2  230.18    8.40
  -2   2   2  198.18    8.80
  -2   2   2  198.78    8.70
  -2   2   2  203.58    8.70
   1  -2  -2  870.31   37.80
   1  -2  -2 1009.40   38.00
   1  -2  -2  951.00   37.80
   1  -2  -2  925.51   37.90
   1  -2  -2  796.12   37.60
  -1   2   2  959.50   38.00
  -1   2   2  934.51   37.90
  -1   2   2  865.01   37.80
   0  -2  -2   39.50    1.90
   0  -2  -2   36.10    2.00
   0  -2  -2   38.40    1.90
   0   2   2   35.60    1.80
   0   2   2   39.30    2.10
   0   2   2   39.30    2.00
  -1  -2  -2  307.17   12.90
   1   2   2  299.37   12.90
   1   2   2  319.67   13.20
   1   2   2  297.97   13.10
   1   2   2  313.87   13.20
  -2  -2  -2   23.30    1.20
   2   2   2   22.20    1.60
   2   2   2   21.50    1.30
   2   2   2   21.10    1.60
  -3  -2  -2  528.05   23.20
   3   2   2  599.84   22.90
   3   2   2  523.45   23.40
   3   2   2  542.85   23.30
  -4  -2  -2    1.80    0.90
   4   2   2    1.00    0.90
   4   2   2    1.10    0.80
   4   2   2    1.90    0.50
  -5  -2  -2    3.80    1.20
   5   2   2    3.80    0.60
   5   2   2    2.40    0.90
   5   2   2    4.00    1.30
  -6  -2  -2    9.50    1.80
   6   2   2    8.50    1.80
   6   2   2    8.10    1.60
  -7  -2  -2    6.50    1.80
   7   2   2    5.10    1.80
   7   2   2    7.00    1.70
  -8  -2  -2    0.60    1.80
   8   2   2    0.30    1.60
   8   2   2   -0.60    1.60
  10  -3  -2   -2.90    1.60
  10  -3  -2    1.20    1.30
 -10   3   2    2.10    1.60
   9  -3  -2    0.80    1.10
   9  -3  -2   -0.70    1.40
   9  -3  -2    2.00    0.70
  -9   3   2    1.60    1.20
   8  -3  -2    0.20    0.90
   8  -3  -2    0.50    1.20
  -8   3   2    0.20    1.00
   7  -3  -2   41.60    2.80
   7  -3  -2   45.80    3.20
   7  -3  -2   40.10    2.80
  -7   3   2   45.60    2.90
   6  -3  -2    1.30    0.90
   6  -3  -2    3.30    0.90
   6  -3  -2    0.50    0.70
  -6   3   2    0.70    0.80
   5  -3  -2  718.33   29.70
   5  -3  -2  704.23   29.60
   5  -3  -2  707.73   29.90
  -5   3   2  705.03   29.50
  -5   3   2  714.63   29.60
  -5   3   2  690.73   29.70
   4  -3  -2   21.90    1.40
   4  -3  -2   25.30    1.60
   4  -3  -2   24.00    1.80
  -4   3   2   22.60    1.40
  -4   3   2   21.90    1.30
  -4   3   2   25.30    1.70
  -4   3   2   25.70    1.50
   3  -3  -2  390.16   16.60
   3  -3  -2  408.36   16.90
   3  -3  -2  407.06   17.00
  -3   3   2  411.86   16.60
  -3   3   2  397.96   16.90
  -3   3   2  385.56   17.10
  -3   3   2  400.56   17.00
  -3   3   2  406.46   17.00
   2  -3  -2   65.99    3.10
   2  -3  -2   64.09    3.00
  -2   3   2   60.99    3.20
  -2   3   2   62.79    3.10
  -2   3   2   63.19    3.10
   1  -3  -2  720.53   29.00
   1  -3  -2  709.43   29.30
   1  -3  -2  731.63   29.30
  -1   3   2  693.03   29.30
  -1   3   2  644.44   28.90
  -1   3   2  715.83   29.40
   0  -3  -2   65.79    3.10
   0  -3  -2   64.09    3.00
   0   3   2   64.49    3.20
   0   3   2   62.69    3.00
   0   3   2   62.09    3.20
   0   3   2   56.69    2.90
   1   3   2  226.18   10.10
   1   3   2  223.28    9.90
   1   3   2  229.78    9.80
   1   3   2  232.78   10.10
   2   3   2    5.80    0.70
   2   3   2    8.10    1.10
   2   3   2    5.90    1.00
   2   3   2    4.70    0.90
   3   3   2   54.59    2.90
   3   3   2   59.29    3.40
   3   3   2   61.89    3.50
  -4  -3  -2    0.90    0.90
   4   3   2    0.00    0.50
   4   3   2   -0.70    0.90
   4   3   2   -0.40    0.90
  -5  -3  -2   49.10    3.40
   5   3   2   54.19    3.70
   5   3   2   50.79    3.70
   5   3   2   56.69    2.80
  -6  -3  -2    0.50    1.30
   6   3   2   -1.30    1.20
   6   3   2    0.60    1.20
  -7  -3  -2   -0.20    1.50
   7   3   2   -1.10    1.30
   7   3   2    0.40    1.50
  11  -4  -2   -1.40    1.30
 -11   4   2    1.70    1.70
  10  -4  -2   27.20    3.00
 -10   4   2   25.80    2.70
   9  -4  -2   22.70    2.30
   9  -4  -2   24.40    3.10
  -9   4   2   22.00    2.40
   8  -4  -2    9.20    1.50
   8  -4  -2    7.10    1.50
   8  -4  -2   10.10    1.70
  -8   4   2    4.80    1.10
  -8   4   2    9.60    1.70
   7  -4  -2   14.60    2.00
   7  -4  -2   12.30    1.50
   7  -4  -2   12.10    1.60
  -7   4   2   12.30    1.70
  -7   4   2   13.00    1.40
   6  -4  -2  172.18    7.80
   6  -4  -2  169.18    8.20
   6  -4  -2  174.48    8.00
  -6   4   2  174.68    7.80
  -6   4   2  178.88    8.20
   5  -4  -2   43.70    2.80
   5  -4  -2   47.00    2.60
   5  -4  -2   45.40    2.30
  -5   4   2   46.70    2.80
  -5   4   2   49.90    2.50
   4  -4  -2   30.10    1.80
   4  -4  -2   27.10    1.40
  -4   4   2   30.40    1.80
  -4   4   2   28.90    2.00
  -4   4   2   29.20    1.90
  -4   4   2   30.50    1.80
  -4   4   2   29.30    1.40
   3  -4  -2  418.16   17.70
   3  -4  -2  419.36   17.50
  -3   4   2  402.96   17.80
  -3   4   2  415.76   17.60
  -3   4   2  418.66   17.60
  -3   4   2  417.56   17.70
   2  -4  -2    1.00    0.50
   2  -4  -2    1.00    0.50
  -2   4   2    0.10    0.60
  -2   4   2    0.10    0.50
  -2   4   2    0.80    0.40
   1  -4  -2   47.40    2.50
   1  -4  -2   47.70    2.10
   1  -4  -2   44.20    2.40
  -1   4   2   46.10    2.60
  -1   4   2   43.50    2.10
  -1   4   2   47.70    2.70
   0  -4  -2  169.38    7.50
   0   4   2  176.58    7.50
   0   4   2  164.08    7.70
   0   4   2  175.18    7.70
   0   4   2  155.98    7.30
   1   4   2   10.80    1.00
   1   4   2    9.10    1.20
   1   4   2    8.10    1.00
   1   4   2    8.10    1.10
   2   4   2   26.50    1.80
   2   4   2   25.00    2.00
   2   4   2   27.10    2.00
   2   4   2   25.90    2.00
   3   4   2    1.40    0.60
   3   4   2   -1.40    0.80
   3   4   2    0.30    1.00
  -4  -4  -2    6.70    1.30
   4   4   2    7.40    1.60
   4   4   2    4.60    1.40
   4   4   2    7.70    1.00
  -5  -4  -2    6.50    1.50
   5   4   2    3.50    1.40
   5   4   2    5.10    0.90
   5   4   2    4.10    1.30
  -6  -4  -2    1.10    1.40
   6   4   2    0.10    1.30
   6   4   2    0.60    1.40
  -7  -4  -2   16.60    2.50
   7   4   2   13.60    2.50
   7   4   2   23.00    3.10
  11  -5  -2    5.70    1.70
  11  -5  -2    2.20    2.00
  10  -5  -2    2.80    1.30
  10  -5  -2    1.00    1.40
 -10   5   2    3.20    1.60
 -10   5   2    2.20    1.00
   9  -5  -2   13.70    2.00
   9  -5  -2   18.90    2.40
   9  -5  -2   15.60    1.90
  -9   5   2   18.40    2.40
  -9   5   2   12.60    1.50
   8  -5  -2  128.39    6.60
   8  -5  -2  135.09    6.40
   8  -5  -2  134.49    6.80
  -8   5   2  123.89    6.20
  -8   5   2  131.09    6.80
   7  -5  -2   38.70    2.90
   7  -5  -2   37.50    2.60
   7  -5  -2   35.10    2.30
  -7   5   2   38.90    2.90
  -7   5   2   35.60    2.40
   6  -5  -2   56.89    2.90
   6  -5  -2   60.69    3.40
   6  -5  -2   55.69    3.50
  -6   5   2   61.59    3.20
  -6   5   2   57.09    3.40
   5  -5  -2   26.20    1.30
   5  -5  -2   27.70    1.90
  -5   5   2   26.20    1.90
  -5   5   2   23.80    2.10
  -5   5   2   28.30    1.90
  -5   5   2   25.70    1.40
   4  -5  -2   13.00    1.40
  -4   5   2   12.90    1.30
  -4   5   2   14.70    1.40
  -4   5   2   13.40    1.50
   3  -5  -2   71.19    3.60
   3  -5  -2   74.89    3.80
  -3   5   2   74.69    3.80
  -3   5   2   69.29    3.90
  -3   5   2   77.29    3.90
   2  -5  -2    0.40    0.60
   2  -5  -2   -0.30    0.50
  -2   5   2   -0.10    0.70
  -2   5   2   -0.20    0.50
   1  -5  -2   -0.30    0.50
   1  -5  -2    0.40    0.30
  -1   5   2    0.20    0.70
  -1   5   2    0.10    0.30
  -1   5   2   -0.60    0.40
  -1   5   2   -0.30    0.60
   0  -5  -2    7.70    1.00
   0   5   2    7.20    1.00
   0   5   2    7.30    0.90
   0   5   2    9.60    1.30
   0   5   2    7.80    1.10
  -1  -5  -2   19.40    1.60
   1   5   2   19.40    1.80
   1   5   2   18.10    1.90
   1   5   2   20.40    1.60
   1   5   2   19.30    1.60
   2   5   2   20.80    2.00
   2   5   2   23.80    1.70
   2   5   2   20.50    1.90
   2   5   2   20.00    2.20
   3   5   2   44.50    3.30
   3   5   2   59.89    3.10
   3   5   2   53.19    3.70
  -4  -5  -2   41.50    2.90
   4   5   2   30.10    2.90
   4   5   2   35.00    3.20
  -5  -5  -2    6.30    1.80
   5   5   2    6.80    1.70
   5   5   2    7.20    1.70
  -6  -5  -2    3.40    1.70
   6   5   2    4.20    1.50
   6   5   2    4.10    1.70
  10  -6  -2    7.20    1.70
 -10   6   2   10.00    2.20
 -10   6   2    5.80    1.30
   9  -6  -2    5.40    1.60
   9  -6  -2    8.20    1.60
   9  -6  -2    6.50    1.30
  -9   6   2    5.20    1.20
  -9   6   2    7.70    2.00
   8  -6  -2    0.40    0.80
   8  -6  -2    0.10    0.70
   8  -6  -2    1.70    1.10
  -8   6   2    0.20    0.90
  -8   6   2   -0.20    1.40
   7  -6  -2   24.30    2.40
   7  -6  -2   23.50    2.30
   7  -6  -2   20.70    1.50
  -7   6   2   20.90    2.20
  -7   6   2   17.70    1.90
   6  -6  -2    1.20    0.40
   6  -6  -2    1.50    1.00
   6  -6  -2    1.10    1.00
  -6   6   2    1.70    1.30
  -6   6   2   -0.20    0.90
  -6   6   2    2.00    0.90
   5  -6  -2   22.80    1.90
  -5   6   2   28.80    2.10
  -5   6   2   26.00    2.00
  -5   6   2   29.20    2.50
   4  -6  -2    6.70    1.10
  -4   6   2    5.90    1.10
  -4   6   2    8.40    1.10
  -4   6   2    5.90    1.30
   3  -6  -2   19.60    1.70
  -3   6   2   16.70    1.80
  -3   6   2   19.60    1.70
   2  -6  -2   82.99    4.10
  -2   6   2   81.49    4.20
  -2   6   2   81.29    4.30
  -2   6   2   82.19    3.30
  -2   6   2   66.89    3.30
   1  -6  -2   20.70    1.60
  -1   6   2   17.60    1.90
  -1   6   2   16.60    1.20
  -1   6   2   17.40    1.70
  -1   6   2   22.70    2.00
   0  -6  -2   41.50    2.60
   0   6   2   44.20    2.70
   0   6   2   39.60    2.40
   0   6   2   41.00    2.90
   0   6   2   42.20    3.00
  -1  -6  -2   82.99    4.40
   1   6   2   81.89    4.60
   1   6   2   84.09    4.40
   1   6   2   79.19    4.30
   1   6   2   82.89    4.70
  -2  -6  -2    1.10    0.90
   2   6   2    0.30    1.00
   2   6   2    0.40    1.30
   2   6   2    1.50    1.20
   2   6   2   -0.10    1.00
   3   6   2   39.20    2.60
   3   6   2   41.20    3.40
   3   6   2   38.60    3.10
  -4  -6  -2    1.20    1.20
   4   6   2    1.80    1.10
   4   6   2    0.80    1.50
   4   6   2    2.20    1.30
  -5  -6  -2    1.10    1.40
   5   6   2   -0.40    1.60
   5   6   2   -0.80    1.30
 -10   7   2    8.10    1.60
 -10   7   2   11.50    2.40
   9  -7  -2    1.80    1.30
   9  -7  -2    4.20    1.30
  -9   7   2    3.20    1.20
  -9   7   2    1.40    1.70
   8  -7  -2   10.30    1.70
   8  -7  -2   12.60    1.80
  -8   7   2   14.20    2.30
  -8   7   2    9.60    1.50
   7  -7  -2   52.29    3.60
   7  -7  -2   54.79    3.60
  -7   7   2   61.39    4.00
  -7   7   2   48.20    3.10
   6  -7  -2   75.99    4.40
  -6   7   2   75.99    4.20
  -6   7   2   75.89    4.30
  -6   7   2   78.19    4.70
   5  -7  -2   42.90    2.80
  -5   7   2   38.50    2.60
  -5   7   2   36.50    2.70
  -5   7   2   37.00    3.10
   4  -7  -2   21.40    1.90
  -4   7   2   14.10    1.90
  -4   7   2   18.30    1.90
   3  -7  -2    6.30    1.20
  -3   7   2    5.30    1.20
  -3   7   2    6.50    1.50
   2  -7  -2   81.19    4.30
  -2   7   2   78.79    4.40
  -2   7   2   82.19    4.70
   1  -7  -2  155.68    7.10
  -1   7   2  163.78    7.40
  -1   7   2  148.19    7.30
  -1   7   2  129.39    6.40
  -1   7   2  136.29    6.90
   0  -7  -2    3.00    1.10
   0   7   2    2.90    1.30
   0   7   2    3.10    1.30
   0   7   2    2.80    1.10
   0   7   2    1.90    0.80
  -1  -7  -2   17.20    2.00
   1   7   2   21.50    2.10
   1   7   2   21.40    2.40
   1   7   2   18.30    1.90
   1   7   2   23.10    2.20
  -2  -7  -2    5.20    1.20
   2   7   2    9.60    1.80
   2   7   2    4.90    1.20
   2   7   2    9.00    1.60
   2   7   2    6.80    1.30
  -3  -7  -2    0.40    1.00
   3   7   2   -0.70    1.00
   3   7   2    0.20    0.90
   3   7   2   -1.20    1.30
  -4  -7  -2    1.70    1.50
  -4  -7  -2    0.20    1.20
   4   7   2    1.00    1.30
   4   7   2   -1.40    1.50
 -10   8   2    1.10    2.00
   9  -8  -2    4.60    1.40
  -9   8   2    0.80    1.20
  -9   8   2    1.40    1.80
   8  -8  -2    2.10    1.20
   8  -8  -2    3.00    1.20
  -8   8   2   -0.30    1.10
  -8   8   2    1.70    1.70
   7  -8  -2   27.50    2.70
   7  -8  -2   29.30    2.70
  -7   8   2   28.00    2.50
  -7   8   2   27.70    3.00
  -7   8   2   27.50    2.50
   6  -8  -2   70.99    4.30
  -6   8   2   71.39    4.70
  -6   8   2   68.19    4.10
  -6   8   2   71.79    4.20
   5  -8  -2   21.40    2.00
  -5   8   2   21.20    2.20
  -5   8   2   23.00    2.30
   4  -8  -2    2.90    1.10
  -4   8   2    2.20    1.10
  -4   8   2    2.40    1.20
   3  -8  -2    4.30    1.20
  -3   8   2    4.60    1.60
  -3   8   2    3.70    1.30
   2  -8  -2    1.00    1.00
  -2   8   2    2.10    1.00
  -2   8   2   -0.80    1.20
   1  -8  -2   -0.30    0.90
  -1   8   2   -0.20    1.30
  -1   8   2    0.50    1.10
  -1   8   2    0.90    1.00
   0  -8  -2   25.30    2.30
   0   8   2   27.70    2.70
   0   8   2   24.50    2.30
   0   8   2   26.90    2.70
  -1  -8  -2    2.20    1.10
   1   8   2    2.50    1.40
   1   8   2    4.10    1.50
   1   8   2    2.60    1.10
  -2  -8  -2    8.50    1.60
   2   8   2    8.20    1.60
   2   8   2    9.30    2.00
   2   8   2   10.60    2.00
   9  -9  -2    2.20    1.40
  -9   9   2    2.00    2.00
   8  -9  -2    7.20    1.70
  -8   9   2    5.70    2.20
   7  -9  -2    0.80    1.40
  -7   9   2   -0.20    1.00
  -7   9   2   -1.00    1.10
  -7   9   2   -1.00    1.50
   6  -9  -2    3.20    1.30
  -6   9   2    1.80    1.10
  -6   9   2    2.30    1.60
   5  -9  -2   -0.10    1.00
  -5   9   2    0.10    1.00
  -5   9   2   -0.40    1.00
   4  -9  -2    0.80    1.00
  -4   9   2    2.00    1.20
  -4   9   2    2.60    1.60
   3  -9  -2    0.70    1.10
  -3   9   2    1.40    1.20
  -3   9   2    1.10    1.50
   2  -9  -2    5.10    1.30
  -2   9   2    6.60    1.60
  -2   9   2    6.30    1.80
   1  -9  -2    9.20    1.60
  -1   9   2    8.50    1.70
  -1   9   2   10.70    2.00
   0  -9  -2    0.60    1.10
   0   9   2    0.60    1.10
   0   9   2    1.00    1.10
   0   9   2    0.00    1.50
   1   9   2   -0.10    1.40
   1   9   2   -0.40    1.00
   1   9   2   -0.40    1.10
   8 -10  -2    2.60    1.30
  -8  10   2    1.00    2.10
  -7  10   2    0.00    1.10
  -7  10   2    1.30    1.80
  -6  10   2   -0.20    1.10
  -6  10   2   -0.20    1.60
  -5  10   2   13.50    2.00
  -5  10   2   19.20    2.70
  -4  10   2   17.20    2.70
  -4  10   2   18.90    2.50
  -3  10   2    1.30    1.30
  -3  10   2    0.80    1.60
  -2  10   2    1.00    1.30
  -2  10   2    0.40    1.50
  -1  10   2   -0.90    1.30
  -1  10   2    0.10    1.40
  -3  12  -3   12.50    2.00
  -3  12  -3   12.80    2.30
  -3  12  -3    9.40    1.80
  -4  12  -3    1.30    1.30
  -4  12  -3    0.80    1.40
  -5  12  -3    0.50    1.30
  -5  12  -3   -0.40    1.50
   5 -12   3    1.80    1.30
  -6  12  -3   -0.10    1.20
  -6  12  -3   -0.70    1.90
   0  11  -3    0.70    1.20
   0  11  -3   -0.10    1.40
  -1  11  -3    1.50    1.30
  -1  11  -3    1.20    1.20
  -1  11  -3    2.70    1.30
  -2  11  -3    1.30    1.20
  -2  11  -3    0.90    1.10
  -2  11  -3    0.20    1.10
  -3  11  -3    4.20    1.50
  -3  11  -3    6.80    1.40
  -3  11  -3    2.80    1.20
   3 -11   3    3.80    1.20
  -4  11  -3    0.00    1.10
  -4  11  -3   -1.00    0.70
  -4  11  -3    0.40    1.30
  -4  11  -3   -1.00    0.90
   4 -11   3    1.20    1.00
  -5  11  -3    3.50    1.30
  -5  11  -3    3.70    1.70
   5 -11   3    4.80    1.30
  -6  11  -3    2.40    1.20
  -6  11  -3    3.70    1.70
   6 -11   3    1.60    1.30
  -7  11  -3   14.00    2.50
   7 -11   3   11.90    2.50
  -8  11  -3    0.90    1.70
   2  10  -3    0.00    1.50
   2  10  -3    0.30    1.30
   2  10  -3    1.60    1.30
   1  10  -3   -0.60    1.10
   1  10  -3   -0.70    1.20
   1  10  -3   -0.30    1.10
   0  10  -3    0.60    1.00
   0  10  -3   -1.00    1.10
   0  10  -3    0.30    1.00
   0  10  -3    0.60    1.00
  -1  10  -3    3.60    1.00
  -1  10  -3    4.00    1.30
  -1  10  -3    4.20    1.30
  -1  10  -3    4.90    1.30
   1 -10   3    4.40    1.00
  -2  10  -3    9.90    1.70
  -2  10  -3   10.70    1.60
  -2  10  -3    9.70    1.50
  -2  10  -3    9.30    1.40
   2 -10   3    9.70    1.30
  -3  10  -3   16.50    1.90
  -3  10  -3   21.00    2.10
  -3  10  -3   17.40    1.80
  -3  10  -3   19.50    2.10
  -3  10  -3   20.10    2.40
   3 -10   3   21.20    1.90
  -4  10  -3   30.60    2.70
  -4  10  -3   25.10    2.40
  -4  10  -3   27.50    2.00
  -4  10  -3   26.90    2.20
  -4  10  -3   27.40    2.40
   4 -10   3   32.40    2.50
  -5  10  -3   32.00    2.20
  -5  10  -3   31.50    2.60
  -5  10  -3   35.60    3.30
  -5  10  -3   32.80    2.40
  -5  10  -3   31.30    2.70
   5 -10   3   35.90    2.70
  -6  10  -3   21.90    2.70
  -6  10  -3   19.90    2.00
  -6  10  -3   18.10    1.90
   6 -10   3   15.10    2.00
  -7  10  -3    6.30    1.90
   7 -10   3    2.40    1.70
  -8  10  -3   15.30    2.50
  -9  10  -3    1.30    1.80
   3   9  -3   -0.50    1.30
   3   9  -3   -0.60    1.10
   3   9  -3   -0.10    1.10
   2   9  -3   -0.80    1.20
   2   9  -3    1.20    1.10
   2   9  -3   -0.10    1.00
   1   9  -3    4.90    1.10
   1   9  -3    4.90    1.30
   1   9  -3    7.40    1.40
   1   9  -3    3.30    1.40
   0   9  -3   20.00    2.30
   0   9  -3   20.20    2.10
   0   9  -3   19.00    2.00
   0   9  -3   22.80    2.10
   0  -9   3   18.80    1.70
  -1   9  -3   11.70    1.60
  -1   9  -3   12.80    1.70
  -1   9  -3   10.80    1.60
  -1   9  -3   10.70    1.50
   1  -9   3    8.70    1.20
  -2   9  -3   21.10    2.10
  -2   9  -3   19.60    2.10
  -2   9  -3   20.50    1.80
  -2   9  -3   16.60    1.80
  -2   9  -3   20.60    2.00
   2  -9   3   20.50    1.80
  -3   9  -3   22.30    1.90
  -3   9  -3   17.50    1.70
  -3   9  -3   20.00    1.70
  -3   9  -3   20.30    2.00
  -3   9  -3   19.90    2.10
   3  -9   3   20.10    1.80
  -4   9  -3    1.80    0.80
  -4   9  -3    1.00    0.70
  -4   9  -3    2.10    0.80
  -4   9  -3    2.20    1.00
  -4   9  -3    2.70    1.20
   4  -9   3    3.00    1.00
  -5   9  -3   27.90    2.70
  -5   9  -3   28.90    1.90
  -5   9  -3   32.70    2.00
  -5   9  -3   29.90    2.30
  -5   9  -3   27.90    2.40
   5  -9   3   27.50    2.50
  -6   9  -3    1.30    0.80
  -6   9  -3    0.90    1.40
  -6   9  -3    1.60    0.90
   6  -9   3    1.00    0.80
   6  -9   3   -0.60    1.10
  -7   9  -3    6.30    1.80
  -7   9  -3    6.50    1.30
   7  -9   3    7.80    1.20
   7  -9   3    5.10    1.60
  -8   9  -3    1.60    1.50
   8  -9   3    0.60    0.90
  -9   9  -3   -0.30    1.60
   9  -9   3    0.00    1.20
   4   8  -3   -0.80    1.00
   4   8  -3   -1.70    1.40
   4   8  -3   -0.80    1.20
   3   8  -3    1.20    1.40
   3   8  -3    1.00    1.00
   3   8  -3    2.30    1.30
   2   8  -3    1.20    1.20
   2   8  -3   -1.50    1.00
   2   8  -3    1.40    1.00
   2   8  -3   -0.30    0.80
   1   8  -3   55.99    3.60
   1   8  -3   45.60    3.30
   1   8  -3   47.50    3.20
   1   8  -3   51.49    3.00
  -1  -8   3   54.69    2.80
   0   8  -3  266.87   12.40
   0   8  -3  280.67   12.30
   0   8  -3  268.47   12.20
   0   8  -3  283.17   12.60
   0  -8   3  288.07   12.00
  -1   8  -3   41.10    2.60
  -1   8  -3   38.80    2.50
  -1   8  -3   39.00    2.50
  -1   8  -3   37.70    2.40
  -1   8  -3   39.30    2.70
   1  -8   3   37.70    2.30
  -2   8  -3    1.50    0.80
  -2   8  -3    0.80    0.60
  -2   8  -3    1.30    0.70
  -2   8  -3    1.10    0.70
  -2   8  -3    1.60    0.80
  -2   8  -3    1.00    0.80
   2  -8   3    0.50    0.70
  -3   8  -3   46.10    2.60
  -3   8  -3   43.70    2.90
  -3   8  -3   46.50    2.70
  -3   8  -3   46.50    2.60
  -3   8  -3   43.50    2.60
   3  -8   3   46.20    2.80
  -4   8  -3   43.60    2.70
  -4   8  -3   44.70    2.40
  -4   8  -3   41.00    2.90
  -4   8  -3   41.00    2.60
  -4   8  -3   43.30    2.40
   4  -8   3   39.70    2.60
  -5   8  -3   20.40    1.40
  -5   8  -3   18.70    2.10
  -5   8  -3   21.80    1.70
  -5   8  -3   19.70    1.70
   5  -8   3   21.10    2.00
   5  -8   3   20.70    1.60
  -6   8  -3    5.30    1.50
   6  -8   3    5.60    1.00
   6  -8   3    7.60    1.30
   6  -8   3    4.50    1.30
   7  -8   3    3.70    1.10
   7  -8   3    1.90    1.10
  -8   8  -3    1.20    1.50
   8  -8   3    1.50    1.10
  -9   8  -3    1.00    1.70
   9  -8   3    0.00    1.10
 -10   8  -3    0.20    1.70
  10  -8   3   -1.70    1.30
   5   7  -3    1.90    1.60
   5   7  -3    1.50    1.50
   5   7  -3    1.60    1.10
   4   7  -3   -0.90    0.80
   4   7  -3   -0.30    0.90
   4   7  -3   -0.50    1.10
   3   7  -3   29.70    2.40
   3   7  -3   30.10    2.70
   3   7  -3   32.10    3.00
  -3  -7   3   32.70    2.10
   2   7  -3   15.90    1.50
   2   7  -3   12.00    1.70
   2   7  -3   14.50    1.90
   2   7  -3   15.60    1.60
  -2  -7   3   17.30    1.40
   1   7  -3  103.69    5.00
   1   7  -3  107.79    5.50
   1   7  -3   96.29    5.20
   1   7  -3   98.59    4.90
  -1  -7   3  109.99    4.80
   0   7  -3   32.50    2.30
   0   7  -3   36.50    2.40
   0   7  -3   29.90    2.10
   0   7  -3   34.70    2.20
   0  -7   3   36.00    2.00
  -1   7  -3    5.70    0.90
  -1   7  -3    6.10    0.90
  -1   7  -3    5.40    0.90
  -1   7  -3    5.30    0.90
  -1   7  -3    5.90    0.70
  -1   7  -3    6.20    1.00
   1  -7   3    6.40    0.80
  -2   7  -3   17.70    1.30
  -2   7  -3   19.30    1.50
  -2   7  -3   20.60    1.50
  -2   7  -3   19.30    1.40
  -2   7  -3   20.00    1.50
  -2   7  -3   17.20    1.60
   2  -7   3   21.40    1.40
  -3   7  -3    0.20    0.60
  -3   7  -3    0.70    0.60
  -3   7  -3    0.70    0.50
  -3   7  -3   -0.30    0.70
  -3   7  -3    0.80    0.60
  -3   7  -3    1.00    0.50
   3  -7   3    0.40    0.60
  -4   7  -3  120.79    5.40
  -4   7  -3  121.19    6.00
  -4   7  -3  116.49    5.60
   4  -7   3  124.69    5.80
   4  -7   3  120.49    5.50
   4  -7   3  120.79    5.50
  -5   7  -3   -0.70    0.60
  -5   7  -3   -1.10    0.50
   5  -7   3   -0.40    0.70
   5  -7   3   -0.10    0.60
   5  -7   3    0.30    0.40
   5  -7   3    0.50    0.40
  -6   7  -3   -1.50    1.00
   6  -7   3   -1.70    0.90
   6  -7   3    0.10    0.70
   6  -7   3    0.80    0.50
  -7   7  -3   12.80    1.90
   7  -7   3   17.80    1.70
  -8   7  -3    0.40    1.40
   8  -7   3   -1.70    0.90
  -9   7  -3    7.20    2.00
   9  -7   3    4.80    1.50
 -10   7  -3    2.20    1.70
  10  -7   3    0.00    1.40
   6   6  -3   -1.20    1.40
   6   6  -3   -0.50    1.30
   6   6  -3   -0.10    0.90
   5   6  -3    1.30    1.30
   5   6  -3    2.60    1.50
   5   6  -3    2.00    1.00
   4   6  -3   57.49    4.10
   4   6  -3   56.09    3.30
   4   6  -3   55.49    3.80
  -4  -6   3   53.49    2.90
   3   6  -3   55.29    3.30
   3   6  -3   51.29    3.40
   3   6  -3   59.49    3.90
  -3  -6   3   58.89    2.90
  -3  -6   3   57.59    2.90
   2   6  -3    0.50    0.60
   2   6  -3    0.40    0.80
   2   6  -3    0.90    0.60
   2   6  -3   -0.20    0.70
  -2  -6   3    1.60    0.50
  -2  -6   3    0.80    0.50
   1   6  -3   45.20    2.90
   1   6  -3   50.29    3.10
   1   6  -3   48.70    2.60
   1   6  -3   48.30    2.70
  -1  -6   3   54.69    2.50
   0   6  -3   49.70    2.80
   0   6  -3   47.70    2.70
   0   6  -3   44.50    2.50
   0   6  -3   46.60    2.50
   0   6  -3   47.10    2.50
   0  -6   3   49.50    2.40
  -1   6  -3  366.36   15.70
  -1   6  -3  363.06   15.80
  -1   6  -3  370.06   15.80
  -1   6  -3  382.86   15.90
  -1   6  -3  354.16   15.80
   1  -6   3  388.46   15.70
  -2   6  -3    3.80    0.60
  -2   6  -3    3.80    0.60
  -2   6  -3    3.50    0.70
  -2   6  -3    4.00    0.80
  -2   6  -3    4.50    0.70
   2  -6   3    3.40    0.80
   2  -6   3    4.10    0.70
  -3   6  -3  364.66   15.80
  -3   6  -3  373.66   16.10
  -3   6  -3  357.26   15.80
  -3   6  -3  373.06   15.60
   3  -6   3  384.56   15.80
   3  -6   3  386.96   15.80
   3  -6   3  369.56   15.90
  -4   6  -3    3.90    0.70
  -4   6  -3    3.60    0.50
  -4   6  -3    3.20    0.90
  -4   6  -3    3.50    0.60
   4  -6   3    4.20    0.70
   4  -6   3    3.60    0.80
  -5   6  -3    2.80    1.10
  -5   6  -3    3.20    0.70
   5  -6   3    3.00    0.90
   5  -6   3    3.70    0.50
   5  -6   3    3.00    0.70
   5  -6   3    3.20    0.40
  -6   6  -3   22.40    2.30
   6  -6   3   27.90    1.50
   6  -6   3   23.90    1.50
   6  -6   3   27.80    2.00
  -7   6  -3   37.90    3.20
   7  -6   3   46.70    2.90
  -8   6  -3    1.80    1.10
   8  -6   3    2.20    1.20
  -9   6  -3    1.10    1.50
   9  -6   3   -1.40    1.20
 -10   6  -3    3.20    1.80
  10  -6   3   -1.20    1.40
   7   5  -3    1.70    1.50
   7   5  -3    0.00    1.00
   7   5  -3    0.50    1.20
   6   5  -3   33.70    3.00
   6   5  -3   43.10    3.80
   6   5  -3   39.70    2.70
   5   5  -3    0.10    1.20
   5   5  -3   -0.90    1.00
   5   5  -3   -0.60    1.40
  -5  -5   3    0.00    0.80
   4   5  -3    7.00    1.20
   4   5  -3    7.80    1.50
   4   5  -3    6.00    1.40
  -4  -5   3    8.60    1.00
  -4  -5   3    9.00    0.90
   3   5  -3   58.99    3.60
   3   5  -3   60.29    3.10
   3   5  -3   56.49    3.40
  -3  -5   3   62.39    2.90
  -3  -5   3   58.99    3.10
  -3  -5   3   57.29    2.80
   2   5  -3   19.70    1.20
   2   5  -3   19.20    1.70
   2   5  -3   19.80    1.50
  -2  -5   3   18.40    1.20
  -2  -5   3   19.30    1.20
  -2  -5   3   19.80    1.20
   1   5  -3  189.18    8.80
   1   5  -3  193.38    8.50
   1   5  -3  200.48    9.00
   1   5  -3  198.58    8.70
  -1  -5   3  204.78    8.40
  -1  -5   3  201.48    8.50
   0   5  -3   29.40    1.70
   0   5  -3   29.30    1.90
   0   5  -3   31.50    1.80
   0   5  -3   30.30    1.70
   0   5  -3   29.30    1.80
   0  -5   3   31.50    1.60
   0  -5   3   31.20    1.70
  -1   5  -3   73.29    3.40
  -1   5  -3   72.19    3.40
  -1   5  -3   68.79    3.40
  -1   5  -3   72.49    3.40
  -1   5  -3   69.29    3.20
  -1   5  -3   71.79    3.40
   1  -5   3   74.89    3.30
   1  -5   3   69.19    3.60
  -2   5  -3   22.60    1.40
  -2   5  -3   21.50    1.30
  -2   5  -3   21.40    1.50
  -2   5  -3   20.50    1.20
  -2   5  -3   25.90    1.40
   2  -5   3   21.90    1.40
   2  -5   3   20.70    1.40
   2  -5   3   21.30    1.40
  -3   5  -3  154.68    6.40
  -3   5  -3  145.69    6.90
  -3   5  -3  151.78    6.60
  -3   5  -3  145.79    6.70
   3  -5   3  156.28    6.70
   3  -5   3  151.58    6.80
   3  -5   3  152.38    6.50
  -4   5  -3    9.70    0.90
  -4   5  -3    8.90    1.00
  -4   5  -3    8.40    1.30
   4  -5   3   11.00    1.00
   4  -5   3    9.90    0.60
   4  -5   3   11.20    0.60
  -5   5  -3   -1.70    0.80
   5  -5   3    0.80    0.60
   5  -5   3    0.00    0.30
   5  -5   3   -0.20    0.20
  -6   5  -3   -1.60    0.90
   6  -5   3    0.60    0.30
   6  -5   3    0.60    0.80
   6  -5   3   -0.60    0.50
  -7   5  -3    3.90    1.50
   7  -5   3    3.60    0.80
   7  -5   3    6.10    1.30
  -8   5  -3    0.90    1.30
   8  -5   3    1.10    1.20
  -9   5  -3    2.10    1.50
   9  -5   3   -0.80    1.30
 -10   5  -3    0.80    1.60
  10  -5   3   -1.20    1.50
   8   4  -3   -1.20    1.00
   8   4  -3   -0.20    1.50
   8   4  -3   -0.70    1.70
   7   4  -3    1.00    1.40
   7   4  -3   -0.40    1.50
   7   4  -3   -1.00    1.00
   6   4  -3   26.90    2.10
   6   4  -3   26.10    3.20
   6   4  -3   22.60    2.40
  -6  -4   3   27.50    2.10
   5   4  -3   52.39    3.90
   5   4  -3   48.90    3.50
   5   4  -3   57.09    3.00
  -5  -4   3   49.20    2.70
  -5  -4   3   45.20    2.70
   4   4  -3    2.10    1.30
   4   4  -3    2.90    0.80
   4   4  -3    3.10    0.90
  -4  -4   3    4.00    0.60
  -4  -4   3    2.90    0.60
  -4  -4   3    3.40    0.60
   3   4  -3   45.60    2.90
   3   4  -3   50.49    3.30
   3   4  -3   49.90    2.70
  -3  -4   3   52.29    2.40
  -3  -4   3   52.79    2.40
  -3  -4   3   48.10    2.40
   2   4  -3  523.25   22.70
   2   4  -3  526.75   22.30
   2   4  -3  501.85   22.50
  -2  -4   3  548.95   22.00
  -2  -4   3  546.35   22.00
  -2  -4   3  535.45   22.00
   1   4  -3  637.44   26.40
   1   4  -3  605.24   26.20
   1   4  -3  603.64   25.80
   1   4  -3  609.74   26.10
  -1  -4   3  643.94   25.80
  -1  -4   3  644.94   25.90
   0   4  -3  324.47   13.90
   0   4  -3  327.27   14.20
   0   4  -3  333.47   13.90
   0   4  -3  331.97   13.80
   0   4  -3  327.97   14.00
   0   4  -3  339.17   14.10
   0  -4   3  338.37   13.90
   0  -4   3  326.77   14.20
   0  -4   3  338.87   13.80
  -1   4  -3   52.69    2.60
  -1   4  -3   50.49    2.50
  -1   4  -3   49.99    2.50
  -1   4  -3   54.59    2.40
  -1   4  -3   54.49    2.60
   1  -4   3   57.29    2.70
   1  -4   3   50.79    2.50
  -2   4  -3   76.19    3.50
  -2   4  -3   72.59    3.40
  -2   4  -3   77.29    3.30
  -2   4  -3   72.89    3.60
   2  -4   3   74.29    3.50
   2  -4   3   79.79    3.50
   2  -4   3   72.69    3.30
  -3   4  -3  334.57   14.40
  -3   4  -3  346.67   14.20
  -3   4  -3  345.87   14.60
   3  -4   3  337.77   14.40
   3  -4   3  333.17   14.20
  -4   4  -3   33.20    1.60
  -4   4  -3   31.80    2.20
   4  -4   3   31.00    1.60
  -5   4  -3    2.40    1.10
   5  -4   3    4.30    0.50
   5  -4   3    4.10    0.50
   5  -4   3    3.40    0.70
  -6   4  -3    4.50    1.10
  -6   4  -3    5.60    0.70
   6  -4   3    4.30    1.10
   6  -4   3    3.60    0.70
   6  -4   3    6.20    0.70
   6  -4   3    5.10    0.60
  -7   4  -3    0.00    1.20
   7  -4   3    0.20    1.00
   7  -4   3    0.20    0.70
  -8   4  -3    3.30    1.40
   8  -4   3   -0.50    1.20
   8  -4   3    1.80    0.90
  -9   4  -3    2.40    1.50
   9  -4   3   -0.70    1.40
 -10   4  -3    3.70    1.70
  10  -4   3   -0.60    1.70
   8   3  -3    1.60    1.10
   8   3  -3    2.20    1.30
   8   3  -3    3.40    2.00
   7   3  -3   -0.10    1.20
   7   3  -3   -0.30    0.90
   7   3  -3    0.40    1.70
   6   3  -3   59.79    4.30
   6   3  -3   53.89    3.80
   6   3  -3   59.29    3.10
  -6  -3   3   52.39    3.00
  -6  -3   3   55.19    3.00
   5   3  -3   16.70    1.50
   5   3  -3   16.30    2.20
   5   3  -3   13.80    1.80
  -5  -3   3   17.10    1.30
  -5  -3   3   15.40    1.30
   4   3  -3   93.49    5.00
   4   3  -3   98.09    4.60
   4   3  -3  101.19    5.20
  -4  -3   3   98.09    4.40
  -4  -3   3   98.29    4.40
  -4  -3   3   97.59    4.40
   3   3  -3    1.90    0.70
   3   3  -3    1.60    1.00
   3   3  -3    1.10    0.60
  -3  -3   3    0.40    0.30
  -3  -3   3    0.60    0.30
  -3  -3   3    0.60    0.30
   2   3  -3   -0.40    0.30
   2   3  -3   -0.40    0.80
   2   3  -3    0.10    0.50
  -2  -3   3    0.00    0.20
   1   3  -3  859.01   35.20
   1   3  -3  883.51   34.70
   1   3  -3  799.52   34.90
   1   3  -3  785.22   34.90
   1   3  -3  864.81   35.10
  -1  -3   3  851.01   35.20
  -1  -3   3  851.71   34.70
   0   3  -3  333.97   14.00
   0   3  -3  318.77   13.60
   0   3  -3  329.57   13.80
   0   3  -3  343.07   13.90
   0   3  -3  323.87   13.70
   0  -3   3  322.57   13.70
   0  -3   3  335.37   14.00
  -1   3  -3  215.78    9.10
  -1   3  -3  221.38    9.10
  -1   3  -3  211.68    9.10
  -1   3  -3  214.88    9.20
   1  -3   3  207.98    9.10
   1  -3   3  224.08    9.20
   1  -3   3  220.18    9.10
  -2   3  -3   75.19    3.20
  -2   3  -3   68.99    3.30
  -2   3  -3   71.29    3.50
   2  -3   3   71.09    3.20
   2  -3   3   72.29    3.40
  -3   3  -3  239.58   10.40
  -3   3  -3  240.88   10.10
  -3   3  -3  237.38   10.60
   3  -3   3  246.98   10.10
   3  -3   3  245.18   10.40
  -4   3  -3 2030.50   85.89
  -4   3  -3 2043.00   86.09
  -4   3  -3 1984.60   85.89
   4  -3   3 2139.39   85.49
   4  -3   3 2182.98   85.99
   4  -3   3 2094.79   86.29
  -5   3  -3    1.10    1.00
   5  -3   3    0.60    0.80
   5  -3   3    0.40    0.20
  -6   3  -3   15.10    2.00
  -6   3  -3   19.40    1.40
   6  -3   3   19.80    1.90
   6  -3   3   17.10    1.50
  -7   3  -3   -1.50    1.10
   7  -3   3   -0.80    1.10
  -8   3  -3    0.30    1.30
   8  -3   3   -0.10    1.30
   8  -3   3    1.00    0.90
  -9   3  -3   13.30    2.30
   9  -3   3   10.90    2.00
 -10   3  -3    3.40    1.60
  10  -3   3   -0.30    1.70
   9   2  -3    5.40    2.30
   9   2  -3    4.90    1.80
   8   2  -3   -1.40    1.80
   8   2  -3    1.20    0.90
   8   2  -3    3.10    1.50
   7   2  -3   44.80    3.70
   7   2  -3   41.90    3.40
   7   2  -3   47.30    2.80
  -7  -2   3   54.09    2.90
   6   2  -3   19.70    1.60
   6   2  -3   23.10    2.90
   6   2  -3   13.90    1.70
  -6  -2   3   18.60    1.50
  -6  -2   3   17.90    1.40
   5   2  -3   21.20    1.80
   5   2  -3   23.50    1.70
   5   2  -3   23.50    2.60
  -5  -2   3   24.30    1.50
  -5  -2   3   24.30    1.50
   4   2  -3    5.70    0.80
   4   2  -3    6.30    1.30
   4   2  -3    5.90    0.90
  -4  -2   3    6.40    0.60
  -4  -2   3    5.70    0.60
   3   2  -3  116.39    5.70
   3   2  -3  116.79    5.40
   3   2  -3  122.19    5.90
  -3  -2   3  125.19    5.20
  -3  -2   3  125.89    5.20
   2   2  -3  277.67   12.00
   2   2  -3  280.87   12.20
   2   2  -3  281.57   12.30
  -2  -2   3  291.47   11.70
   1   2  -3  385.36   16.20
   1   2  -3  389.96   16.30
   1   2  -3  382.86   16.40
  -1  -2   3  391.16   16.40
   0   2  -3 1154.98   44.90
   0   2  -3 1052.79   44.90
   0   2  -3 1074.89   44.80
   0   2  -3 1111.99   44.90
   0  -2   3 1143.59   44.90
   0  -2   3 1054.79   44.80
   0  -2   3 1048.90   44.80
   0  -2   3 1044.00   44.80
  -1   2  -3 1112.79   49.70
  -1   2  -3 1113.39   49.40
  -1   2  -3 1087.49   49.60
  -1   2  -3 1249.18   49.50
   1  -2   3 1304.57   49.50
   1  -2   3 1249.07   49.30
   1  -2   3 1262.37   49.40
  -2   2  -3  722.43   33.20
  -2   2  -3  807.92   33.10
  -2   2  -3  826.72   33.50
   2  -2   3  807.32   33.20
   2  -2   3  837.72   33.20
   2  -2   3  829.32   33.40
  -3   2  -3  230.78    9.80
  -3   2  -3  217.58    9.20
  -3   2  -3  214.58    9.40
   3  -2   3  222.18    9.30
   3  -2   3  224.28    9.70
  -4   2  -3 1081.79   45.90
  -4   2  -3 1055.19   45.50
   4  -2   3 1118.49   45.80
   4  -2   3 1141.79   45.50
  -5   2  -3  187.58    8.70
  -5   2  -3  194.28    9.10
   5  -2   3  203.88    9.10
   5  -2   3  201.68    8.60
  -6   2  -3   53.99    3.60
   6  -2   3   58.69    3.50
   6  -2   3   55.99    3.10
  -7   2  -3   -0.70    1.20
   7  -2   3   -0.80    1.20
   7  -2   3   -0.90    0.70
  -8   2  -3    3.00    1.60
   8  -2   3    3.70    1.10
  -9   2  -3    1.90    1.60
   9  -2   3    0.50    1.60
   9   1  -3   15.80    2.30
   9   1  -3   11.60    1.50
   9   1  -3    9.90    2.50
   8   1  -3   19.30    2.90
   8   1  -3   21.00    2.30
   8   1  -3   23.90    1.90
  -8  -1   3   25.10    2.10
   7   1  -3    0.00    0.80
   7   1  -3   -0.10    1.00
   7   1  -3   -1.30    1.60
  -7  -1   3    1.50    0.80
   6   1  -3   17.50    2.00
   6   1  -3   27.20    2.90
   6   1  -3   24.00    1.70
  -6  -1   3   25.40    1.60
  -6  -1   3   23.80    1.60
   5   1  -3  158.18    7.90
   5   1  -3  176.88    7.60
  -5  -1   3  170.88    7.50
  -5  -1   3  178.18    7.50
   4   1  -3  177.58    7.70
   4   1  -3  170.38    7.90
   4   1  -3  174.08    7.50
   4   1  -3  178.18    8.20
  -4  -1   3  171.68    7.50
  -4  -1   3  179.28    7.50
   3   1  -3 1343.07   57.69
   3   1  -3 1369.56   57.89
   3   1  -3 1409.46   57.59
   3   1  -3 1437.06   57.59
  -3  -1   3 1378.76   57.59
  -3  -1   3 1448.76   57.49
  -3  -1   3 1394.86   57.49
   2   1  -3   92.29    3.90
   2   1  -3   91.39    4.20
   2   1  -3   91.39    3.90
   2   1  -3   84.29    4.10
   2   1  -3   92.69    4.40
  -2  -1   3   89.79    3.90
  -2  -1   3   92.29    4.40
  -2  -1   3   96.19    3.90
   1   1  -3  180.98    8.00
   1   1  -3  184.68    8.20
   1   1  -3  186.98    8.00
   1   1  -3  191.98    8.20
   1   1  -3  198.28    8.20
   1   1  -3  181.68    8.30
  -1  -1   3  197.98    8.40
  -1  -1   3  186.78    8.00
  -1  -1   3  220.78    8.20
   0   1  -3   13.00    0.80
   0   1  -3   14.00    0.80
   0   1  -3   12.60    0.80
   0   1  -3   12.90    0.90
   0   1  -3   12.10    0.80
   0   1  -3   13.30    0.80
   0  -1   3   13.40    0.80
  -1   1  -3  136.99    5.90
  -1   1  -3  133.99    5.90
  -1   1  -3  145.79    6.10
   1  -1   3  138.49    5.90
   1  -1   3  142.49    6.10
  -2   1  -3 1652.83   67.29
  -2   1  -3 1790.72   67.09
  -2   1  -3 1538.25   67.39
   2  -1   3 1581.54   67.19
   2  -1   3 1579.94   66.99
  -3   1  -3  556.44   23.80
  -3   1  -3  579.84   24.10
   3  -1   3  568.24   24.00
   3  -1   3  576.74   23.80
  -4   1  -3  511.75   21.30
  -4   1  -3  486.95   21.10
   4  -1   3  500.85   21.30
  -5   1  -3  201.58    9.60
   5  -1   3  220.48    9.80
  -6   1  -3   13.40    1.90
   6  -1   3   10.60    1.40
   6  -1   3   10.80    1.80
  -7   1  -3    8.50    1.80
   7  -1   3    6.50    1.70
   7  -1   3    7.30    1.40
  -8   1  -3    6.90    1.90
   8  -1   3    5.30    1.80
  -9   1  -3    4.30    1.90
   9  -1   3    3.20    1.60
   9  -1   3    2.60    1.60
  10   0  -3    5.80    1.90
  10   0  -3    1.50    2.30
   9   0  -3   28.40    2.10
   9   0  -3   21.00    3.20
   9   0  -3   28.10    3.00
  -9   0   3   31.60    2.50
   8   0  -3   -0.30    0.80
   8   0  -3   -1.60    1.00
   8   0  -3   -2.00    1.70
  -8   0   3    1.00    1.00
   7   0  -3    6.10    1.90
   7   0  -3    4.70    1.30
   7   0  -3    8.00    1.10
  -7   0   3    7.80    1.20
   6   0  -3   -1.20    0.70
   6   0  -3    0.40    1.20
   6   0  -3   -0.40    0.50
  -6   0   3   -0.60    0.60
  -6   0   3   -0.10    0.40
   5   0  -3  107.69    5.50
   5   0  -3  103.29    4.80
   5   0  -3   97.39    5.10
  -5   0   3  105.29    4.80
  -5   0   3  106.29    4.80
   4   0  -3  131.09    5.60
   4   0  -3  133.29    5.60
   4   0  -3  123.29    6.10
   4   0  -3  118.19    5.60
   4   0  -3  115.09    5.80
  -4   0   3  127.79    5.30
  -4   0   3  126.29    5.50
  -4   0   3  126.69    5.60
   3   0  -3  636.54   27.10
   3   0  -3  641.74   26.60
   3   0  -3  653.93   26.60
   3   0  -3  624.04   26.80
  -3   0   3  656.83   26.50
  -3   0   3  630.44   26.60
  -3   0   3  646.44   26.60
   2   0  -3   98.39    4.40
   2   0  -3  100.09    4.30
   2   0  -3   98.69    4.50
   2   0  -3   99.09    4.60
   2   0  -3  100.09    4.80
   2   0  -3   99.79    4.40
  -2   0   3  112.19    4.50
  -2   0   3   98.69    4.40
  -2   0   3  102.29    4.40
  -2   0   3  103.89    4.80
   1   0  -3  340.67   14.70
   1   0  -3  358.56   14.40
   1   0  -3  346.67   14.50
   1   0  -3  332.07   14.40
   1   0  -3  382.96   14.50
   1   0  -3  334.47   14.50
  -1   0   3  341.07   14.50
  -1   0   3  331.77   14.50
   0   0  -3  552.04   22.90
   0   0  -3  543.75   22.80
   0   0  -3  520.75   22.80
   0   0   3  555.54   22.80
   0   0   3  550.94   22.90
   0   0   3  570.34   22.80
  -1   0  -3  227.88   10.10
   1   0   3  246.48   10.10
   1   0   3  238.58   10.10
  -2   0  -3   48.70    2.40
  -2   0  -3   47.70    2.60
  -2   0  -3   48.20    2.10
   2   0   3   50.49    2.40
   2   0   3   47.20    2.50
  -3   0  -3   53.49    2.90
  -3   0  -3   50.19    2.20
   3   0   3   50.59    2.90
   3   0   3   55.19    2.70
  -4   0  -3   29.30    1.30
  -4   0  -3   30.10    2.20
   4   0   3   28.30    2.10
   4   0   3   29.30    1.90
  -5   0  -3    7.30    1.30
   5   0   3    9.70    1.40
   5   0   3    7.90    1.20
  -6   0  -3  147.39    7.20
   6   0   3  140.59    7.30
   6   0   3  143.29    7.00
  -7   0  -3    3.20    1.50
   7   0   3    2.20    1.10
   7   0   3    1.50    1.50
  -8   0  -3   17.10    2.50
   8   0   3   16.30    2.50
   8   0   3   18.80    2.60
  -9   0  -3    1.70    1.80
   9   0   3   -1.20    1.60
   9   0   3   -0.60    1.50
  10  -1  -3   -3.40    2.10
  10  -1  -3    0.80    1.40
 -10   1   3    2.80    1.40
   9  -1  -3   -3.10    1.70
   9  -1  -3    0.50    1.20
   9  -1  -3   -0.50    0.90
  -9   1   3    1.50    1.10
   8  -1  -3    0.30    0.80
   8  -1  -3   -1.30    0.90
   8  -1  -3    0.00    1.20
  -8   1   3   -0.50    0.80
   7  -1  -3   44.70    2.50
   7  -1  -3   35.20    2.80
  -7   1   3   47.40    2.80
   6  -1  -3    8.90    1.30
   6  -1  -3   14.90    1.30
   6  -1  -3   13.00    1.80
   6  -1  -3   12.10    1.30
  -6   1   3   12.50    1.30
  -6   1   3   13.70    1.30
   5  -1  -3    3.00    1.00
   5  -1  -3    3.30    0.70
   5  -1  -3    4.20    0.80
  -5   1   3    4.50    0.50
  -5   1   3    3.20    0.80
  -5   1   3    3.10    0.70
   4  -1  -3    9.90    1.10
   4  -1  -3   10.80    1.40
   4  -1  -3   14.10    1.10
  -4   1   3   12.10    1.00
  -4   1   3   12.40    1.00
  -4   1   3   11.30    0.80
   3  -1  -3   31.20    1.70
   3  -1  -3   32.60    1.70
   3  -1  -3   30.40    2.00
   3  -1  -3   30.20    1.70
  -3   1   3   31.90    1.60
  -3   1   3   34.00    1.80
  -3   1   3   31.00    1.70
   2  -1  -3    1.20    0.40
   2  -1  -3    1.40    0.40
   2  -1  -3    1.50    0.30
   2  -1  -3    1.30    0.20
   2  -1  -3    1.70    0.30
   2  -1  -3    2.20    0.40
   2  -1  -3    0.70    0.40
  -2   1   3    1.50    0.30
  -2   1   3    1.90    0.40
  -2   1   3    1.10    0.40
   1  -1  -3  239.18   10.40
   1  -1  -3  241.58   10.30
   1  -1  -3  243.98   10.50
   1  -1  -3  244.48   10.40
  -1   1   3  240.48   10.50
  -1   1   3  242.78   10.50
  -1   1   3  264.17   10.30
   0  -1  -3   15.30    1.00
   0  -1  -3   16.70    1.10
   0   1   3   17.80    1.00
   0   1   3   17.70    1.10
   0   1   3   16.50    1.20
  -1  -1  -3  141.39    6.00
  -1  -1  -3  132.99    6.20
   1   1   3  137.59    6.20
   1   1   3  142.39    6.30
   1   1   3  146.79    6.20
  -2  -1  -3   11.70    0.70
  -3  -1  -3  197.58    9.00
  -3  -1  -3  194.28    8.40
   3   1   3  200.98    9.10
   3   1   3  211.18    9.00
  -4  -1  -3   37.00    1.80
  -4  -1  -3   37.70    2.60
   4   1   3   41.10    2.50
   4   1   3   39.60    2.70
  -5  -1  -3    9.10    1.60
   5   1   3   10.10    1.40
   5   1   3    6.50    1.50
  -6  -1  -3   21.50    2.40
   6   1   3   16.40    2.30
   6   1   3   20.00    2.20
  -7  -1  -3   13.90    2.30
   7   1   3   13.50    2.30
   7   1   3   14.20    2.00
  -8  -1  -3   -0.80    1.50
   8   1   3   -1.20    1.40
   8   1   3    1.70    1.80
  10  -2  -3    1.70    1.30
  10  -2  -3   -0.20    1.00
  10  -2  -3   -4.90    1.80
 -10   2   3    2.60    1.40
   9  -2  -3    8.60    2.20
   9  -2  -3    5.70    1.50
   9  -2  -3    8.10    1.20
  -9   2   3    7.70    1.50
   8  -2  -3   -0.90    1.00
   8  -2  -3    0.30    1.40
   8  -2  -3    0.50    0.80
  -8   2   3    1.70    1.10
   7  -2  -3   28.70    2.40
   7  -2  -3   33.10    3.00
   7  -2  -3   32.30    2.40
  -7   2   3   36.00    2.40
  -7   2   3   33.90    2.00
   6  -2  -3   -0.10    0.60
   6  -2  -3    1.10    1.00
   6  -2  -3   -0.10    0.60
  -6   2   3   -0.40    0.40
  -6   2   3    0.00    0.50
  -6   2   3    0.60    0.70
   5  -2  -3  577.24   24.20
   5  -2  -3  559.44   24.20
   5  -2  -3  583.14   24.60
  -5   2   3  572.04   23.90
  -5   2   3  580.54   24.20
  -5   2   3  571.94   24.10
   4  -2  -3  585.74   25.50
   4  -2  -3  601.64   25.20
   4  -2  -3  578.24   25.10
  -4   2   3  611.44   25.00
  -4   2   3  616.74   25.30
  -4   2   3  613.54   25.20
   3  -2  -3   67.49    3.10
   3  -2  -3   60.69    2.90
   3  -2  -3   61.19    3.00
   3  -2  -3   60.69    3.40
  -3   2   3   61.79    3.20
  -3   2   3   65.69    3.10
  -3   2   3   70.59    2.90
  -3   2   3   59.79    3.20
   2  -2  -3  103.99    4.70
   2  -2  -3  109.19    4.80
   2  -2  -3  109.49    4.50
   2  -2  -3  107.79    4.50
  -2   2   3  103.09    4.90
  -2   2   3  103.59    4.90
  -2   2   3  108.89    4.80
   1  -2  -3  907.61   35.70
   1  -2  -3  758.82   35.40
  -1   2   3  848.72   35.70
  -1   2   3  909.81   35.40
  -1   2   3  866.71   35.80
   0  -2  -3   26.30    1.50
   0   2   3   27.80    1.50
   0   2   3   30.30    1.80
   0   2   3   28.80    1.70
   1   2   3  136.99    6.50
   1   2   3  152.48    6.70
   1   2   3  149.49    6.70
   2   2   3   13.10    1.30
   2   2   3   18.40    1.50
  -3  -2  -3  162.98    7.60
   3   2   3  172.18    7.80
   3   2   3  167.08    7.80
  -4  -2  -3    3.10    1.10
   4   2   3    2.60    0.60
   4   2   3    2.30    0.90
   4   2   3    2.30    1.10
  -5  -2  -3    6.30    1.50
   5   2   3    3.20    1.40
   5   2   3    4.30    0.70
   5   2   3    4.60    1.30
  -6  -2  -3    1.00    1.30
   6   2   3    1.40    1.30
   6   2   3    1.90    1.30
  -7  -2  -3    0.00    1.50
   7   2   3    0.00    1.50
   7   2   3   -0.80    1.20
  -8  -2  -3   10.40    2.40
   8   2   3   11.50    2.10
   8   2   3   12.50    2.50
  10  -3  -3   10.00    2.00
  10  -3  -3   10.70    1.50
  10  -3  -3    6.10    2.20
 -10   3   3    8.90    1.80
   9  -3  -3    3.60    1.00
   9  -3  -3    1.80    1.30
   9  -3  -3   -1.10    1.20
  -9   3   3    5.00    1.40
  -9   3   3    3.50    0.90
   8  -3  -3    9.60    1.80
   8  -3  -3   12.30    1.70
   8  -3  -3    7.70    1.50
  -8   3   3   10.50    1.60
  -8   3   3    9.50    1.20
   7  -3  -3  166.98    8.30
   7  -3  -3  170.38    7.90
   7  -3  -3  168.98    7.90
  -7   3   3  170.38    7.50
  -7   3   3  167.28    7.90
   6  -3  -3   74.19    3.90
   6  -3  -3   77.59    4.40
   6  -3  -3   76.49    4.00
  -6   3   3   79.89    3.80
  -6   3   3   78.29    4.10
   5  -3  -3   77.49    3.80
   5  -3  -3   82.09    4.30
   5  -3  -3   76.79    3.90
  -5   3   3   76.79    4.10
  -5   3   3   79.49    3.80
  -5   3   3   79.29    3.90
   4  -3  -3  316.97   13.40
   4  -3  -3  314.27   13.70
   4  -3  -3  297.67   13.90
  -4   3   3  325.37   13.50
  -4   3   3  340.07   13.30
  -4   3   3  320.47   13.70
  -4   3   3  317.77   13.80
  -4   3   3  310.37   13.70
   3  -3  -3  591.14   24.20
   3  -3  -3  579.34   24.20
   3  -3  -3  624.34   24.60
   3  -3  -3  580.34   24.70
  -3   3   3  581.24   24.70
  -3   3   3  571.94   24.70
  -3   3   3  585.24   24.80
   2  -3  -3  110.89    4.90
   2  -3  -3  120.19    5.40
   2  -3  -3  124.19    4.90
   2  -3  -3  121.49    5.30
  -2   3   3  112.99    5.40
  -2   3   3  118.09    5.60
  -2   3   3  120.39    5.40
   1  -3  -3  113.49    5.30
   1  -3  -3  116.19    5.00
  -1   3   3  113.39    4.90
  -1   3   3  116.09    5.40
  -1   3   3  114.19    5.30
   0   3   3    2.00    0.80
   0   3   3    2.20    0.40
   0   3   3    2.20    0.70
   1   3   3   60.49    3.20
   1   3   3   66.39    3.50
   1   3   3   66.89    3.50
   2   3   3  199.48    9.20
   2   3   3  205.28    9.20
   2   3   3  198.48    9.10
  -3  -3  -3   33.20    2.20
   3   3   3   35.00    2.60
   3   3   3   37.10    2.10
   3   3   3   31.90    2.50
  -4  -3  -3   56.49    3.50
   4   3   3   68.29    3.20
   4   3   3   58.79    3.80
   4   3   3   60.29    3.90
  -5  -3  -3    9.40    1.70
   5   3   3    6.90    1.60
   5   3   3    8.80    1.80
  -6  -3  -3    6.00    1.70
   6   3   3    3.60    1.40
   6   3   3    5.10    1.60
  -7  -3  -3    6.80    2.10
   7   3   3    4.70    1.70
   7   3   3    5.60    1.90
  11  -4  -3   -4.50    1.70
  10  -4  -3    2.80    1.80
  10  -4  -3    4.60    1.50
  10  -4  -3    5.90    1.20
 -10   4   3    4.40    1.80
   9  -4  -3   36.20    2.70
   9  -4  -3   26.20    2.70
   9  -4  -3   34.20    3.30
  -9   4   3   30.20    2.20
  -9   4   3   38.50    3.00
   8  -4  -3   48.20    3.20
   8  -4  -3   45.70    3.30
   8  -4  -3   55.39    3.70
  -8   4   3   53.09    3.50
  -8   4   3   48.90    2.90
   7  -4  -3   31.60    2.30
   7  -4  -3   32.10    2.80
   7  -4  -3   30.50    2.40
  -7   4   3   32.90    2.60
  -7   4   3   28.80    2.10
   6  -4  -3   89.39    4.50
   6  -4  -3   83.29    4.80
   6  -4  -3   87.49    4.20
  -6   4   3   84.19    4.20
  -6   4   3   85.59    4.60
   5  -4  -3    6.60    1.10
   5  -4  -3    7.40    0.80
   5  -4  -3    7.70    1.20
  -5   4   3    7.90    0.70
  -5   4   3    6.60    1.20
  -5   4   3    6.50    0.90
   4  -4  -3    0.50    0.10
   4  -4  -3    0.40    0.20
   4  -4  -3   -0.10    0.40
   4  -4  -3    0.50    0.40
  -4   4   3    0.20    0.40
  -4   4   3   -0.50    0.50
  -4   4   3   -0.40    0.60
  -4   4   3    0.20    0.70
   3  -4  -3    3.10    0.60
   3  -4  -3    2.10    0.60
  -3   4   3    2.10    0.70
  -3   4   3    2.60    0.70
  -3   4   3    1.70    0.80
   2  -4  -3  263.67   11.50
   2  -4  -3  263.47   11.40
  -2   4   3  269.47   11.60
  -2   4   3  259.87   11.70
   1  -4  -3   44.90    2.60
   1  -4  -3   45.90    2.50
   1  -4  -3   45.80    2.20
  -1   4   3   45.20    2.10
  -1   4   3   47.50    2.80
  -1   4   3   45.30    2.60
   0  -4  -3   82.39    4.10
   0   4   3   75.39    3.80
   0   4   3   82.79    4.20
   0   4   3   84.79    4.30
   1   4   3   39.30    2.60
   1   4   3   38.50    2.30
   1   4   3   37.00    2.60
   2   4   3   27.80    2.30
   2   4   3   35.60    2.00
   2   4   3   27.40    2.10
   2   4   3   28.00    2.40
   3   4   3   48.80    3.20
   3   4   3   48.70    3.20
  -4  -4  -3    0.60    1.00
   4   4   3   -1.10    0.70
   4   4   3   -1.10    1.00
   4   4   3   -1.90    1.10
  -5  -4  -3    8.20    1.70
   5   4   3    6.70    1.70
   5   4   3    5.50    1.70
  -6  -4  -3    4.10    1.70
   6   4   3    3.60    1.70
   6   4   3    2.20    1.60
  10  -5  -3    1.00    1.20
  10  -5  -3    1.70    1.50
 -10   5   3    1.60    1.50
 -10   5   3    2.00    1.00
   9  -5  -3   37.30    3.20
   9  -5  -3   47.60    3.60
   9  -5  -3   41.00    2.90
  -9   5   3   43.00    3.40
  -9   5   3   40.90    2.70
   8  -5  -3    8.10    1.50
   8  -5  -3    5.80    1.20
   8  -5  -3    7.80    1.60
  -8   5   3    9.50    1.90
  -8   5   3    8.70    1.30
   7  -5  -3   41.30    3.00
   7  -5  -3   41.10    2.40
   7  -5  -3   40.60    3.20
  -7   5   3   42.00    3.20
  -7   5   3   39.80    2.60
   6  -5  -3   38.50    2.90
   6  -5  -3   38.70    2.00
   6  -5  -3   35.70    2.70
  -6   5   3   37.00    2.50
  -6   5   3   40.90    3.00
   5  -5  -3   20.30    1.90
   5  -5  -3   22.00    0.90
  -5   5   3   21.20    1.70
  -5   5   3   20.50    1.90
  -5   5   3   19.70    2.00
   4  -5  -3    2.50    0.90
  -4   5   3    3.20    0.90
  -4   5   3    2.20    1.00
   3  -5  -3  229.98   10.20
  -3   5   3  234.78   10.20
  -3   5   3  220.18   10.40
   2  -5  -3   -0.20    0.60
  -2   5   3   -0.60    0.50
  -2   5   3    0.10    0.60
   1  -5  -3   21.50    1.20
   1  -5  -3   21.20    1.70
  -1   5   3   22.30    1.90
  -1   5   3   21.90    1.80
  -1   5   3   19.40    1.20
   0  -5  -3   53.29    3.10
   0   5   3   50.79    2.70
   0   5   3   53.49    3.30
   0   5   3   54.19    3.20
  -1  -5  -3    0.00    0.80
   1   5   3    2.00    0.80
   1   5   3    1.80    0.90
   1   5   3    0.40    1.00
   1   5   3    1.00    0.80
   2   5   3   -0.10    1.20
   2   5   3    1.60    0.80
   2   5   3    1.90    0.90
   2   5   3    2.50    1.30
   3   5   3    3.70    1.10
   3   5   3    3.10    1.50
   3   5   3    3.50    1.20
  -4  -5  -3    1.20    1.10
   4   5   3   -0.10    0.90
   4   5   3    0.30    1.40
   4   5   3   -0.80    1.30
  -5  -5  -3   12.80    2.10
   5   5   3    9.70    2.00
   5   5   3    9.10    2.10
  10  -6  -3    2.60    1.30
 -10   6   3   -0.70    1.00
 -10   6   3   -0.40    1.60
   9  -6  -3    4.70    1.50
   9  -6  -3    6.70    1.60
  -9   6   3    4.60    1.20
  -9   6   3    4.40    1.80
   8  -6  -3   18.40    2.30
   8  -6  -3   19.10    2.20
  -8   6   3   16.50    2.40
  -8   6   3   17.10    1.90
   7  -6  -3  119.49    6.10
   7  -6  -3  120.99    6.50
  -7   6   3  120.69    6.40
  -7   6   3  110.59    5.80
   6  -6  -3   50.69    3.60
   6  -6  -3   52.49    3.40
  -6   6   3   55.29    3.20
  -6   6   3   47.10    3.40
  -6   6   3   57.39    3.70
   5  -6  -3  233.28   10.40
  -5   6   3  226.48   10.70
  -5   6   3  228.98   10.40
   4  -6  -3  385.86   16.90
  -4   6   3  382.76   17.10
  -4   6   3  395.16   16.90
   3  -6  -3    0.70    0.80
  -3   6   3   -0.90    0.70
  -3   6   3    2.10    1.10
   2  -6  -3   29.60    2.10
  -2   6   3   24.70    2.10
  -2   6   3   23.90    2.10
   1  -6  -3    6.70    1.20
  -1   6   3    7.30    1.40
  -1   6   3    7.80    1.60
  -1   6   3    6.20    0.70
   0  -6  -3   58.39    3.40
   0   6   3   60.99    3.80
   0   6   3   59.39    3.70
   0   6   3   50.49    3.00
  -1  -6  -3   72.39    4.10
   1   6   3   69.79    3.90
   1   6   3   77.09    4.50
   1   6   3   74.29    4.30
  -2  -6  -3   -0.60    0.90
   2   6   3    0.90    1.20
   2   6   3   -0.30    1.30
   2   6   3   -0.60    0.80
   2   6   3    0.40    1.00
   3   6   3    4.40    1.30
   3   6   3    6.20    1.70
  -4  -6  -3    1.70    1.50
   4   6   3    0.90    1.30
   4   6   3   -0.40    1.50
  10  -7  -3    4.10    1.40
 -10   7   3    0.50    1.70
 -10   7   3   -0.90    1.20
   9  -7  -3    1.80    1.20
  -9   7   3   -1.30    1.10
  -9   7   3    0.00    1.60
   8  -7  -3    0.80    1.20
   8  -7  -3    1.60    0.90
  -8   7   3    0.20    1.00
  -8   7   3    0.50    1.50
   7  -7  -3   30.50    2.90
   7  -7  -3   35.20    2.80
  -7   7   3   37.40    3.20
  -7   7   3   27.80    2.50
   6  -7  -3   55.39    3.60
  -6   7   3   61.59    4.10
  -6   7   3   54.79    3.60
   5  -7  -3   61.09    3.70
  -5   7   3   64.59    3.80
  -5   7   3   59.39    4.10
   4  -7  -3   68.79    4.00
  -4   7   3   69.59    4.10
  -4   7   3   70.99    4.40
   3  -7  -3   50.59    3.30
  -3   7   3   52.39    3.50
  -3   7   3   57.89    3.70
   2  -7  -3   43.40    2.90
  -2   7   3   43.70    3.10
  -2   7   3   37.60    2.90
   1  -7  -3   38.90    2.80
  -1   7   3   36.00    2.90
  -1   7   3   41.70    3.10
   0  -7  -3    6.40    1.30
   0   7   3    7.10    1.50
   0   7   3    6.10    1.50
   0   7   3    5.50    1.50
  -1  -7  -3    6.60    1.30
   1   7   3    9.10    1.90
   1   7   3    6.80    1.20
   1   7   3    6.40    1.40
  -2  -7  -3    0.20    1.00
   2   7   3    2.10    1.40
   2   7   3    0.20    1.60
   2   7   3    1.30    1.10
   3   7   3    1.80    1.60
   3   7   3    1.80    1.20
   9  -8  -3    4.30    1.50
  -9   8   3   -0.60    1.70
   8  -8  -3    4.70    1.50
  -8   8   3    2.00    1.30
  -8   8   3    3.70    1.90
   7  -8  -3    1.60    1.20
   7  -8  -3    2.60    1.30
  -7   8   3    1.70    1.60
  -7   8   3    0.80    1.10
   6  -8  -3    7.30    1.50
  -6   8   3    7.90    1.50
  -6   8   3    6.40    1.90
   5  -8  -3   36.60    2.90
  -5   8   3   40.90    3.00
  -5   8   3   39.20    3.40
   4  -8  -3    9.00    1.50
  -4   8   3    9.50    1.60
  -4   8   3    9.40    2.00
   3  -8  -3    0.80    1.00
  -3   8   3    2.40    1.20
   2  -8  -3    0.50    1.00
  -2   8   3    0.00    1.10
  -2   8   3    0.00    1.00
   1  -8  -3    0.50    1.00
  -1   8   3    0.00    1.40
  -1   8   3    0.90    0.90
   0  -8  -3    6.10    1.40
   0   8   3   12.00    1.90
   0   8   3   10.80    2.10
  -1  -8  -3    1.40    1.10
   1   8   3    1.30    1.40
   1   8   3    1.60    1.50
   2   8   3    0.90    1.50
   2   8   3    1.40    1.60
   8  -9  -3    8.80    1.90
  -8   9   3    7.40    2.10
  -7   9   3    3.80    1.30
  -7   9   3    5.30    2.10
  -6   9   3    4.40    1.30
  -6   9   3    3.50    1.80
   5  -9  -3    1.60    0.90
  -5   9   3    3.30    1.80
  -5   9   3    3.70    1.30
   4  -9  -3    0.20    1.10
  -4   9   3   -0.80    1.40
  -4   9   3    0.30    0.90
   3  -9  -3    1.40    1.10
  -3   9   3    2.00    1.10
  -3   9   3    0.80    1.50
   2  -9  -3   -0.10    1.10
  -2   9   3    0.50    1.20
  -2   9   3    1.30    1.30
  -1   9   3   -0.90    1.40
  -1   9   3   -0.40    1.20
   0   9   3   -0.40    1.40
   0   9   3   -0.40    1.50
  -7  10   3   12.20    2.00
  -7  10   3   17.60    2.90
  -6  10   3    1.30    1.90
  -6  10   3   -0.30    1.40
  -5  10   3    3.50    1.50
  -5  10   3    5.40    2.00
  -4  10   3    6.90    2.20
  -4  10   3    6.60    1.80
  -3  10   3    2.20    1.80
  -3  10   3    2.20    1.50
  -2  10   3   19.20    2.80
  -2  10   3   13.30    2.30
  -2  12  -4   -0.40    1.40
  -2  12  -4   -0.80    1.10
  -2  12  -4    2.20    1.40
  -3  12  -4    2.00    1.10
  -3  12  -4    1.00    1.40
  -4  12  -4    0.90    1.20
  -4  12  -4    2.20    1.70
  -5  12  -4   -0.20    1.40
  -5  12  -4   -0.20    1.20
   5 -12   4   -1.00    1.30
  -6  12  -4    1.70    1.70
  -6  12  -4    1.30    1.30
   6 -12   4   -1.10    1.40
   0  11  -4   -0.20    1.30
   0  11  -4   -0.70    1.20
   0  11  -4    0.80    1.20
  -1  11  -4   -1.20    1.00
  -1  11  -4    0.10    1.00
  -1  11  -4   -1.90    1.20
  -1  11  -4   -0.70    1.10
  -2  11  -4    0.00    1.00
  -2  11  -4   -0.10    1.10
  -2  11  -4    0.20    1.10
  -2  11  -4    1.50    1.00
  -3  11  -4    9.50    1.40
  -3  11  -4    8.90    1.40
  -3  11  -4   10.80    1.70
  -3  11  -4    9.60    1.60
  -3  11  -4   10.40    1.80
   3 -11   4    9.90    2.10
  -4  11  -4   17.20    2.30
  -4  11  -4   12.70    1.70
  -4  11  -4   13.60    2.40
  -4  11  -4   14.40    1.90
   4 -11   4   20.30    2.20
  -5  11  -4    6.20    1.50
  -5  11  -4    7.50    1.80
  -5  11  -4    8.40    1.90
   5 -11   4    5.70    1.60
  -6  11  -4   12.50    2.20
  -6  11  -4   10.70    1.70
   6 -11   4    8.30    1.80
  -7  11  -4   18.80    2.70
   7 -11   4   14.60    2.40
  -8  11  -4   15.40    2.70
   2  10  -4    0.30    1.20
   2  10  -4   -1.40    1.20
   2  10  -4   -1.00    1.40
   1  10  -4    0.80    1.30
   1  10  -4    2.90    1.30
   1  10  -4    1.50    1.20
   0  10  -4   -0.50    1.00
   0  10  -4    0.10    0.90
   0  10  -4    0.10    0.90
   0  10  -4    0.30    0.80
  -1  10  -4    5.10    1.40
  -1  10  -4    5.00    1.20
  -1  10  -4    5.20    1.30
  -1  10  -4    4.70    1.30
  -2  10  -4   10.40    1.70
  -2  10  -4    8.40    1.40
  -2  10  -4    8.90    1.40
  -2  10  -4    9.80    1.50
  -2  10  -4   13.10    1.60
   2 -10   4   10.30    1.30
  -3  10  -4   18.60    2.00
  -3  10  -4   20.50    2.00
  -3  10  -4   21.60    1.90
  -3  10  -4   22.50    2.20
  -3  10  -4   22.10    2.40
   3 -10   4   23.00    2.10
  -4  10  -4    0.90    1.00
  -4  10  -4    1.00    0.90
  -4  10  -4    0.20    1.00
  -4  10  -4    1.40    1.20
  -4  10  -4   -0.30    0.70
   4 -10   4    1.10    1.00
  -5  10  -4   20.90    1.90
  -5  10  -4   22.70    2.50
  -5  10  -4   21.20    2.10
  -5  10  -4   15.80    1.90
   5 -10   4   19.50    2.20
  -6  10  -4    3.70    1.60
  -6  10  -4    2.70    1.20
  -6  10  -4    1.70    1.00
  -6  10  -4    2.20    1.00
   6 -10   4   -0.40    1.50
  -7  10  -4    9.60    2.10
   7 -10   4    8.30    1.30
   7 -10   4    2.00    1.60
  -8  10  -4    8.10    2.10
   8 -10   4    5.50    1.40
  -9  10  -4    5.50    2.10
   3   9  -4    4.80    1.60
   3   9  -4    2.50    1.60
   3   9  -4    2.50    1.30
   2   9  -4   -0.50    1.00
   2   9  -4    0.80    1.10
   2   9  -4   -0.20    1.20
   1   9  -4   29.40    2.60
   1   9  -4   30.00    2.20
   1   9  -4   34.20    2.60
   1   9  -4   33.00    2.90
   0   9  -4   21.60    2.00
   0   9  -4   28.80    2.50
   0   9  -4   23.60    2.20
   0   9  -4   26.60    2.30
   0  -9   4   26.40    2.40
  -1   9  -4    6.00    1.10
  -1   9  -4    5.00    1.30
  -1   9  -4    5.20    1.20
  -1   9  -4    7.10    1.30
  -1   9  -4    6.00    1.30
   1  -9   4    5.20    1.00
  -2   9  -4   86.09    4.40
  -2   9  -4   81.49    4.20
  -2   9  -4   89.09    4.60
  -2   9  -4   88.09    4.50
  -2   9  -4   86.69    4.60
  -2   9  -4   87.09    4.50
   2  -9   4   81.79    4.30
  -3   9  -4   14.30    1.60
  -3   9  -4   13.60    1.60
  -3   9  -4   13.10    1.60
  -3   9  -4   16.70    1.80
  -3   9  -4   16.70    1.60
   3  -9   4   16.30    1.70
  -4   9  -4   -1.30    0.80
  -4   9  -4   -0.80    0.60
  -4   9  -4   -0.90    0.90
  -4   9  -4   -0.60    0.50
  -4   9  -4    0.00    0.60
   4  -9   4   -0.30    0.80
  -5   9  -4    1.00    1.00
  -5   9  -4    4.40    1.40
  -5   9  -4    3.40    1.00
  -5   9  -4    2.20    0.90
   5  -9   4   -0.70    1.20
  -6   9  -4   -1.60    1.10
  -6   9  -4   -1.30    0.80
   6  -9   4   -0.70    0.80
  -7   9  -4    0.30    1.30
   7  -9   4   -1.30    0.90
  -8   9  -4    1.40    1.50
   8  -9   4   -0.60    1.10
  -9   9  -4    1.10    1.70
   9  -9   4   -0.90    1.30
   5   8  -4    5.10    1.70
   5   8  -4    3.80    1.70
   5   8  -4    2.40    1.40
   4   8  -4    0.40    1.40
   4   8  -4    2.10    1.40
   4   8  -4    0.50    1.10
   3   8  -4    0.60    1.30
   3   8  -4   -0.40    0.70
   3   8  -4   -0.30    1.10
   2   8  -4   -0.60    1.10
   2   8  -4    0.00    0.90
   2   8  -4   -1.10    1.00
   1   8  -4   10.00    1.70
   1   8  -4   12.90    1.40
   1   8  -4   10.10    1.50
   1   8  -4   10.90    1.60
  -1  -8   4   14.30    1.20
   0   8  -4   31.90    2.20
   0   8  -4   30.80    2.10
   0   8  -4   32.20    2.40
   0   8  -4   31.10    2.50
   0  -8   4   33.50    1.90
  -1   8  -4   55.89    3.10
  -1   8  -4   54.29    3.20
  -1   8  -4   56.39    3.30
  -1   8  -4   60.19    3.40
  -1   8  -4   58.79    3.30
   1  -8   4   57.59    3.00
  -2   8  -4    7.60    1.00
  -2   8  -4    6.70    1.10
  -2   8  -4    6.20    0.90
  -2   8  -4    6.50    1.20
  -2   8  -4    9.30    1.20
  -2   8  -4    7.20    1.10
   2  -8   4    5.40    0.90
  -3   8  -4   21.60    1.90
  -3   8  -4   24.00    2.20
  -3   8  -4   20.90    1.70
  -3   8  -4   26.80    1.90
  -3   8  -4   25.70    1.90
  -3   8  -4   26.50    1.70
   3  -8   4   25.20    1.80
  -4   8  -4    7.90    1.20
  -4   8  -4    7.30    1.10
  -4   8  -4    7.60    1.10
  -4   8  -4    6.70    1.40
  -4   8  -4    6.70    0.90
   4  -8   4    5.50    1.20
  -5   8  -4    5.70    1.40
  -5   8  -4    5.50    0.70
  -5   8  -4    6.30    1.10
   5  -8   4    5.60    1.20
   5  -8   4    6.50    1.00
  -6   8  -4    2.40    1.10
  -6   8  -4    0.20    0.80
   6  -8   4    2.10    0.90
  -7   8  -4    0.30    1.30
   7  -8   4    0.20    1.00
  -8   8  -4    3.90    1.70
   8  -8   4    2.70    1.20
  -9   8  -4    4.60    1.90
   9  -8   4    5.30    1.60
  10  -8   4    0.60    1.50
   6   7  -4   -1.50    1.00
   6   7  -4    0.60    1.50
   6   7  -4    0.30    1.20
   5   7  -4    0.80    1.40
   5   7  -4    0.20    1.10
   5   7  -4    0.90    1.50
   4   7  -4   -0.40    0.90
   4   7  -4    0.50    1.20
   4   7  -4   -0.30    0.90
   3   7  -4   10.10    1.50
   3   7  -4   13.50    1.90
   3   7  -4    8.80    1.70
   2   7  -4   51.39    2.70
   2   7  -4   45.90    3.30
   2   7  -4   53.49    3.70
   2   7  -4   52.59    3.20
  -2  -7   4   53.39    2.50
   1   7  -4   29.50    1.80
   1   7  -4   26.30    2.40
   1   7  -4   25.30    2.20
   1   7  -4   31.50    2.20
  -1  -7   4   31.60    1.60
   0   7  -4    0.90    0.70
   0   7  -4    2.20    0.80
   0   7  -4    1.40    0.70
   0   7  -4    1.60    0.60
   0   7  -4    1.90    0.70
   0  -7   4    1.90    0.50
  -1   7  -4  118.29    5.60
  -1   7  -4  119.29    5.60
  -1   7  -4  112.49    5.50
  -1   7  -4  110.79    5.20
  -1   7  -4  116.59    5.60
  -1   7  -4  118.49    5.40
   1  -7   4  127.79    5.30
  -2   7  -4   54.49    2.80
  -2   7  -4   49.50    2.60
  -2   7  -4   50.49    2.90
  -2   7  -4   54.99    2.80
  -2   7  -4   53.79    2.90
  -2   7  -4   54.19    2.90
  -3   7  -4  115.79    5.00
  -3   7  -4  100.19    4.90
  -3   7  -4   97.39    4.80
  -3   7  -4  103.29    4.70
  -3   7  -4  102.29    5.10
   3  -7   4  105.59    5.00
  -4   7  -4    2.70    0.40
  -4   7  -4    2.90    0.80
  -4   7  -4    2.80    1.00
   4  -7   4    3.70    0.90
   4  -7   4    1.30    0.60
   4  -7   4    3.80    0.80
  -5   7  -4    7.70    0.90
  -5   7  -4    9.30    1.40
   5  -7   4    8.60    1.10
  -6   7  -4    7.00    1.40
   6  -7   4    7.60    1.20
   7  -7   4   22.10    2.10
  -8   7  -4    1.80    1.50
   8  -7   4    0.00    1.10
  -9   7  -4    9.80    2.20
   9  -7   4    9.60    1.90
 -10   7  -4    2.70    1.90
  10  -7   4    1.70    1.70
   6   6  -4    0.10    1.50
   6   6  -4    0.30    1.10
   6   6  -4    0.70    1.40
   5   6  -4   -1.60    1.10
   5   6  -4   -1.40    0.80
   5   6  -4    0.40    1.40
   4   6  -4   86.39    5.10
   4   6  -4   87.69    5.10
   4   6  -4   87.89    4.60
   3   6  -4    4.30    1.20
   3   6  -4    4.30    1.50
   3   6  -4    6.60    1.20
  -3  -6   4    7.50    0.80
  -3  -6   4    6.60    0.80
   2   6  -4    5.90    0.90
   2   6  -4    4.30    1.10
   2   6  -4    4.30    1.10
   2   6  -4    6.30    0.70
  -2  -6   4    7.80    0.80
  -2  -6   4    6.90    0.60
   1   6  -4   77.59    4.30
   1   6  -4   84.89    4.10
   1   6  -4   91.39    4.50
   1   6  -4   77.19    3.80
  -1  -6   4   83.79    3.70
  -1  -6   4   85.39    3.90
   0   6  -4   -0.40    0.50
   0   6  -4    0.50    0.60
   0   6  -4   -0.30    0.50
   0   6  -4   -0.10    0.40
   0   6  -4    0.10    0.40
   0  -6   4    0.10    0.30
  -1   6  -4    4.30    0.70
  -1   6  -4    4.50    0.80
  -1   6  -4    4.00    0.80
  -1   6  -4    4.30    0.50
  -1   6  -4    3.40    0.70
  -2   6  -4   97.39    4.60
  -2   6  -4  103.59    4.60
  -2   6  -4  100.19    4.80
  -2   6  -4  108.19    4.70
  -2   6  -4   96.19    4.60
   2  -6   4   97.89    4.70
  -3   6  -4   19.30    1.10
  -3   6  -4   18.70    1.30
  -3   6  -4   17.60    1.60
  -3   6  -4   18.90    1.40
   3  -6   4   17.80    1.30
   3  -6   4   19.30    1.50
   3  -6   4   21.50    1.40
  -4   6  -4    6.90    1.20
  -4   6  -4    7.30    0.90
  -4   6  -4    7.80    0.90
   4  -6   4    9.00    1.00
  -5   6  -4   11.20    1.60
  -5   6  -4   11.80    1.10
   5  -6   4   13.70    1.40
  -6   6  -4   69.59    4.30
   6  -6   4   74.39    3.90
  -7   6  -4   19.00    2.50
   7  -6   4   28.20    2.40
  -8   6  -4    2.20    1.50
   8  -6   4    1.10    1.20
  -9   6  -4    1.20    1.60
   9  -6   4   -0.50    1.30
 -10   6  -4    2.40    1.80
  10  -6   4   -1.70    1.60
   7   5  -4   -1.30    1.10
   7   5  -4   -0.30    1.10
   7   5  -4   -0.10    1.50
   6   5  -4    2.80    1.10
   6   5  -4    1.70    1.40
   6   5  -4    2.00    1.70
   5   5  -4   14.50    1.60
   5   5  -4   14.50    2.30
   5   5  -4   14.40    2.00
   4   5  -4   46.20    3.60
   4   5  -4   43.00    2.80
   4   5  -4   40.40    3.10
  -4  -5   4   40.80    2.30
  -4  -5   4   44.20    2.20
  -4  -5   4   48.60    2.20
   3   5  -4    9.90    1.70
   3   5  -4    9.90    1.30
   3   5  -4   10.80    1.50
  -3  -5   4   11.20    0.80
  -3  -5   4   11.90    0.80
  -3  -5   4   10.70    0.80
   2   5  -4   51.09    3.30
   2   5  -4   50.89    3.10
   2   5  -4   57.59    2.90
  -2  -5   4   55.39    2.50
  -2  -5   4   54.29    2.40
   1   5  -4  310.27   12.80
   1   5  -4  291.77   12.70
   1   5  -4  281.97   13.10
   1   5  -4  306.57   13.00
   1   5  -4  306.57   13.30
  -1  -5   4  313.87   12.70
  -1  -5   4  308.37   12.60
   0   5  -4  335.27   14.30
   0   5  -4  337.87   14.10
   0   5  -4  332.87   14.40
   0   5  -4  343.27   14.50
   0   5  -4  326.67   14.10
   0   5  -4  321.87   14.00
   0  -5   4  340.57   14.20
   0  -5   4  349.96   14.00
  -1   5  -4  770.22   31.80
  -1   5  -4  799.82   31.90
  -1   5  -4  781.52   31.80
  -1   5  -4  732.93   31.80
  -1   5  -4  762.12   31.60
   1  -5   4  750.92   31.90
   1  -5   4  754.52   31.70
  -2   5  -4   29.20    1.50
  -2   5  -4   26.50    1.80
  -2   5  -4   27.00    1.60
  -2   5  -4   28.80    1.60
   2  -5   4   28.60    1.70
   2  -5   4   29.30    1.60
  -3   5  -4   96.99    4.50
  -3   5  -4   98.59    4.80
  -3   5  -4  100.39    4.60
   3  -5   4  104.09    4.70
  -4   5  -4   40.60    2.40
  -4   5  -4   42.90    2.70
  -4   5  -4   42.40    2.10
   4  -5   4   46.20    2.50
  -5   5  -4   22.50    2.10
   5  -5   4   28.70    2.00
  -6   5  -4   19.60    2.20
   6  -5   4   22.70    2.00
  -7   5  -4   21.20    2.70
   7  -5   4   31.90    2.60
  -8   5  -4    1.00    1.40
   8  -5   4    0.20    1.20
  -9   5  -4    2.10    1.50
   9  -5   4   -2.70    1.20
 -10   5  -4    4.70    1.90
  10  -5   4   -1.30    1.60
   8   4  -4   -1.10    1.40
   8   4  -4   -1.00    1.00
   8   4  -4   -1.30    1.70
   7   4  -4    1.90    1.50
   7   4  -4    4.20    1.20
   7   4  -4    4.50    1.60
   6   4  -4  116.29    6.80
   6   4  -4  113.19    6.50
   6   4  -4  121.99    5.80
   5   4  -4   -0.50    0.80
   5   4  -4   -0.30    1.00
   5   4  -4   -1.70    1.40
  -5  -4   4    1.30    0.50
  -5  -4   4    0.20    0.60
   4   4  -4    5.60    1.60
   4   4  -4    5.80    1.00
   4   4  -4    5.30    1.10
  -4  -4   4    6.70    0.60
  -4  -4   4    5.50    0.60
  -4  -4   4    7.10    0.70
  -4  -4   4    6.40    0.60
   3   4  -4   11.10    1.20
   3   4  -4    8.00    1.20
   3   4  -4    9.90    1.40
  -3  -4   4   10.30    0.60
  -3  -4   4    9.20    0.60
  -3  -4   4   10.30    0.60
   2   4  -4   89.39    4.20
   2   4  -4   89.29    4.70
   2   4  -4   86.79    4.40
   1   4  -4  130.79    5.80
   1   4  -4  129.59    5.90
   1   4  -4  126.09    6.10
   1   4  -4  126.39    5.40
   1   4  -4  130.59    5.50
  -1  -4   4  129.39    5.40
   0   4  -4   95.09    4.40
   0   4  -4   85.99    3.90
   0   4  -4   90.19    4.00
   0   4  -4   95.89    4.30
   0   4  -4   91.49    4.20
   0  -4   4   91.09    4.40
   0  -4   4   90.69    4.00
  -1   4  -4   11.20    1.00
  -1   4  -4   11.20    0.90
  -1   4  -4   11.60    0.90
  -1   4  -4   10.50    0.80
  -1   4  -4   12.60    0.90
   1  -4   4   11.00    0.90
   1  -4   4   12.90    1.00
  -2   4  -4   11.90    0.60
  -2   4  -4   10.80    1.00
  -2   4  -4   10.60    0.90
  -2   4  -4   10.50    0.80
   2  -4   4   10.30    0.90
   2  -4   4   11.40    0.70
  -3   4  -4   -0.40    0.60
  -3   4  -4    0.40    0.50
  -3   4  -4    0.80    0.40
   3  -4   4    1.50    0.40
  -4   4  -4    0.10    0.60
  -4   4  -4    0.40    0.30
  -4   4  -4    0.20    0.80
   4  -4   4    1.50    0.40
  -5   4  -4   33.50    2.60
   5  -4   4   35.30    1.60
   5  -4   4   27.90    1.40
   5  -4   4   38.70    2.40
   5  -4   4   34.40    1.50
  -6   4  -4    0.40    0.40
  -6   4  -4   -0.90    1.10
   6  -4   4   -1.00    0.40
   6  -4   4    0.80    1.00
  -7   4  -4   11.00    2.00
   7  -4   4    5.80    1.00
   7  -4   4    8.80    1.70
  -8   4  -4    9.10    2.00
   8  -4   4    5.20    1.50
  -9   4  -4   -0.50    1.40
   9  -4   4   -0.90    1.50
 -10   4  -4    5.30    2.00
  10  -4   4   -0.80    1.70
   8   3  -4   -0.20    1.40
   8   3  -4   -0.70    1.10
   8   3  -4    0.00    1.50
   7   3  -4    0.00    0.90
   7   3  -4   -1.80    1.70
   7   3  -4   -0.40    1.20
   6   3  -4   35.40    3.70
   6   3  -4   34.40    2.80
   6   3  -4   40.00    2.50
  -6  -3   4   39.70    2.20
   5   3  -4   66.49    3.40
   5   3  -4   58.39    3.80
   5   3  -4   67.49    4.50
  -5  -3   4   62.09    3.10
  -5  -3   4   66.39    2.80
  -5  -3   4   62.49    3.00
   4   3  -4    0.40    0.60
   4   3  -4    0.30    1.20
   4   3  -4    0.00    0.70
  -4  -3   4    0.90    0.30
  -4  -3   4    0.70    0.30
  -4  -3   4    0.70    0.30
   3   3  -4   36.00    2.10
   3   3  -4   36.20    2.70
   3   3  -4   33.90    2.30
  -3  -3   4   37.10    1.60
   2   3  -4   10.60    1.40
   2   3  -4   11.90    1.00
   2   3  -4   10.70    0.90
   1   3  -4   16.60    1.20
   1   3  -4   18.50    1.20
   1   3  -4   20.50    1.60
   1   3  -4   17.10    0.80
  -1  -3   4   15.90    1.40
   0   3  -4   92.49    4.20
   0   3  -4   90.19    4.00
   0   3  -4   89.29    3.90
   0   3  -4   90.69    4.20
   0   3  -4   92.59    4.10
   0  -3   4   93.79    4.20
   0  -3   4   86.69    3.90
  -1   3  -4   74.99    3.90
  -1   3  -4   93.29    4.00
  -1   3  -4   90.99    4.10
   1  -3   4   95.99    4.10
   1  -3   4   81.69    4.00
   1  -3   4   94.89    4.00
  -2   3  -4   74.39    3.60
  -2   3  -4   87.29    4.10
  -2   3  -4   90.89    3.80
  -2   3  -4   89.39    3.70
   2  -3   4   90.19    4.00
   2  -3   4   87.49    3.80
  -3   3  -4 1378.56   54.59
  -3   3  -4 1284.77   55.09
  -3   3  -4 1202.08   54.59
   3  -3   4 1375.66   54.59
   3  -3   4 1389.56   54.99
  -4   3  -4  905.81   39.00
  -4   3  -4  898.41   38.30
   4  -3   4  914.41   38.30
   4  -3   4 1000.00   38.90
  -5   3  -4  269.47   11.70
  -5   3  -4  261.17   12.30
   5  -3   4  282.37   11.70
   5  -3   4  290.37   12.30
  -6   3  -4    5.40    0.80
  -6   3  -4    8.70    1.70
   6  -3   4    7.20    1.40
   6  -3   4    4.50    0.90
  -7   3  -4    3.40    1.50
   7  -3   4   -0.10    0.80
   7  -3   4    0.10    1.00
  -8   3  -4   -1.70    1.40
   8  -3   4   -0.70    1.40
  -9   3  -4    3.40    1.70
   9  -3   4    0.00    1.60
   9   2  -4    9.40    2.10
   9   2  -4    8.20    1.40
   9   2  -4    9.10    2.60
   8   2  -4    5.50    1.20
   8   2  -4    2.80    1.70
   8   2  -4    3.80    1.50
   7   2  -4   -1.70    1.90
   7   2  -4    1.00    1.00
   7   2  -4    2.50    1.30
  -7  -2   4    2.20    0.90
   6   2  -4   -0.70    0.90
   6   2  -4   -1.60    1.50
   6   2  -4    0.20    0.80
  -6  -2   4    0.40    0.60
  -6  -2   4   -0.60    0.50
   5   2  -4    4.20    1.00
   5   2  -4    4.30    0.80
   5   2  -4    6.20    1.40
  -5  -2   4    4.70    0.60
  -5  -2   4    4.70    0.60
   4   2  -4   45.70    2.40
   4   2  -4   41.50    2.70
   4   2  -4   44.50    2.90
  -4  -2   4   44.70    2.00
  -4  -2   4   42.20    2.10
   3   2  -4    0.10    0.50
   3   2  -4    4.30    1.10
   3   2  -4    0.70    0.50
  -3  -2   4    1.10    0.20
  -3  -2   4    1.00    0.30
   2   2  -4  148.69    6.70
   2   2  -4  144.79    6.60
   2   2  -4  149.19    6.90
   2   2  -4  155.88    6.30
   1   2  -4 1391.66   53.79
   1   2  -4 1327.57   53.69
   1   2  -4 1268.97   53.89
   1   2  -4 1217.78   53.69
   1   2  -4 1305.57   53.89
   1   2  -4 1225.48   53.79
  -1  -2   4 1366.56   53.99
   0   2  -4    4.90    0.50
   0   2  -4    3.40    0.50
   0   2  -4    3.20    0.50
   0  -2   4    2.60    0.50
   0  -2   4    3.40    0.60
  -1   2  -4 1216.98   49.40
  -1   2  -4 1214.98   49.60
  -1   2  -4 1229.68   49.50
  -1   2  -4 1105.59   49.50
   1  -2   4 1234.18   49.50
   1  -2   4 1185.38   49.50
  -2   2  -4  190.88    8.50
  -2   2  -4  176.78    8.10
  -2   2  -4  198.88    8.10
   2  -2   4  205.48    8.50
   2  -2   4  197.68    8.20
  -3   2  -4   77.79    4.00
  -3   2  -4   76.49    3.60
  -3   2  -4   86.69    3.40
   3  -2   4   83.29    4.00
   3  -2   4   80.89    3.60
  -4   2  -4 1194.38   52.99
  -4   2  -4 1244.58   53.39
   4  -2   4 1345.07   52.89
   4  -2   4 1339.77   53.39
  -5   2  -4  103.89    5.60
   5  -2   4  114.89    5.20
   5  -2   4  119.39    5.80
  -6   2  -4  248.58   11.90
   6  -2   4  261.87   11.40
   6  -2   4  265.27   12.00
  -7   2  -4   32.50    3.10
   7  -2   4   31.50    3.10
   7  -2   4   33.20    2.40
  -8   2  -4   12.40    2.30
   8  -2   4    9.60    1.60
   8  -2   4    9.90    2.10
  -9   2  -4    1.50    1.80
   9  -2   4    0.10    1.30
   9   1  -4    2.90    2.50
   9   1  -4    6.30    1.40
   9   1  -4    5.30    1.80
   8   1  -4   -2.50    1.90
   8   1  -4    0.40    1.20
   8   1  -4    0.20    1.00
  -8  -1   4    0.90    1.20
   7   1  -4    3.60    1.30
   7   1  -4    4.50    1.10
   7   1  -4    3.70    2.00
  -7  -1   4    3.00    0.80
  -7  -1   4    4.40    1.00
   6   1  -4   25.40    2.30
   6   1  -4   27.80    3.10
   6   1  -4   28.40    2.00
  -6  -1   4   28.40    1.80
  -6  -1   4   28.70    1.80
   5   1  -4   14.20    1.90
   5   1  -4   13.80    1.10
   5   1  -4   14.40    1.30
   5   1  -4   13.30    1.50
  -5  -1   4   15.20    1.10
  -5  -1   4   15.10    0.80
  -5  -1   4   15.30    1.20
   4   1  -4   43.60    2.10
   4   1  -4   41.50    2.10
   4   1  -4   39.90    2.40
   4   1  -4   40.90    2.30
   4   1  -4   42.80    2.90
  -4  -1   4   42.90    2.10
  -4  -1   4   42.30    2.10
   3   1  -4  220.68   10.10
   3   1  -4  217.78    9.70
   3   1  -4  221.08    9.80
   3   1  -4  225.88    9.50
   3   1  -4  229.38    9.50
  -3  -1   4  232.58    9.50
  -3  -1   4  226.28    9.50
   2   1  -4  378.26   16.30
   2   1  -4  397.36   16.30
   2   1  -4  375.96   16.10
   2   1  -4  383.66   16.60
   2   1  -4  389.76   16.10
  -2  -1   4  395.86   16.10
   1   1  -4   13.30    0.80
   1   1  -4   13.00    0.90
   1   1  -4   13.10    0.90
   1   1  -4   13.70    0.90
   1   1  -4   10.80    1.10
   1   1  -4   12.30    0.80
  -1  -1   4   13.00    0.80
   0   1  -4   16.90    1.10
   0   1  -4   16.10    1.00
   0   1  -4   17.50    1.00
   0  -1   4   17.10    1.10
   0  -1   4   15.80    1.10
  -1   1  -4  403.46   16.70
  -1   1  -4  380.66   16.80
  -1   1  -4  414.46   17.00
   1  -1   4  410.96   16.90
  -2   1  -4  608.74   25.70
  -2   1  -4  656.53   26.20
  -2   1  -4  590.74   25.90
   2  -1   4  634.04   25.90
   2  -1   4  627.34   26.10
  -3   1  -4   22.90    1.10
  -3   1  -4   23.90    1.90
  -3   1  -4   26.60    1.10
  -3   1  -4   26.20    1.60
  -3   1  -4   26.60    1.10
   3  -1   4   28.50    1.60
   3  -1   4   26.60    1.70
  -4   1  -4   37.50    2.60
   4  -1   4   42.50    2.40
   4  -1   4   45.60    2.70
  -5   1  -4  121.59    6.30
   5  -1   4  136.69    6.40
  -6   1  -4   23.00    2.50
   6  -1   4   16.80    2.20
  -7   1  -4    8.80    2.00
   7  -1   4    6.80    1.60
  -8   1  -4    4.20    1.90
   8  -1   4    0.70    0.80
   8  -1   4    1.60    1.70
  -9   1  -4    4.80    2.20
   9  -1   4    1.50    1.90
  10   0  -4    2.00    1.50
   9   0  -4   15.10    2.30
   9   0  -4   16.00    3.00
   9   0  -4   22.20    2.00
   8   0  -4   13.50    1.50
   8   0  -4   11.20    2.50
   8   0  -4   10.50    1.80
  -8   0   4   14.60    1.70
   7   0  -4   81.79    4.10
   7   0  -4   86.09    5.30
   7   0  -4   69.19    4.50
  -7   0   4   76.19    3.60
  -7   0   4   84.19    4.10
   6   0  -4  135.99    7.00
   6   0  -4  132.39    6.20
   6   0  -4  117.89    6.40
  -6   0   4  132.79    6.10
  -6   0   4  140.39    5.80
  -6   0   4  137.09    6.10
   5   0  -4   74.99    3.70
   5   0  -4   74.49    3.60
   5   0  -4   69.39    3.80
   5   0  -4   71.69    4.30
  -5   0   4   76.89    3.30
  -5   0   4   77.29    3.60
  -5   0   4   73.59    3.50
   4   0  -4  118.49    5.90
   4   0  -4  125.29    5.30
   4   0  -4  117.29    5.60
   4   0  -4  115.29    5.40
   4   0  -4  119.99    5.30
  -4   0   4  121.79    5.30
  -4   0   4  117.69    5.30
   3   0  -4  740.53   30.80
   3   0  -4  737.33   30.70
   3   0  -4  735.73   31.40
   3   0  -4  725.93   30.80
   3   0  -4  733.53   31.00
  -3   0   4  775.02   30.90
  -3   0   4  755.92   30.90
   2   0  -4   21.20    1.30
   2   0  -4   24.00    1.30
   2   0  -4   20.30    1.20
   2   0  -4   20.00    1.60
  -2   0   4   23.00    1.30
   1   0  -4   16.60    0.90
   1   0  -4   15.30    1.00
   1   0  -4   14.20    1.00
   1   0  -4   13.90    1.00
  -1   0   4   13.60    1.00
  -1   0   4   15.20    1.00
  -1   0   4   14.80    0.90
   0   0  -4  704.43   30.50
   0   0   4  735.03   30.50
   0   0   4  767.12   30.40
   0   0   4  728.73   30.60
  -1   0  -4   76.39    3.70
   1   0   4   85.19    3.80
   1   0   4   83.89    3.80
  -2   0  -4   23.00    1.80
  -2   0  -4   26.50    1.30
   2   0   4   26.50    1.70
   2   0   4   28.70    1.60
  -3   0  -4   13.40    1.40
  -3   0  -4   16.90    0.90
   3   0   4   18.00    1.40
   3   0   4   17.60    1.50
  -4   0  -4   19.90    1.70
  -4   0  -4   16.70    0.80
   4   0   4   18.90    1.80
   4   0   4   16.90    1.50
  -5   0  -4  108.59    5.70
   5   0   4  105.99    5.60
   5   0   4  108.79    5.40
  -6   0  -4   28.20    2.90
   6   0   4   29.90    2.60
   6   0   4   32.80    3.00
  -7   0  -4   -0.60    1.50
   7   0   4    0.00    1.00
   7   0   4   -1.40    1.30
  -8   0  -4   -0.20    1.70
   8   0   4    0.90    1.40
   8   0   4    1.10    1.70
  10  -1  -4    3.90    1.60
  10  -1  -4    4.30    1.20
  10  -1  -4   -1.40    2.30
   9  -1  -4   10.10    1.40
   9  -1  -4    7.40    2.40
   9  -1  -4    9.50    1.80
  -9   1   4   11.50    1.70
   8  -1  -4  100.59    4.90
   8  -1  -4   94.39    6.00
   8  -1  -4   90.09    5.30
  -8   1   4   96.39    5.00
   7  -1  -4  104.69    5.90
   7  -1  -4   89.89    5.20
   7  -1  -4  100.99    4.90
  -7   1   4  101.09    4.90
  -7   1   4   99.49    4.50
   6  -1  -4    9.00    1.20
   6  -1  -4    8.70    1.60
   6  -1  -4   10.70    1.20
  -6   1   4    9.80    1.20
  -6   1   4    7.70    1.10
  -6   1   4   10.20    0.90
   5  -1  -4   38.70    2.40
   5  -1  -4   42.30    2.30
   5  -1  -4   41.50    2.80
  -5   1   4   42.70    2.30
  -5   1   4   43.00    2.40
  -5   1   4   45.70    2.10
   4  -1  -4   25.10    2.00
   4  -1  -4   25.20    1.60
   4  -1  -4   26.90    1.70
  -4   1   4   28.00    1.70
  -4   1   4   28.50    1.60
   3  -1  -4 2614.24  105.29
   3  -1  -4 2592.54  105.79
   3  -1  -4 2332.17  105.59
   3  -1  -4 2348.17  105.39
  -3   1   4 2717.43  105.49
  -3   1   4 2739.43  105.39
   2  -1  -4 3062.99  130.19
   2  -1  -4 2841.72  129.79
   2  -1  -4 3217.78  129.79
  -2   1   4 3100.39  129.89
  -2   1   4 3506.95  130.99
   1  -1  -4   33.50    1.70
   1  -1  -4   33.70    1.90
  -1   1   4   38.60    1.70
  -1   1   4   35.00    2.00
  -1   1   4   33.30    2.00
   0   1   4  181.08    8.10
   0   1   4  181.98    7.80
   0   1   4  180.48    8.00
   1   1   4  296.57   12.70
   1   1   4  300.97   12.80
   1   1   4  295.87   12.90
  -2  -1  -4  260.37   11.60
   2   1   4  295.77   12.00
   2   1   4  272.77   12.00
  -3  -1  -4   27.20    1.30
  -3  -1  -4   21.50    2.00
   3   1   4   24.50    1.90
   3   1   4   25.60    1.90
  -4  -1  -4    2.90    1.20
  -4  -1  -4    2.20    0.40
   4   1   4    4.50    1.10
   4   1   4    3.00    1.00
  -5  -1  -4  103.99    5.60
   5   1   4  103.79    5.40
   5   1   4   98.19    5.60
  -6  -1  -4    2.60    1.50
   6   1   4    3.40    1.20
   6   1   4    2.10    1.40
  -7  -1  -4   -0.80    1.60
   7   1   4   -0.40    1.10
   7   1   4    0.30    1.20
  -8  -1  -4    0.30    1.80
   8   1   4    2.10    1.90
   8   1   4    0.60    1.30
  10  -2  -4    2.30    1.20
  10  -2  -4    1.70    1.30
  10  -2  -4   -2.70    2.00
 -10   2   4    2.10    1.40
   9  -2  -4    0.50    1.80
   9  -2  -4    1.80    1.00
   9  -2  -4    1.20    1.20
  -9   2   4    0.90    1.20
   8  -2  -4    0.40    1.00
   8  -2  -4    2.30    1.00
   8  -2  -4    2.00    1.00
   8  -2  -4    0.40    1.40
  -8   2   4    0.90    0.70
  -8   2   4    3.10    1.30
   7  -2  -4   29.10    2.40
   7  -2  -4   28.00    2.40
   7  -2  -4   32.70    3.00
  -7   2   4   32.30    2.00
  -7   2   4   33.60    2.50
   6  -2  -4  202.68    9.70
   6  -2  -4  206.38    9.20
   6  -2  -4  184.98    9.10
  -6   2   4  213.28    9.30
  -6   2   4  216.68    8.90
   5  -2  -4    0.70    0.80
   5  -2  -4   -0.10    0.50
   5  -2  -4    0.80    0.60
  -5   2   4    0.20    0.50
  -5   2   4   -0.20    0.70
  -5   2   4   -0.20    0.60
   4  -2  -4  464.65   19.60
   4  -2  -4  446.06   20.00
   4  -2  -4  452.55   19.40
  -4   2   4  482.95   19.60
  -4   2   4  466.65   19.70
   3  -2  -4  536.25   22.00
   3  -2  -4  535.15   22.10
   3  -2  -4  523.05   22.40
   3  -2  -4  517.55   22.20
  -3   2   4  554.54   22.40
  -3   2   4  527.65   22.50
  -3   2   4  528.95   22.50
   2  -2  -4  472.65   20.00
   2  -2  -4  505.05   19.70
   2  -2  -4  467.55   19.90
   2  -2  -4  462.15   19.60
  -2   2   4  469.05   20.10
  -2   2   4  466.45   20.10
   1  -2  -4   27.20    1.70
   1  -2  -4   23.70    1.40
  -1   2   4   29.80    1.40
  -1   2   4   25.00    1.70
  -1   2   4   27.90    1.80
   0   2   4   58.19    2.80
   0   2   4   57.99    3.10
   0   2   4   57.59    3.00
   1   2   4  315.67   13.90
   1   2   4  310.77   13.60
   1   2   4  330.47   13.80
   2   2   4    4.40    0.90
   2   2   4    3.30    0.80
  -3  -2  -4   37.00    2.50
   3   2   4   40.40    2.70
   3   2   4   42.40    2.70
  -4  -2  -4   25.40    2.40
   4   2   4   25.00    2.30
   4   2   4   26.50    2.40
  -5  -2  -4    2.50    1.40
   5   2   4    1.50    1.10
   5   2   4    0.60    1.20
  -6  -2  -4   13.90    2.20
   6   2   4    9.10    1.90
   6   2   4   10.80    1.90
  -7  -2  -4    2.60    1.80
   7   2   4    4.00    1.80
   7   2   4    0.90    1.70
  10  -3  -4   -1.80    1.70
  10  -3  -4    0.80    1.30
  10  -3  -4    0.60    1.00
 -10   3   4    0.50    1.50
   9  -3  -4    0.40    0.90
   9  -3  -4   -1.60    1.00
   9  -3  -4    0.20    0.90
   9  -3  -4    0.50    1.30
  -9   3   4   -0.10    1.30
   8  -3  -4   73.49    4.20
   8  -3  -4   74.59    4.30
   8  -3  -4   78.69    4.90
  -8   3   4   77.99    4.50
  -8   3   4   77.19    3.90
   7  -3  -4   13.40    2.00
   7  -3  -4   11.00    1.40
   7  -3  -4   10.00    1.40
  -7   3   4   12.70    1.70
  -7   3   4   10.20    1.20
   6  -3  -4  153.38    7.10
   6  -3  -4  158.48    7.20
   6  -3  -4  148.69    7.60
  -6   3   4  156.38    7.30
  -6   3   4  156.18    6.90
   5  -3  -4    3.10    0.80
   5  -3  -4    3.70    0.60
   5  -3  -4    3.10    1.00
  -5   3   4    2.70    0.70
  -5   3   4    3.60    1.00
   4  -3  -4   44.40    2.00
   4  -3  -4   42.10    2.70
   4  -3  -4   42.30    2.30
   4  -3  -4   42.20    2.10
   4  -3  -4   42.80    2.40
  -4   3   4   44.80    2.60
  -4   3   4   39.80    2.40
  -4   3   4   42.90    2.60
   3  -3  -4   12.10    0.70
   3  -3  -4   13.80    0.70
   3  -3  -4   12.90    1.00
   3  -3  -4    9.60    1.10
  -3   3   4   11.50    1.30
  -3   3   4   11.40    1.30
  -3   3   4   12.20    1.10
   2  -3  -4  186.58    8.00
   2  -3  -4  173.38    7.90
   2  -3  -4  193.38    7.50
   2  -3  -4  155.28    7.50
  -2   3   4  178.98    8.20
  -2   3   4  182.38    8.10
   1  -3  -4  403.36   16.40
   1  -3  -4  347.97   16.00
  -1   3   4  406.86   16.00
  -1   3   4  383.16   16.60
  -1   3   4  377.46   16.50
   0   3   4  154.88    7.10
   0   3   4  148.69    7.20
   0   3   4  153.08    6.70
   1   3   4   29.10    1.80
   1   3   4   26.10    2.10
   1   3   4   27.70    2.10
   2   3   4   -0.10    0.70
   2   3   4   -0.50    0.90
   2   3   4   -0.40    0.80
  -3  -3  -4   -0.10    1.00
   3   3   4    1.80    1.10
   3   3   4   -0.70    1.00
  -4  -3  -4   29.80    2.40
   4   3   4   29.70    2.70
   4   3   4   30.20    2.70
  -5  -3  -4   12.50    2.00
   5   3   4   10.90    1.90
   5   3   4   10.50    2.00
  -6  -3  -4    2.00    1.60
   6   3   4   -1.50    1.30
   6   3   4    1.30    1.60
  10  -4  -4    0.40    1.50
  10  -4  -4    2.10    1.30
 -10   4   4    0.00    1.40
   9  -4  -4    6.20    1.60
   9  -4  -4    6.40    1.40
   9  -4  -4    4.10    1.10
  -9   4   4    7.50    1.70
  -9   4   4    4.70    1.00
   8  -4  -4   30.00    2.60
   8  -4  -4   34.00    3.00
   8  -4  -4   28.30    2.30
  -8   4   4   30.90    2.90
  -8   4   4   26.40    2.10
   7  -4  -4  191.08    8.70
   7  -4  -4  190.08    9.50
   7  -4  -4  188.08    9.00
  -7   4   4  194.48    8.70
  -7   4   4  198.88    9.20
   6  -4  -4   75.79    3.70
   6  -4  -4   68.49    4.40
   6  -4  -4   80.89    4.20
  -6   4   4   78.09    4.30
  -6   4   4   82.09    4.00
   5  -4  -4    1.30    0.80
   5  -4  -4    1.80    0.40
   5  -4  -4    2.40    1.00
  -5   4   4    1.80    1.00
  -5   4   4    1.80    0.40
  -5   4   4    0.30    0.90
   4  -4  -4   51.19    2.10
   4  -4  -4   50.89    2.70
   4  -4  -4   47.00    2.80
  -4   4   4   54.99    3.10
  -4   4   4   46.70    2.90
   3  -4  -4   80.99    4.00
   3  -4  -4   84.49    4.10
  -3   4   4   82.09    4.20
  -3   4   4   77.99    4.30
   2  -4  -4    8.10    1.00
   2  -4  -4    7.90    0.60
   2  -4  -4   10.20    0.60
  -2   4   4    6.70    1.10
  -2   4   4    8.70    1.40
   1  -4  -4  141.69    6.30
   1  -4  -4  141.89    6.70
  -1   4   4  144.19    6.20
  -1   4   4  146.69    7.00
  -1   4   4  147.19    6.80
   0  -4  -4   35.70    2.40
   0   4   4   36.90    2.40
   0   4   4   33.30    2.50
   0   4   4   34.70    2.00
   1   4   4   -0.60    0.60
   1   4   4   -1.20    0.80
   1   4   4   -1.70    0.80
   2   4   4   14.20    1.90
   2   4   4   13.10    1.60
   2   4   4   14.60    1.80
   3   4   4    0.90    1.00
   3   4   4    0.90    1.00
  -4  -4  -4    0.50    1.10
   4   4   4   -2.30    1.20
   4   4   4    0.40    1.20
  -5  -4  -4    2.50    1.50
   5   4   4    1.00    1.50
   5   4   4    3.00    1.60
  -6  -4  -4    1.80    1.70
   6   4   4    1.00    1.80
   6   4   4    0.20    1.60
  10  -5  -4    2.50    1.40
 -10   5   4    3.70    1.90
   9  -5  -4    9.60    1.70
   9  -5  -4   11.90    2.00
  -9   5   4   13.70    2.20
  -9   5   4    9.30    1.50
   8  -5  -4   33.40    3.00
   8  -5  -4   31.90    2.60
  -8   5   4   31.10    2.80
  -8   5   4   27.60    2.20
   7  -5  -4  131.89    6.60
   7  -5  -4  127.49    7.00
  -7   5   4  129.79    6.30
  -7   5   4  143.39    6.90
   6  -5  -4   79.29    4.90
   6  -5  -4   90.49    4.70
  -6   5   4   87.39    4.90
   5  -5  -4  230.18   10.40
  -5   5   4  223.68   10.60
  -5   5   4  239.48   10.80
   4  -5  -4   87.39    4.60
  -4   5   4   93.19    4.80
  -4   5   4   91.09    4.90
   3  -5  -4   25.90    2.20
  -3   5   4   28.70    2.50
  -3   5   4   29.00    2.30
   2  -5  -4  229.68   10.00
   2  -5  -4  199.68    9.10
  -2   5   4  233.18   10.10
  -2   5   4  224.58   10.30
   1  -5  -4   89.49    4.70
  -1   5   4   92.29    4.20
  -1   5   4   92.79    5.00
  -1   5   4   98.19    5.10
   0  -5  -4    2.10    0.90
   0   5   4    1.60    1.20
   0   5   4    0.70    1.00
   0   5   4    0.90    0.60
  -1  -5  -4    1.60    1.00
   1   5   4    1.20    1.20
   1   5   4    2.70    1.40
   1   5   4    1.40    0.80
   2   5   4   47.00    3.40
   2   5   4   49.20    3.10
   2   5   4   56.29    3.70
   3   5   4   32.80    2.80
   3   5   4   41.70    3.40
  -4  -5  -4    2.50    1.40
   4   5   4   -0.50    1.20
   4   5   4    0.20    1.10
  -5  -5  -4    4.10    1.70
   5   5   4    2.50    1.80
   5   5   4    3.60    1.80
  10  -6  -4    3.10    1.60
 -10   6   4   -1.00    1.50
   9  -6  -4    1.10    1.10
  -9   6   4    0.10    1.40
  -9   6   4    0.20    0.90
   8  -6  -4    5.40    1.40
   8  -6  -4    6.10    1.50
  -8   6   4    4.40    1.20
  -8   6   4    3.70    1.70
   7  -6  -4    3.20    1.30
   7  -6  -4    2.40    1.10
  -7   6   4    2.20    1.10
  -7   6   4    1.70    1.40
   6  -6  -4   -0.40    1.10
   6  -6  -4   -0.80    1.00
  -6   6   4    0.50    1.00
  -6   6   4   -2.40    1.20
   5  -6  -4    1.80    1.00
  -5   6   4    2.50    1.40
  -5   6   4    0.90    1.10
   4  -6  -4   85.69    4.90
  -4   6   4   92.99    5.30
  -4   6   4   99.49    5.10
   3  -6  -4  129.29    6.50
  -3   6   4  144.19    6.80
  -3   6   4  128.69    6.90
   2  -6  -4    3.80    1.10
  -2   6   4    5.70    1.60
  -2   6   4    5.40    1.30
   1  -6  -4   10.60    1.40
  -1   6   4    9.80    1.70
  -1   6   4   12.50    1.90
  -1   6   4   12.70    1.40
   0  -6  -4  139.29    6.80
   0   6   4  146.19    7.20
   0   6   4  140.29    7.20
   0   6   4  130.69    6.30
  -1  -6  -4    1.30    1.00
   1   6   4    1.90    0.90
   1   6   4    2.20    1.10
   1   6   4    0.20    1.10
  -2  -6  -4    1.70    1.10
   2   6   4    2.70    1.60
   2   6   4    0.60    1.10
   2   6   4    2.30    1.10
  -3  -6  -4    9.80    1.80
   3   6   4   14.30    2.20
   3   6   4   12.10    1.80
  -4  -6  -4    1.60    1.40
   4   6   4   -0.80    1.20
   4   6   4   -0.60    1.50
  10  -7  -4    4.40    1.50
   9  -7  -4    4.00    1.40
  -9   7   4    0.50    1.70
  -9   7   4    2.10    1.20
   8  -7  -4    0.20    1.00
   8  -7  -4    1.20    1.20
  -8   7   4   -1.70    1.40
   7  -7  -4    0.30    1.00
   7  -7  -4   -0.70    0.90
  -7   7   4   -1.90    1.40
   6  -7  -4    4.70    1.30
  -6   7   4    3.80    1.70
  -6   7   4    5.30    1.40
   5  -7  -4   36.80    2.80
  -5   7   4   36.90    2.70
  -5   7   4   35.70    3.20
   4  -7  -4   -0.80    0.90
  -4   7   4   -1.30    0.90
  -4   7   4   -0.20    1.30
   3  -7  -4   14.70    1.80
  -3   7   4   15.90    2.30
  -3   7   4   11.00    1.80
   2  -7  -4   -0.80    0.90
  -2   7   4   -0.70    1.00
  -2   7   4   -1.00    1.00
   1  -7  -4    3.20    1.20
  -1   7   4    1.70    1.50
  -1   7   4    2.10    1.20
   0  -7  -4   -0.40    0.90
   0   7   4   -1.70    1.30
   0   7   4    1.30    1.20
  -1  -7  -4   -0.20    1.00
   1   7   4    1.60    1.50
   1   7   4    0.80    1.00
   2   7   4   -0.50    1.50
   2   7   4    0.20    1.40
   9  -8  -4    4.50    1.60
  -9   8   4    1.30    1.90
   8  -8  -4    2.70    1.30
  -8   8   4    0.80    1.80
   7  -8  -4    1.40    1.20
  -7   8   4   -0.80    1.50
  -7   8   4   -0.30    1.10
   6  -8  -4    2.00    1.20
  -6   8   4    4.00    1.50
  -6   8   4    3.70    1.30
   5  -8  -4   -0.50    0.90
  -5   8   4   -1.50    1.40
  -5   8   4    1.60    1.10
   4  -8  -4   -0.30    1.00
  -4   8   4    0.80    0.80
  -4   8   4   -1.10    1.30
   3  -8  -4    0.50    1.00
  -3   8   4    1.10    0.90
  -3   8   4    1.80    1.60
   2  -8  -4    1.70    1.00
  -2   8   4    2.90    1.30
  -2   8   4    1.60    1.50
   1  -8  -4    7.20    1.50
  -1   8   4    6.40    1.70
  -1   8   4    4.90    1.60
   0   8   4    1.10    1.60
   0   8   4    0.50    1.00
   1   8   4    2.00    1.70
   1   8   4    1.40    1.20
   8  -9  -4    2.70    1.50
  -8   9   4   -1.40    1.80
  -7   9   4    7.50    2.30
  -7   9   4    3.40    1.50
  -6   9   4    1.00    1.30
  -6   9   4    0.10    1.70
  -5   9   4   13.00    2.50
  -5   9   4   12.50    2.00
  -4   9   4    1.40    1.40
  -4   9   4    3.00    1.80
  -3   9   4   -0.10    1.60
  -3   9   4   -0.20    1.20
  -2   9   4   -0.10    1.30
  -2   9   4   -0.20    1.70
  -1   9   4   -1.60    1.60
  -1   9   4    0.50    1.50
  -2  12  -5    3.00    1.20
  -3  12  -5   -0.20    1.20
  -3  12  -5    0.50    1.30
  -4  12  -5    1.60    1.20
  -4  12  -5   -0.30    1.30
  -5  12  -5    2.30    1.60
  -5  12  -5    3.30    1.40
  -6  12  -5    2.10    1.50
  -6  12  -5    1.20    1.60
   6 -12   5   -3.90    1.80
   0  11  -5   -1.60    1.10
   0  11  -5   -0.50    1.20
   0  11  -5   -0.60    0.90
  -1  11  -5    5.70    1.40
  -1  11  -5    2.30    1.40
  -1  11  -5    4.50    1.40
  -2  11  -5    5.90    1.40
  -2  11  -5    4.20    1.30
  -2  11  -5    6.00    1.50
  -2  11  -5    6.20    1.40
  -2  11  -5    4.40    1.20
  -3  11  -5    0.40    1.20
  -3  11  -5   -0.40    0.90
  -3  11  -5   -0.40    1.10
  -3  11  -5    0.70    1.10
  -4  11  -5   -0.20    1.10
  -4  11  -5   -0.20    0.80
  -4  11  -5   -1.30    1.10
  -4  11  -5   -0.10    1.00
   4 -11   5   -1.20    1.20
  -5  11  -5    3.00    1.60
  -5  11  -5    1.80    1.20
  -5  11  -5    2.40    1.50
  -5  11  -5    2.80    1.10
   5 -11   5   -0.10    1.30
  -6  11  -5    0.20    1.40
  -6  11  -5   -1.50    1.00
  -6  11  -5   -0.90    1.10
  -7  11  -5   12.80    2.30
  -7  11  -5   11.80    1.70
   2  10  -5    0.40    1.00
   2  10  -5   -0.50    1.30
   2  10  -5    1.10    1.30
   1  10  -5    1.90    1.20
   1  10  -5    0.50    1.20
   1  10  -5    0.60    1.20
   0  10  -5    8.40    1.50
   0  10  -5    9.00    1.60
   0  10  -5   10.00    1.60
  -1  10  -5   10.70    1.70
  -1  10  -5    9.30    1.40
  -1  10  -5    9.50    1.60
  -1  10  -5   10.70    1.60
  -2  10  -5    3.00    1.20
  -2  10  -5    1.50    1.00
  -2  10  -5    2.50    1.10
  -2  10  -5    2.30    1.00
  -2  10  -5    1.50    1.10
  -3  10  -5   16.10    1.80
  -3  10  -5   17.10    1.80
  -3  10  -5   21.30    2.20
  -3  10  -5   18.70    1.80
  -3  10  -5   18.40    2.00
  -4  10  -5    4.20    1.10
  -4  10  -5    4.30    1.20
  -4  10  -5    4.70    1.40
  -4  10  -5    4.70    1.20
   4 -10   5    1.80    1.10
  -5  10  -5    1.00    1.00
  -5  10  -5    0.30    1.00
  -5  10  -5    0.90    1.10
  -5  10  -5    0.20    1.20
   5 -10   5   -3.80    1.10
  -6  10  -5   11.10    1.50
  -6  10  -5    9.70    1.60
  -6  10  -5   11.60    2.00
  -6  10  -5    9.80    1.60
   6 -10   5    9.60    1.40
  -7  10  -5    1.30    1.50
   7 -10   5   -0.10    1.10
  -8  10  -5    3.10    1.70
   8 -10   5    0.70    1.20
   4   9  -5    1.00    1.50
   4   9  -5    0.10    1.20
   4   9  -5   -0.20    1.60
   3   9  -5   10.00    1.70
   3   9  -5    6.70    1.70
   3   9  -5    8.50    1.90
   2   9  -5    0.60    1.10
   2   9  -5    1.70    1.20
   2   9  -5    1.60    1.30
   1   9  -5   -1.30    1.00
   1   9  -5   -1.30    0.80
   1   9  -5   -0.60    1.00
   0   9  -5   -0.50    1.00
   0   9  -5   -2.10    0.90
   0   9  -5   -0.50    0.90
   0   9  -5    1.60    0.90
  -1   9  -5    1.80    1.00
  -1   9  -5    0.30    1.00
  -1   9  -5    1.10    0.80
  -1   9  -5    0.60    1.10
  -1   9  -5    0.70    0.90
   1  -9   5    1.80    0.70
  -2   9  -5    0.40    1.00
  -2   9  -5    0.40    0.80
  -2   9  -5   -0.20    0.80
  -2   9  -5    1.30    1.00
  -2   9  -5   -0.40    0.80
   2  -9   5   -0.50    0.70
  -3   9  -5    0.10    1.00
  -3   9  -5    0.20    0.90
  -3   9  -5   -0.40    0.80
  -3   9  -5    1.30    0.70
  -3   9  -5   -0.10    0.80
  -4   9  -5   12.00    1.40
  -4   9  -5   10.50    1.40
  -4   9  -5   13.10    1.30
  -4   9  -5   12.30    1.50
  -4   9  -5   14.20    1.90
   4  -9   5    8.40    1.40
  -5   9  -5    0.40    0.90
  -5   9  -5    0.80    0.80
  -5   9  -5    1.30    1.20
   5  -9   5    1.50    0.80
  -6   9  -5    8.40    1.70
  -6   9  -5    6.00    1.20
   6  -9   5    6.30    1.20
  -7   9  -5   11.10    1.90
   7  -9   5   12.70    1.60
  -8   9  -5    1.10    1.50
   8  -9   5   -0.80    1.30
  -9   9  -5    2.50    1.80
   9  -9   5   -0.30    1.30
   5   8  -5    4.80    1.50
   5   8  -5    9.30    2.20
   5   8  -5    4.90    1.80
   4   8  -5   -0.40    1.00
   4   8  -5    1.60    1.20
   4   8  -5    1.50    1.40
   3   8  -5    0.10    1.00
   3   8  -5    0.90    1.20
   3   8  -5    0.20    0.90
   2   8  -5   -0.90    1.00
   2   8  -5   -0.40    0.70
   2   8  -5    1.10    1.10
   1   8  -5  100.29    5.30
   1   8  -5   89.39    4.40
   1   8  -5   96.69    5.00
   1   8  -5   95.89    5.20
   0   8  -5    2.20    1.00
   0   8  -5    2.10    1.00
   0   8  -5    3.90    0.80
   0   8  -5    3.90    0.80
   0   8  -5    3.60    1.10
   0  -8   5    3.60    0.60
  -1   8  -5   56.49    3.00
  -1   8  -5   60.49    3.50
  -1   8  -5   68.79    3.60
  -1   8  -5   63.39    3.60
  -1   8  -5   60.89    3.30
  -1   8  -5   63.59    3.40
   1  -8   5   65.69    3.20
  -2   8  -5  103.69    4.70
  -2   8  -5   98.39    4.90
  -2   8  -5   90.49    4.50
  -2   8  -5   92.39    4.70
  -2   8  -5   93.99    4.80
  -2   8  -5   98.49    4.90
   2  -8   5   98.29    4.60
  -3   8  -5  133.99    6.60
  -3   8  -5  138.99    6.50
  -3   8  -5  148.49    6.50
  -3   8  -5  137.69    6.50
  -3   8  -5  139.99    6.20
  -3   8  -5  131.59    6.30
  -4   8  -5   23.30    2.10
  -4   8  -5   22.00    1.30
  -4   8  -5   22.10    1.90
  -4   8  -5   22.50    2.00
   4  -8   5   23.30    1.90
  -5   8  -5   23.90    1.80
  -5   8  -5   25.60    2.30
   5  -8   5   25.70    2.00
  -6   8  -5   24.80    1.90
  -6   8  -5   29.70    2.70
   6  -8   5   30.40    2.40
  -7   8  -5   13.00    2.10
   7  -8   5   10.70    1.60
  -8   8  -5    0.90    1.40
   8  -8   5   -0.10    1.20
  -9   8  -5    6.40    2.10
   9  -8   5    2.50    1.50
   6   7  -5    0.60    1.70
   6   7  -5   -0.70    1.00
   6   7  -5    1.10    1.60
   5   7  -5    1.60    1.10
   5   7  -5    1.00    1.40
   5   7  -5    2.30    1.60
   4   7  -5    1.70    1.30
   4   7  -5    1.10    1.00
   4   7  -5    1.80    1.20
   3   7  -5    0.10    1.30
   3   7  -5    2.80    1.10
   3   7  -5    3.00    1.30
   2   7  -5   86.49    4.90
   2   7  -5   91.39    5.10
   2   7  -5   87.79    4.60
   1   7  -5    2.10    0.90
   1   7  -5    2.20    0.60
   1   7  -5    1.20    1.00
   1   7  -5    0.60    0.80
  -1  -7   5    2.20    0.40
   0   7  -5    2.40    0.80
   0   7  -5    2.90    0.90
   0   7  -5    2.50    0.60
   0   7  -5    2.80    0.60
   0   7  -5    1.40    0.80
   0  -7   5    2.20    0.50
  -1   7  -5   12.20    1.30
  -1   7  -5   11.30    1.10
  -1   7  -5   11.50    0.90
  -1   7  -5   10.50    1.10
  -1   7  -5    9.70    1.30
  -1   7  -5   11.20    1.30
   1  -7   5   10.00    1.00
  -2   7  -5   99.69    5.00
  -2   7  -5  103.09    5.00
  -2   7  -5  104.39    4.80
  -2   7  -5  101.69    4.70
  -2   7  -5  113.99    5.10
  -3   7  -5  163.48    7.00
  -3   7  -5  153.08    7.10
  -3   7  -5  151.18    6.60
  -3   7  -5  141.09    6.80
  -3   7  -5  149.49    6.90
   3  -7   5  155.48    7.00
   3  -7   5  150.08    6.70
  -4   7  -5  181.38    8.60
  -4   7  -5  178.28    8.10
   4  -7   5  191.58    8.30
  -5   7  -5   64.59    3.40
  -5   7  -5   70.59    4.10
   5  -7   5   72.89    3.80
  -6   7  -5   38.00    3.00
   6  -7   5   41.20    2.80
  -7   7  -5    9.90    1.80
   7  -7   5    9.90    1.60
  -8   7  -5    3.10    1.60
   8  -7   5    1.80    1.30
  -9   7  -5    1.40    1.40
   9  -7   5    0.10    1.50
   6   6  -5    1.50    1.50
   6   6  -5   -1.00    1.00
   6   6  -5    0.50    1.60
   5   6  -5    5.20    1.70
   5   6  -5    3.90    1.70
   5   6  -5    5.20    1.30
   4   6  -5   17.00    2.40
   4   6  -5   20.60    2.10
   4   6  -5   17.70    2.30
   3   6  -5   26.20    2.20
   3   6  -5   25.60    2.40
   3   6  -5   28.50    2.60
   2   6  -5    8.20    1.40
   2   6  -5    7.70    1.20
   2   6  -5    6.50    1.20
  -2  -6   5   10.70    0.70
   1   6  -5    4.00    1.10
   1   6  -5    3.30    0.90
   1   6  -5    2.10    0.80
   1   6  -5    4.20    0.50
   1   6  -5    3.10    0.60
  -1  -6   5    4.90    0.60
   0   6  -5    7.70    0.90
   0   6  -5    7.80    0.80
   0   6  -5    7.30    1.10
   0   6  -5    7.10    0.80
   0   6  -5    7.00    1.00
   0  -6   5    7.60    0.90
  -1   6  -5   58.59    2.90
  -1   6  -5   56.79    2.80
  -1   6  -5   56.89    3.00
  -1   6  -5   51.99    2.60
  -1   6  -5   55.19    2.90
  -2   6  -5    1.10    0.40
  -2   6  -5    1.00    0.60
  -2   6  -5    1.30    0.50
  -2   6  -5    1.90    0.70
  -2   6  -5    1.50    0.60
   2  -6   5    2.00    0.50
  -3   6  -5  199.98    8.50
  -3   6  -5  200.28    9.20
  -3   6  -5  204.28    8.90
  -3   6  -5  204.48    8.90
   3  -6   5  205.88    8.50
   3  -6   5  206.88    9.00
  -4   6  -5   32.10    1.90
  -4   6  -5   31.20    2.30
  -4   6  -5   33.70    2.40
   4  -6   5   34.90    2.20
  -5   6  -5   46.90    3.10
  -5   6  -5   45.80    2.40
   5  -6   5   51.49    2.90
  -6   6  -5   33.60    2.90
   6  -6   5   34.60    2.40
  -7   6  -5   43.70    3.60
   7  -6   5   50.29    3.40
  -8   6  -5    2.00    1.40
   8  -6   5   -0.10    1.30
  -9   6  -5    1.00    1.60
   9  -6   5   -1.60    1.30
   7   5  -5    9.40    2.10
   7   5  -5    7.10    1.90
   7   5  -5    7.00    1.40
   6   5  -5    6.00    1.30
   6   5  -5    3.90    1.40
   6   5  -5    5.20    1.90
   5   5  -5    5.30    1.60
   5   5  -5    4.20    1.60
   5   5  -5    3.70    1.20
   4   5  -5  190.48    9.00
   4   5  -5  184.18    9.40
   4   5  -5  196.38    9.80
  -4  -5   5  220.28    8.50
   3   5  -5    0.60    1.30
   3   5  -5   -0.20    0.80
   3   5  -5    1.00    0.70
   2   5  -5   10.80    1.20
   2   5  -5    8.60    1.10
   2   5  -5   12.00    1.60
   1   5  -5   10.40    0.80
   1   5  -5   10.90    1.20
   1   5  -5   11.00    1.50
   1   5  -5   12.10    1.20
   1   5  -5   10.50    0.70
  -1  -5   5   10.70    0.70
   0   5  -5   36.40    2.10
   0   5  -5   29.10    1.90
   0   5  -5   34.90    2.20
   0   5  -5   32.80    1.50
   0   5  -5   33.70    1.70
   0  -5   5   33.30    1.70
  -1   5  -5  288.57   12.60
  -1   5  -5  295.97   12.60
  -1   5  -5  285.87   12.60
  -1   5  -5  305.27   12.70
  -1   5  -5  292.97   12.40
   1  -5   5  303.37   12.70
  -2   5  -5  299.07   12.60
  -2   5  -5  301.27   12.80
  -2   5  -5  291.97   13.00
  -2   5  -5  292.67   12.80
   2  -5   5  310.27   12.70
   2  -5   5  311.47   13.00
  -3   5  -5   53.49    2.70
  -3   5  -5   53.69    2.80
  -3   5  -5   52.29    3.00
   3  -5   5   57.99    3.00
  -4   5  -5   -0.10    0.40
  -4   5  -5    0.10    0.80
  -4   5  -5    0.70    0.60
   4  -5   5   -1.70    0.60
  -5   5  -5   76.99    3.50
  -5   5  -5   78.49    4.40
   5  -5   5   78.79    3.50
   5  -5   5   82.29    4.10
  -6   5  -5    4.30    1.50
  -7   5  -5   23.20    2.80
   7  -5   5   27.80    2.70
  -8   5  -5    2.00    1.50
   8  -5   5    0.90    1.10
  -9   5  -5    5.60    1.90
   9  -5   5    4.60    1.90
   8   4  -5    2.10    1.70
   8   4  -5    0.50    1.60
   8   4  -5    0.30    1.30
   7   4  -5    3.60    1.60
   7   4  -5    0.80    1.50
   7   4  -5    2.90    1.10
   6   4  -5   38.40    3.30
   6   4  -5   39.70    2.70
   6   4  -5   32.80    3.30
   5   4  -5   70.29    4.90
   5   4  -5   70.19    4.30
   5   4  -5   68.19    3.80
   4   4  -5  126.89    6.80
   4   4  -5  141.29    7.40
   4   4  -5  145.49    6.50
  -4  -4   5  142.59    5.90
   3   4  -5  137.09    7.00
   3   4  -5  145.29    6.40
   3   4  -5  130.49    6.60
   2   4  -5   -0.40    0.60
   2   4  -5    0.00    0.40
   2   4  -5   -1.10    0.90
   1   4  -5  123.39    5.90
   1   4  -5  127.19    5.60
   1   4  -5  124.69    5.80
   1   4  -5  119.79    5.20
   0   4  -5  297.17   12.30
   0   4  -5  281.27   12.40
   0   4  -5  298.77   12.50
   0   4  -5  288.97   12.10
   0   4  -5  289.37   12.60
   0  -4   5  277.57   12.20
   0  -4   5  306.67   12.60
  -1   4  -5  101.59    4.80
  -1   4  -5   99.19    4.70
  -1   4  -5  100.59    4.60
  -1   4  -5  104.09    4.80
  -1   4  -5  104.89    4.80
   1  -4   5  105.49    4.80
   1  -4   5  111.29    4.80
  -2   4  -5  232.78    9.90
  -2   4  -5  226.88   10.10
  -2   4  -5  228.58    9.80
  -2   4  -5  231.38   10.00
  -2   4  -5  232.78   10.30
   2  -4   5  255.67   10.30
  -3   4  -5   23.10    1.80
  -3   4  -5   23.90    1.30
  -3   4  -5   25.40    1.70
   3  -4   5   21.50    1.60
   3  -4   5   25.00    1.40
  -4   4  -5   18.70    1.10
  -4   4  -5   20.20    1.70
   4  -4   5   19.60    1.80
   4  -4   5   19.30    1.10
  -5   4  -5  288.37   13.40
   5  -4   5  306.47   13.20
  -6   4  -5  506.15   21.50
   6  -4   5  461.55   20.30
   6  -4   5  506.15   21.30
  -7   4  -5   34.80    3.20
   7  -4   5   36.20    3.10
  -8   4  -5    9.80    2.10
   8  -4   5    6.80    1.90
  -9   4  -5    2.00    1.70
   9  -4   5   -0.60    1.60
   8   3  -5    3.50    2.30
   8   3  -5    8.70    2.00
   8   3  -5    6.30    1.50
   7   3  -5   -1.10    1.90
   7   3  -5   -0.50    1.00
   6   3  -5   49.80    3.00
   6   3  -5   49.10    3.40
   6   3  -5   48.40    4.30
   5   3  -5   10.00    1.30
   5   3  -5   12.50    1.70
   5   3  -5    9.70    1.90
  -5  -3   5   11.60    0.90
  -5  -3   5   11.20    0.70
   4   3  -5   -0.20    1.20
   4   3  -5   -0.20    0.60
   4   3  -5    3.20    0.80
  -4  -3   5    0.20    0.30
   3   3  -5  163.38    7.70
   3   3  -5  159.48    7.20
   3   3  -5  158.28    7.40
   2   3  -5  127.79    6.00
   2   3  -5  131.19    6.30
   2   3  -5  130.89    5.40
   2   3  -5  126.89    5.80
   1   3  -5   46.70    2.50
   1   3  -5   47.60    2.10
   1   3  -5   46.70    2.10
   1   3  -5   46.90    2.70
   1   3  -5   45.40    2.40
   1   3  -5   46.20    2.00
   0   3  -5  504.15   21.70
   0   3  -5  538.65   21.80
   0   3  -5  495.55   21.90
   0   3  -5  514.65   21.70
   0  -3   5  545.95   21.90
  -1   3  -5    0.00    0.20
  -1   3  -5   -0.10    0.40
  -1   3  -5    0.10    0.30
  -1   3  -5    0.80    0.50
   1  -3   5   -0.30    0.50
  -2   3  -5  570.24   24.10
  -2   3  -5  527.15   23.60
  -2   3  -5  591.54   23.80
  -2   3  -5  579.54   23.80
   2  -3   5  562.34   23.80
   2  -3   5  605.14   24.10
  -3   3  -5   53.79    2.40
  -3   3  -5   52.69    3.00
  -3   3  -5   48.70    2.40
   3  -3   5   55.49    2.90
   3  -3   5   52.39    2.30
  -4   3  -5   66.39    3.70
  -4   3  -5   61.79    2.80
  -4   3  -5   61.39    3.10
   4  -3   5   68.59    2.90
   4  -3   5   73.79    3.70
  -5   3  -5   26.30    1.70
  -5   3  -5   27.70    2.60
   5  -3   5   30.80    1.60
   5  -3   5   30.40    2.20
  -6   3  -5  456.25   20.40
   6  -3   5  458.75   20.20
   6  -3   5  473.85   19.50
  -7   3  -5   40.90    3.50
   7  -3   5   38.00    3.30
  -8   3  -5    0.80    1.70
   8  -3   5   -1.90    1.30
  -9   3  -5    2.40    2.00
   9  -3   5   -0.10    1.40
   9   2  -5    0.80    1.20
   9   2  -5   -0.80    1.00
   8   2  -5    8.50    1.40
   8   2  -5    7.30    1.80
   8   2  -5    4.40    2.00
   7   2  -5    1.90    1.30
   7   2  -5    0.00    1.00
   7   2  -5   -0.90    2.00
   6   2  -5  129.59    7.10
   6   2  -5  142.99    7.80
   6   2  -5  141.89    6.70
  -6  -2   5  142.39    6.40
  -6  -2   5  152.18    6.30
   5   2  -5   25.50    1.90
   5   2  -5   26.30    1.40
   5   2  -5   26.90    2.90
   5   2  -5   25.00    2.20
  -5  -2   5   29.60    1.60
  -5  -2   5   29.70    1.50
   4   2  -5   47.40    2.90
   4   2  -5   48.90    2.20
   4   2  -5   48.50    2.70
   4   2  -5   48.00    3.20
  -4  -2   5   50.89    2.20
  -4  -2   5   49.60    2.30
   3   2  -5  163.48    6.90
   3   2  -5  164.88    7.50
   3   2  -5  164.48    7.80
   3   2  -5  170.38    7.00
   3   2  -5  159.08    7.30
  -3  -2   5  169.98    7.00
  -3  -2   5  165.08    6.90
   2   2  -5  193.78    8.80
   2   2  -5  190.38    8.10
   2   2  -5  194.38    8.50
   2   2  -5  194.18    8.10
   2   2  -5  195.38    8.50
   1   2  -5  277.07   12.30
   1   2  -5  306.87   12.20
   1   2  -5  282.97   12.00
   1   2  -5  280.77   11.90
   1   2  -5  283.37   11.90
   1   2  -5  277.67   12.10
   0   2  -5    3.20    0.50
   0   2  -5    2.90    0.60
   0   2  -5    3.80    0.50
   0   2  -5    4.20    0.60
   0  -2   5    2.00    0.60
  -1   2  -5   83.69    3.80
  -1   2  -5   85.69    3.80
  -1   2  -5   85.09    4.00
  -1   2  -5   85.89    4.00
   1  -2   5   87.29    4.00
  -2   2  -5  182.28    7.60
  -2   2  -5  159.88    7.60
  -2   2  -5  180.98    8.10
   2  -2   5  191.88    7.70
   2  -2   5  183.78    8.00
  -3   2  -5   11.60    1.50
  -3   2  -5   10.90    0.90
  -3   2  -5   13.50    0.80
   3  -2   5   14.80    1.00
   3  -2   5   11.90    1.40
  -4   2  -5   30.00    1.90
  -4   2  -5   29.60    2.40
   4  -2   5   35.70    2.40
   4  -2   5   32.10    1.80
  -5   2  -5   18.50    2.30
   5  -2   5   20.40    1.90
   5  -2   5   21.40    1.60
  -6   2  -5   35.90    3.30
   6  -2   5   40.80    3.20
   6  -2   5   39.60    2.50
  -7   2  -5   13.40    2.40
   7  -2   5   11.50    2.00
   7  -2   5   14.60    1.80
  -8   2  -5   -0.30    1.30
   8  -2   5   -0.30    1.60
  -9   2  -5    1.10    1.90
   9  -2   5   -0.70    1.80
   9   1  -5   25.20    3.00
   9   1  -5   28.70    2.30
   9   1  -5   17.00    3.20
   8   1  -5    2.20    1.30
   8   1  -5    1.40    1.00
   8   1  -5   -1.60    1.90
   7   1  -5  260.37   13.20
   7   1  -5  301.77   13.90
   7   1  -5  286.47   12.70
  -7  -1   5  303.17   12.50
   6   1  -5  101.19    5.80
   6   1  -5  110.49    5.50
  -6  -1   5  117.79    5.20
  -6  -1   5  119.49    5.20
   5   1  -5   20.30    2.40
   5   1  -5   19.60    1.40
   5   1  -5   17.50    1.40
   5   1  -5   15.90    1.70
   5   1  -5   17.70    1.30
  -5  -1   5   20.80    1.30
  -5  -1   5   20.50    1.30
   4   1  -5   28.30    1.50
   4   1  -5   27.10    1.50
   4   1  -5   24.10    1.80
   4   1  -5   22.80    2.00
   4   1  -5   26.30    1.90
  -4  -1   5   26.50    1.50
  -4  -1   5   27.70    1.50
   3   1  -5   -1.00    0.60
   3   1  -5    0.00    0.10
   3   1  -5   -0.60    0.40
   3   1  -5    0.30    0.30
   3   1  -5    0.40    0.30
   3   1  -5   -0.70    0.40
  -3  -1   5    0.40    0.30
  -3  -1   5    0.30    0.30
   2   1  -5  709.33   29.60
   2   1  -5  681.63   29.10
   2   1  -5  726.83   29.30
   2   1  -5  690.63   29.30
   2   1  -5  695.43   29.10
  -2  -1   5  703.83   29.10
   1   1  -5    0.50    0.40
   1   1  -5    0.60    0.40
   1   1  -5    0.40    0.50
   0   1  -5   56.19    2.70
   0  -1   5   57.79    2.80
   0  -1   5   56.09    2.80
  -1   1  -5    0.10    0.40
  -1   1  -5    0.00    0.30
   1  -1   5    0.50    0.40
   1  -1   5    0.00    0.20
  -2   1  -5    0.10    0.30
  -2   1  -5    0.00    0.50
  -2   1  -5   -0.30    0.30
   2  -1   5    0.30    0.30
   2  -1   5    0.20    0.50
  -3   1  -5    5.00    0.40
  -3   1  -5    4.80    0.40
  -3   1  -5    2.20    1.10
   3  -1   5    4.40    0.90
   3  -1   5    5.90    0.70
  -4   1  -5   29.60    2.50
   4  -1   5   35.80    2.40
   4  -1   5   35.00    2.00
  -5   1  -5    6.80    1.80
   5  -1   5   10.60    1.60
   5  -1   5   11.90    1.50
  -6   1  -5    1.10    1.50
   6  -1   5   -0.20    0.70
   6  -1   5    0.40    1.30
  -7   1  -5   19.10    2.50
   7  -1   5   17.40    2.40
   7  -1   5   12.80    1.80
  -8   1  -5    5.90    2.10
   8  -1   5    5.50    2.00
  10   0  -5   -0.60    1.00
  10   0  -5    0.50    1.40
   9   0  -5    8.10    1.50
   9   0  -5    4.00    2.30
   9   0  -5    8.80    1.80
   8   0  -5   63.39    4.90
   8   0  -5   61.39    4.10
   8   0  -5   61.59    3.60
  -8   0   5   65.09    3.60
   7   0  -5    0.50    1.10
   7   0  -5    2.30    1.70
   7   0  -5   -0.30    1.00
  -7   0   5    0.60    0.90
   6   0  -5  532.85   23.00
   6   0  -5  517.75   22.00
   6   0  -5  476.95   22.40
   6   0  -5  519.85   22.20
  -6   0   5  532.75   22.00
  -6   0   5  545.95   22.10
   5   0  -5   18.00    1.50
   5   0  -5   18.70    1.30
   5   0  -5   15.60    2.00
   5   0  -5   16.70    1.50
  -5   0   5   19.10    1.40
  -5   0   5   18.20    1.30
   4   0  -5   17.00    1.40
   4   0  -5   15.70    1.80
   4   0  -5   17.20    1.20
  -4   0   5   18.60    1.20
  -4   0   5   17.70    1.30
   3   0  -5  397.26   17.50
   3   0  -5  414.26   17.60
   3   0  -5  417.36   17.30
   3   0  -5  412.36   17.50
   3   0  -5  426.76   18.10
  -3   0   5  432.56   17.50
  -3   0   5  411.86   17.50
   2   0  -5  549.54   24.30
   2   0  -5  604.94   24.30
   2   0  -5  586.84   24.80
  -2   0   5  587.74   24.40
   1   0  -5  732.33   28.80
   1   0  -5  690.73   28.90
  -1   0   5  708.83   28.80
  -1   0   5  667.63   29.00
  -1   0   5  668.43   29.00
   0   0   5   -1.30    0.50
   0   0   5    0.00    0.40
   0   0   5    2.60    0.60
   1   0   5   50.39    2.60
   1   0   5   47.90    2.50
  -2   0  -5  174.38    7.90
  -2   0  -5  155.68    7.30
   2   0   5  180.98    7.70
   2   0   5  184.28    7.80
  -3   0  -5   49.60    2.50
  -3   0  -5   54.39    3.30
   3   0   5   58.49    3.20
   3   0   5   61.49    3.10
  -4   0  -5   -0.30    0.20
  -4   0  -5   -0.60    1.00
   4   0   5   -1.50    0.70
   4   0   5   -0.30    0.80
  -5   0  -5    6.40    1.70
   5   0   5    7.10    1.50
   5   0   5    6.00    1.20
  -6   0  -5    2.20    1.60
   6   0   5    0.90    1.10
   6   0   5    1.10    1.20
  -7   0  -5    0.70    1.80
   7   0   5    0.50    1.20
   7   0   5    0.90    1.30
  -8   0  -5   14.50    2.80
   8   0   5   12.80    2.60
  10  -1  -5    0.10    1.40
  10  -1  -5   -1.00    0.90
   9  -1  -5    1.40    1.30
   9  -1  -5    1.20    1.90
   9  -1  -5   -0.30    0.90
  -9   1   5   -0.30    1.50
   8  -1  -5    1.40    1.00
   8  -1  -5    0.20    1.50
   8  -1  -5   -0.60    0.90
  -8   1   5   -0.20    1.00
   7  -1  -5  198.38    9.10
   7  -1  -5  207.08   10.00
   7  -1  -5  177.78    9.20
   7  -1  -5  195.58    9.10
  -7   1   5  205.28    9.10
  -7   1   5  210.48    8.60
   6  -1  -5    5.90    0.90
   6  -1  -5    4.60    1.10
   6  -1  -5    3.20    1.50
  -6   1   5    4.50    0.90
  -6   1   5    3.40    0.90
   5  -1  -5    2.00    0.60
   5  -1  -5    0.60    1.00
   5  -1  -5    1.00    0.60
  -5   1   5    1.20    0.60
  -5   1   5    2.20    0.80
   4  -1  -5   13.80    1.10
   4  -1  -5   12.50    1.60
   4  -1  -5   13.60    0.90
   4  -1  -5   14.00    1.10
  -4   1   5   13.20    1.30
  -4   1   5   13.60    1.10
   3  -1  -5   44.60    2.80
   3  -1  -5   43.80    2.20
   3  -1  -5   43.30    2.30
   3  -1  -5   42.60    2.20
  -3   1   5   44.50    2.40
  -3   1   5   44.80    2.30
   2  -1  -5  781.92   33.80
   2  -1  -5  874.41   33.70
  -2   1   5  775.72   34.00
  -2   1   5  818.82   34.00
   1  -1  -5  307.97   13.10
  -1   1   5  320.57   12.90
  -1   1   5  303.37   13.20
  -1   1   5  288.37   13.10
   0   1   5  148.59    6.70
   0   1   5  144.09    6.80
   0   1   5  149.79    6.50
   1   1   5  339.67   14.30
   1   1   5  322.87   14.50
   1   1   5  337.57   14.40
  -2  -1  -5   14.00    1.40
   2   1   5   17.20    1.50
   2   1   5   17.20    1.50
  -3  -1  -5   49.70    3.20
   3   1   5   52.59    3.10
   3   1   5   53.29    3.10
  -4  -1  -5   -1.90    1.10
   4   1   5   -1.00    0.80
   4   1   5   -0.80    0.90
  -5  -1  -5   -1.70    1.10
   5   1   5   -1.60    0.90
   5   1   5    0.20    1.20
  -6  -1  -5   12.20    2.20
   6   1   5   12.40    1.80
   6   1   5   10.60    2.00
  -7  -1  -5   -1.00    1.20
   7   1   5   -0.10    1.50
   7   1   5   -0.90    1.50
  10  -2  -5   -3.40    1.70
  10  -2  -5   -1.70    1.00
  10  -2  -5   -0.40    0.90
   9  -2  -5    6.00    2.00
   9  -2  -5    6.40    1.30
   9  -2  -5    6.20    1.40
  -9   2   5    5.40    1.60
   8  -2  -5   36.00    3.50
   8  -2  -5   30.30    2.50
   8  -2  -5   31.20    2.50
   8  -2  -5   28.70    2.40
  -8   2   5   31.40    2.60
   7  -2  -5   20.40    2.80
   7  -2  -5   21.60    2.00
   7  -2  -5   20.90    1.90
  -7   2   5   24.50    2.00
  -7   2   5   23.80    1.70
   6  -2  -5   87.29    4.50
   6  -2  -5   86.19    4.50
   6  -2  -5   87.79    5.00
  -6   2   5   96.59    4.70
   5  -2  -5   42.90    2.40
   5  -2  -5   39.90    2.30
   5  -2  -5   38.00    2.90
  -5   2   5   41.40    2.50
  -5   2   5   41.40    2.40
   4  -2  -5  384.86   16.10
   4  -2  -5  366.26   15.90
   4  -2  -5  374.96   16.60
   4  -2  -5  373.36   15.90
  -4   2   5  385.36   16.10
  -4   2   5  377.66   16.30
   3  -2  -5   51.49    2.80
   3  -2  -5   50.09    2.60
   3  -2  -5   51.79    2.50
  -3   2   5   53.49    2.90
  -3   2   5   51.29    2.90
   2  -2  -5   51.89    2.30
   2  -2  -5   44.30    2.50
  -2   2   5   44.70    2.70
  -2   2   5   47.70    2.70
   1  -2  -5    2.50    0.70
  -1   2   5    2.90    0.70
  -1   2   5    3.00    0.70
  -1   2   5    3.00    0.50
   0   2   5    2.70    0.90
   0   2   5    3.60    0.60
   0   2   5    2.90    0.70
   1   2   5  139.99    6.80
   1   2   5  145.49    6.70
   1   2   5  141.59    6.50
   2   2   5    6.80    1.20
   2   2   5    6.50    1.00
  -3  -2  -5   -2.60    0.90
   3   2   5   -1.80    0.80
   3   2   5   -1.70    0.70
  -4  -2  -5   -0.10    1.10
   4   2   5   -1.30    0.90
   4   2   5   -0.90    1.00
  -5  -2  -5    1.90    1.50
   5   2   5    2.00    1.30
   5   2   5    2.60    1.40
  -6  -2  -5   -1.20    1.50
   6   2   5   -0.40    1.40
   6   2   5   -1.30    1.20
   7   2   5   -1.40    1.40
  10  -3  -5   -2.10    1.50
  10  -3  -5    1.40    1.10
  10  -3  -5   -0.20    1.10
 -10   3   5   -1.80    1.30
   9  -3  -5    1.30    1.50
   9  -3  -5   -1.50    1.10
   9  -3  -5    1.70    1.00
  -9   3   5    1.70    1.40
   8  -3  -5   54.79    4.00
   8  -3  -5   47.80    3.20
   8  -3  -5   50.29    3.20
  -8   3   5   51.09    3.30
  -8   3   5   48.60    2.80
   7  -3  -5  210.78    9.60
   7  -3  -5  211.98   10.30
   7  -3  -5  185.68    9.40
  -7   3   5  227.88    9.80
   6  -3  -5   -1.80    1.00
   6  -3  -5    0.90    0.80
   6  -3  -5   -0.10    0.60
  -6   3   5    0.00    1.00
   5  -3  -5    4.60    0.70
   5  -3  -5    4.10    1.20
   5  -3  -5    4.30    0.90
  -5   3   5    3.60    1.10
   4  -3  -5    0.80    0.60
   4  -3  -5   -0.10    0.50
   4  -3  -5    0.80    0.40
   4  -3  -5   -0.90    0.70
   4  -3  -5    0.10    0.30
  -4   3   5   -0.80    0.80
  -4   3   5   -1.10    0.70
   3  -3  -5   38.60    2.10
   3  -3  -5   38.90    1.80
   3  -3  -5   36.70    2.20
   3  -3  -5   32.80    1.70
  -3   3   5   34.30    2.40
  -3   3   5   37.50    2.50
   2  -3  -5    9.10    0.80
   2  -3  -5   10.80    1.10
   2  -3  -5   12.70    1.30
  -2   3   5   12.20    1.40
  -2   3   5   12.80    1.50
   1  -3  -5    2.00    0.80
  -1   3   5    1.70    0.50
  -1   3   5    2.10    1.00
  -1   3   5    1.80    0.80
   0  -3  -5   -1.50    0.60
   0   3   5   -0.50    0.50
   0   3   5   -0.90    0.80
   0   3   5   -1.10    0.70
   1   3   5    6.20    1.20
   1   3   5    5.40    0.90
   1   3   5    3.70    1.10
   2   3   5    7.80    1.20
   2   3   5    7.90    1.20
  -3  -3  -5    1.30    1.10
   3   3   5    0.60    1.00
   3   3   5    0.00    1.10
  -4  -3  -5    7.00    1.70
   4   3   5    8.80    1.70
   4   3   5    7.00    1.60
  -5  -3  -5    3.10    1.70
   5   3   5    0.40    1.30
   5   3   5   -0.10    1.30
  -6  -3  -5   -0.80    1.50
   6   3   5   -0.40    1.40
   6   3   5   -2.00    1.40
  10  -4  -5   -4.10    1.40
  10  -4  -5    0.60    1.60
 -10   4   5    0.80    1.40
   9  -4  -5    0.60    1.30
   9  -4  -5   -0.50    1.30
   9  -4  -5    0.30    1.00
  -9   4   5   -0.80    1.20
   8  -4  -5    3.00    1.00
   8  -4  -5    3.30    1.40
   8  -4  -5    2.60    0.90
  -8   4   5    4.50    1.60
  -8   4   5    1.70    1.00
   7  -4  -5   71.09    3.90
   7  -4  -5   68.59    4.50
   7  -4  -5   62.19    3.50
  -7   4   5   68.69    4.10
   6  -4  -5  133.89    6.80
   6  -4  -5  138.39    7.30
   6  -4  -5  135.79    6.30
  -6   4   5  156.98    7.10
   5  -4  -5   19.20    1.80
   5  -4  -5   20.20    1.20
   5  -4  -5   20.00    2.20
  -5   4   5   19.70    2.10
  -5   4   5   19.30    1.90
   4  -4  -5   13.20    1.50
   4  -4  -5   11.40    0.70
   4  -4  -5   13.70    0.70
  -4   4   5   15.70    1.90
  -4   4   5    9.50    1.50
   3  -4  -5  223.98    9.80
   3  -4  -5  212.18    9.00
   3  -4  -5  200.48    9.00
  -3   4   5  227.98   10.00
  -3   4   5  224.68   10.10
   2  -4  -5  346.37   15.70
   2  -4  -5  360.36   16.20
   2  -4  -5  418.66   15.60
  -2   4   5  380.06   16.40
  -2   4   5  368.26   16.50
   1  -4  -5   84.19    4.60
  -1   4   5   96.49    4.20
  -1   4   5  102.09    5.00
  -1   4   5   85.99    5.00
   0  -4  -5   -0.70    0.80
   0   4   5    0.60    1.00
   0   4   5    1.00    1.10
   0   4   5    1.40    0.60
   1   4   5   49.40    2.90
   1   4   5   52.39    3.40
   1   4   5   51.39    3.50
   2   4   5   41.90    3.00
   2   4   5   37.80    2.90
   2   4   5   38.30    2.70
  -3  -4  -5   10.90    1.70
   3   4   5    7.10    1.70
   3   4   5    7.00    1.50
  -4  -4  -5    7.30    1.80
   4   4   5    5.90    1.70
   4   4   5    6.30    1.60
  -5  -4  -5    8.30    2.00
   5   4   5    6.40    1.90
   5   4   5    8.40    2.00
  10  -5  -5    1.20    1.40
 -10   5   5   -1.30    1.30
   9  -5  -5    0.60    1.00
   9  -5  -5    2.30    1.40
  -9   5   5   -0.40    0.90
  -9   5   5   -1.10    1.30
   8  -5  -5    2.30    1.10
   8  -5  -5    2.00    1.30
  -8   5   5    1.70    1.50
   7  -5  -5    0.60    1.10
   7  -5  -5   -0.30    0.90
  -7   5   5   -0.50    1.20
   6  -5  -5    3.50    1.00
   6  -5  -5    2.50    1.30
  -6   5   5    4.50    1.60
   5  -5  -5   -1.30    0.80
  -5   5   5    3.80    1.20
  -5   5   5   -0.20    1.30
   4  -5  -5   77.99    4.40
  -4   5   5   78.29    4.70
  -4   5   5   88.79    4.60
   3  -5  -5    0.70    0.80
  -3   5   5    1.40    1.00
  -3   5   5    0.80    1.30
   2  -5  -5    4.70    1.20
  -2   5   5    5.00    1.60
  -2   5   5    5.90    1.30
   1  -5  -5   44.30    3.00
  -1   5   5   46.90    3.20
  -1   5   5   45.50    3.20
  -1   5   5   49.50    2.40
   0  -5  -5   10.20    1.40
   0   5   5    8.70    1.60
   0   5   5   13.00    2.00
   0   5   5    7.50    1.10
  -1  -5  -5    2.30    0.90
   1   5   5    1.40    1.30
   1   5   5    3.30    1.50
   1   5   5    0.50    0.80
   2   5   5   29.40    2.90
   2   5   5   26.20    2.40
   2   5   5   29.60    3.00
  -3  -5  -5   24.70    2.50
   3   5   5   21.10    2.80
  -4  -5  -5    0.70    1.40
   4   5   5    2.10    1.60
   4   5   5   -1.60    1.40
  10  -6  -5    4.40    1.60
   9  -6  -5    5.00    1.60
  -9   6   5    5.20    1.90
   8  -6  -5    0.50    1.00
   8  -6  -5    1.40    1.30
  -8   6   5   -0.40    1.30
   7  -6  -5    3.30    1.30
   7  -6  -5    2.30    1.10
  -7   6   5    3.20    1.60
   6  -6  -5    0.10    0.90
   6  -6  -5    0.20    1.00
  -6   6   5   -0.60    0.90
  -6   6   5   -0.60    1.00
   5  -6  -5  127.29    6.60
  -5   6   5  138.09    6.80
  -5   6   5  130.49    7.00
   4  -6  -5    0.50    1.00
  -4   6   5    2.60    1.00
  -4   6   5   -0.90    1.40
   3  -6  -5   33.50    2.70
  -3   6   5   36.90    3.10
  -3   6   5   36.40    2.90
   2  -6  -5    4.30    1.20
  -2   6   5    3.70    1.30
  -2   6   5    5.20    1.60
   1  -6  -5    1.00    1.00
  -1   6   5   -0.60    1.30
  -1   6   5   -0.30    1.10
   0  -6  -5    4.40    1.20
   0   6   5    5.20    1.70
   0   6   5    6.90    1.60
  -1  -6  -5    0.60    1.10
   1   6   5   -0.10    1.40
   1   6   5    3.70    1.50
   2   6   5   -0.80    1.30
  -3  -6  -5    2.50    1.40
   3   6   5    0.50    1.50
   9  -7  -5    3.20    1.40
  -9   7   5   -1.90    1.60
   8  -7  -5    1.20    1.30
  -8   7   5   -0.10    1.50
   7  -7  -5    1.40    1.10
   7  -7  -5    1.30    1.20
  -7   7   5   -0.50    1.50
   6  -7  -5   -0.10    0.90
  -6   7   5    0.50    1.10
  -6   7   5    2.00    1.60
   5  -7  -5    0.10    0.90
  -5   7   5    0.70    1.10
  -5   7   5    0.30    1.50
   4  -7  -5   14.80    1.90
  -4   7   5   19.30    2.20
  -4   7   5   14.90    2.20
   3  -7  -5    3.10    1.20
  -3   7   5    5.50    1.50
  -3   7   5    5.70    1.80
   2  -7  -5    0.50    1.00
  -2   7   5    1.60    1.50
  -2   7   5    1.30    1.20
   1  -7  -5    2.60    1.20
  -1   7   5    3.90    1.40
  -1   7   5    4.10    1.50
   0   7   5    0.10    1.00
   0   7   5    0.30    1.50
   1   7   5    3.50    1.80
   1   7   5    3.50    1.60
   8  -8  -5    3.00    1.50
  -8   8   5    0.80    1.80
   7  -8  -5    3.50    1.40
  -7   8   5   -0.20    1.20
  -7   8   5    0.70    1.70
  -6   8   5    0.00    1.10
  -6   8   5   -0.40    1.60
  -5   8   5    1.90    1.30
  -5   8   5    0.90    1.70
  -4   8   5   -1.70    1.40
  -4   8   5   -0.40    1.20
  -3   8   5    1.40    1.10
  -3   8   5    2.20    1.70
  -2   8   5   -0.50    1.20
  -2   8   5    0.40    1.60
  -1   8   5    0.40    1.10
  -1   8   5    1.40    1.80
   0   8   5   -1.40    1.30
   0   8   5   -0.50    1.60
  -6   9   5    0.20    1.30
  -6   9   5   -1.00    1.80
  -5   9   5    1.30    1.40
  -5   9   5    0.20    1.80
  -4   9   5   -0.30    1.00
  -4   9   5    0.40    1.80
  -3   9   5    3.80    1.70
  -3   9   5    5.80    2.30
  -2  12  -6    2.40    1.40
  -2  12  -6    3.00    1.50
  -3  12  -6    4.60    1.50
  -3  12  -6    4.10    1.30
  -4  12  -6    5.30    1.80
  -4  12  -6    7.00    1.50
  -4  12  -6    8.50    1.70
  -5  12  -6    1.00    1.40
  -5  12  -6    1.00    1.90
  -5  12  -6    1.40    1.30
   0  11  -6   -0.20    1.30
   0  11  -6    1.30    1.20
   0  11  -6   -0.90    1.20
  -1  11  -6    1.00    1.30
  -1  11  -6   -0.20    1.20
  -1  11  -6   -0.30    1.10
  -2  11  -6    1.20    1.10
  -2  11  -6    0.10    1.20
  -2  11  -6    0.20    0.90
  -3  11  -6    8.00    1.70
  -3  11  -6    5.50    1.30
  -3  11  -6    6.10    1.40
  -3  11  -6    7.60    1.60
  -4  11  -6    2.90    1.40
  -4  11  -6    0.60    1.10
  -4  11  -6    1.70    1.20
  -4  11  -6    1.50    1.00
  -5  11  -6   14.80    1.90
  -5  11  -6   17.40    2.00
  -5  11  -6   13.50    2.20
  -6  11  -6    2.30    1.20
  -6  11  -6    1.40    1.50
  -6  11  -6    0.80    1.20
  -7  11  -6    2.20    1.40
  -7  11  -6    0.80    1.20
  -7  11  -6    3.20    1.70
   7 -11   6    1.40    1.20
   2  10  -6    1.60    1.40
   2  10  -6   -2.30    1.30
   2  10  -6    0.40    1.30
   1  10  -6    2.20    1.20
   1  10  -6    0.50    1.20
   1  10  -6    1.70    1.20
   0  10  -6    0.30    1.10
   0  10  -6    0.80    1.10
   0  10  -6    1.40    1.10
  -1  10  -6    0.20    0.80
  -1  10  -6   -0.10    1.00
  -1  10  -6   -1.00    0.70
  -1  10  -6   -1.30    1.00
  -2  10  -6    9.30    1.60
  -2  10  -6   10.80    1.60
  -2  10  -6    9.10    1.30
  -2  10  -6    9.10    1.50
  -2  10  -6    7.70    1.40
  -3  10  -6    5.10    1.30
  -3  10  -6    4.00    1.10
  -3  10  -6    7.50    1.40
  -3  10  -6    6.50    1.30
  -4  10  -6    4.80    1.20
  -4  10  -6    5.60    1.40
  -4  10  -6    5.70    1.30
  -4  10  -6    5.00    1.20
  -5  10  -6    1.10    1.00
  -5  10  -6    2.10    1.10
  -5  10  -6    1.70    1.20
  -5  10  -6    0.90    1.00
  -6  10  -6    1.00    1.00
  -6  10  -6   -0.20    1.00
  -6  10  -6    0.60    1.30
   6 -10   6    0.00    1.10
  -7  10  -6   10.30    2.10
   7 -10   6    9.40    1.60
  -8  10  -6    0.00    1.50
   8 -10   6    0.30    1.40
   3   9  -6   10.00    2.00
   3   9  -6   11.40    2.10
   3   9  -6    9.10    1.70
   2   9  -6   -0.20    1.10
   2   9  -6    0.50    0.80
   2   9  -6    0.00    1.20
   1   9  -6    9.70    1.60
   1   9  -6   10.80    1.70
   1   9  -6   11.50    1.80
   0   9  -6   -0.90    1.00
   0   9  -6   -0.80    0.90
   0   9  -6    2.00    1.10
  -1   9  -6  149.19    6.80
  -1   9  -6  138.79    6.80
  -1   9  -6  136.89    6.50
  -1   9  -6  135.39    6.60
  -1   9  -6  129.09    6.40
  -2   9  -6    0.40    0.80
  -2   9  -6    1.70    1.00
  -2   9  -6   -0.90    0.90
  -2   9  -6    1.10    0.80
  -2   9  -6    0.60    0.90
  -3   9  -6   61.19    3.60
  -3   9  -6   63.89    3.60
  -3   9  -6   59.99    3.20
  -3   9  -6   61.09    3.50
  -3   9  -6   61.49    3.50
  -4   9  -6   49.40    3.30
  -4   9  -6   53.19    3.20
  -4   9  -6   56.49    3.40
  -5   9  -6   19.30    1.80
  -5   9  -6   20.20    2.20
   5  -9   6   18.80    2.00
  -6   9  -6    5.40    1.10
  -6   9  -6    8.00    1.80
   6  -9   6    8.40    1.50
  -7   9  -6    2.30    1.40
   7  -9   6    0.20    1.10
  -8   9  -6    1.60    1.60
   8  -9   6    2.00    1.40
   5   8  -6    1.30    1.60
   5   8  -6    0.90    1.20
   5   8  -6    0.50    1.50
   4   8  -6    7.90    1.60
   4   8  -6    6.00    1.80
   4   8  -6    7.10    1.80
   3   8  -6    2.50    1.40
   3   8  -6    4.30    1.40
   3   8  -6    1.90    1.10
   2   8  -6    4.30    1.30
   2   8  -6    2.00    1.10
   2   8  -6    3.30    1.40
   1   8  -6    4.20    1.20
   1   8  -6    5.10    1.40
   1   8  -6    2.60    1.20
   0   8  -6  102.99    5.20
   0   8  -6   94.39    4.70
   0   8  -6  102.39    5.20
   0   8  -6   96.89    4.60
   0   8  -6   99.79    5.00
  -1   8  -6    2.80    0.80
  -1   8  -6    2.30    0.60
  -1   8  -6    2.50    0.90
  -1   8  -6    2.30    1.00
  -1   8  -6    2.50    0.90
  -1   8  -6    3.10    0.80
  -2   8  -6   96.69    4.70
  -2   8  -6   96.99    4.90
  -2   8  -6   92.99    4.50
  -2   8  -6   97.59    4.90
  -2   8  -6   99.89    4.80
  -2   8  -6  104.39    5.00
  -3   8  -6    5.80    0.90
  -3   8  -6    6.70    1.20
  -3   8  -6    9.00    0.90
  -3   8  -6    7.70    1.10
  -3   8  -6    7.80    1.30
  -4   8  -6   12.00    1.40
  -4   8  -6   11.90    1.70
   4  -8   6   12.70    1.50
  -5   8  -6   22.80    1.90
  -5   8  -6   23.60    2.30
   5  -8   6   24.80    2.10
  -6   8  -6    7.10    1.00
  -6   8  -6    8.70    1.70
   6  -8   6    8.40    1.40
  -7   8  -6   31.30    3.00
   7  -8   6   29.10    2.60
  -8   8  -6    0.40    1.40
   8  -8   6    0.30    1.30
  -9   8  -6    1.10    1.80
   9  -8   6   -2.30    1.40
   6   7  -6    0.30    1.30
   6   7  -6    0.50    1.60
   6   7  -6    0.40    1.20
   5   7  -6   -0.50    1.40
   5   7  -6   -0.30    1.10
   5   7  -6    0.50    1.10
   4   7  -6    1.90    1.30
   4   7  -6    0.80    1.40
   4   7  -6    0.80    1.10
   3   7  -6    4.10    1.00
   3   7  -6    3.90    1.50
   3   7  -6    2.80    1.30
   2   7  -6   98.39    5.00
   2   7  -6   97.69    5.50
   2   7  -6   92.99    5.20
   1   7  -6   23.40    2.30
   1   7  -6   23.90    1.40
   1   7  -6   25.90    2.10
   1   7  -6   24.30    2.10
   1   7  -6   24.80    1.60
   0   7  -6    0.10    0.70
   0   7  -6    0.40    0.50
   0   7  -6    0.60    0.50
   0   7  -6    0.50    0.80
   0   7  -6   -0.10    0.70
  -1   7  -6    2.60    0.80
  -1   7  -6    3.10    0.70
  -1   7  -6    2.10    0.80
  -1   7  -6    2.50    0.70
  -1   7  -6    2.30    0.40
  -1   7  -6    0.80    0.60
  -2   7  -6  128.49    6.00
  -2   7  -6  126.09    5.90
  -2   7  -6  130.69    6.10
  -2   7  -6  138.69    6.20
  -2   7  -6  126.89    5.80
   2  -7   6  129.39    6.00
  -3   7  -6  242.48   11.20
  -3   7  -6  237.88   10.90
  -3   7  -6  249.58   10.60
  -3   7  -6  245.48   10.90
  -3   7  -6  263.97   11.10
   3  -7   6  258.97   11.10
   3  -7   6  260.07   10.70
  -4   7  -6    0.40    0.60
  -4   7  -6    0.30    0.90
   4  -7   6    1.60    0.90
  -5   7  -6    6.80    1.50
  -5   7  -6    5.00    0.80
   5  -7   6    6.40    1.30
  -6   7  -6    4.60    1.30
  -6   7  -6    2.90    0.70
   6  -7   6    3.10    1.20
  -7   7  -6    1.70    1.40
   7  -7   6    0.30    1.20
  -8   7  -6    1.00    1.50
   8  -7   6   -0.10    1.30
  -9   7  -6    1.00    1.40
   9  -7   6    0.80    1.60
   6   6  -6    1.90    1.50
   6   6  -6    1.40    1.60
   6   6  -6   -0.30    1.10
   5   6  -6   75.69    5.10
   5   6  -6   65.39    4.60
   5   6  -6   67.59    4.00
   4   6  -6   88.29    5.50
   4   6  -6   87.39    4.60
   4   6  -6   85.29    5.10
   3   6  -6    5.70    1.40
   3   6  -6    3.50    1.60
   3   6  -6    3.30    1.20
   2   6  -6  148.69    7.30
   2   6  -6  138.39    7.00
   2   6  -6  145.09    6.80
   1   6  -6    0.40    0.70
   1   6  -6   -0.20    0.70
   1   6  -6   -0.10    0.30
   1   6  -6    0.10    0.40
   1   6  -6   -0.20    0.90
  -1  -6   6    0.20    0.30
   0   6  -6  173.98    7.60
   0   6  -6  165.98    7.20
   0   6  -6  163.78    7.30
   0   6  -6  174.88    7.80
   0   6  -6  161.18    7.00
   0   6  -6  169.28    7.70
   0  -6   6  163.88    7.20
  -1   6  -6    9.40    1.10
  -1   6  -6    7.70    1.10
  -1   6  -6    9.50    0.80
  -1   6  -6    9.40    1.00
  -1   6  -6    9.80    1.00
  -2   6  -6    6.90    1.00
  -2   6  -6    6.20    0.90
  -2   6  -6    7.00    1.00
  -2   6  -6    7.00    0.80
  -2   6  -6    5.90    0.80
   2  -6   6    6.10    1.00
   2  -6   6    7.50    0.90
  -3   6  -6    5.10    0.80
  -3   6  -6    4.80    0.80
  -3   6  -6    5.70    1.10
   3  -6   6    6.40    1.10
  -4   6  -6   69.59    3.40
  -4   6  -6   68.19    4.00
   4  -6   6   77.59    3.90
  -5   6  -6    1.70    1.10
  -5   6  -6    2.00    0.60
   5  -6   6    0.40    1.00
  -6   6  -6    8.90    1.70
   6  -6   6    9.70    1.60
  -7   6  -6   32.10    3.10
   7  -6   6   34.60    3.00
  -8   6  -6    6.40    1.90
   8  -6   6    2.90    1.50
  -9   6  -6    2.60    1.90
   9  -6   6   -2.30    1.50
   7   5  -6   -0.20    1.40
   7   5  -6   -2.10    1.80
   7   5  -6   -2.40    1.00
   6   5  -6   10.20    1.60
   6   5  -6    8.90    1.90
   6   5  -6   11.60    2.50
   5   5  -6   13.40    1.50
   5   5  -6   10.80    1.80
   5   5  -6   12.00    2.10
   4   5  -6   -0.50    0.90
   4   5  -6   -0.70    1.00
   4   5  -6   -2.70    1.50
   3   5  -6   90.19    4.50
   3   5  -6   91.59    5.20
   3   5  -6   80.69    4.60
   2   5  -6    6.00    1.00
   2   5  -6    6.20    1.00
   2   5  -6    7.50    1.50
   1   5  -6   44.50    2.20
   1   5  -6   43.30    2.00
   1   5  -6   47.10    3.00
   1   5  -6   45.90    2.70
   1   5  -6   49.99    2.60
   0   5  -6    7.70    0.80
   0   5  -6    8.50    1.20
   0   5  -6    7.10    0.90
   0   5  -6    7.20    0.50
   0   5  -6    8.70    1.00
   0  -5   6    7.60    0.70
  -1   5  -6  130.49    6.00
  -1   5  -6  127.49    5.70
  -1   5  -6  133.29    5.90
  -1   5  -6  116.99    5.90
  -1   5  -6  145.49    6.10
  -2   5  -6   34.70    1.70
  -2   5  -6   36.70    2.00
  -2   5  -6   35.00    2.00
  -2   5  -6   36.10    1.90
  -2   5  -6   34.50    2.20
   2  -5   6   38.40    2.20
  -3   5  -6   12.40    1.40
  -3   5  -6    9.00    1.10
  -3   5  -6   11.50    1.00
   3  -5   6   12.00    1.40
  -4   5  -6    0.80    0.50
  -4   5  -6    0.40    0.90
   4  -5   6    0.40    0.90
  -5   5  -6   14.10    1.90
  -5   5  -6   11.70    0.90
   5  -5   6   12.70    1.70
  -6   5  -6   27.90    2.90
   6  -5   6   33.00    2.80
  -7   5  -6   36.50    3.40
   7  -5   6   37.60    3.20
  -8   5  -6   27.00    3.10
   8  -5   6   22.70    2.60
  -9   5  -6   10.90    2.40
   9  -5   6    4.50    2.10
   8   4  -6   -0.70    2.10
   8   4  -6    1.80    1.30
   8   4  -6   -0.40    1.10
   7   4  -6   -2.50    1.80
   7   4  -6    0.00    1.10
   7   4  -6   -0.30    1.30
   6   4  -6   25.70    2.20
   6   4  -6   18.90    2.20
   6   4  -6   17.60    2.90
   5   4  -6   11.20    1.50
   5   4  -6    9.50    2.30
   5   4  -6    9.50    1.70
   4   4  -6   83.29    4.80
   4   4  -6   92.49    4.60
   4   4  -6   91.09    5.20
   3   4  -6    3.70    1.00
   3   4  -6    7.30    1.40
   3   4  -6    4.30    0.80
   2   4  -6   47.90    3.10
   2   4  -6   48.90    2.20
   2   4  -6   51.69    2.80
   2   4  -6   49.60    2.80
   1   4  -6  217.58    9.80
   1   4  -6  218.68    9.00
   1   4  -6  210.28    9.40
   1   4  -6  215.38    9.60
   1   4  -6  212.78    9.00
   0   4  -6   15.20    1.20
   0   4  -6   14.80    1.10
   0   4  -6   15.60    1.50
   0   4  -6   15.00    1.30
  -1   4  -6   96.19    4.30
  -1   4  -6   94.09    4.50
  -1   4  -6   92.79    4.50
  -1   4  -6   96.49    4.40
   1  -4   6   97.89    4.60
  -2   4  -6  315.77   13.60
  -2   4  -6  323.87   14.10
  -2   4  -6  317.27   13.80
  -2   4  -6  330.87   13.70
   2  -4   6  343.37   14.10
  -3   4  -6    1.90    0.20
  -3   4  -6    2.00    0.30
  -3   4  -6    2.10    0.90
  -3   4  -6    1.80    0.50
   3  -4   6    0.60    0.80
  -4   4  -6    3.80    1.20
  -4   4  -6    2.30    0.40
   4  -4   6    2.10    1.00
  -5   4  -6  116.49    6.00
   5  -4   6  108.39    5.60
  -6   4  -6   81.49    5.00
   6  -4   6   82.89    4.80
  -7   4  -6    9.00    2.10
   7  -4   6    9.40    1.80
  -8   4  -6   27.90    3.30
   8  -4   6   35.70    3.40
  -9   4  -6    4.40    2.10
   9  -4   6   -1.30    1.80
   8   3  -6    6.50    2.70
   8   3  -6    8.30    2.00
   8   3  -6    8.00    1.50
   7   3  -6    0.00    1.00
   7   3  -6   -1.10    1.50
   7   3  -6    1.50    1.40
   6   3  -6    4.60    2.10
   6   3  -6    6.50    1.60
   6   3  -6    7.10    1.30
   5   3  -6    0.40    1.10
   5   3  -6    1.20    1.30
   5   3  -6    0.20    0.90
  -5  -3   6    1.00    0.60
   4   3  -6   12.90    1.60
   4   3  -6   13.80    1.90
   4   3  -6   16.50    1.40
   3   3  -6   17.40    2.10
   3   3  -6   16.80    1.50
   3   3  -6   16.70    1.60
   2   3  -6  281.47   12.10
   2   3  -6  289.37   13.00
   2   3  -6  297.57   12.60
   2   3  -6  299.87   12.10
   2   3  -6  295.97   12.10
   2   3  -6  293.17   12.80
   1   3  -6   37.10    2.10
   1   3  -6   35.80    2.10
   1   3  -6   38.60    1.90
   1   3  -6   37.20    2.40
   1   3  -6   38.40    1.90
   1   3  -6   37.50    1.80
   0   3  -6  192.68    8.30
   0   3  -6  189.38    8.20
   0   3  -6  175.28    8.00
   0   3  -6  180.88    8.00
   0   3  -6  190.98    8.10
   0   3  -6  180.68    8.00
   0  -3   6  180.48    8.20
  -1   3  -6  543.25   22.10
  -1   3  -6  526.35   22.30
  -1   3  -6  528.15   22.30
  -1   3  -6  515.45   22.10
   1  -3   6  537.25   22.30
  -2   3  -6   85.89    4.00
  -2   3  -6   92.19    3.90
  -2   3  -6   90.09    4.40
  -2   3  -6   79.49    3.90
   2  -3   6   91.59    4.30
  -3   3  -6    4.00    1.10
  -3   3  -6    3.40    0.50
  -3   3  -6    3.30    0.50
   3  -3   6    3.70    0.50
   3  -3   6    3.80    0.80
  -4   3  -6   -0.30    0.40
  -4   3  -6    0.40    0.80
   4  -3   6   -0.80    0.70
   4  -3   6    0.90    0.40
  -5   3  -6    3.20    1.50
   5  -3   6    3.80    0.70
  -6   3  -6   49.10    3.90
   6  -3   6   48.00    3.50
  -7   3  -6    2.40    1.80
   7  -3   6    2.40    1.50
  -8   3  -6    2.90    2.00
   8  -3   6    1.50    1.70
   9   2  -6   -1.10    1.00
   9   2  -6    0.40    1.40
   9   2  -6   -6.00    2.20
   8   2  -6    3.70    1.20
   8   2  -6   -0.30    2.20
   8   2  -6    1.30    1.40
   7   2  -6   54.29    4.70
   7   2  -6   48.50    3.50
   7   2  -6   52.39    3.10
   6   2  -6    0.60    1.70
   6   2  -6   -2.20    1.00
   6   2  -6   -0.70    0.90
   5   2  -6  130.59    7.00
   5   2  -6  138.29    6.70
   5   2  -6  148.09    7.60
  -5  -2   6  145.49    6.10
  -5  -2   6  148.19    6.30
   4   2  -6  273.27   12.50
   4   2  -6  283.47   12.30
   4   2  -6  280.67   11.80
   4   2  -6  266.97   11.70
   4   2  -6  282.77   12.90
  -4  -2   6  286.57   11.70
  -4  -2   6  291.57   11.80
   3   2  -6   64.49    3.70
   3   2  -6   66.19    2.90
   3   2  -6   65.89    3.50
   3   2  -6   65.09    3.40
   3   2  -6   69.19    3.00
   2   2  -6   91.59    4.70
   2   2  -6   90.09    4.10
   2   2  -6   91.09    4.00
   2   2  -6   92.39    4.30
   2   2  -6   93.39    4.40
   1   2  -6   32.10    1.80
   1   2  -6   33.50    1.80
   1   2  -6   31.80    2.00
   1   2  -6   34.80    2.00
   1   2  -6   39.00    2.30
   0   2  -6   54.89    2.80
   0   2  -6   58.69    3.10
   0   2  -6   56.29    2.80
   0  -2   6   55.09    2.90
  -1   2  -6   13.20    1.20
  -1   2  -6   12.50    1.00
  -1   2  -6   13.30    1.10
  -1   2  -6   11.40    1.30
   1  -2   6   14.60    1.10
   1  -2   6   13.80    1.10
  -2   2  -6    0.90    0.70
  -2   2  -6    0.80    0.40
  -2   2  -6    0.00    0.30
   2  -2   6    0.70    0.60
   2  -2   6    0.70    0.40
  -3   2  -6   66.49    3.70
  -3   2  -6   69.79    3.00
  -3   2  -6   64.49    3.30
   3  -2   6   72.09    3.70
   3  -2   6   70.59    3.30
  -4   2  -6   28.90    2.50
   4  -2   6   31.60    1.80
   4  -2   6   30.50    2.30
  -5   2  -6    2.10    1.60
   5  -2   6    3.20    0.70
   5  -2   6    2.30    1.00
  -6   2  -6    7.10    1.90
   6  -2   6    5.60    1.50
   6  -2   6    8.30    1.20
  -7   2  -6    1.60    1.90
   7  -2   6    1.20    1.50
  -8   2  -6    0.80    2.00
   8  -2   6    1.20    1.70
   9   1  -6    0.20    1.30
   9   1  -6   -4.70    2.10
   9   1  -6   -0.20    1.00
   8   1  -6    1.20    1.20
   8   1  -6    0.90    1.00
   8   1  -6    0.20    2.00
   7   1  -6    1.50    1.20
   7   1  -6    2.50    1.10
   7   1  -6   -0.80    1.60
   6   1  -6  133.29    7.10
   6   1  -6  146.09    7.70
   6   1  -6  133.89    6.70
  -6  -1   6  149.09    6.50
  -6  -1   6  153.08    6.50
   5   1  -6   82.59    4.50
   5   1  -6   88.99    5.10
   5   1  -6   84.89    4.40
   5   1  -6   83.19    3.90
   5   1  -6   81.79    4.00
  -5  -1   6   85.69    4.00
  -5  -1   6   88.39    4.00
   4   1  -6    1.10    1.00
   4   1  -6    1.70    0.70
   4   1  -6    3.20    0.50
   4   1  -6    2.30    0.50
  -4  -1   6    2.50    0.50
  -4  -1   6    3.10    0.60
   3   1  -6   22.90    1.60
   3   1  -6   23.20    1.30
   3   1  -6   21.70    1.30
   3   1  -6   23.10    1.20
   3   1  -6   20.70    1.60
  -3  -1   6   23.50    1.40
   2   1  -6   16.70    1.40
   2   1  -6   19.40    1.30
   2   1  -6   22.10    1.40
   2   1  -6   16.70    1.70
  -2  -1   6   21.00    1.30
   1   1  -6  297.07   12.60
   1   1  -6  297.77   12.70
   1   1  -6  295.67   13.00
  -1  -1   6  291.67   12.60
   0  -1   6  483.95   19.70
   0  -1   6  453.25   19.80
  -1   1  -6   28.20    1.90
   1  -1   6   28.80    1.80
   1  -1   6   30.00    1.80
  -2   1  -6    2.50    0.90
  -2   1  -6    2.00    0.40
   2  -1   6    1.70    0.70
  -3   1  -6   35.90    2.50
  -3   1  -6   30.60    1.50
  -3   1  -6   33.60    1.60
   3  -1   6   28.00    1.90
   3  -1   6   32.40    2.10
  -4   1  -6    2.30    1.30
   4  -1   6    3.20    0.90
   4  -1   6    3.90    0.80
  -5   1  -6    2.60    1.60
   5  -1   6    3.80    1.10
   5  -1   6    3.00    0.90
  -6   1  -6   -0.80    1.50
   6  -1   6   -0.60    0.90
   6  -1   6    0.00    1.20
  -7   1  -6   12.70    2.50
   7  -1   6    9.40    2.10
  -8   1  -6   -1.90    1.90
   8  -1   6   -0.80    1.30
   9   0  -6    0.80    1.00
   9   0  -6    0.90    1.30
   9   0  -6   -4.40    1.80
   8   0  -6   23.40    2.10
   8   0  -6   19.30    2.80
   8   0  -6   19.90    2.30
   7   0  -6   14.50    1.70
   7   0  -6   13.50    1.80
   7   0  -6   13.50    1.60
  -7   0   6   14.60    1.60
   6   0  -6   32.90    2.10
   6   0  -6   29.30    2.40
   6   0  -6   26.50    2.30
  -6   0   6   32.40    2.10
  -6   0   6   32.40    2.20
   5   0  -6  110.39    5.20
   5   0  -6  110.89    5.40
   5   0  -6  106.39    5.90
   5   0  -6  108.49    5.50
  -5   0   6  115.69    5.20
  -5   0   6  114.59    5.20
   4   0  -6   14.00    1.70
   4   0  -6   15.10    1.10
   4   0  -6   16.90    1.40
  -4   0   6   16.20    1.30
  -4   0   6   19.70    1.30
   3   0  -6   78.79    3.80
   3   0  -6   88.99    4.70
   3   0  -6   85.79    4.00
   3   0  -6   88.59    4.20
  -3   0   6   87.89    4.10
   2   0  -6    4.40    0.60
   2   0  -6    1.80    0.50
   2   0  -6    3.00    0.80
  -2   0   6    4.00    0.70
   1   0  -6   96.69    4.40
  -1   0   6   92.89    4.30
  -1   0   6   89.49    4.40
  -1   0   6   90.49    4.50
   0   0   6   14.20    1.30
   0   0   6   13.70    1.30
   0   0   6   11.90    1.10
   1   0   6   14.20    1.30
   1   0   6   13.30    1.30
  -2   0  -6    3.00    1.10
   2   0   6    3.20    0.80
   2   0   6    3.20    0.80
  -3   0  -6   52.59    2.60
  -3   0  -6   58.79    3.60
   3   0   6   60.39    3.20
   3   0   6   62.49    3.40
  -4   0  -6   -3.20    1.10
   4   0   6   -0.80    0.70
   4   0   6   -0.10    0.90
  -5   0  -6    0.30    1.10
   5   0   6    1.00    1.20
   5   0   6    0.60    1.00
  -6   0  -6    0.80    1.70
   6   0   6   -0.20    1.40
   6   0   6    2.00    1.20
  -7   0  -6    0.40    1.90
   7   0   6    0.70    1.50
   7   0   6    0.50    1.70
  10  -1  -6    0.80    1.30
  10  -1  -6   -1.60    1.50
  10  -1  -6    0.10    1.10
   9  -1  -6   -0.10    1.00
   9  -1  -6   -3.00    1.70
   9  -1  -6    0.10    1.00
   8  -1  -6    3.10    1.10
   8  -1  -6    5.30    1.30
   8  -1  -6    4.40    1.80
   8  -1  -6    6.20    1.30
  -8   1   6    4.40    1.30
   7  -1  -6   16.70    1.70
   7  -1  -6   14.60    2.30
   7  -1  -6   15.00    1.80
   7  -1  -6   17.00    1.90
  -7   1   6   17.40    1.90
   6  -1  -6   47.70    2.80
   6  -1  -6   46.30    3.70
   6  -1  -6   47.00    2.90
  -6   1   6   52.29    3.00
   5  -1  -6   24.40    2.40
   5  -1  -6   23.80    1.80
   5  -1  -6   25.00    1.70
  -5   1   6   27.60    1.90
  -5   1   6   25.00    1.70
   4  -1  -6  281.67   12.30
   4  -1  -6  286.87   12.50
   4  -1  -6  288.67   13.20
   4  -1  -6  279.07   12.50
  -4   1   6  299.87   12.70
  -4   1   6  305.57   12.60
   3  -1  -6   73.49    4.10
   3  -1  -6   66.59    3.40
   3  -1  -6   68.99    3.50
   3  -1  -6   74.69    3.50
  -3   1   6   71.19    3.70
   2  -1  -6  146.69    6.90
   2  -1  -6  162.58    6.70
  -2   1   6  152.38    7.10
  -2   1   6  148.09    7.00
   1  -1  -6  102.19    4.90
  -1   1   6  109.29    4.70
  -1   1   6  104.29    5.10
  -1   1   6   98.49    5.00
   0   1   6   23.90    1.60
   0   1   6   20.20    1.80
   0   1   6   23.10    1.70
   1   1   6    2.30    0.70
   1   1   6    1.10    0.70
  -2  -1  -6   22.20    2.10
   2   1   6   23.80    1.90
   2   1   6   23.60    1.80
  -3  -1  -6    9.80    1.80
   3   1   6   10.20    1.40
   3   1   6    8.90    1.30
  -4  -1  -6    6.40    1.70
   4   1   6    6.10    1.40
   4   1   6    6.90    1.30
  -5  -1  -6   -0.30    1.10
   5   1   6   -1.30    1.10
   5   1   6   -0.80    1.00
  -6  -1  -6   -0.90    1.70
   6   1   6    0.10    1.50
   6   1   6    1.40    1.20
  -7  -1  -6   -0.80    2.00
   7   1   6    0.30    1.50
   7   1   6   -2.10    1.60
  10  -2  -6    1.90    2.10
  10  -2  -6    2.60    1.20
  10  -2  -6    2.10    1.40
   9  -2  -6    7.30    1.40
   9  -2  -6    2.40    1.20
   9  -2  -6    6.30    1.40
   9  -2  -6    6.00    2.00
  -9   2   6    5.90    1.60
   8  -2  -6    7.00    1.30
   8  -2  -6    3.90    1.20
   8  -2  -6    4.50    1.10
   8  -2  -6    7.00    1.80
  -8   2   6    4.60    1.30
   7  -2  -6   16.90    2.40
   7  -2  -6   19.00    1.90
   7  -2  -6   15.10    1.80
  -7   2   6   20.20    2.10
   6  -2  -6   63.09    3.40
   6  -2  -6   59.89    3.40
   6  -2  -6   59.79    4.20
  -6   2   6   64.99    3.60
   5  -2  -6   51.99    2.90
   5  -2  -6   48.70    3.50
   5  -2  -6   49.99    2.80
  -5   2   6   50.39    3.00
   4  -2  -6   16.50    1.40
   4  -2  -6   18.60    1.30
   4  -2  -6   17.50    1.80
   4  -2  -6   17.20    1.30
  -4   2   6   18.60    1.70
   3  -2  -6   77.39    3.70
   3  -2  -6   77.19    3.80
   3  -2  -6   80.99    4.00
  -3   2   6   79.39    4.20
  -3   2   6   81.19    4.20
   2  -2  -6  111.59    5.50
   2  -2  -6  125.19    5.20
  -2   2   6  109.59    5.60
  -2   2   6  113.29    5.70
   1  -2  -6   31.90    2.20
  -1   2   6   33.80    2.30
  -1   2   6   35.00    2.40
  -1   2   6   38.50    2.00
   0   2   6  222.48   10.90
   0   2   6  250.97   10.40
   0   2   6  248.38   10.80
   1   2   6    1.90    1.30
   1   2   6    5.60    0.90
   1   2   6    6.00    1.10
   2   2   6    0.90    0.90
   2   2   6    0.00    0.90
  -3  -2  -6   17.40    1.90
   3   2   6   19.40    2.10
   3   2   6   19.30    2.00
  -4  -2  -6    5.60    1.50
   4   2   6    5.00    1.50
   4   2   6    4.40    1.40
  -5  -2  -6    5.50    1.90
   5   2   6    5.50    1.50
   5   2   6    4.60    1.60
  -6  -2  -6   -1.30    1.70
   6   2   6   -1.60    1.40
   6   2   6    0.10    1.50
  10  -3  -6   -0.40    1.50
  10  -3  -6    2.40    1.10
   9  -3  -6    1.00    0.90
   9  -3  -6    1.20    1.40
   9  -3  -6   -1.10    1.00
  -9   3   6   -0.40    1.20
   8  -3  -6    0.50    0.80
   8  -3  -6    0.50    1.20
   8  -3  -6    0.30    0.90
  -8   3   6   -1.00    1.00
   7  -3  -6   -0.10    0.70
   7  -3  -6   -0.50    0.80
   7  -3  -6   -0.60    0.80
  -7   3   6   -2.20    1.00
   6  -3  -6   -0.70    0.80
   6  -3  -6   -0.40    0.50
   6  -3  -6   -1.20    0.70
  -6   3   6   -2.60    1.10
   5  -3  -6  117.89    6.50
   5  -3  -6  130.39    5.80
   5  -3  -6  120.69    5.70
   5  -3  -6  128.09    6.10
  -5   3   6  132.89    6.30
   4  -3  -6    0.90    1.00
   4  -3  -6    2.90    0.60
   4  -3  -6    2.70    0.70
   4  -3  -6    1.90    0.80
  -4   3   6    1.00    1.00
  -4   3   6    3.40    1.10
   3  -3  -6   55.59    3.20
   3  -3  -6   57.09    2.70
  -3   3   6   57.49    3.40
  -3   3   6   56.79    3.40
   2  -3  -6    7.40    0.80
   2  -3  -6    6.30    1.10
  -2   3   6    5.90    1.40
  -2   3   6    5.90    1.10
   1  -3  -6   42.30    2.80
  -1   3   6   37.30    2.90
  -1   3   6   41.60    2.70
  -1   3   6   46.10    2.30
   0  -3  -6   27.60    2.40
   0   3   6   29.90    2.60
   0   3   6   34.20    2.50
   0   3   6   34.10    2.00
   1   3   6   39.00    2.40
   1   3   6   39.90    2.80
   1   3   6   34.90    2.90
   2   3   6   -2.60    1.00
   2   3   6   -0.40    0.80
  -3  -3  -6    7.40    1.50
   3   3   6    4.70    1.50
   3   3   6    5.50    1.30
  -4  -3  -6   12.30    2.10
   4   3   6    7.60    1.70
   4   3   6    6.70    1.70
  -5  -3  -6    5.10    1.90
   5   3   6    3.60    1.60
   5   3   6    2.70    1.60
  10  -4  -6    2.30    1.70
 -10   4   6    2.30    1.80
   9  -4  -6    4.60    1.40
   9  -4  -6    5.30    1.70
  -9   4   6    4.30    1.60
   8  -4  -6    1.10    1.00
   8  -4  -6    1.60    0.90
  -8   4   6    0.40    1.40
   7  -4  -6    4.40    1.10
   7  -4  -6    2.10    1.30
  -7   4   6    2.20    1.30
   6  -4  -6   -0.60    1.00
   6  -4  -6   -2.00    0.70
  -6   4   6   -2.20    1.00
   5  -4  -6   30.30    2.80
   5  -4  -6   27.70    2.20
  -5   4   6   26.10    2.30
  -5   4   6   26.10    2.60
   4  -4  -6    7.40    1.30
  -4   4   6    9.40    1.70
  -4   4   6   10.00    1.40
   3  -4  -6    0.10    0.30
   3  -4  -6   -0.60    0.80
  -3   4   6    0.10    0.70
  -3   4   6   -0.70    1.10
   2  -4  -6   -0.40    0.40
   2  -4  -6   -1.20    0.80
  -2   4   6   -1.70    1.10
  -2   4   6   -0.70    0.90
   1  -4  -6   16.50    1.70
  -1   4   6   15.60    2.20
  -1   4   6   16.70    1.80
  -1   4   6   18.40    1.30
   0  -4  -6   22.90    2.20
   0   4   6   24.60    2.60
   0   4   6   29.10    2.70
   0   4   6   26.50    1.80
  -1  -4  -6    2.60    0.90
   1   4   6    2.80    1.40
   1   4   6    3.80    1.50
   1   4   6    1.90    0.90
   2   4   6   25.90    2.40
   2   4   6   30.50    2.90
  -3  -4  -6    1.80    1.40
   3   4   6   -0.20    1.30
   3   4   6    0.20    1.20
  -4  -4  -6   15.70    2.40
   4   4   6   11.30    2.10
   4   4   6    9.40    2.00
   9  -5  -6    3.70    1.50
  -9   5   6   -0.60    1.50
   8  -5  -6    4.40    1.20
   8  -5  -6    6.10    1.60
  -8   5   6    3.30    1.80
   7  -5  -6    4.00    1.20
   7  -5  -6    4.90    1.50
  -7   5   6    4.20    1.50
   6  -5  -6    1.10    0.90
   6  -5  -6   -0.10    0.80
  -6   5   6    1.20    1.40
   5  -5  -6    0.00    0.70
  -5   5   6    0.70    1.30
  -5   5   6    0.60    0.90
   4  -5  -6   22.20    2.20
  -4   5   6   21.10    2.60
  -4   5   6   28.10    2.60
   3  -5  -6  255.97   12.10
  -3   5   6  270.17   12.50
  -3   5   6  276.97   12.30
   2  -5  -6    7.20    1.40
  -2   5   6    8.10    1.60
  -2   5   6    5.30    1.70
   1  -5  -6    6.00    1.40
  -1   5   6    9.10    1.50
  -1   5   6    9.70    1.90
   0  -5  -6    3.80    1.20
   0   5   6    6.20    1.60
   0   5   6    3.10    1.40
  -1  -5  -6   -0.10    1.00
   1   5   6    1.60    1.50
   1   5   6    0.30    0.90
   1   5   6   -0.20    0.90
   2   5   6    2.10    1.40
   2   5   6    0.20    1.10
  -3  -5  -6    2.50    1.40
   3   5   6    0.90    1.30
   3   5   6    1.30    1.50
   9  -6  -6    4.40    1.60
  -9   6   6    1.20    1.80
   8  -6  -6    1.40    1.30
  -8   6   6   -0.90    1.60
   7  -6  -6    1.00    0.90
   7  -6  -6   -0.10    0.90
  -7   6   6   -0.40    1.30
   6  -6  -6    0.60    1.10
   6  -6  -6    0.10    0.90
  -6   6   6   -0.90    1.00
  -6   6   6   -1.20    1.20
   5  -6  -6   -0.30    0.90
  -5   6   6   -0.30    1.00
  -5   6   6   -0.50    1.30
   4  -6  -6    1.60    1.00
  -4   6   6    0.20    1.10
  -4   6   6    1.60    1.40
   3  -6  -6    0.30    0.80
  -3   6   6    0.10    1.10
  -3   6   6   -0.40    1.40
   2  -6  -6   15.00    1.90
  -2   6   6   18.80    2.30
  -2   6   6   15.80    2.40
   1  -6  -6    0.00    1.00
  -1   6   6   -1.10    1.40
  -1   6   6    1.80    1.30
   0  -6  -6    2.70    1.20
   0   6   6    4.30    1.50
   0   6   6    2.30    1.70
   1   6   6   12.50    2.40
   1   6   6   14.90    2.30
   2   6   6    0.20    1.50
   8  -7  -6    7.30    1.80
  -8   7   6    6.10    2.10
   7  -7  -6    3.50    1.50
  -7   7   6    2.70    1.80
  -6   7   6    2.50    1.30
  -6   7   6    0.80    1.60
   5  -7  -6    1.00    1.20
  -5   7   6    1.60    1.00
  -5   7   6    0.70    1.50
   4  -7  -6    1.20    1.10
  -4   7   6    4.10    1.20
  -4   7   6    2.90    1.70
   3  -7  -6    2.00    1.20
  -3   7   6    1.00    1.60
  -3   7   6    1.40    1.30
  -2   7   6   -0.10    1.60
  -2   7   6   -0.40    0.90
  -1   7   6    1.30    1.80
  -1   7   6    1.60    1.40
   0   7   6    4.20    2.00
   0   7   6    6.40    1.90
   7  -8  -6    1.50    1.40
  -7   8   6    1.30    1.80
  -7   8   6    0.50    1.40
  -6   8   6    1.10    1.40
  -6   8   6    0.70    1.70
  -5   8   6    0.80    1.30
  -5   8   6    1.60    1.90
  -4   8   6    4.50    1.40
  -4   8   6    3.80    2.00
  -3   8   6    0.00    1.80
  -3   8   6   -0.50    1.30
  -2   8   6    3.80    2.00
  -2   8   6    3.50    1.70
  -3  12  -7    0.40    1.20
  -4  12  -7   -0.10    1.30
  -4  12  -7    0.80    1.30
   0  11  -7    0.70    1.30
   0  11  -7   -1.10    1.30
   0  11  -7    0.40    1.30
  -1  11  -7    0.10    1.10
  -1  11  -7   -1.30    1.20
  -2  11  -7    0.40    1.10
  -2  11  -7   -0.70    1.10
  -2  11  -7   -0.20    1.00
  -3  11  -7    0.90    1.10
  -3  11  -7    0.60    1.00
  -3  11  -7    2.10    1.30
  -3  11  -7   -0.10    1.20
  -4  11  -7    0.40    1.10
  -4  11  -7    0.20    1.30
  -4  11  -7    2.50    1.30
  -4  11  -7    2.40    1.20
  -5  11  -7    6.00    1.60
  -5  11  -7    6.50    1.40
  -5  11  -7    7.00    1.70
  -6  11  -7    0.00    1.10
  -6  11  -7    2.10    1.50
  -6  11  -7    1.80    1.20
   2  10  -7    2.80    1.50
   2  10  -7    4.00    1.40
   2  10  -7    2.50    1.50
   1  10  -7    4.20    1.40
   1  10  -7    3.30    1.40
   1  10  -7    4.10    1.50
   0  10  -7   -0.40    1.00
   0  10  -7    0.60    1.10
   0  10  -7    0.50    1.00
  -1  10  -7   18.10    2.00
  -1  10  -7   16.50    1.80
  -1  10  -7   20.90    2.20
  -1  10  -7   16.90    2.10
  -2  10  -7   -0.80    0.80
  -2  10  -7    0.40    1.10
  -2  10  -7    0.30    0.90
  -2  10  -7   -0.90    1.00
  -3  10  -7   20.30    2.10
  -3  10  -7   27.90    2.40
  -3  10  -7   23.30    2.30
  -3  10  -7   23.20    2.20
  -4  10  -7    1.90    1.10
  -4  10  -7    1.90    1.10
  -4  10  -7    2.70    1.20
  -4  10  -7    2.50    1.10
  -5  10  -7    1.30    1.30
  -5  10  -7    1.00    1.20
  -5  10  -7    0.70    1.00
  -6  10  -7    1.40    1.40
  -6  10  -7    1.90    0.90
   6 -10   7    1.50    1.20
  -7  10  -7    2.80    1.60
   7 -10   7    0.70    1.20
   3   9  -7    1.40    1.40
   3   9  -7    1.90    1.50
   3   9  -7    1.90    1.30
   2   9  -7    4.40    1.40
   2   9  -7    4.50    1.50
   2   9  -7    6.30    1.60
   1   9  -7    0.80    1.10
   1   9  -7    0.00    1.00
   1   9  -7   -0.40    0.70
   0   9  -7    1.90    1.10
   0   9  -7    2.50    1.00
   0   9  -7    2.90    1.20
   0   9  -7    2.10    0.80
  -1   9  -7    6.60    1.10
  -1   9  -7    6.60    1.40
  -1   9  -7    8.20    1.40
  -1   9  -7    6.90    1.00
  -1   9  -7    6.10    1.30
  -2   9  -7    8.10    1.10
  -2   9  -7    8.10    1.20
  -2   9  -7   10.60    1.40
  -2   9  -7   11.40    1.60
  -2   9  -7    9.60    1.40
  -3   9  -7    5.10    1.30
  -3   9  -7    6.80    1.20
  -3   9  -7    7.00    1.40
  -4   9  -7   30.20    2.40
  -4   9  -7   27.60    2.40
  -4   9  -7   32.50    2.30
  -5   9  -7    0.50    0.70
  -5   9  -7    0.50    1.10
   5  -9   7   -1.30    0.90
  -6   9  -7    3.20    1.40
  -6   9  -7    4.20    1.00
   6  -9   7    2.70    1.20
  -7   9  -7    0.90    1.40
   7  -9   7    0.30    1.30
  -8   9  -7    1.90    1.60
   8  -9   7    1.50    1.50
   4   8  -7    0.30    1.30
   4   8  -7    0.50    0.90
   4   8  -7    0.40    1.50
   3   8  -7    3.00    1.40
   3   8  -7    1.30    1.20
   3   8  -7    1.40    1.40
   2   8  -7    5.30    1.30
   2   8  -7    7.60    1.50
   2   8  -7    7.30    1.60
   1   8  -7    5.80    1.30
   1   8  -7    2.30    1.20
   1   8  -7    5.20    1.40
   0   8  -7   48.90    3.20
   0   8  -7   48.60    3.10
   0   8  -7   44.00    2.60
   0   8  -7   52.39    3.20
  -1   8  -7    9.50    1.20
  -1   8  -7   11.10    1.20
  -1   8  -7   12.60    1.60
  -1   8  -7   10.30    1.40
  -1   8  -7   11.40    1.50
  -2   8  -7    0.00    0.70
  -2   8  -7    0.30    0.90
  -2   8  -7   -0.30    0.80
  -2   8  -7   -0.40    0.60
  -3   8  -7    1.80    0.80
  -3   8  -7    0.30    0.60
  -3   8  -7    1.50    1.00
  -3   8  -7    1.10    0.90
  -4   8  -7   18.20    1.70
  -4   8  -7   20.80    2.00
   4  -8   7   21.30    2.10
  -5   8  -7   26.70    2.50
  -5   8  -7   25.70    1.90
   5  -8   7   30.00    2.40
  -6   8  -7    5.30    1.50
  -6   8  -7    4.70    1.40
   6  -8   7    5.40    1.40
  -7   8  -7    2.60    1.50
   7  -8   7   -1.20    1.20
  -8   8  -7    1.20    1.60
   8  -8   7   -0.30    1.40
   5   7  -7   -0.40    1.60
   5   7  -7    0.00    1.00
   5   7  -7   -0.30    1.20
   4   7  -7   -1.10    0.70
   4   7  -7   -0.30    1.20
   4   7  -7   -0.30    1.40
   3   7  -7   22.10    2.20
   3   7  -7   24.30    2.80
   3   7  -7   18.80    2.10
   2   7  -7   84.89    5.00
   2   7  -7   96.39    5.00
   2   7  -7   99.09    5.50
   1   7  -7   33.80    2.50
   1   7  -7   27.10    1.70
   1   7  -7   28.50    2.80
   1   7  -7   32.50    2.40
   0   7  -7    9.90    1.00
   0   7  -7   10.40    1.30
   0   7  -7    8.10    1.30
   0   7  -7   10.60    1.40
   0   7  -7    8.70    0.90
  -1   7  -7    0.90    0.60
  -1   7  -7    0.40    0.40
  -1   7  -7   -0.10    0.70
  -1   7  -7   -0.30    0.60
  -1   7  -7    0.30    0.70
  -2   7  -7   16.90    1.30
  -2   7  -7   17.80    1.70
  -2   7  -7   17.30    1.60
  -2   7  -7   18.20    1.60
  -2   7  -7   17.60    1.30
  -3   7  -7   13.90    1.30
  -3   7  -7   13.40    1.40
  -3   7  -7   13.80    1.60
   3  -7   7   14.80    1.50
  -4   7  -7    1.80    0.70
  -4   7  -7    1.80    1.10
   4  -7   7   -0.60    0.90
  -5   7  -7    5.10    0.80
  -5   7  -7    5.40    1.40
   5  -7   7    6.50    1.40
  -6   7  -7    5.30    1.50
   6  -7   7    5.40    1.40
  -7   7  -7    1.30    1.40
   7  -7   7   -1.50    1.20
  -8   7  -7    4.10    1.70
   8  -7   7   -0.20    1.50
   6   6  -7   -1.80    1.10
   6   6  -7   -1.70    1.70
   6   6  -7   -0.20    1.50
   5   6  -7    5.50    1.70
   5   6  -7    1.80    1.20
   5   6  -7    2.30    1.50
   4   6  -7   31.80    3.10
   4   6  -7   43.20    3.80
   4   6  -7   41.90    2.90
   3   6  -7    1.90    1.20
   3   6  -7    1.50    1.00
   3   6  -7    0.50    1.50
   2   6  -7   49.30    3.30
   2   6  -7   57.19    3.30
   2   6  -7   51.59    4.00
   1   6  -7   33.70    1.80
   1   6  -7   33.40    1.60
   1   6  -7   36.20    2.50
   1   6  -7   39.60    2.50
   1   6  -7   38.70    2.90
   0   6  -7    0.00    0.20
   0   6  -7   -0.50    0.70
   0   6  -7   -0.30    0.90
   0   6  -7    0.30    0.70
   0   6  -7   -0.40    0.40
   0  -6   7    0.70    0.40
  -1   6  -7   12.70    0.90
  -1   6  -7   11.30    1.40
  -1   6  -7   13.00    1.20
  -1   6  -7   12.10    1.20
  -1   6  -7   11.70    1.30
  -2   6  -7   10.20    1.10
  -2   6  -7    9.50    1.00
  -2   6  -7   11.50    1.20
  -2   6  -7   11.00    1.00
  -2   6  -7   10.10    1.30
  -2   6  -7   11.60    0.80
   2  -6   7   10.40    1.30
  -3   6  -7    0.20    0.60
  -3   6  -7    0.50    0.60
  -3   6  -7   -0.40    0.70
   3  -6   7    0.80    0.90
  -4   6  -7   74.59    4.30
  -4   6  -7   74.39    3.70
   4  -6   7   83.19    4.30
  -5   6  -7    7.10    0.80
  -5   6  -7   10.60    1.70
   5  -6   7    7.40    1.30
  -6   6  -7    1.90    1.20
   6  -6   7    0.60    1.20
  -7   6  -7    7.20    1.90
   7  -6   7    4.80    1.70
  -8   6  -7   19.50    2.80
   8  -6   7   14.90    2.40
   7   5  -7    4.60    1.40
   7   5  -7    2.60    2.20
   7   5  -7    4.40    1.60
   6   5  -7    3.40    2.10
   6   5  -7    3.80    1.40
   6   5  -7    3.40    1.30
   5   5  -7    3.60    1.50
   5   5  -7    4.10    1.30
   5   5  -7    0.80    1.90
   4   5  -7   25.10    2.50
   4   5  -7   25.00    2.30
   4   5  -7   24.10    3.20
   3   5  -7   -1.20    0.90
   3   5  -7    0.60    1.00
   3   5  -7    0.00    1.50
   2   5  -7  141.99    7.10
   2   5  -7  140.09    6.80
   2   5  -7  135.19    5.90
   2   5  -7  139.39    6.50
   1   5  -7   15.10    1.50
   1   5  -7   14.00    1.30
   1   5  -7   14.40    1.90
   1   5  -7   12.80    0.80
   1   5  -7   12.60    0.80
   0   5  -7   40.40    2.00
   0   5  -7   42.60    2.70
   0   5  -7   41.80    2.20
   0   5  -7   42.90    2.50
  -1   5  -7    1.20    0.80
  -1   5  -7    2.10    0.50
  -1   5  -7    1.70    0.60
  -1   5  -7    1.30    0.60
  -1   5  -7    2.40    0.60
  -1   5  -7    0.40    0.50
   1  -5   7    0.90    0.60
  -2   5  -7   26.80    1.80
  -2   5  -7   27.50    1.40
  -2   5  -7   29.00    1.70
  -2   5  -7   28.10    2.00
  -2   5  -7   25.10    1.80
   2  -5   7   28.80    1.90
  -3   5  -7    3.20    0.60
  -3   5  -7    1.50    0.90
  -3   5  -7    3.40    1.00
  -3   5  -7    2.20    0.30
   3  -5   7    3.00    1.00
  -4   5  -7   10.40    1.00
  -4   5  -7    9.10    1.60
   4  -5   7   10.80    1.40
  -5   5  -7   15.10    1.90
   5  -5   7   11.40    1.70
  -6   5  -7    0.70    1.40
   6  -5   7    0.40    1.30
  -7   5  -7   20.70    2.90
   7  -5   7   26.20    2.90
  -8   5  -7   44.70    3.80
   8  -5   7   49.80    4.10
   8   4  -7    0.70    1.30
   8   4  -7   -0.40    1.20
   8   4  -7   -3.70    2.20
   7   4  -7    0.10    1.00
   7   4  -7   -1.20    1.00
   7   4  -7   -2.60    1.40
   6   4  -7   -0.70    1.00
   6   4  -7   -1.10    1.90
   6   4  -7    0.30    1.20
   5   4  -7    0.50    0.90
   5   4  -7   -1.00    0.90
   5   4  -7   -1.70    1.70
   4   4  -7   23.80    2.30
   4   4  -7   22.10    3.10
   4   4  -7   21.70    2.10
   3   4  -7   14.10    2.00
   3   4  -7   11.90    1.40
   3   4  -7    9.70    1.30
   2   4  -7    2.00    1.10
   2   4  -7    4.60    0.90
   2   4  -7    2.80    0.90
   1   4  -7   33.50    1.70
   1   4  -7   34.90    2.20
   1   4  -7   34.50    1.60
   1   4  -7   33.90    2.50
   1   4  -7   33.70    2.10
   1   4  -7   33.30    1.70
   0   4  -7   89.59    4.50
   0   4  -7   89.69    4.20
   0   4  -7   87.49    4.20
   0   4  -7   89.59    4.40
  -1   4  -7   11.60    0.90
  -1   4  -7   11.80    1.20
  -1   4  -7   12.50    1.30
  -1   4  -7   11.50    1.20
   1  -4   7   12.60    1.20
  -2   4  -7    2.60    0.40
  -2   4  -7    3.20    0.60
  -2   4  -7    3.60    0.70
  -2   4  -7    4.10    1.00
   2  -4   7    3.80    0.90
  -3   4  -7   41.30    2.70
  -3   4  -7   40.30    2.00
  -3   4  -7   38.90    2.00
  -3   4  -7   33.50    1.80
   3  -4   7   39.90    2.50
  -4   4  -7    2.90    1.30
  -4   4  -7    3.20    0.50
   4  -4   7    1.50    1.10
  -5   4  -7    8.90    1.80
  -6   4  -7    2.50    1.60
   6  -4   7    4.80    1.50
  -7   4  -7   16.40    2.70
   7  -4   7   14.10    2.00
  -8   4  -7    9.00    2.20
   8  -4   7    3.80    1.60
   8   3  -7    2.60    1.30
   8   3  -7   -2.00    2.30
   8   3  -7    2.70    1.60
   7   3  -7    9.10    1.50
   7   3  -7    6.00    2.40
   7   3  -7    7.40    1.80
   6   3  -7    4.40    1.20
   6   3  -7    3.30    1.70
   6   3  -7    2.00    1.30
   5   3  -7  153.08    7.10
   5   3  -7  145.89    7.50
   5   3  -7  149.99    8.00
   4   3  -7  405.56   18.00
   4   3  -7  399.56   17.50
   4   3  -7  394.86   17.20
   3   3  -7   15.80    1.50
   3   3  -7   12.50    1.90
   3   3  -7   18.10    1.60
   3   3  -7   15.90    0.90
   2   3  -7   80.29    4.40
   2   3  -7   81.99    4.00
   2   3  -7   79.39    3.50
   2   3  -7   81.49    4.10
   2   3  -7   75.79    3.50
   2   3  -7   79.29    3.50
   1   3  -7    1.00    0.50
   1   3  -7    0.40    0.60
   1   3  -7    1.00    0.70
   1   3  -7    1.20    0.50
   1   3  -7    0.60    0.60
   1   3  -7    1.00    0.40
   0   3  -7   73.59    3.60
   0   3  -7   74.49    3.60
   0   3  -7   72.69    3.60
   0   3  -7   76.49    3.80
   0  -3   7   72.99    3.70
  -1   3  -7   36.60    2.20
  -1   3  -7   35.80    2.00
  -1   3  -7   37.20    2.30
   1  -3   7   37.50    2.20
  -2   3  -7    6.90    0.80
  -2   3  -7    8.70    0.90
  -2   3  -7    8.50    1.30
  -2   3  -7    9.50    1.00
   2  -3   7    9.10    1.10
  -3   3  -7   10.90    0.90
  -3   3  -7   10.40    1.60
  -3   3  -7   10.30    0.90
   3  -3   7   11.30    1.00
   3  -3   7   10.90    1.30
  -4   3  -7    7.20    0.60
  -4   3  -7    7.90    1.70
   4  -3   7    8.20    1.30
   4  -3   7    8.30    0.90
  -5   3  -7   -1.50    1.30
   5  -3   7   -0.30    1.10
   5  -3   7    0.50    0.60
  -6   3  -7    0.10    1.60
   6  -3   7    0.20    1.30
  -7   3  -7    1.90    1.90
   7  -3   7    1.50    1.20
  -8   3  -7    2.80    2.30
   8  -3   7    2.70    1.90
   9   2  -7    2.10    1.50
   9   2  -7   -1.40    1.90
   8   2  -7    3.40    1.20
   8   2  -7    0.20    2.20
   8   2  -7    2.00    1.40
   7   2  -7    0.80    1.10
   7   2  -7    2.40    1.10
   7   2  -7    1.70    1.90
   6   2  -7    2.50    1.30
   6   2  -7    6.50    1.70
   6   2  -7    5.10    1.20
   5   2  -7    4.40    1.10
   5   2  -7    2.70    1.60
   5   2  -7    3.10    1.20
  -5  -2   7    4.20    0.70
   4   2  -7  215.28    9.20
   4   2  -7  215.08    9.60
   4   2  -7  208.78    9.80
   4   2  -7  211.78   10.30
   4   2  -7  212.98    9.00
  -4  -2   7  221.18    9.10
   3   2  -7  421.16   17.30
   3   2  -7  384.46   16.80
   3   2  -7  418.86   17.80
   3   2  -7  397.76   16.80
   3   2  -7  389.46   17.30
   2   2  -7    2.30    0.70
   2   2  -7    2.40    0.50
   2   2  -7    2.00    0.70
   2   2  -7    2.10    0.90
   2   2  -7    2.90    0.60
   1   2  -7    2.90    0.60
   1   2  -7    2.20    0.80
   1   2  -7    3.20    0.70
   1   2  -7    1.90    0.50
   1   2  -7    2.70    0.70
   0   2  -7   30.80    1.80
   0   2  -7   27.10    1.80
   0   2  -7   28.60    2.00
   0  -2   7   29.70    1.90
  -1   2  -7    1.40    0.80
  -1   2  -7    1.40    0.50
  -1   2  -7    2.20    0.70
   1  -2   7    1.70    0.70
  -2   2  -7   48.40    2.50
  -2   2  -7   48.70    3.00
   2  -2   7   52.99    2.70
   2  -2   7   50.49    2.90
  -3   2  -7   -0.40    1.00
  -3   2  -7   -0.10    0.30
   3  -2   7    0.30    0.80
   3  -2   7    0.30    0.50
  -4   2  -7   -0.50    1.20
   4  -2   7   -0.20    0.90
   4  -2   7    0.40    0.60
  -5   2  -7   -2.00    0.90
   5  -2   7   -0.50    0.60
   5  -2   7    0.30    0.90
  -6   2  -7    1.80    1.80
   6  -2   7    2.20    1.50
  -7   2  -7   -3.20    1.70
   7  -2   7   -0.30    1.50
   9   1  -7   -3.20    2.20
   9   1  -7    0.70    1.30
   9   1  -7    3.80    1.30
   8   1  -7    0.90    0.80
   8   1  -7    0.80    1.10
   8   1  -7   -1.90    1.20
   7   1  -7   10.90    1.70
   7   1  -7   13.10    2.40
   7   1  -7   12.40    1.60
   6   1  -7   30.40    2.20
   6   1  -7   30.80    2.00
   6   1  -7   27.50    2.50
  -6  -1   7   33.50    2.50
   5   1  -7   17.40    1.40
   5   1  -7   16.20    1.70
   5   1  -7   19.00    1.90
   5   1  -7   22.10    2.70
  -5  -1   7   18.10    1.40
  -5  -1   7   17.90    1.40
   4   1  -7   13.80    1.10
   4   1  -7   13.60    1.50
   4   1  -7   12.30    1.50
   4   1  -7   12.40    1.90
  -4  -1   7   16.70    1.20
   3   1  -7   80.39    3.90
   3   1  -7   84.29    4.20
   3   1  -7   80.29    4.60
   3   1  -7   84.79    4.20
  -3  -1   7   88.99    4.00
   2   1  -7   -0.10    0.60
   2   1  -7    0.60    0.40
   2   1  -7   -0.50    0.70
   2   1  -7   -0.10    0.50
  -2  -1   7   -0.10    0.50
   1   1  -7   42.90    2.30
   1   1  -7   43.80    2.40
   1   1  -7   42.60    2.70
   1   1  -7   40.10    2.40
   0   1  -7   44.60    2.50
   0   1  -7   47.50    2.60
   0  -1   7   44.60    2.50
   0  -1   7   45.20    2.60
  -1   1  -7  110.99    5.50
  -1   1  -7  112.59    5.20
   1  -1   7  117.39    5.40
   1  -1   7  114.69    5.40
  -2   1  -7    0.10    0.40
  -2   1  -7   -0.10    0.90
   2  -1   7   -0.10    0.70
   2  -1   7   -0.10    0.40
  -3   1  -7    0.40    0.40
  -3   1  -7   -0.20    1.10
   3  -1   7   -0.50    0.40
   3  -1   7    0.50    0.90
  -4   1  -7   13.40    2.10
   4  -1   7   11.90    1.70
   4  -1   7   14.50    1.60
  -5   1  -7   12.10    2.20
   5  -1   7    8.90    1.70
   5  -1   7   11.90    1.60
  -6   1  -7   -0.90    1.70
   6  -1   7    1.20    1.40
  -7   1  -7   -0.20    2.00
   7  -1   7   -1.80    1.50
   9   0  -7   -2.20    1.90
   9   0  -7    1.30    1.10
   9   0  -7    0.60    1.20
   8   0  -7    1.00    1.70
   8   0  -7    3.80    1.30
   8   0  -7    2.10    1.10
   7   0  -7    1.20    1.00
   7   0  -7    0.30    1.50
   7   0  -7   -0.40    0.70
   7   0  -7    1.00    0.90
   6   0  -7    2.50    1.10
   6   0  -7    2.50    1.00
   6   0  -7    1.10    1.40
   6   0  -7    2.40    0.70
  -6   0   7    0.80    0.80
  -6   0   7    1.30    0.90
   5   0  -7   50.89    2.80
   5   0  -7   48.40    3.10
   5   0  -7   51.49    3.80
   5   0  -7   51.09    3.10
  -5   0   7   53.29    2.90
  -5   0   7   51.19    2.80
   4   0  -7    5.40    1.40
   4   0  -7    5.30    1.00
   4   0  -7    6.50    0.70
   4   0  -7    3.90    0.80
  -4   0   7    6.80    1.00
   3   0  -7   19.80    1.50
   3   0  -7   19.00    2.10
   3   0  -7   21.60    1.60
  -3   0   7   23.20    1.70
   2   0  -7   38.40    2.70
   2   0  -7   37.30    2.20
   2   0  -7   41.40    2.20
  -2   0   7   36.60    2.30
   1   0  -7  100.29    4.80
   1   0  -7  102.89    4.60
  -1   0   7  102.59    4.70
  -1   0   7   92.39    4.80
  -1   0   7   97.29    4.90
   0   0   7   -0.20    0.60
   0   0   7    0.70    0.60
  -1   0  -7  185.08    8.50
   1   0   7  186.78    8.30
   1   0   7  184.68    8.40
  -2   0  -7    0.80    1.00
   2   0   7   -0.90    0.70
  -3   0  -7   82.19    4.80
   3   0   7   82.79    4.40
   3   0   7   84.49    4.50
  -4   0  -7   10.50    2.00
   4   0   7   13.30    1.60
   4   0   7   10.50    1.70
  -5   0  -7    5.90    1.70
   5   0   7    4.30    1.50
   5   0   7    4.30    1.30
  -6   0  -7   -1.90    1.70
   6   0   7   -1.30    1.40
   6   0   7   -0.20    1.10
   9  -1  -7    0.10    1.20
   9  -1  -7    2.10    1.20
   9  -1  -7   -1.20    1.70
   8  -1  -7   -0.20    1.00
   8  -1  -7   -1.60    0.70
   8  -1  -7    0.90    1.50
   8  -1  -7    0.30    1.00
   7  -1  -7    6.00    1.50
   7  -1  -7    7.40    1.10
   7  -1  -7    6.60    1.30
   7  -1  -7    6.90    1.30
  -7   1   7    6.90    1.40
   6  -1  -7   36.40    2.60
   6  -1  -7   42.20    2.50
   6  -1  -7   39.50    3.40
  -6   1   7   40.60    2.60
   5  -1  -7   22.50    1.80
   5  -1  -7   23.30    1.80
   5  -1  -7   20.90    2.50
  -5   1   7   26.40    2.00
   4  -1  -7  109.59    5.20
   4  -1  -7  106.89    5.90
   4  -1  -7  111.99    5.20
   4  -1  -7  108.59    5.00
  -4   1   7  113.59    5.40
   3  -1  -7    5.00    0.80
   3  -1  -7    4.50    0.80
   3  -1  -7    4.00    0.80
   3  -1  -7    3.70    1.20
  -3   1   7    4.20    1.10
   2  -1  -7  116.29    5.20
   2  -1  -7  110.79    5.40
  -2   1   7  107.19    5.50
  -2   1   7  114.49    5.60
   1  -1  -7   12.60    1.40
  -1   1   7    9.50    1.40
  -1   1   7   10.00    1.20
  -1   1   7   10.60    1.50
   0   1   7    2.00    0.90
   0   1   7    5.10    0.90
   0   1   7    2.50    1.10
   1   1   7   10.20    1.40
   1   1   7   13.40    1.40
  -2  -1  -7   35.70    2.80
   2   1   7   34.50    2.70
   2   1   7   37.10    2.50
  -3  -1  -7    2.60    1.50
   3   1   7    2.60    1.10
   3   1   7    2.50    1.10
  -4  -1  -7    1.20    1.50
   4   1   7    1.30    1.20
   4   1   7    0.50    1.10
  -5  -1  -7    4.20    1.90
   5   1   7    3.90    1.60
   5   1   7    2.30    1.40
  -6  -1  -7   -0.20    1.90
   6   1   7    0.60    1.60
   6   1   7    1.20    1.50
   9  -2  -7    3.10    1.70
   9  -2  -7    2.30    1.30
   9  -2  -7    5.20    1.30
   9  -2  -7    4.30    1.40
   8  -2  -7    7.60    1.40
   8  -2  -7    6.00    1.30
   8  -2  -7    7.40    1.20
   8  -2  -7    8.80    2.00
  -8   2   7    6.90    1.50
   7  -2  -7    4.70    1.00
   7  -2  -7    5.20    1.40
   7  -2  -7    4.90    1.00
  -7   2   7    5.60    1.40
   6  -2  -7   42.30    3.50
   6  -2  -7   43.20    2.60
   6  -2  -7   40.70    2.60
  -6   2   7   41.80    2.80
   5  -2  -7   34.00    2.00
   5  -2  -7   31.70    2.10
   5  -2  -7   33.90    2.20
   5  -2  -7   32.00    3.00
  -5   2   7   39.10    2.60
   4  -2  -7    1.30    0.60
   4  -2  -7    0.30    0.60
   4  -2  -7    0.50    1.00
   4  -2  -7    0.80    0.70
  -4   2   7    0.10    0.90
   3  -2  -7   35.80    2.40
   3  -2  -7   32.60    2.00
  -3   2   7   33.40    2.40
  -3   2   7   37.70    2.50
   2  -2  -7  113.49    4.80
   2  -2  -7  103.99    5.20
  -2   2   7   99.89    5.30
  -2   2   7   97.79    5.30
   1  -2  -7   62.99    3.60
  -1   2   7   68.19    3.20
  -1   2   7   57.29    3.70
  -1   2   7   62.89    3.60
   0   2   7   10.80    1.50
   0   2   7   10.90    1.20
   0   2   7   10.00    1.70
   1   2   7   78.29    4.40
   1   2   7   75.59    4.00
  -2  -2  -7   11.00    1.80
   2   2   7   10.10    1.60
   2   2   7   11.60    1.50
  -3  -2  -7    3.30    1.50
   3   2   7    0.90    1.10
   3   2   7    1.00    1.20
  -4  -2  -7    2.40    1.70
   4   2   7    3.40    1.40
   4   2   7    3.00    1.40
  -5  -2  -7    2.30    1.90
   5   2   7    1.50    1.50
   5   2   7    0.50    1.50
   9  -3  -7    1.50    1.00
   9  -3  -7    2.50    1.50
  -9   3   7   -0.40    1.40
   8  -3  -7    1.30    1.40
   8  -3  -7    1.30    0.80
  -8   3   7    0.70    1.10
   7  -3  -7    6.70    1.10
   7  -3  -7    8.40    1.40
   7  -3  -7    7.00    1.60
  -7   3   7    8.00    1.70
   6  -3  -7   22.80    2.00
   6  -3  -7   22.00    1.70
   6  -3  -7   22.40    2.70
  -6   3   7   24.90    2.50
   5  -3  -7  106.39    5.30
   5  -3  -7  106.79    6.00
   5  -3  -7  100.59    4.90
  -5   3   7  108.69    5.60
   4  -3  -7   19.30    1.40
   4  -3  -7   21.10    2.20
   4  -3  -7   15.90    1.80
  -4   3   7   21.20    2.00
  -4   3   7   21.80    2.20
   3  -3  -7   60.89    3.50
   3  -3  -7   61.89    3.00
  -3   3   7   63.59    3.80
  -3   3   7   58.19    3.80
   2  -3  -7  142.69    7.20
   2  -3  -7  162.78    6.70
  -2   3   7  143.69    7.40
  -2   3   7  151.38    7.40
   1  -3  -7   69.79    4.20
  -1   3   7   68.79    4.40
  -1   3   7   77.89    3.60
  -1   3   7   77.59    4.40
   0  -3  -7   16.20    1.90
   0   3   7   13.60    2.10
   0   3   7   17.90    1.60
   0   3   7   14.50    1.90
   1   3   7   -1.30    1.10
   1   3   7    1.20    1.40
   1   3   7    0.50    0.90
   2   3   7    6.20    1.60
   2   3   7    6.60    1.40
  -3  -3  -7    4.70    1.40
   3   3   7    2.10    1.20
   3   3   7    4.50    1.50
  -4  -3  -7   24.50    3.00
   4   3   7   21.60    2.80
   4   3   7   18.10    2.40
   9  -4  -7    4.00    1.30
   9  -4  -7    4.90    1.70
  -9   4   7    1.50    1.60
   8  -4  -7    2.40    1.40
   8  -4  -7    1.30    1.00
  -8   4   7   -0.40    1.40
   7  -4  -7    0.30    1.20
   7  -4  -7    1.00    0.80
  -7   4   7   -0.10    1.10
   6  -4  -7    0.70    0.80
   6  -4  -7    1.00    0.90
  -6   4   7   -0.50    1.10
   5  -4  -7   -0.10    0.80
   5  -4  -7    0.90    1.20
  -5   4   7   -0.70    1.00
  -5   4   7   -0.40    1.20
   4  -4  -7   33.80    2.60
  -4   4   7   37.80    2.80
  -4   4   7   35.60    3.00
   3  -4  -7   39.70    2.90
  -3   4   7   45.60    3.30
  -3   4   7   44.10    3.40
   2  -4  -7    2.30    1.20
  -2   4   7    5.40    1.50
  -2   4   7    3.80    1.40
   1  -4  -7  214.98   10.30
  -1   4   7  226.48    9.60
  -1   4   7  236.98   10.50
  -1   4   7  201.58   10.40
   0  -4  -7   22.30    2.30
   0   4   7   20.50    2.30
   0   4   7   23.30    1.90
   0   4   7   27.60    2.70
  -1  -4  -7   40.20    3.10
   1   4   7   48.60    3.50
   1   4   7   40.10    2.80
   1   4   7   42.10    3.30
   2   4   7    6.90    1.70
   2   4   7    5.80    1.40
  -3  -4  -7    2.60    1.60
   3   4   7    0.60    1.40
   3   4   7    0.30    1.20
   9  -5  -7    6.00    1.80
  -9   5   7    5.70    1.90
   8  -5  -7    1.40    1.00
   8  -5  -7    2.20    1.10
  -8   5   7    1.40    1.50
   7  -5  -7    0.30    0.90
   7  -5  -7    0.80    1.20
  -7   5   7    0.50    1.30
   6  -5  -7   -1.20    0.80
   6  -5  -7    0.10    1.10
  -6   5   7   -0.70    1.30
   5  -5  -7    0.50    0.90
  -5   5   7    1.70    1.10
  -5   5   7    0.20    1.30
   4  -5  -7    6.30    1.30
  -4   5   7    5.50    1.40
  -4   5   7    7.00    1.70
   3  -5  -7    1.40    1.00
  -3   5   7    1.10    1.10
  -3   5   7    0.60    1.40
   2  -5  -7   18.60    2.20
  -2   5   7   21.90    2.50
  -2   5   7   17.00    2.50
   1  -5  -7    0.20    1.00
  -1   5   7    1.40    1.30
  -1   5   7    0.80    1.50
   0  -5  -7   48.90    3.70
   0   5   7   56.59    4.20
   0   5   7   67.09    4.20
   1   5   7   11.20    1.80
   1   5   7   13.70    2.30
   2   5   7    0.30    1.10
   8  -6  -7   11.40    2.20
  -8   6   7   16.30    2.70
   7  -6  -7    2.90    1.40
  -7   6   7    1.50    1.60
   6  -6  -7    3.60    1.40
  -6   6   7    2.90    1.40
  -6   6   7    5.30    1.80
   5  -6  -7    3.20    1.20
  -5   6   7    2.80    1.60
  -5   6   7    1.90    1.30
   4  -6  -7    0.00    1.00
  -4   6   7   -1.60    1.30
  -4   6   7   -0.10    1.10
   3  -6  -7    0.10    1.10
  -3   6   7    0.50    0.90
  -3   6   7   -1.20    1.30
  -2   6   7   -0.50    1.50
  -2   6   7   -0.50    1.20
  -1   6   7    1.00    1.40
  -1   6   7   -0.20    1.60
   0   6   7   -1.20    1.60
   0   6   7    2.10    1.50
   1   6   7    4.80    2.10
   1   6   7    7.80    2.00
   7  -7  -7   13.10    2.30
  -7   7   7   16.30    2.70
   6  -7  -7    1.70    1.20
  -6   7   7    1.50    1.80
  -6   7   7    0.70    1.30
  -5   7   7    1.30    1.70
  -5   7   7    0.10    0.90
  -4   7   7    3.00    1.60
  -4   7   7    5.50    2.10
  -3   7   7    1.50    1.50
  -3   7   7    2.10    1.90
  -2   7   7    0.70    1.50
  -2   7   7    2.30    1.90
  -1   7   7    1.30    1.90
  -1   7   7    0.00    1.50
   0  11  -8    2.00    1.40
   0  11  -8    4.60    1.60
  -1  11  -8    0.70    1.30
  -1  11  -8   -1.00    1.10
  -2  11  -8    1.20    1.20
  -2  11  -8   -0.30    1.20
  -2  11  -8    1.10    1.00
  -3  11  -8    8.60    1.70
  -3  11  -8   10.50    1.60
  -3  11  -8    7.90    1.60
  -4  11  -8   -0.50    1.10
  -4  11  -8    1.20    1.20
  -4  11  -8    1.20    1.30
  -4  11  -8    0.20    1.20
  -5  11  -8    4.00    1.40
  -5  11  -8    5.70    1.70
  -5  11  -8    6.00    1.50
  -6  11  -8    5.00    1.70
  -6  11  -8    9.30    2.00
   2  10  -8    1.70    1.10
   2  10  -8    1.40    1.40
   2  10  -8    1.30    1.30
   1  10  -8    4.40    1.50
   1  10  -8    4.50    1.40
   1  10  -8    4.80    1.60
   0  10  -8    3.00    1.30
   0  10  -8    1.80    1.30
   0  10  -8    2.90    1.30
  -1  10  -8    0.40    1.10
  -1  10  -8   -0.80    1.00
  -1  10  -8   -0.50    1.20
  -2  10  -8    6.90    1.20
  -2  10  -8    4.70    1.40
  -2  10  -8    7.80    1.60
  -3  10  -8   14.60    1.90
  -3  10  -8   20.80    2.20
  -3  10  -8   16.30    2.00
  -3  10  -8   15.10    1.80
  -4  10  -8    4.80    1.30
  -4  10  -8    6.50    1.50
  -4  10  -8    6.90    1.50
  -5  10  -8    2.60    1.30
  -5  10  -8   -1.00    1.00
  -5  10  -8    1.00    1.10
  -6  10  -8    6.10    1.70
   6 -10   8    6.60    1.70
  -7  10  -8    2.50    1.60
   7 -10   8   -0.30    1.30
   3   9  -8   -0.40    1.30
   3   9  -8    1.80    1.50
   3   9  -8    2.30    1.40
   2   9  -8    0.80    1.30
   2   9  -8   -0.40    1.20
   2   9  -8   -0.40    1.10
   1   9  -8    0.80    1.10
   1   9  -8    1.00    0.90
   1   9  -8   -0.40    0.80
   0   9  -8   18.70    2.00
   0   9  -8   17.30    1.80
   0   9  -8   14.10    2.00
  -1   9  -8    8.10    1.20
  -1   9  -8    7.50    1.40
  -1   9  -8    7.00    1.40
  -1   9  -8    7.50    1.30
  -2   9  -8   11.10    1.40
  -2   9  -8    9.60    1.50
  -2   9  -8   10.00    1.40
  -2   9  -8   12.70    1.70
  -3   9  -8    2.40    1.10
  -3   9  -8    1.50    1.00
  -3   9  -8    2.40    1.00
  -4   9  -8   -0.10    0.80
  -4   9  -8    0.40    1.00
  -4   9  -8   -1.50    0.90
  -5   9  -8   14.10    2.10
  -5   9  -8   10.00    1.30
   5  -9   8   12.40    1.80
  -6   9  -8    2.30    1.30
   6  -9   8   -0.40    1.10
  -7   9  -8    6.30    1.80
   7  -9   8    7.10    1.70
   4   8  -8    1.80    1.60
   4   8  -8    1.70    1.50
   4   8  -8    0.50    1.30
   3   8  -8   11.70    1.80
   3   8  -8   20.10    2.70
   3   8  -8   14.00    2.20
   2   8  -8    7.30    1.50
   2   8  -8    9.30    1.70
   2   8  -8    7.80    1.70
   1   8  -8    0.50    1.10
   1   8  -8    0.50    1.10
   1   8  -8   -1.30    1.00
   0   8  -8   71.49    4.10
   0   8  -8   74.19    4.00
   0   8  -8   62.99    3.40
   0   8  -8   68.69    4.10
  -1   8  -8   11.90    1.50
  -1   8  -8    9.80    1.30
  -1   8  -8   13.50    1.60
  -1   8  -8   12.80    1.70
  -2   8  -8    3.20    1.00
  -2   8  -8    2.30    0.90
  -2   8  -8    3.80    1.20
  -3   8  -8    5.80    1.10
  -3   8  -8    5.70    1.20
  -3   8  -8    6.40    1.30
  -4   8  -8    1.60    0.80
  -4   8  -8    3.60    1.10
   4  -8   8    1.80    1.20
  -5   8  -8   14.80    2.00
  -5   8  -8   11.60    1.30
   5  -8   8   13.80    1.80
  -6   8  -8    7.00    1.70
   6  -8   8   10.00    1.80
  -7   8  -8    3.40    1.50
   7  -8   8   -0.80    1.40
  -8   8  -8   12.60    2.40
   8  -8   8   10.10    2.10
   5   7  -8    4.00    1.70
   5   7  -8    3.40    2.00
   5   7  -8    2.30    1.40
   4   7  -8   -1.40    1.30
   4   7  -8   -1.40    1.40
   4   7  -8   -0.60    0.90
   3   7  -8    1.10    1.50
   3   7  -8    2.60    1.30
   3   7  -8    1.50    1.10
   2   7  -8    1.80    1.20
   2   7  -8    0.90    0.90
   2   7  -8    0.70    1.40
   1   7  -8    0.50    1.10
   1   7  -8    0.30    1.00
   1   7  -8   -2.70    1.20
   1   7  -8    0.00    0.50
   0   7  -8   35.20    2.50
   0   7  -8   31.10    2.60
   0   7  -8   30.80    1.80
   0   7  -8   32.00    2.50
  -1   7  -8   21.20    1.80
  -1   7  -8   24.50    1.90
  -1   7  -8   22.60    2.00
  -1   7  -8   22.30    1.60
  -2   7  -8    1.60    0.60
  -2   7  -8    0.10    0.50
  -2   7  -8   -0.20    0.80
  -2   7  -8   -0.80    0.80
  -2   7  -8    0.40    0.80
  -3   7  -8    8.80    1.20
  -3   7  -8    9.90    1.40
   3  -7   8    9.10    1.50
  -4   7  -8   10.90    1.60
  -4   7  -8    8.20    1.10
   4  -7   8    8.60    1.50
  -5   7  -8   -0.30    0.60
  -5   7  -8    1.60    1.10
   5  -7   8   -0.10    1.10
  -6   7  -8   11.50    2.00
   6  -7   8   12.90    1.90
  -7   7  -8    4.70    1.60
   7  -7   8    1.50    1.50
  -8   7  -8    3.90    1.90
   8  -7   8    0.40    1.70
   6   6  -8   -0.10    1.30
   6   6  -8   -2.10    1.90
   6   6  -8    1.40    1.60
   5   6  -8    0.40    1.00
   5   6  -8   -1.50    1.10
   4   6  -8   -0.20    1.10
   4   6  -8   -0.50    1.20
   4   6  -8   -2.40    1.50
   3   6  -8    3.40    1.30
   3   6  -8    4.60    1.30
   3   6  -8    3.50    1.70
   2   6  -8   86.99    5.30
   2   6  -8   86.89    4.90
   2   6  -8   97.79    4.80
   1   6  -8    2.50    1.00
   1   6  -8    2.50    1.40
   1   6  -8    2.60    1.10
   0   6  -8   38.90    2.10
   0   6  -8   37.60    2.70
   0   6  -8   35.60    2.40
   0   6  -8   34.40    1.70
  -1   6  -8   -1.80    0.80
  -1   6  -8   -1.00    0.60
  -1   6  -8   -0.60    0.90
  -1   6  -8   -1.50    0.70
  -1   6  -8    0.50    0.40
  -2   6  -8   10.70    1.30
  -2   6  -8   10.00    1.10
  -2   6  -8   11.50    1.30
  -2   6  -8   10.30    1.30
  -2   6  -8    9.10    1.10
   2  -6   8    9.70    1.30
  -3   6  -8    0.40    0.80
  -3   6  -8   -0.10    0.50
   3  -6   8   -0.90    0.70
  -4   6  -8   12.70    1.20
  -4   6  -8   13.00    1.80
   4  -6   8   13.70    1.80
  -5   6  -8    4.40    1.50
   5  -6   8    2.70    1.30
  -6   6  -8   10.00    2.00
  -7   6  -8   11.30    2.00
   7  -6   8   10.80    2.10
  -8   6  -8    6.70    2.20
   8  -6   8    5.00    2.00
   7   5  -8   -2.20    1.60
   7   5  -8    0.10    1.10
   7   5  -8   -1.30    1.20
   6   5  -8    2.10    1.40
   6   5  -8    1.20    1.70
   6   5  -8   -0.10    1.10
   5   5  -8   -1.50    1.00
   5   5  -8   -2.60    1.60
   5   5  -8    0.20    1.20
   4   5  -8    8.10    1.70
   4   5  -8    9.90    1.40
   4   5  -8    6.10    2.00
   3   5  -8    6.40    1.40
   3   5  -8    8.30    2.00
   3   5  -8   10.70    1.50
   2   5  -8    5.50    1.70
   2   5  -8    5.50    0.60
   2   5  -8    7.60    1.20
   2   5  -8    7.30    1.30
   1   5  -8   50.59    2.40
   1   5  -8   48.40    2.20
   1   5  -8   54.19    3.50
   1   5  -8   47.50    2.20
   1   5  -8   56.49    3.00
   1   5  -8   52.69    3.10
   0   5  -8    8.30    1.30
   0   5  -8    8.50    1.10
   0   5  -8    8.60    1.00
   0   5  -8    7.80    1.20
   0   5  -8    6.80    0.80
  -1   5  -8   41.00    2.50
  -1   5  -8   39.60    2.50
  -1   5  -8   37.50    2.40
   1  -5   8   35.20    2.50
  -2   5  -8   29.60    2.30
  -2   5  -8   35.70    2.00
  -2   5  -8   29.00    2.00
  -2   5  -8   35.30    2.00
   2  -5   8   33.00    2.40
  -3   5  -8    2.40    0.50
  -3   5  -8    2.00    0.60
  -3   5  -8    1.90    1.10
   3  -5   8    0.50    1.00
  -4   5  -8   -0.10    1.10
  -4   5  -8   -0.50    0.40
   4  -5   8   -1.90    1.00
  -5   5  -8    9.70    1.90
   5  -5   8   10.50    1.60
  -6   5  -8    1.50    1.60
   6  -5   8    0.90    1.40
  -7   5  -8   30.60    3.50
   7  -5   8   31.10    3.30
  -8   5  -8   29.00    3.70
   8  -5   8   29.50    3.60
   7   4  -8    0.00    1.20
   7   4  -8   -0.60    1.00
   7   4  -8   -1.60    1.60
   6   4  -8    0.60    1.30
   6   4  -8    0.70    1.10
   6   4  -8   -2.00    1.90
   5   4  -8    7.30    1.40
   5   4  -8    2.80    1.90
   5   4  -8    4.30    1.20
   4   4  -8    5.10    1.10
   4   4  -8    6.00    1.90
   4   4  -8    6.10    1.40
   3   4  -8  180.88    8.80
   3   4  -8  160.48    8.20
   3   4  -8  182.88    8.10
   2   4  -8  222.68    9.90
   2   4  -8  220.48    9.20
   2   4  -8  225.88   10.40
   2   4  -8  225.18    9.30
   2   4  -8  214.88   10.00
   1   4  -8   79.09    3.90
   1   4  -8   78.59    4.10
   1   4  -8   76.29    3.60
   1   4  -8   70.39    3.40
   1   4  -8   81.69    4.40
   1   4  -8   78.29    3.60
   0   4  -8   -0.40    0.70
   0   4  -8   -0.90    0.50
   0   4  -8   -0.70    0.60
   0   4  -8   -0.70    0.60
  -1   4  -8   -0.40    0.50
  -1   4  -8   -0.90    0.80
  -1   4  -8    0.30    0.60
   1  -4   8    0.00    0.70
  -2   4  -8   15.10    1.80
  -2   4  -8   18.20    1.40
  -2   4  -8   15.30    1.10
  -2   4  -8   17.70    1.30
   2  -4   8   18.20    1.70
  -3   4  -8   64.79    3.20
  -3   4  -8   67.49    3.20
  -3   4  -8   61.99    4.00
   3  -4   8   65.09    3.60
  -4   4  -8   -0.40    0.60
  -4   4  -8   -0.70    0.90
   4  -4   8   -0.20    1.00
  -5   4  -8    4.60    1.70
   5  -4   8    4.50    1.40
  -6   4  -8    0.80    1.70
   6  -4   8    0.60    1.10
  -7   4  -8   -2.40    1.70
   7  -4   8    0.50    1.60
   8   3  -8   -0.40    1.20
   8   3  -8   -4.60    2.20
   8   3  -8    1.40    1.50
   7   3  -8    9.80    1.60
   7   3  -8    8.70    1.80
   7   3  -8    4.20    2.40
   6   3  -8    1.10    1.80
   6   3  -8    0.60    0.80
   6   3  -8    0.60    1.10
   5   3  -8    2.60    1.30
   5   3  -8    4.20    1.60
   5   3  -8    5.70    1.20
   4   3  -8    0.40    0.80
   4   3  -8    0.60    1.10
   4   3  -8   -0.60    0.40
   4   3  -8   -0.80    0.90
   3   3  -8   12.60    1.40
   3   3  -8   13.10    0.80
   3   3  -8   13.20    1.60
   3   3  -8   12.90    0.90
   3   3  -8   12.30    1.90
   2   3  -8   14.50    1.60
   2   3  -8   13.00    1.00
   2   3  -8   13.90    1.50
   2   3  -8   13.70    1.90
   2   3  -8   14.30    1.10
   2   3  -8   13.50    1.00
   1   3  -8   34.40    2.50
   1   3  -8   33.70    2.00
   1   3  -8   33.00    1.80
   1   3  -8   34.20    2.20
   1   3  -8   34.50    2.20
   0   3  -8    0.70    0.60
   0   3  -8    0.10    0.70
   0   3  -8    0.50    0.70
   0   3  -8   -0.30    0.50
   0  -3   8    0.50    0.50
  -1   3  -8    5.30    1.20
  -1   3  -8    7.90    1.10
  -1   3  -8    5.50    0.80
   1  -3   8    4.70    1.00
  -2   3  -8   10.40    1.20
  -2   3  -8    8.40    0.90
  -2   3  -8    9.00    1.50
   2  -3   8    9.50    1.30
  -3   3  -8   -0.80    0.80
  -3   3  -8   -0.50    0.40
   3  -3   8   -0.30    0.50
   3  -3   8    0.70    0.70
  -4   3  -8   -0.10    1.30
   4  -3   8    3.30    1.20
   4  -3   8    1.60    0.70
  -5   3  -8   -2.50    1.40
   5  -3   8    0.60    1.20
  -6   3  -8   -0.70    1.80
   6  -3   8    1.20    1.40
  -7   3  -8   -3.20    1.80
   7  -3   8   -0.10    1.60
   8   2  -8    1.00    1.30
   8   2  -8    0.40    1.10
   8   2  -8   -3.40    2.00
   7   2  -8    1.30    1.10
   7   2  -8    0.50    1.00
   7   2  -8   -0.40    1.80
   6   2  -8   10.00    1.70
   6   2  -8   11.80    1.60
   6   2  -8   12.40    2.30
   5   2  -8  253.07   11.00
   5   2  -8  261.77   12.40
   5   2  -8  248.78   11.80
   5   2  -8  266.87   11.60
   4   2  -8   -1.50    0.90
   4   2  -8   -1.30    1.20
   4   2  -8    0.10    0.40
   4   2  -8   -1.00    0.90
   3   2  -8   -0.20    1.00
   3   2  -8    1.00    0.50
   3   2  -8    1.10    0.90
   3   2  -8    1.50    0.80
   2   2  -8   16.90    1.60
   2   2  -8   17.70    1.30
   2   2  -8   20.60    1.40
   2   2  -8   22.60    1.70
   2   2  -8   15.40    1.90
   1   2  -8   32.40    2.20
   1   2  -8   36.20    2.00
   1   2  -8   34.00    2.10
   1   2  -8   36.20    2.10
   1   2  -8   33.30    2.50
   0   2  -8  199.28    8.80
   0   2  -8  196.58    8.70
   0   2  -8  188.78    9.00
   0  -2   8  199.98    8.80
  -1   2  -8    2.70    0.90
  -1   2  -8    3.40    0.70
  -1   2  -8    2.70    1.00
   1  -2   8    2.80    0.90
  -2   2  -8  109.49    5.10
  -2   2  -8  108.09    5.70
   2  -2   8  115.49    5.60
   2  -2   8  119.99    5.40
  -3   2  -8    0.10    0.40
  -3   2  -8    0.30    1.20
   3  -2   8    0.00    1.00
   3  -2   8    0.60    0.70
  -4   2  -8   11.80    2.10
   4  -2   8   11.10    1.60
   4  -2   8   12.40    1.50
  -5   2  -8    4.90    1.90
   5  -2   8    6.50    1.60
  -6   2  -8   -1.10    1.30
   6  -2   8   -1.20    1.30
  -7   2  -8    0.10    2.10
   7  -2   8   -1.50    1.50
   9   1  -8   -4.80    2.10
   8   1  -8   -1.70    1.80
   8   1  -8   -0.50    1.00
   8   1  -8    0.70    1.20
   7   1  -8    1.10    1.10
   7   1  -8    2.20    1.10
   7   1  -8    2.90    1.40
   6   1  -8    7.10    1.30
   6   1  -8    4.90    0.90
   6   1  -8    6.60    1.90
   6   1  -8    6.50    1.30
   5   1  -8   46.40    3.50
   5   1  -8   45.70    3.10
   5   1  -8   45.90    3.10
   5   1  -8   46.10    2.50
  -5  -1   8   49.90    2.60
   4   1  -8   45.20    2.90
   4   1  -8   40.00    2.00
   4   1  -8   40.90    2.30
   4   1  -8   43.40    3.20
   4   1  -8   41.60    2.70
  -4  -1   8   46.00    2.50
   3   1  -8    4.30    1.00
   3   1  -8    6.70    0.80
   3   1  -8    4.80    1.40
   3   1  -8    5.40    1.10
  -3  -1   8    8.00    1.10
   2   1  -8   35.50    2.80
   2   1  -8   37.30    2.40
   2   1  -8   35.80    2.40
   2   1  -8   32.50    2.10
  -2  -1   8   36.10    2.20
   1   1  -8  492.95   21.30
   1   1  -8  505.15   21.20
   1   1  -8  500.75   21.30
   1   1  -8  508.05   21.80
   0   1  -8    3.00    1.10
   0   1  -8    3.50    0.80
   0  -1   8    4.10    1.00
   0  -1   8    3.80    1.00
  -1   1  -8  234.08   10.40
  -1   1  -8  238.38   10.80
   1  -1   8  236.28   10.60
   1  -1   8  243.88   10.60
  -2   1  -8    5.40    0.80
  -2   1  -8    5.10    1.40
   2  -1   8    4.30    1.10
   2  -1   8    3.50    0.90
  -3   1  -8   20.00    2.40
  -3   1  -8   18.90    1.30
   3  -1   8   19.70    1.90
   4  -1   8   -0.40    0.80
   4  -1   8   -0.90    1.10
  -5   1  -8   19.80    2.90
   5  -1   8   22.70    2.60
   5  -1   8   24.60    2.50
  -6   1  -8   -2.00    1.80
   6  -1   8   -0.40    1.50
   9   0  -8    0.70    1.20
   9   0  -8   -1.70    1.90
   9   0  -8    0.30    1.40
   8   0  -8    0.50    1.10
   8   0  -8   -0.70    1.70
   8   0  -8    0.20    1.00
   7   0  -8    0.70    0.80
   7   0  -8    0.40    1.30
   7   0  -8    0.40    0.90
   7   0  -8   -0.50    0.90
   6   0  -8    0.10    0.60
   6   0  -8    0.00    0.90
   6   0  -8   -0.70    0.90
   6   0  -8    0.20    1.30
  -6   0   8   -1.10    0.80
   5   0  -8    3.30    1.10
   5   0  -8    1.90    1.20
   5   0  -8    3.40    1.20
   5   0  -8    2.80    0.70
  -5   0   8    3.10    1.00
   4   0  -8  245.18   10.80
   4   0  -8  252.07   11.60
   4   0  -8  234.28   10.60
   4   0  -8  236.08   10.40
  -4   0   8  245.08   10.70
   3   0  -8    4.30    0.80
   3   0  -8    3.80    1.30
   3   0  -8    5.30    1.00
  -3   0   8    5.90    1.10
   2   0  -8   93.69    5.40
   2   0  -8  104.19    4.80
   2   0  -8   97.29    4.80
  -2   0   8   96.49    4.90
   1   0  -8    3.90    0.90
   1   0  -8    4.10    0.80
  -1   0   8    3.30    1.00
  -1   0   8    3.50    1.10
  -1   0   8    2.70    0.80
   0   0   8  137.79    6.30
   0   0   8  132.39    6.50
  -1   0  -8   10.90    1.60
   1   0   8   11.40    1.40
   1   0   8    9.20    1.30
  -2   0  -8  110.19    6.00
   2   0   8  110.99    5.70
   2   0   8  122.69    5.80
   3   0   8   23.50    2.20
   3   0   8   23.20    2.30
  -4   0  -8    0.10    1.50
   4   0   8    1.50    1.20
   4   0   8    0.80    1.10
  -5   0  -8    0.90    1.80
   5   0   8    0.20    1.00
   5   0   8    0.20    1.30
  -6   0  -8   -0.80    1.50
   6   0   8   -0.40    1.60
   9  -1  -8    7.30    2.00
   9  -1  -8   10.80    1.80
   9  -1  -8   13.70    1.90
   8  -1  -8    2.20    1.10
   8  -1  -8    0.40    1.50
   8  -1  -8    0.80    1.00
   7  -1  -8    2.10    0.90
   7  -1  -8    3.60    1.20
   7  -1  -8    3.30    1.50
   7  -1  -8    2.80    0.90
  -7   1   8    2.30    1.10
   6  -1  -8    5.40    1.10
   6  -1  -8    6.40    1.00
  -6   1   8    6.50    1.30
   5  -1  -8   -0.70    0.60
   5  -1  -8    0.30    1.10
   5  -1  -8   -0.90    0.60
  -5   1   8   -0.50    0.90
   4  -1  -8   44.60    2.70
   4  -1  -8   50.79    2.80
   4  -1  -8   46.70    3.60
   4  -1  -8   44.50    2.50
  -4   1   8   47.30    3.00
   3  -1  -8  144.69    6.70
   3  -1  -8  139.89    7.40
   3  -1  -8  142.69    6.60
  -3   1   8  147.59    7.00
   2  -1  -8   -0.10    0.60
   2  -1  -8    0.20    0.80
   2  -1  -8    0.20    0.70
  -2   1   8   -0.20    0.70
  -2   1   8   -1.00    1.00
   1  -1  -8  117.29    5.90
  -1   1   8  122.89    5.60
  -1   1   8  121.89    6.10
  -1   1   8  119.09    6.20
   0   1   8    4.80    1.20
   0   1   8    2.80    1.40
   0   1   8    4.60    1.00
   1   1   8   -0.30    0.90
   1   1   8   -0.50    0.80
  -2  -1  -8    3.80    1.40
   2   1   8    3.00    1.10
   2   1   8    4.20    1.20
  -3  -1  -8   39.20    3.30
   3   1   8   38.30    2.90
   3   1   8   34.80    2.80
  -4  -1  -8    6.40    2.00
   4   1   8    3.60    1.40
   4   1   8    5.70    1.50
  -5  -1  -8   -1.30    1.80
   5   1   8    0.00    1.20
   5   1   8    0.40    1.40
   9  -2  -8   11.60    2.40
   9  -2  -8    9.50    1.80
   8  -2  -8    0.00    0.80
   8  -2  -8    1.50    0.90
   8  -2  -8    1.30    1.10
   8  -2  -8    0.80    1.00
   7  -2  -8    1.30    0.80
   7  -2  -8    0.60    0.80
   7  -2  -8    1.20    1.00
  -7   2   8    0.00    1.10
   6  -2  -8   -0.50    0.60
   6  -2  -8    0.60    0.70
   6  -2  -8    0.80    1.10
  -6   2   8    0.40    1.10
   5  -2  -8   19.30    1.60
   5  -2  -8   20.50    2.60
   5  -2  -8   19.10    1.80
  -5   2   8   19.80    2.20
   4  -2  -8   10.30    1.30
   4  -2  -8   11.90    1.80
   4  -2  -8   10.70    1.20
  -4   2   8   11.20    1.70
   3  -2  -8  141.39    6.30
   3  -2  -8  133.89    6.60
   3  -2  -8  134.39    7.30
  -3   2   8  134.49    6.80
  -3   2   8  141.39    7.00
   2  -2  -8    3.00    0.80
   2  -2  -8    1.40    1.00
  -2   2   8    2.20    1.20
  -2   2   8    2.00    1.30
   1  -2  -8   25.00    2.30
  -1   2   8   25.60    2.50
  -1   2   8   23.20    2.50
  -1   2   8   27.40    1.90
   0  -2  -8  115.69    6.10
   0   2   8  115.19    6.40
   0   2   8  125.79    5.70
   0   2   8  121.19    6.20
   1   2   8    2.40    1.30
   1   2   8    3.10    1.10
  -2  -2  -8   53.09    3.70
   2   2   8   49.40    3.60
   2   2   8   49.20    3.30
  -3  -2  -8    2.60    1.60
   3   2   8    0.50    1.30
   3   2   8    0.90    1.20
  -4  -2  -8    1.60    1.80
   4   2   8   -1.10    1.40
   4   2   8    1.50    1.40
   9  -3  -8    4.60    1.70
   9  -3  -8    4.80    1.20
   8  -3  -8    2.20    1.40
   8  -3  -8    1.50    1.00
  -8   3   8    0.90    1.40
   7  -3  -8    1.80    1.00
   7  -3  -8    2.40    1.40
  -7   3   8    1.50    1.40
   6  -3  -8    2.80    1.40
   6  -3  -8    3.70    1.00
  -6   3   8    3.50    1.40
   5  -3  -8    3.80    1.20
   5  -3  -8    2.90    1.00
  -5   3   8    3.60    1.50
   4  -3  -8   26.60    2.80
   4  -3  -8   24.70    2.10
  -4   3   8   24.10    2.40
  -4   3   8   25.30    2.60
   3  -3  -8   -1.10    0.80
   3  -3  -8   -0.60    0.80
  -3   3   8   -0.10    1.10
  -3   3   8   -2.00    1.00
   2  -3  -8   36.80    2.80
   2  -3  -8   40.70    2.30
  -2   3   8   38.10    3.20
  -2   3   8   32.80    3.10
   1  -3  -8  150.88    7.80
  -1   3   8  166.68    7.30
  -1   3   8  160.18    8.20
  -1   3   8  166.08    8.10
   0  -3  -8    1.80    1.10
   0   3   8    2.40    1.60
   0   3   8    1.00    0.90
   0   3   8    1.10    1.30
   1   3   8  117.69    5.80
   1   3   8  118.39    6.40
  -2  -3  -8    7.60    1.80
   2   3   8    5.30    1.40
   2   3   8    7.50    1.70
  -3  -3  -8   11.40    2.30
   3   3   8    7.00    1.60
   3   3   8    9.50    1.90
   8  -4  -8    2.20    1.00
   8  -4  -8    2.40    1.40
  -8   4   8   -0.10    1.30
   7  -4  -8    2.20    1.40
   7  -4  -8    1.40    1.00
  -7   4   8    0.50    1.40
   6  -4  -8    2.80    1.10
   6  -4  -8    4.90    1.50
  -6   4   8    3.70    1.50
   5  -4  -8    0.80    0.90
   5  -4  -8    1.60    1.00
  -5   4   8    1.70    1.00
  -5   4   8   -0.10    1.20
   4  -4  -8    3.00    1.10
  -4   4   8    5.00    1.20
  -4   4   8    4.70    1.60
   3  -4  -8    0.70    0.90
  -3   4   8    0.30    1.20
  -3   4   8    0.40    0.90
   2  -4  -8    0.40    1.00
  -2   4   8   -1.10    1.10
  -2   4   8    0.90    1.40
   1  -4  -8    6.00    1.40
  -1   4   8    7.90    2.00
  -1   4   8    7.70    1.70
   0  -4  -8   11.00    1.80
   0   4   8   15.10    2.40
   0   4   8   19.60    2.60
   1   4   8    6.50    1.70
  -2  -4  -8   27.30    2.90
   2   4   8   20.80    2.90
   8  -5  -8    6.00    1.80
  -8   5   8    4.90    1.80
   7  -5  -8    1.70    1.30
  -7   5   8    0.60    1.40
   6  -5  -8    1.70    1.30
   6  -5  -8    1.60    1.10
  -6   5   8    0.60    1.40
   5  -5  -8    1.50    1.30
   5  -5  -8    1.00    1.00
  -5   5   8    0.70    1.20
  -5   5   8    1.80    1.50
   4  -5  -8    2.70    1.20
  -4   5   8    1.60    1.30
  -4   5   8    0.70    1.40
   3  -5  -8    0.10    1.10
  -3   5   8    0.80    1.20
  -3   5   8   -0.20    1.40
   2  -5  -8    0.70    1.00
  -2   5   8    0.10    1.30
  -2   5   8   -0.20    1.50
  -1   5   8    0.30    1.60
  -1   5   8    0.30    1.30
   0   5   8    2.00    1.80
   0   5   8    0.40    1.40
   1   5   8    3.80    1.70
   7  -6  -8    8.60    2.10
  -7   6   8   11.40    2.50
   6  -6  -8    9.90    2.10
  -6   6   8    6.70    1.80
  -6   6   8    7.90    2.20
  -5   6   8    1.60    1.40
  -5   6   8    2.20    1.80
  -4   6   8   -0.80    1.50
  -4   6   8    0.40    1.30
  -3   6   8    1.30    1.70
  -3   6   8   -0.10    1.30
  -2   6   8    9.70    2.10
  -2   6   8   13.30    2.60
  -1   6   8   -0.60    1.50
  -1   6   8   -0.90    1.70
  -1  11  -9    1.30    1.30
  -1  11  -9    2.50    1.40
  -2  11  -9    3.60    1.50
  -2  11  -9    1.20    1.30
  -3  11  -9   -0.10    1.20
  -3  11  -9    1.10    1.00
  -3  11  -9   -2.20    1.30
  -4  11  -9    0.90    1.30
  -4  11  -9   -0.90    1.30
   1  10  -9    4.70    1.60
   1  10  -9    3.70    1.50
   1  10  -9    3.70    1.50
   0  10  -9    1.90    1.30
   0  10  -9    1.50    1.30
  -1  10  -9    3.30    1.40
  -1  10  -9    1.70    1.20
  -2  10  -9    0.40    1.30
  -2  10  -9    2.60    1.00
  -2  10  -9    3.10    1.30
  -3  10  -9    3.20    1.30
  -3  10  -9    4.90    1.40
  -4  10  -9    1.50    1.20
  -4  10  -9   -0.40    1.20
  -4  10  -9    1.90    1.30
  -5  10  -9    0.60    1.30
  -5  10  -9    0.50    1.30
  -5  10  -9   -0.80    1.00
  -6  10  -9    4.70    1.60
   6 -10   9    2.80    1.60
   3   9  -9    2.00    1.60
   3   9  -9   -0.40    1.30
   3   9  -9   -0.40    1.10
   2   9  -9    0.80    1.40
   2   9  -9    1.00    1.40
   2   9  -9    2.00    1.40
   1   9  -9    0.60    1.20
   1   9  -9   -0.30    1.10
   1   9  -9    0.30    1.10
   0   9  -9    3.50    1.40
   0   9  -9    4.30    1.30
   0   9  -9    2.90    1.20
  -1   9  -9    0.50    1.00
  -1   9  -9    0.30    0.80
  -1   9  -9   -0.20    1.00
  -2   9  -9   51.89    3.40
  -2   9  -9   46.30    3.30
  -3   9  -9    3.00    1.20
  -3   9  -9    4.10    1.20
  -3   9  -9    2.80    1.20
  -4   9  -9    0.40    1.10
  -4   9  -9   -1.20    0.90
  -4   9  -9   -1.10    0.80
  -5   9  -9    0.90    1.20
   5  -9   9   -1.90    1.20
  -6   9  -9    1.60    1.30
   6  -9   9    0.60    1.40
   4   8  -9    1.80    1.80
   4   8  -9    0.80    1.40
   4   8  -9    3.80    1.70
   3   8  -9    3.70    1.90
   3   8  -9    5.80    1.30
   3   8  -9    8.20    1.90
   2   8  -9   -0.10    1.30
   2   8  -9    0.20    0.90
   2   8  -9   -0.50    0.90
   1   8  -9    2.30    1.20
   1   8  -9    0.60    1.20
   1   8  -9    0.70    1.30
   0   8  -9   41.70    2.90
   0   8  -9   34.50    2.90
   0   8  -9   40.20    3.00
  -1   8  -9   -0.10    0.90
  -1   8  -9    0.70    1.00
  -1   8  -9    0.90    1.10
  -2   8  -9    2.80    1.00
  -2   8  -9    2.90    1.00
  -2   8  -9    3.80    1.20
  -3   8  -9    2.60    1.20
  -3   8  -9    4.40    1.10
  -3   8  -9    5.30    1.20
  -4   8  -9    3.00    1.30
  -4   8  -9    0.80    0.80
   4  -8   9    1.30    1.20
  -5   8  -9    1.60    1.20
   5  -8   9   -0.30    0.90
  -6   8  -9    2.40    1.30
   6  -8   9   -1.60    0.90
  -7   8  -9    6.30    1.80
   7  -8   9    1.80    1.70
   5   7  -9    0.40    1.10
   5   7  -9   -1.50    1.00
   5   7  -9   -1.20    1.80
   4   7  -9   -0.80    1.50
   4   7  -9   -0.80    1.20
   4   7  -9   -0.70    1.30
   3   7  -9   18.90    2.40
   3   7  -9   21.10    2.70
   3   7  -9   22.70    2.10
   2   7  -9    0.70    0.90
   2   7  -9    0.20    1.20
   2   7  -9   -1.70    1.30
   1   7  -9    4.60    1.70
   1   7  -9    5.80    1.40
   1   7  -9    7.40    1.50
   0   7  -9  188.28    9.00
   0   7  -9  189.68    9.00
   0   7  -9  195.68    8.90
  -1   7  -9    4.00    1.20
  -1   7  -9    4.30    1.10
  -1   7  -9    5.80    1.00
  -1   7  -9    5.70    1.20
  -2   7  -9   -1.30    0.90
  -2   7  -9   -0.20    0.70
  -2   7  -9    0.30    0.80
  -3   7  -9   -0.20    0.80
  -3   7  -9   -0.20    0.70
  -3   7  -9    1.50    0.90
   3  -7   9    0.00    0.90
  -4   7  -9    1.40    0.80
  -4   7  -9    1.60    1.20
   4  -7   9    1.90    1.00
  -5   7  -9    3.70    1.40
   5  -7   9    0.00    1.30
  -6   7  -9    1.50    1.40
   6  -7   9   -0.90    1.30
  -7   7  -9    3.40    1.70
   7  -7   9    0.50    1.70
   6   6  -9   -1.10    1.30
   6   6  -9   -5.00    2.00
   6   6  -9    1.50    1.60
   5   6  -9   16.60    2.40
   5   6  -9   12.40    1.90
   5   6  -9    6.60    2.40
   4   6  -9    8.60    1.50
   4   6  -9    8.00    2.30
   4   6  -9    9.80    1.90
   3   6  -9   -3.80    1.40
   3   6  -9   -1.00    1.00
   3   6  -9   -2.20    1.00
   2   6  -9   -1.50    1.00
   2   6  -9   -0.20    1.00
   2   6  -9   -2.50    1.30
   1   6  -9   -1.20    0.90
   1   6  -9   -2.10    1.20
   1   6  -9    0.00    1.00
   0   6  -9    8.20    1.00
   0   6  -9    6.40    1.50
   0   6  -9   10.20    1.40
   0   6  -9    9.10    1.30
  -1   6  -9   36.30    2.50
  -1   6  -9   37.30    2.70
  -1   6  -9   38.50    2.50
  -1   6  -9   39.30    2.50
  -2   6  -9   -0.90    0.60
  -2   6  -9   -0.90    0.70
  -2   6  -9    0.40    0.90
  -2   6  -9   -1.80    1.10
  -2   6  -9   -0.50    0.70
   2  -6   9   -0.70    0.70
  -3   6  -9    5.50    1.40
  -3   6  -9    5.10    0.90
   3  -6   9    4.70    1.30
  -4   6  -9   20.40    1.50
  -4   6  -9   21.30    2.30
   4  -6   9   23.20    2.40
  -5   6  -9    1.30    1.40
   5  -6   9   -1.40    1.20
  -6   6  -9    0.50    1.40
   6  -6   9    1.10    1.20
  -7   6  -9    2.00    1.70
   7  -6   9   -1.50    1.60
   6   5  -9   -0.30    1.30
   6   5  -9   -4.30    1.90
   6   5  -9    1.00    1.40
   5   5  -9   -0.40    1.10
   5   5  -9   -3.10    1.70
   5   5  -9   -0.90    1.20
   4   5  -9   -0.20    1.10
   4   5  -9   -0.80    1.10
   4   5  -9   -1.90    1.50
   3   5  -9    0.30    0.80
   3   5  -9    0.30    1.10
   3   5  -9    0.60    1.50
   2   5  -9   27.50    2.50
   2   5  -9   27.40    2.10
   2   5  -9   25.80    2.80
   1   5  -9   43.20    2.70
   1   5  -9   40.80    3.00
   1   5  -9   37.40    2.10
   1   5  -9   39.60    2.70
   1   5  -9   32.70    1.90
   0   5  -9    0.50    0.80
   0   5  -9    0.70    1.00
   0   5  -9    0.70    0.80
   0   5  -9    1.50    0.90
  -1   5  -9   77.09    4.10
  -1   5  -9   80.89    4.00
  -1   5  -9   71.39    4.00
  -1   5  -9   80.29    4.10
   1  -5   9   79.79    4.20
  -2   5  -9    3.60    0.90
  -2   5  -9    5.00    0.90
  -2   5  -9    3.60    1.20
   2  -5   9    5.00    1.20
  -3   5  -9    7.20    0.90
  -3   5  -9    9.40    1.60
   3  -5   9    6.30    1.40
  -4   5  -9    2.10    1.40
   4  -5   9    2.50    1.20
  -5   5  -9    7.10    1.90
   5  -5   9    7.90    1.70
  -6   5  -9    0.20    1.60
   6  -5   9    0.70    1.50
  -7   5  -9    1.20    2.00
   7  -5   9    1.10    1.80
   7   4  -9    2.00    1.60
   7   4  -9    1.70    1.10
   7   4  -9   -4.90    2.10
   6   4  -9   -2.30    1.90
   6   4  -9    0.00    1.20
   6   4  -9   -1.00    1.10
   5   4  -9   20.00    2.80
   5   4  -9   18.60    1.80
   5   4  -9   16.10    2.20
   4   4  -9   60.29    3.90
   4   4  -9   66.49    4.60
   4   4  -9   57.39    3.50
   3   4  -9   -0.40    1.00
   3   4  -9    0.50    1.40
   3   4  -9   -0.50    1.00
   2   4  -9   17.70    1.90
   2   4  -9   18.80    1.10
   2   4  -9   22.30    2.50
   2   4  -9   17.70    1.80
   1   4  -9    9.10    1.00
   1   4  -9   11.90    1.70
   1   4  -9   10.90    1.30
   1   4  -9   11.70    1.40
   1   4  -9   12.40    1.40
   0   4  -9  110.59    5.50
   0   4  -9  104.79    5.20
   0   4  -9  107.19    5.30
   0   4  -9  111.29    5.20
  -1   4  -9   28.50    2.30
  -1   4  -9   29.60    2.00
  -1   4  -9   27.40    2.10
   1  -4   9   32.90    2.30
  -2   4  -9   38.60    2.30
  -2   4  -9   39.20    3.00
  -2   4  -9   40.20    2.50
   2  -4   9   41.60    2.80
  -3   4  -9    2.50    0.90
  -3   4  -9    1.80    1.40
  -3   4  -9    0.10    0.50
   3  -4   9    1.90    1.10
  -4   4  -9    3.90    1.60
   4  -4   9    7.00    1.30
  -5   4  -9   -0.80    1.50
   5  -4   9    0.00    1.30
  -6   4  -9   -1.70    1.60
   6  -4   9   -0.10    1.50
  -7   4  -9   -2.00    2.00
   7  -4   9    0.80    1.80
   7   3  -9   -0.70    2.00
   7   3  -9    3.00    1.40
   7   3  -9    2.40    1.40
   6   3  -9    2.30    1.00
   6   3  -9    1.30    1.00
   6   3  -9    1.00    1.80
   5   3  -9    4.10    1.80
   5   3  -9    5.70    1.30
   5   3  -9    3.80    1.10
   4   3  -9   75.19    4.60
   4   3  -9   83.19    5.20
   4   3  -9   85.09    4.50
   3   3  -9  434.16   19.30
   3   3  -9  473.45   19.10
   3   3  -9  415.36   18.50
   3   3  -9  450.15   19.70
   2   3  -9    1.60    1.00
   2   3  -9    1.40    0.80
   2   3  -9    3.10    1.30
   2   3  -9    1.80    0.80
   2   3  -9    2.00    0.60
   1   3  -9  124.59    5.90
   1   3  -9  118.09    5.70
   1   3  -9  115.29    5.50
   1   3  -9  123.99    5.70
   1   3  -9  120.09    6.20
   0   3  -9   29.30    2.20
   0   3  -9   31.20    2.50
   0   3  -9   30.00    2.10
   0   3  -9   32.40    2.30
   0  -3   9   34.00    2.40
  -1   3  -9    1.50    0.70
  -1   3  -9    0.50    1.00
  -1   3  -9    1.90    0.90
   1  -3   9    1.60    0.90
  -2   3  -9   40.30    2.70
  -2   3  -9   39.30    2.90
  -2   3  -9   42.70    2.30
   2  -3   9   40.00    2.60
  -3   3  -9    8.40    0.90
  -3   3  -9    9.80    1.80
  -3   3  -9   11.80    1.40
   3  -3   9    9.30    1.40
  -4   3  -9   21.20    2.70
   4  -3   9   26.50    2.50
  -5   3  -9    1.70    1.80
   5  -3   9    3.40    1.50
  -6   3  -9    0.80    2.00
   6  -3   9    2.30    1.60
   8   2  -9   -0.50    2.00
   8   2  -9    0.70    1.30
   8   2  -9   -0.20    1.20
   7   2  -9    1.10    1.80
   7   2  -9    3.60    1.40
   7   2  -9    0.70    1.10
   6   2  -9   -0.10    1.00
   6   2  -9   -1.40    1.40
   6   2  -9   -0.60    1.00
   5   2  -9    0.00    1.30
   5   2  -9   -0.30    0.80
   5   2  -9    0.80    0.80
   4   2  -9   32.80    2.50
   4   2  -9   30.10    3.00
   4   2  -9   27.00    2.40
   4   2  -9   25.40    1.70
   3   2  -9   97.59    5.10
   3   2  -9   93.09    4.60
   3   2  -9  104.19    5.20
   3   2  -9  103.89    5.70
   2   2  -9  191.18    8.70
   2   2  -9  200.68    9.10
   2   2  -9  201.08    9.10
   2   2  -9  200.38    8.80
   2   2  -9  196.78    9.50
   1   2  -9    5.10    1.10
   1   2  -9    6.20    1.40
   1   2  -9    4.60    0.90
   1   2  -9    6.60    1.20
   1   2  -9    5.80    1.10
   0   2  -9   97.09    5.30
   0   2  -9   97.79    4.90
   0   2  -9  105.09    5.10
   0  -2   9  101.89    5.10
  -1   2  -9   37.90    2.80
  -1   2  -9   37.80    2.30
  -1   2  -9   40.40    2.80
   1  -2   9   37.70    2.60
  -2   2  -9    9.40    1.70
  -2   2  -9    7.90    0.90
   2  -2   9    7.90    1.20
   2  -2   9    8.50    1.40
  -3   2  -9   91.19    5.30
   3  -2   9   94.09    4.70
   3  -2   9   95.99    5.10
  -4   2  -9    1.70    1.60
   4  -2   9    2.00    1.30
  -5   2  -9    1.40    1.90
   5  -2   9   -0.50    1.30
  -6   2  -9    1.40    2.10
   6  -2   9   -0.20    1.60
   8   1  -9    8.80    1.70
   8   1  -9    8.20    1.70
   8   1  -9   10.20    2.60
   7   1  -9    2.20    1.70
   7   1  -9    2.70    1.20
   7   1  -9    2.40    1.20
   6   1  -9    1.80    1.10
   6   1  -9    1.10    1.40
   6   1  -9   -0.50    0.80
   5   1  -9    0.00    1.10
   5   1  -9   -0.30    0.80
   5   1  -9    0.80    0.50
   5   1  -9   -1.50    0.90
   4   1  -9   14.60    1.70
   4   1  -9   16.10    1.30
   4   1  -9   12.90    1.60
   4   1  -9   17.40    2.30
  -4  -1   9   16.00    1.50
   3   1  -9   -1.30    1.00
   3   1  -9   -1.90    0.70
   3   1  -9    0.30    0.60
   3   1  -9   -0.50    1.10
  -3  -1   9   -0.50    0.80
   2   1  -9  258.97   11.80
   2   1  -9  274.97   12.10
   2   1  -9  282.37   12.00
   2   1  -9  266.37   12.60
   1   1  -9   49.80    3.00
   1   1  -9   51.89    3.10
   1   1  -9   49.90    3.50
   1   1  -9   50.39    2.90
   0   1  -9  116.79    6.40
   0   1  -9  117.09    5.80
   0   1  -9  121.19    6.00
   0  -1   9  124.09    6.10
   0  -1   9  132.09    6.00
  -1   1  -9    1.80    0.70
  -1   1  -9    1.70    1.10
   1  -1   9    0.00    0.80
   1  -1   9    0.80    0.90
  -2   1  -9    1.80    0.70
  -2   1  -9    1.60    1.30
   2  -1   9    0.20    1.00
   2  -1   9    0.40    0.80
  -3   1  -9    0.90    1.40
   3  -1   9    0.10    0.50
   3  -1   9    1.30    1.10
  -4   1  -9   26.30    3.10
   4  -1   9   23.50    2.30
   4  -1   9   24.00    2.50
  -5   1  -9   -1.80    1.80
   5  -1   9   -0.30    1.30
   8   0  -9    1.50    1.40
   8   0  -9    1.20    1.30
   8   0  -9    1.30    1.10
   7   0  -9    1.30    1.10
   7   0  -9    2.60    1.50
   7   0  -9    1.00    1.00
   6   0  -9    3.90    1.50
   6   0  -9    2.20    1.00
   6   0  -9    3.40    1.00
   6   0  -9    3.70    0.80
   5   0  -9    5.20    0.90
   5   0  -9    5.50    1.20
   5   0  -9    7.60    1.70
   5   0  -9    5.20    1.30
  -5   0   9    6.90    1.20
   4   0  -9   45.90    3.60
   4   0  -9   40.70    2.70
   4   0  -9   42.00    3.00
   4   0  -9   40.20    2.50
  -4   0   9   45.30    2.80
   3   0  -9    0.90    1.20
   3   0  -9    1.90    0.70
   3   0  -9    1.50    0.80
  -3   0   9    2.30    1.10
   2   0  -9   13.30    1.40
   2   0  -9   10.50    1.30
   2   0  -9    8.40    1.80
  -2   0   9   12.50    1.60
   1   0  -9   63.59    4.30
   1   0  -9   69.89    3.60
   1   0  -9   65.39    3.70
  -1   0   9   67.69    4.00
  -1   0   9   66.99    3.70
   0   0   9    0.30    1.00
   0   0   9    0.90    0.90
  -1   0  -9    3.90    1.30
   1   0   9    1.40    1.00
   1   0   9    0.90    1.10
  -2   0  -9   20.90    2.50
   2   0   9   17.80    2.00
   2   0   9   16.40    2.00
  -3   0  -9    0.40    1.50
   3   0   9   -1.10    1.00
   3   0   9    0.80    1.00
  -4   0  -9    2.30    1.90
   4   0   9    0.90    1.20
   4   0   9   -0.60    1.30
  -5   0  -9   -0.10    2.00
   5   0   9   -0.70    1.40
   8  -1  -9   20.10    2.30
   8  -1  -9   29.20    3.50
   8  -1  -9   29.70    2.80
   7  -1  -9    5.00    1.20
   7  -1  -9    8.10    1.50
   7  -1  -9    5.80    1.60
   7  -1  -9    5.70    1.40
   6  -1  -9    3.30    1.00
   6  -1  -9    2.60    1.00
   6  -1  -9    3.10    1.40
   6  -1  -9    4.60    1.00
  -6   1   9    2.20    1.10
   5  -1  -9    2.90    0.90
   5  -1  -9    5.00    1.50
   5  -1  -9    3.90    1.00
  -5   1   9    3.20    1.10
   4  -1  -9    8.60    1.20
   4  -1  -9    9.50    1.90
   4  -1  -9    9.80    1.30
  -4   1   9    8.50    1.50
   3  -1  -9   54.39    3.30
   3  -1  -9   62.69    3.30
   3  -1  -9   55.39    3.90
  -3   1   9   57.99    3.60
   2  -1  -9   -0.20    0.80
   2  -1  -9    0.40    0.90
   2  -1  -9   -0.50    0.80
  -2   1   9   -0.50    1.20
   1  -1  -9  137.09    6.80
   1  -1  -9  138.59    6.40
  -1   1   9  140.89    6.50
  -1   1   9  133.59    7.00
  -1   1   9  140.19    7.00
   0  -1  -9    8.40    1.40
   0   1   9    7.60    1.30
   0   1   9    8.30    1.60
  -1  -1  -9    7.80    1.60
   1   1   9    5.30    1.20
   1   1   9    4.80    1.40
  -2  -1  -9    3.20    1.50
   2   1   9   -0.70    1.00
   2   1   9    0.10    1.00
  -3  -1  -9    0.30    1.60
   3   1   9   -0.30    1.10
   3   1   9   -1.50    1.20
  -4  -1  -9   -0.80    1.80
   4   1   9   -0.30    1.50
   4   1   9   -0.80    1.40
   8  -2  -9    1.00    1.00
   8  -2  -9    3.20    1.70
   7  -2  -9    1.30    1.40
   7  -2  -9    1.10    0.80
  -7   2   9    0.50    1.30
   6  -2  -9    7.40    1.30
   6  -2  -9    9.70    1.90
  -6   2   9    5.10    1.40
   5  -2  -9    3.80    1.50
   5  -2  -9    2.60    0.80
   5  -2  -9    3.40    1.00
  -5   2   9    1.20    1.10
   4  -2  -9    7.70    1.10
   4  -2  -9    8.40    1.80
   4  -2  -9    6.60    1.20
  -4   2   9    8.80    1.60
   3  -2  -9    1.20    0.90
   3  -2  -9    4.10    0.90
   3  -2  -9    4.00    1.50
  -3   2   9    0.60    1.30
  -3   2   9    3.30    1.30
   2  -2  -9   30.90    2.50
   2  -2  -9   35.30    2.20
  -2   2   9   32.80    2.90
  -2   2   9   31.80    2.90
   1  -2  -9    9.90    1.50
  -1   2   9    9.20    1.30
  -1   2   9   12.50    2.00
  -1   2   9   10.40    1.80
   0  -2  -9    3.30    1.10
   0   2   9    1.00    1.30
   0   2   9    1.30    0.90
   1   2   9   12.10    1.90
   1   2   9   15.20    1.80
  -2  -2  -9    2.20    1.60
   2   2   9   -0.90    1.20
   2   2   9   -0.50    1.00
  -3  -2  -9   10.80    2.10
   3   2   9    6.30    1.60
   3   2   9    8.00    1.80
   8  -3  -9    3.80    1.70
   8  -3  -9    2.70    1.10
   7  -3  -9    2.30    1.40
   7  -3  -9    0.20    0.80
  -7   3   9   -0.70    1.20
   6  -3  -9   -0.60    0.80
   6  -3  -9    1.50    1.40
  -6   3   9    0.00    1.10
   5  -3  -9    3.50    1.50
   5  -3  -9    3.60    1.10
  -5   3   9    3.50    1.40
   4  -3  -9   -0.50    0.80
   4  -3  -9    0.70    1.20
  -4   3   9    0.20    1.20
  -4   3   9   -1.50    1.10
   3  -3  -9   -0.50    0.80
  -3   3   9   -1.60    1.00
  -3   3   9    0.00    1.20
   2  -3  -9    1.40    1.00
  -2   3   9    0.50    1.30
  -2   3   9    0.30    1.20
   1  -3  -9    0.80    1.00
  -1   3   9    2.90    1.60
  -1   3   9    2.40    1.40
   0  -3  -9    2.50    1.30
   0   3   9    3.00    1.50
   0   3   9    5.20    1.80
   1   3   9    0.00    1.30
   1   3   9    0.90    1.40
  -2  -3  -9    2.20    1.70
   2   3   9   -0.10    1.30
   2   3   9    3.20    1.60
   7  -4  -9    0.20    1.40
   7  -4  -9    0.00    1.10
  -7   4   9   -1.00    1.50
   6  -4  -9    2.40    1.40
   6  -4  -9   -0.70    0.80
  -6   4   9   -0.60    1.30
   5  -4  -9    2.20    1.40
   5  -4  -9    1.10    1.00
  -5   4   9   -1.40    1.20
   4  -4  -9    1.10    1.00
   4  -4  -9    0.60    1.00
  -4   4   9    0.10    0.90
  -4   4   9    1.20    1.40
   3  -4  -9    2.40    1.10
  -3   4   9    1.40    1.30
  -3   4   9    1.70    1.50
   2  -4  -9    0.30    1.20
  -2   4   9   -0.50    1.20
  -2   4   9    0.80    1.50
  -1   4   9   -0.40    1.20
  -1   4   9   -0.30    1.50
   0   4   9    1.70    1.50
   0   4   9    5.20    2.00
   1   4   9   11.90    2.20
   6  -5  -9    2.20    1.60
  -6   5   9   -0.90    1.50
   5  -5  -9    6.70    1.90
  -5   5   9    3.20    1.60
  -5   5   9    7.20    2.10
  -4   5   9   16.80    2.60
  -4   5   9   22.40    2.80
  -3   5   9   -0.30    1.30
  -3   5   9    0.40    1.60
  -2   5   9    1.10    1.50
  -2   5   9    2.70    1.80
  -1   5   9   -1.40    1.20
  -1   5   9   -0.60    1.40
   0  10 -10   -0.50    1.30
   0  10 -10    0.00    1.20
  -1  10 -10    3.20    1.40
  -1  10 -10    4.90    1.60
  -2  10 -10    2.80    1.40
  -2  10 -10    3.70    1.40
  -3  10 -10    1.20    1.30
  -3  10 -10   -1.00    1.10
  -4  10 -10    8.50    1.80
  -4  10 -10    6.10    1.40
  -5  10 -10    1.30    1.50
   2   9 -10    3.20    1.60
   2   9 -10    4.30    1.60
   2   9 -10    2.30    1.40
   1   9 -10    0.00    1.10
   1   9 -10   -1.20    1.20
   1   9 -10    0.00    1.30
   0   9 -10    7.50    1.80
   0   9 -10    6.70    1.60
  -1   9 -10    3.40    1.40
  -1   9 -10    2.00    1.20
  -2   9 -10   28.00    2.50
  -2   9 -10   33.50    2.90
  -3   9 -10    4.30    1.50
  -3   9 -10    2.00    2.00
  -3   9 -10    3.30    1.10
  -4   9 -10   -1.10    0.80
  -4   9 -10    1.50    1.20
  -4   9 -10   -0.20    1.30
  -5   9 -10    3.00    1.40
   5  -9  10    0.60    1.40
   3   8 -10    0.80    1.90
   3   8 -10    3.30    1.40
   3   8 -10    0.10    1.30
   2   8 -10    3.80    1.60
   2   8 -10    3.00    1.70
   2   8 -10    1.80    1.40
   1   8 -10   10.50    1.70
   1   8 -10   11.80    1.80
   1   8 -10   10.80    2.00
   0   8 -10   -1.50    1.10
   0   8 -10    0.10    1.10
   0   8 -10   -0.20    1.30
  -1   8 -10   12.70    1.70
  -1   8 -10   14.20    1.80
  -2   8 -10   54.39    3.40
  -2   8 -10   61.59    3.80
  -3   8 -10    4.50    1.40
  -3   8 -10    5.70    1.20
  -3   8 -10    6.20    1.40
  -4   8 -10    2.10    1.20
   4  -8  10   -0.60    1.00
  -5   8 -10    5.90    1.60
   5  -8  10    0.80    1.50
  -6   8 -10    3.50    1.50
   6  -8  10   -0.30    1.50
   4   7 -10    1.10    1.10
   4   7 -10    2.00    2.00
   4   7 -10    3.10    1.60
   3   7 -10   25.50    3.50
   3   7 -10   32.10    3.10
   3   7 -10   37.80    3.00
   2   7 -10    8.80    2.10
   2   7 -10   14.60    2.10
   2   7 -10   10.30    1.70
   1   7 -10   35.00    3.50
   1   7 -10   40.60    3.00
   1   7 -10   37.80    3.00
   0   7 -10    1.90    1.20
   0   7 -10   -1.30    1.30
   0   7 -10    3.00    1.20
  -1   7 -10    1.70    0.90
  -1   7 -10    1.30    1.00
  -2   7 -10   -1.90    1.00
  -2   7 -10    1.50    0.90
  -2   7 -10   -1.20    0.90
  -3   7 -10    0.00    0.70
  -3   7 -10    1.50    1.00
  -3   7 -10    0.70    1.20
   3  -7  10    0.00    1.20
  -4   7 -10    1.50    1.20
   4  -7  10    0.30    1.30
  -5   7 -10    3.30    1.60
   5  -7  10   -1.60    1.30
  -6   7 -10    3.10    1.60
   6  -7  10    1.90    1.70
   5   6 -10    1.10    1.50
   5   6 -10   -1.90    1.30
   4   6 -10    3.10    2.10
   4   6 -10    9.90    1.90
   4   6 -10    6.30    1.30
   3   6 -10   -0.10    1.20
   3   6 -10   -1.10    1.10
   3   6 -10   -3.40    1.40
   2   6 -10    0.70    1.10
   2   6 -10   -0.20    1.10
   2   6 -10   -0.40    1.50
   1   6 -10    5.80    1.40
   1   6 -10    3.30    1.50
   1   6 -10    4.10    1.20
   0   6 -10  135.99    7.20
   0   6 -10  144.29    6.90
   0   6 -10  154.28    7.20
  -1   6 -10   37.40    2.40
  -1   6 -10   39.40    2.60
  -1   6 -10   26.40    2.30
  -1   6 -10   35.20    2.70
  -2   6 -10   -0.30    1.00
  -2   6 -10    0.50    1.00
  -2   6 -10    0.70    0.90
   2  -6  10    1.90    1.20
  -3   6 -10   15.70    2.00
  -3   6 -10   14.10    1.50
   3  -6  10   12.90    1.80
  -4   6 -10    1.40    1.30
   4  -6  10    2.70    1.20
  -5   6 -10   10.20    2.10
   5  -6  10    9.80    1.70
  -6   6 -10    2.70    1.70
   6  -6  10    0.40    1.60
   6   5 -10   -0.90    1.30
   6   5 -10   -0.10    1.40
   6   5 -10   -3.90    2.10
   5   5 -10    3.20    1.50
   5   5 -10    1.20    1.30
   5   5 -10   -0.50    2.00
   4   5 -10    5.60    2.10
   4   5 -10    7.40    1.60
   4   5 -10    5.60    1.60
   3   5 -10   40.00    2.80
   3   5 -10   34.60    3.00
   3   5 -10   36.50    3.50
   2   5 -10   37.40    3.00
   2   5 -10   39.10    2.80
   2   5 -10   40.10    3.40
   1   5 -10    8.50    1.40
   1   5 -10    7.70    1.60
   1   5 -10    9.70    1.50
   0   5 -10   25.80    2.10
   0   5 -10   19.20    1.90
   0   5 -10   24.80    2.00
   0   5 -10   19.40    2.30
  -1   5 -10    3.60    1.10
  -1   5 -10    4.60    1.00
  -1   5 -10    3.70    1.20
  -1   5 -10    4.40    1.10
  -2   5 -10   10.40    1.30
  -2   5 -10    9.90    1.80
   2  -5  10   11.70    1.70
  -3   5 -10   -0.30    1.20
  -3   5 -10   -1.10    0.70
   3  -5  10   -0.50    1.10
  -4   5 -10   10.20    2.00
   4  -5  10    9.50    1.80
  -5   5 -10   -2.00    1.40
   5  -5  10    0.60    1.40
  -6   5 -10    1.30    1.90
   6  -5  10    3.30    1.80
   6   4 -10    0.10    2.10
   6   4 -10    3.30    1.40
   6   4 -10    4.00    1.60
   5   4 -10    6.10    1.60
   5   4 -10    6.40    1.50
   5   4 -10    6.90    2.10
   4   4 -10    5.10    1.40
   4   4 -10    5.50    1.30
   4   4 -10    6.60    1.90
   3   4 -10   46.50    3.70
   3   4 -10   46.60    3.30
   3   4 -10   47.10    3.10
   2   4 -10   10.20    1.70
   2   4 -10   10.50    1.80
   2   4 -10   13.80    1.70
   1   4 -10  163.58    7.40
   1   4 -10  160.68    8.00
   1   4 -10  144.49    7.10
   1   4 -10  167.68    7.70
   1   4 -10  174.88    7.60
   0   4 -10    1.50    1.10
   0   4 -10    0.90    0.90
   0   4 -10    0.40    1.00
   0   4 -10    1.20    1.00
  -1   4 -10    0.30    0.70
  -1   4 -10    1.00    0.90
  -1   4 -10   -1.40    0.90
  -1   4 -10   -1.00    1.10
   1  -4  10    1.50    1.00
  -2   4 -10    0.50    0.70
  -2   4 -10   -0.70    1.10
  -2   4 -10    1.30    0.70
   2  -4  10    0.10    0.80
  -3   4 -10   -0.30    1.30
   3  -4  10   -1.00    1.10
  -4   4 -10   14.10    2.30
   4  -4  10   11.40    1.70
  -5   4 -10   -0.30    1.70
   5  -4  10   -0.20    1.40
  -6   4 -10   -2.20    1.80
   6  -4  10    0.10    1.60
   7   3 -10    0.50    1.30
   7   3 -10   -3.50    1.80
   7   3 -10   -0.40    1.10
   6   3 -10    1.20    1.20
   6   3 -10    0.80    1.20
   6   3 -10    0.10    1.80
   5   3 -10    0.20    1.00
   5   3 -10    0.10    1.10
   5   3 -10   -0.50    1.00
   4   3 -10   -0.30    1.00
   4   3 -10    1.70    0.90
   4   3 -10    1.80    1.40
   3   3 -10    4.10    1.40
   3   3 -10    2.90    1.00
   3   3 -10    1.30    1.10
   2   3 -10   27.10    2.30
   2   3 -10   27.50    2.70
   2   3 -10   24.50    1.60
   2   3 -10   25.50    2.30
   2   3 -10   27.20    1.90
   1   3 -10   70.89    3.90
   1   3 -10   68.79    3.50
   1   3 -10   63.49    3.80
   1   3 -10   72.29    4.40
   1   3 -10   70.49    3.80
   0   3 -10   97.49    5.00
   0   3 -10   96.89    4.80
   0   3 -10   89.89    5.10
   0   3 -10   93.49    4.90
  -1   3 -10    4.20    1.30
  -1   3 -10    5.10    0.90
  -1   3 -10    8.10    1.40
   1  -3  10    5.10    1.10
  -2   3 -10   14.60    1.50
  -2   3 -10   17.10    1.80
  -2   3 -10   16.10    2.10
   2  -3  10   12.80    1.80
  -3   3 -10   -0.50    1.40
   3  -3  10    1.00    1.20
  -4   3 -10   -1.10    1.50
   4  -3  10    1.90    1.40
  -5   3 -10    7.00    2.20
   5  -3  10    6.20    1.80
   7   2 -10   -0.40    1.80
   7   2 -10    1.10    1.20
   7   2 -10   -0.50    1.20
   6   2 -10   -0.40    1.10
   6   2 -10    1.20    1.10
   6   2 -10    1.10    1.60
   5   2 -10    0.80    1.30
   5   2 -10   -0.30    0.80
   5   2 -10    0.60    0.90
   4   2 -10    3.20    1.20
   4   2 -10    6.70    1.60
   4   2 -10    3.70    1.20
   3   2 -10    0.20    0.50
   3   2 -10   -0.40    0.70
   3   2 -10   -1.60    0.90
   3   2 -10   -0.60    0.80
   3   2 -10    0.80    1.10
   2   2 -10   12.90    1.50
   2   2 -10   12.70    1.30
   2   2 -10   12.50    1.60
   2   2 -10   12.10    1.50
   2   2 -10   12.60    1.90
   1   2 -10   -0.30    0.90
   1   2 -10    1.20    1.00
   1   2 -10    1.10    0.90
   1   2 -10    0.40    0.70
   1   2 -10   -0.50    1.00
   0   2 -10   59.89    3.50
   0   2 -10   53.29    3.70
   0   2 -10   56.19    3.20
   0   2 -10   51.79    3.20
   0  -2  10   52.09    3.30
  -1   2 -10    3.50    1.20
  -1   2 -10    4.80    1.50
  -1   2 -10    5.20    1.00
   1  -2  10    5.50    1.30
  -2   2 -10    1.10    1.00
  -2   2 -10    0.30    0.60
  -2   2 -10    0.30    1.20
   2  -2  10    0.60    1.10
   2  -2  10   -0.60    0.80
  -3   2 -10    6.30    1.90
   3  -2  10    7.40    1.40
  -4   2 -10    0.10    1.70
   4  -2  10   -1.30    1.20
  -5   2 -10    4.10    2.30
   5  -2  10    2.30    1.60
   7   1 -10   11.50    1.90
   7   1 -10   14.60    2.60
   7   1 -10   13.50    2.00
   6   1 -10    0.10    1.10
   6   1 -10    0.20    0.90
   6   1 -10    3.10    1.60
   5   1 -10    1.30    1.00
   5   1 -10    1.10    1.10
   5   1 -10    2.50    1.30
   4   1 -10    3.80    1.30
   4   1 -10    3.30    0.80
   4   1 -10    2.60    1.10
  -4  -1  10    4.30    1.10
   3   1 -10   14.10    1.40
   3   1 -10   16.40    2.00
   3   1 -10   14.80    1.70
   3   1 -10   15.40    1.80
   2   1 -10   42.90    3.40
   2   1 -10   38.80    2.50
   2   1 -10   38.40    2.90
   2   1 -10   44.60    2.80
   1   1 -10   49.60    3.10
   1   1 -10   48.50    3.70
   1   1 -10   48.00    3.00
   1   1 -10   54.59    3.20
   1   1 -10   52.29    3.10
   0   1 -10    1.00    1.10
   0   1 -10    1.70    1.10
   0   1 -10    0.80    0.90
   0  -1  10    0.40    1.10
  -1   1 -10    6.20    1.50
  -1   1 -10    5.30    1.00
   1  -1  10    5.90    1.30
   1  -1  10    5.90    1.40
  -2   1 -10   24.30    2.70
   2  -1  10   22.80    2.30
   2  -1  10   23.20    2.30
  -3   1 -10    8.50    2.10
   3  -1  10    6.80    1.60
  -4   1 -10   -1.20    1.80
   4  -1  10    0.60    1.40
   7   0 -10    8.10    1.60
   7   0 -10    7.20    1.50
   7   0 -10    7.70    1.80
   6   0 -10    0.30    1.10
   6   0 -10    3.20    1.50
   6   0 -10   -0.20    0.90
   5   0 -10    4.60    1.10
   5   0 -10    5.70    1.50
   5   0 -10    6.40    1.40
   5   0 -10    5.40    1.00
   4   0 -10    2.90    1.20
   4   0 -10    2.50    1.30
   4   0 -10    1.00    0.90
   4   0 -10    2.40    0.70
  -4   0  10    1.70    1.10
   3   0 -10    1.60    0.90
   3   0 -10    1.30    0.70
   3   0 -10    2.90    1.30
   3   0 -10    1.20    1.00
  -3   0  10    0.90    1.10
   2   0 -10   90.59    4.60
   2   0 -10   83.89    4.60
   2   0 -10   88.89    5.40
   1   0 -10   70.89    4.10
   1   0 -10   73.29    4.00
   1   0 -10   76.39    4.90
  -1   0  10   79.49    4.60
   0   0 -10    3.10    1.20
   0   0 -10    1.90    1.00
   0   0  10    1.70    1.30
   0   0  10    2.20    1.10
  -1   0 -10    3.90    1.50
   1   0  10    2.20    1.10
   1   0  10    4.40    1.30
  -2   0 -10    0.90    1.20
   2   0  10   -0.70    1.00
   2   0  10   -1.00    1.00
  -3   0 -10   -1.30    1.60
   3   0  10   -0.10    1.20
   3   0  10   -0.70    1.20
  -4   0 -10    2.80    2.20
   4   0  10    0.30    1.40
   7  -1 -10    0.80    1.30
   7  -1 -10    1.50    1.50
   6  -1 -10    1.20    1.10
   6  -1 -10    0.70    0.90
   6  -1 -10    0.60    0.80
   6  -1 -10    1.10    1.00
   5  -1 -10    2.30    1.00
   5  -1 -10    3.00    1.40
   5  -1 -10    1.60    0.90
  -5   1  10    1.40    1.20
   4  -1 -10    3.70    1.00
   4  -1 -10    3.00    0.90
   4  -1 -10    5.70    1.60
  -4   1  10    3.60    1.40
   3  -1 -10    3.30    1.40
   3  -1 -10    0.90    0.90
   3  -1 -10    0.80    0.80
  -3   1  10    0.10    1.10
   2  -1 -10    1.60    1.20
   2  -1 -10    1.30    0.90
   2  -1 -10   -0.30    0.80
  -2   1  10   -2.30    1.10
  -2   1  10    0.00    1.10
   1  -1 -10   23.20    2.20
   1  -1 -10   26.10    1.90
  -1   1  10   20.60    2.10
  -1   1  10   20.70    2.50
   0  -1 -10   12.80    1.70
   0   1  10   14.10    1.70
   0   1  10   13.40    2.00
  -1  -1 -10    6.40    1.70
   1   1  10    4.10    1.40
   1   1  10    3.40    1.20
  -2  -1 -10    2.50    1.70
   2   1  10    1.40    1.30
   2   1  10    1.50    1.20
  -3  -1 -10    5.90    2.10
   3   1  10    5.10    1.60
   3   1  10    3.70    1.50
   7  -2 -10    2.70    1.50
   6  -2 -10    6.10    1.70
   6  -2 -10    2.20    1.00
  -6   2  10    4.20    1.50
   5  -2 -10    0.30    0.80
   5  -2 -10    2.20    1.20
  -5   2  10    0.60    1.10
   4  -2 -10    1.30    1.30
   4  -2 -10    0.40    0.80
  -4   2  10    0.50    1.20
   3  -2 -10   -0.20    0.90
   3  -2 -10    1.90    1.30
  -3   2  10   -2.90    1.10
  -3   2  10   -1.00    1.10
   2  -2 -10    0.60    1.00
  -2   2  10   -0.70    1.20
  -2   2  10    0.20    1.20
   1  -2 -10    0.30    1.00
  -1   2  10   -0.90    1.20
  -1   2  10    0.30    1.40
  -1   2  10   -1.50    0.90
   0  -2 -10    0.80    1.30
   0   2  10   -0.60    1.20
   0   2  10    0.30    1.00
  -1  -2 -10   22.30    2.70
   1   2  10   17.10    2.10
   1   2  10   15.90    2.20
  -2  -2 -10   12.80    2.40
   2   2  10    8.70    1.80
   2   2  10    9.60    2.10
   7  -3 -10    0.30    0.90
   7  -3 -10    3.40    1.60
  -7   3  10    0.30    1.50
   6  -3 -10    0.60    0.90
   6  -3 -10    1.10    1.50
  -6   3  10   -0.40    1.20
   5  -3 -10    0.80    0.90
   5  -3 -10    1.20    1.10
  -5   3  10   -0.70    1.40
   4  -3 -10    1.20    1.00
   4  -3 -10    3.40    1.60
  -4   3  10    2.50    1.40
   3  -3 -10    3.00    1.50
   3  -3 -10    1.20    1.10
  -3   3  10    0.40    1.30
  -3   3  10    0.80    1.40
   2  -3 -10   -1.10    1.10
  -2   3  10   -0.80    0.90
  -2   3  10   -0.50    1.40
  -1   3  10   -1.20    1.50
  -1   3  10   -0.40    1.20
   0   3  10   -1.00    1.30
   6  -4 -10    2.40    1.60
   5  -4 -10    3.00    1.60
  -5   4  10   -1.10    1.40
   4  -4 -10    7.60    2.00
  -4   4  10    6.80    2.00
  -4   4  10    3.80    1.70
  -3   4  10    0.50    1.40
  -3   4  10    1.00    1.70
  -2   4  10    0.10    1.70
  -2   4  10    1.20    1.40
  -1   4  10   -1.10    1.40
   1   9 -11    4.00    1.60
   1   9 -11    0.90    1.40
   0   9 -11    0.60    1.20
   0   9 -11    1.10    1.40
  -1   9 -11   -0.50    1.30
  -1   9 -11   -0.20    1.10
  -2   9 -11   14.00    2.00
  -2   9 -11   12.10    1.80
  -3   9 -11    0.70    1.00
  -3   9 -11    4.70    1.60
  -4   9 -11    7.90    1.80
  -4   9 -11    5.40    1.80
   2   8 -11   -3.30    1.60
   2   8 -11    0.50    1.40
   2   8 -11    0.00    1.40
   1   8 -11    0.20    1.20
   1   8 -11   -0.30    1.20
   0   8 -11   -0.10    0.90
   0   8 -11    0.30    1.20
  -1   8 -11   14.60    2.00
  -1   8 -11   16.00    2.10
  -2   8 -11    5.40    1.60
  -2   8 -11    3.10    1.20
  -3   8 -11    6.50    1.70
  -3   8 -11    8.80    1.50
  -3   8 -11    7.90    1.40
  -4   8 -11   -0.70    1.40
  -4   8 -11    2.80    1.20
   4  -8  11   -1.30    1.40
  -5   8 -11    2.30    1.30
   5  -8  11   -1.50    1.50
   3   7 -11    1.50    1.40
   3   7 -11    0.20    1.30
   2   7 -11    3.90    1.50
   2   7 -11   -2.10    1.60
   2   7 -11    2.60    1.40
   1   7 -11   -0.80    1.10
   1   7 -11   -4.00    1.50
   1   7 -11   -0.60    1.10
   0   7 -11    3.10    1.30
   0   7 -11    1.60    1.20
  -1   7 -11   -0.80    1.00
  -1   7 -11    1.40    1.00
  -2   7 -11    6.70    1.40
  -2   7 -11    7.80    1.60
  -2   7 -11   11.80    1.70
  -3   7 -11    0.30    1.00
  -3   7 -11    1.20    1.20
   3  -7  11    0.10    1.30
  -4   7 -11    1.40    1.20
   4  -7  11    0.70    1.40
  -5   7 -11    4.20    1.80
   5  -7  11    0.40    1.20
   4   6 -11    1.10    1.40
   4   6 -11   -0.50    1.00
   3   6 -11   -0.30    1.30
   3   6 -11   -2.90    1.60
   3   6 -11   -1.00    1.20
   2   6 -11   -2.00    1.60
   2   6 -11    1.40    1.20
   2   6 -11    1.80    1.10
   1   6 -11   -0.10    1.10
   1   6 -11   -2.50    1.30
   1   6 -11   -1.00    1.00
   0   6 -11    6.40    1.40
   0   6 -11    7.30    1.50
   0   6 -11    3.90    1.50
  -1   6 -11   -0.50    0.90
  -1   6 -11    0.90    1.00
  -1   6 -11    1.90    1.20
  -2   6 -11   -0.40    1.10
  -2   6 -11   -0.20    1.10
  -2   6 -11   -0.80    0.80
   2  -6  11   -0.60    1.10
  -3   6 -11    1.90    1.30
   3  -6  11    3.10    1.50
  -4   6 -11    5.70    1.80
   4  -6  11    7.20    1.80
  -5   6 -11    0.00    1.70
   5  -6  11   -1.20    1.50
   5   5 -11    2.70    1.50
   5   5 -11   -1.40    2.00
   5   5 -11    3.30    1.60
   4   5 -11    0.00    1.90
   4   5 -11    4.50    1.20
   4   5 -11    3.50    1.50
   3   5 -11   -0.60    1.60
   3   5 -11   -1.50    1.10
   3   5 -11   -0.50    1.10
   2   5 -11   -0.30    1.40
   2   5 -11   -0.20    1.10
   2   5 -11    0.00    0.80
   1   5 -11   75.69    4.60
   1   5 -11   68.89    4.10
   1   5 -11   72.99    4.10
   0   5 -11    2.10    1.10
   0   5 -11    2.70    1.20
   0   5 -11    0.90    0.90
  -1   5 -11   33.10    2.70
  -1   5 -11   36.70    2.80
  -1   5 -11   34.80    2.60
  -2   5 -11   15.40    2.10
  -2   5 -11   13.40    1.50
   2  -5  11   23.50    2.40
  -3   5 -11   13.50    2.20
   3  -5  11   13.20    1.80
  -4   5 -11    0.40    1.60
   4  -5  11    0.90    1.20
  -5   5 -11   -0.30    1.70
   5  -5  11   -0.40    1.50
   6   4 -11    0.80    2.00
   6   4 -11    2.30    1.50
   5   4 -11    2.50    2.00
   5   4 -11    5.40    1.30
   5   4 -11    6.10    1.70
   4   4 -11   -0.80    1.40
   4   4 -11   -0.60    1.00
   4   4 -11   -0.40    1.00
   3   4 -11    1.70    1.20
   3   4 -11    1.50    1.10
   3   4 -11    2.00    1.40
   2   4 -11    3.70    1.20
   2   4 -11    4.90    1.50
   2   4 -11    2.90    1.00
   1   4 -11    5.60    1.30
   1   4 -11    6.60    1.20
   1   4 -11    7.00    1.50
   0   4 -11   32.30    2.40
   0   4 -11   36.40    2.60
   0   4 -11   29.20    2.60
   0   4 -11   38.50    2.90
  -1   4 -11   -0.30    0.70
  -1   4 -11    0.70    1.00
  -1   4 -11   -1.20    1.10
  -1   4 -11    2.60    1.00
   1  -4  11    1.50    1.20
  -2   4 -11    1.00    1.40
  -2   4 -11    1.90    0.80
   2  -4  11    3.00    1.40
  -3   4 -11    3.80    1.70
   3  -4  11    2.50    1.40
  -4   4 -11    3.80    1.90
   4  -4  11    5.30    1.70
  -5   4 -11    3.10    2.00
   5  -4  11    1.20    1.60
   6   3 -11   -1.70    1.10
   6   3 -11   -0.30    1.80
   6   3 -11   -0.30    1.20
   5   3 -11    0.40    0.90
   5   3 -11    0.40    1.10
   5   3 -11    0.60    1.10
   4   3 -11   -0.50    1.00
   4   3 -11   -0.30    0.80
   4   3 -11    1.10    1.30
   3   3 -11   -0.50    1.00
   3   3 -11    1.60    1.20
   3   3 -11   -1.10    0.90
   2   3 -11   21.00    2.20
   2   3 -11   21.80    2.30
   2   3 -11   27.00    2.70
   1   3 -11    1.40    1.10
   1   3 -11   -0.70    1.00
   1   3 -11   -0.30    0.90
   1   3 -11    0.40    0.70
   1   3 -11   -0.20    0.90
   0   3 -11   33.10    2.80
   0   3 -11   31.90    2.60
   0   3 -11   36.50    2.60
   0   3 -11   32.20    2.40
  -1   3 -11    5.70    1.30
  -1   3 -11    5.30    1.50
  -1   3 -11    5.00    1.10
   1  -3  11    5.00    1.40
  -2   3 -11    2.60    1.50
   2  -3  11    1.80    1.30
  -3   3 -11    6.30    1.90
   3  -3  11    6.30    1.60
  -4   3 -11   -3.00    1.60
   4  -3  11   -1.80    1.30
   6   2 -11   13.90    2.50
   6   2 -11   11.30    1.90
   6   2 -11   12.60    2.00
   5   2 -11    3.10    1.30
   5   2 -11    3.90    1.30
   5   2 -11    4.60    1.60
   4   2 -11    3.60    1.40
   4   2 -11    0.90    1.10
   4   2 -11    0.90    1.00
   3   2 -11    1.80    1.20
   3   2 -11   -0.80    0.90
   3   2 -11   -0.70    1.00
   2   2 -11   38.10    2.80
   2   2 -11   41.80    3.40
   2   2 -11   29.80    2.70
   2   2 -11   43.20    2.70
   2   2 -11   37.80    2.40
   1   2 -11   19.40    2.10
   1   2 -11   22.70    2.10
   1   2 -11   23.60    2.10
   1   2 -11   26.90    2.70
   1   2 -11   23.40    2.00
   0   2 -11   17.60    2.20
   0   2 -11   15.30    1.80
   0   2 -11   22.10    2.60
   0   2 -11   12.70    1.60
   0  -2  11   16.40    2.00
  -1   2 -11   40.10    2.70
  -1   2 -11   45.60    3.50
  -1   2 -11   47.20    3.60
   1  -2  11   46.40    3.20
  -2   2 -11    2.10    1.60
  -2   2 -11    3.10    1.40
   2  -2  11    1.40    1.30
  -3   2 -11    1.20    1.70
   3  -2  11   -1.10    1.30
  -4   2 -11   -1.30    1.70
   4  -2  11    1.20    1.60
   6   1 -11    8.90    1.70
   6   1 -11    8.30    1.70
   6   1 -11   12.00    2.10
   5   1 -11    4.00    1.40
   5   1 -11    4.30    1.20
   5   1 -11    4.50    1.60
   4   1 -11    1.70    1.30
   4   1 -11    1.10    1.10
   4   1 -11    0.20    1.00
   3   1 -11    0.80    0.70
   3   1 -11    1.90    1.30
   3   1 -11    1.10    1.00
   3   1 -11    1.20    1.10
   2   1 -11    3.10    1.10
   2   1 -11    3.30    1.00
   2   1 -11    2.50    1.00
   2   1 -11    4.20    1.50
   2   1 -11    2.20    1.20
   1   1 -11   32.60    2.70
   1   1 -11   32.30    2.50
   1   1 -11   29.70    2.50
   1   1 -11   31.10    3.00
   1   1 -11   28.40    2.30
   0   1 -11   12.80    1.70
   0   1 -11   14.30    1.60
   0   1 -11   15.60    2.10
   0   1 -11   17.80    1.80
   0   1 -11   20.50    2.50
   0  -1  11   18.20    2.10
  -1   1 -11   32.80    2.50
  -1   1 -11   33.60    3.30
  -1   1 -11   38.90    3.40
   1  -1  11   34.90    2.90
   1  -1  11   35.30    3.00
  -2   1 -11    2.40    1.70
   2  -1  11    2.60    1.30
   2  -1  11    0.60    1.20
  -3   1 -11    0.60    1.80
   3  -1  11   -0.20    1.50
   6   0 -11    3.50    1.40
   6   0 -11    2.20    1.10
   6   0 -11    3.70    1.60
   5   0 -11    1.90    1.20
   5   0 -11    1.20    1.20
   5   0 -11    1.10    1.00
   4   0 -11    2.50    0.90
   4   0 -11    5.50    1.60
   4   0 -11    3.20    1.30
   4   0 -11    2.50    1.10
  -4   0  11    2.00    1.20
   3   0 -11    0.60    1.00
   3   0 -11    0.20    0.90
   3   0 -11    0.70    0.80
   3   0 -11    1.30    1.30
   2   0 -11    6.90    1.30
   2   0 -11    6.70    1.40
   2   0 -11    8.00    1.80
   2   0 -11    8.40    1.40
   1   0 -11    1.20    1.10
   1   0 -11    1.00    1.00
   1   0 -11    3.60    1.40
   1   0 -11    0.90    1.10
   1   0 -11   -0.30    1.00
   0   0 -11    2.80    1.40
   0   0 -11    3.00    1.30
   0   0 -11    1.90    0.90
   0   0 -11    3.70    1.40
   0   0  11    2.20    1.10
   0   0  11    3.00    1.40
  -1   0 -11   10.50    2.00
   1   0  11    8.40    1.80
   1   0  11    7.40    1.50
  -2   0 -11    2.30    1.80
   2   0  11    1.10    1.20
   2   0  11   -0.70    1.40
   6  -1 -11    1.00    1.00
   6  -1 -11    3.20    1.40
   5  -1 -11    0.10    0.80
   5  -1 -11    1.10    1.20
   5  -1 -11    2.70    1.50
   4  -1 -11    2.90    1.50
   4  -1 -11    1.90    0.90
  -4   1  11    2.10    1.40
   3  -1 -11    1.70    1.00
   3  -1 -11    3.50    1.60
  -3   1  11    0.70    1.20
   2  -1 -11    0.10    0.90
   2  -1 -11    1.70    1.40
   2  -1 -11    0.20    0.90
   1  -1 -11   -0.10    0.90
   1  -1 -11    0.00    1.10
   1  -1 -11    3.80    1.60
  -1   1  11   -0.40    1.30
   0  -1 -11    2.20    1.40
   0   1  11    0.10    1.00
   0   1  11   -0.20    1.20
  -1  -1 -11    2.20    1.60
   1   1  11    1.50    1.40
   1   1  11    1.90    1.60
   6  -2 -11    2.80    1.50
   5  -2 -11    2.30    1.70
   5  -2 -11    1.10    1.10
  -5   2  11    1.40    1.50
   4  -2 -11    2.40    1.50
   4  -2 -11    0.10    0.90
  -4   2  11    0.40    1.30
   3  -2 -11    3.20    1.60
   3  -2 -11    2.10    1.20
  -3   2  11    1.90    1.50
   2  -2 -11    1.60    1.50
  -2   2  11   -1.00    1.40
  -2   2  11   -0.70    1.00
  -1   2  11    0.60    1.40
   0  -2 -11    1.10    1.40
   0   2  11   -0.70    1.30
   4  -3 -11    5.00    1.90
  -4   3  11    3.20    1.70
   3  -3 -11    2.30    1.70
  -3   3  11    0.20    1.50
  -3   3  11   -0.90    1.50
   1   8 -12    1.20    1.40
   0   8 -12   -2.30    1.20
   0   8 -12   -0.40    1.30
  -1   8 -12    0.00    1.30
  -1   8 -12   -0.40    1.10
  -2   8 -12    7.30    1.60
  -2   8 -12    6.70    1.50
  -3   8 -12   -0.60    1.40
   2   7 -12   -0.90    1.30
   2   7 -12    0.40    1.30
   1   7 -12    0.80    1.40
   1   7 -12    1.00    1.30
   0   7 -12    4.90    1.50
   0   7 -12    0.80    1.40
  -1   7 -12   -0.50    1.20
  -1   7 -12   -3.40    1.10
  -2   7 -12   11.40    1.90
  -2   7 -12    9.60    1.50
  -3   7 -12   -0.60    1.00
  -3   7 -12    2.10    1.30
   3  -7  12    0.80    1.10
   3   6 -12   -2.70    1.10
   3   6 -12   -3.90    1.60
   3   6 -12    1.10    1.30
   2   6 -12    3.20    1.50
   2   6 -12    3.90    1.40
   2   6 -12    2.20    1.70
   1   6 -12    3.60    1.40
   1   6 -12    4.90    1.70
   1   6 -12    3.80    1.40
   0   6 -12   -1.70    1.00
   0   6 -12    0.00    0.90
  -2   6 -12    1.20    1.20
  -2   6 -12   -0.60    0.90
   2  -6  12    0.70    1.00
  -3   6 -12    2.80    1.70
   3  -6  12    4.30    1.70
   4   5 -12   -0.60    1.30
   4   5 -12   -2.20    1.90
   4   5 -12    0.40    1.30
   3   5 -12    7.80    1.60
   3   5 -12    6.30    1.60
   3   5 -12    6.50    2.20
   2   5 -12    0.00    1.10
   2   5 -12    0.50    1.50
   2   5 -12    0.20    1.10
   1   5 -12    4.90    1.50
   1   5 -12    5.10    1.40
   1   5 -12    3.50    1.40
   0   5 -12    1.50    1.20
   0   5 -12   -0.70    1.10
  -1   5 -12    1.20    1.40
  -1   5 -12    1.10    1.10
  -1   5 -12    3.60    1.30
  -2   5 -12   25.00    2.60
  -2   5 -12   15.10    2.40
   2  -5  12   22.30    2.60
  -3   5 -12   -0.80    1.50
   3  -5  12   -0.30    1.40
   4   4 -12    0.50    1.20
   4   4 -12   -0.90    1.10
   4   4 -12   -0.30    1.50
   3   4 -12   -0.40    1.00
   3   4 -12   -1.00    1.10
   3   4 -12    1.40    1.60
   2   4 -12    1.70    1.20
   2   4 -12   -0.60    1.10
   2   4 -12   -0.40    1.00
   1   4 -12    4.00    1.30
   1   4 -12    1.60    1.00
   1   4 -12    0.80    1.10
   0   4 -12    6.70    1.50
   0   4 -12    9.10    1.50
   0   4 -12    6.80    1.80
  -1   4 -12    5.40    1.40
  -1   4 -12    3.80    1.20
  -1   4 -12    3.50    1.70
   1  -4  12    3.70    1.50
  -2   4 -12   12.70    2.20
   2  -4  12   22.30    2.60
  -3   4 -12   -0.60    1.60
   3  -4  12   -0.40    1.40
   5   3 -12    3.20    1.40
   5   3 -12    1.20    1.30
   5   3 -12    4.50    1.90
   4   3 -12    0.20    1.10
   4   3 -12    2.80    1.50
   4   3 -12    0.60    1.20
   3   3 -12    2.10    1.30
   3   3 -12   -0.20    1.00
   3   3 -12   -0.20    1.10
   2   3 -12    2.90    1.20
   2   3 -12    0.30    1.10
   2   3 -12   -0.50    0.90
   1   3 -12   -0.50    0.90
   1   3 -12    0.40    0.90
   1   3 -12    4.90    1.40
   0   3 -12    2.40    1.40
   0   3 -12    1.70    1.10
   0   3 -12    6.00    1.40
   0   3 -12    3.90    1.20
  -1   3 -12    0.40    1.00
  -1   3 -12   -0.80    0.90
  -1   3 -12   -1.00    1.30
   1  -3  12    0.90    1.30
  -2   3 -12   -1.10    1.40
   2  -3  12    0.50    1.30
  -3   3 -12   17.00    2.80
   3  -3  12   19.50    2.50
   5   2 -12    8.70    2.10
   5   2 -12    7.10    1.60
   5   2 -12    9.30    1.80
   4   2 -12    0.30    1.20
   4   2 -12    0.00    1.10
   4   2 -12    3.10    1.50
   3   2 -12    2.40    1.20
   3   2 -12    5.80    1.60
   3   2 -12    2.60    1.20
   2   2 -12    0.50    1.20
   2   2 -12   -0.70    0.90
   2   2 -12    3.10    1.30
   1   2 -12    3.20    1.40
   1   2 -12   -1.10    1.20
   1   2 -12   -0.80    0.90
   1   2 -12    0.00    1.20
   1   2 -12    0.20    0.90
   0   2 -12   20.00    2.40
   0   2 -12   26.40    2.90
   0   2 -12   19.60    2.10
   0   2 -12   22.00    2.20
   0   2 -12   19.00    2.00
  -1   2 -12    5.30    2.00
  -1   2 -12    8.80    1.80
   1  -2  12    7.10    1.60
  -2   2 -12    0.70    1.60
   2  -2  12    0.60    1.40
   5   1 -12    6.10    1.80
   5   1 -12    2.10    1.30
   5   1 -12    2.70    1.20
   4   1 -12    0.50    1.10
   4   1 -12    0.80    1.10
   3   1 -12    3.90    1.40
   3   1 -12    0.60    1.00
   3   1 -12    2.30    1.30
   2   1 -12   -0.10    0.90
   2   1 -12    0.40    1.00
   2   1 -12    2.70    1.40
   2   1 -12    0.00    1.00
   2   1 -12    2.10    1.10
   1   1 -12    3.00    1.20
   1   1 -12    3.30    1.40
   1   1 -12    4.50    1.20
   1   1 -12    4.00    1.50
   1   1 -12    3.20    1.20
   0   1 -12   14.60    1.70
   0   1 -12   14.80    2.20
   0   1 -12   10.00    1.70
   0   1 -12   24.10    2.90
   0   1 -12   13.90    1.80
   0  -1  12   12.10    1.80
  -1   1 -12   20.80    2.80
  -1   1 -12   11.30    2.20
   1  -1  12   10.90    2.00
   5   0 -12    2.40    1.50
   4   0 -12    6.50    1.80
   4   0 -12    3.20    2.00
   4   0 -12    4.70    1.50
   3   0 -12    7.90    1.50
   3   0 -12    7.40    1.90
   3   0 -12    7.20    1.40
   2   0 -12    1.70    1.20
   2   0 -12    0.30    1.00
   2   0 -12    3.00    1.50
   2   0 -12    0.10    1.00
   2   0 -12    0.40    1.10
   1   0 -12    0.20    1.10
   1   0 -12    2.80    1.50
   1   0 -12    0.30    1.20
   1   0 -12   -0.10    1.00
   1   0 -12   -0.40    0.90
   0   0 -12    0.40    1.60
   0   0 -12   -0.50    1.00
   0   0 -12    1.90    1.20
   0   0 -12    3.50    1.50
   0   0  12   -0.50    1.40
   0   0  12   -1.40    1.10
   4  -1 -12    4.90    1.90
   3  -1 -12    2.30    1.10
   3  -1 -12    0.20    0.90
   3  -1 -12    2.10    1.50
   2  -1 -12    3.00    1.60
   1   6 -13   -0.40    1.30
   0   6 -13    0.60    1.30
   2   5 -13    1.00    1.50
   2   5 -13   -1.50    1.10
   1   5 -13    0.30    1.20
   1   5 -13   -0.50    1.10
   0   5 -13    6.20    1.40
   0   5 -13    7.20    1.70
  -1   5 -13   13.60    2.00
   2   4 -13   -0.60    1.20
   2   4 -13    0.00    1.10
   2   4 -13    3.40    1.40
   1   4 -13    3.30    1.30
   1   4 -13   -1.30    1.00
   1   4 -13   -0.80    1.10
   0   4 -13   -0.30    1.20
   0   4 -13   -0.60    1.20
  -1   4 -13   16.90    2.10
  -1   4 -13   16.80    2.50
   3   3 -13    5.80    1.60
   2   3 -13    5.00    1.40
   2   3 -13    0.80    1.20
   2   3 -13   -0.20    1.10
   1   3 -13    3.60    1.30
   1   3 -13   -0.30    1.10
   1   3 -13   -0.40    1.20
   0   3 -13   -1.10    1.60
   0   3 -13    0.90    1.20
   2   2 -13    4.70    1.50
   2   2 -13    0.60    1.10
   1   2 -13   -1.20    1.00
   1   2 -13    5.30    1.50
   0   0   0    0.00    0.00

_computing_structure_solution     'SHELXT 2014/5 (Sheldrick, 2014)'
;
_shelx_hkl_checksum                76313
_olex2_submission_special_instructions  'No special instructions were received'
