# Supplementary material for: 2-Oxabicyclo[2.2.2]octane as a new bioisostere of the phenyl ring
Source: Nat Commun. 2023 Oct 2;14:5608. doi: 10.1038/s41467-023-41298-3 (PMC10545790; doi:10.1038/s41467-023-41298-3)
Supplement: Supplementary file 9 — Supplementary Data 6 [file 41467_2023_41298_MOESM9_ESM.txt]

EN300-6497329_EN300-123294
Actelion Java MolfileCreator 1.0

 30 33  0  0  0  0  0  0  0  0999 V2000
    4.6271   -2.1984   -0.0000 Br  0  0  0  0  0  0  0  0  0  0  0  0
    5.3073   -1.4653   -0.0000 C   0  0  0  0  0  0  0  0  0  0  0  0
    6.3001   -1.5847   -0.0000 S   0  0  0  0  0  0  0  0  0  0  0  0
    5.1140   -0.4842   -0.0000 C   0  0  0  0  0  0  0  0  0  0  0  0
    6.7205   -0.6774   -0.0000 C   0  0  0  0  0  0  0  0  0  0  0  0
    5.9874    0.0028   -0.0000 C   0  0  0  0  0  0  0  0  0  0  0  0
    7.7093   -0.5283   -0.0000 C   0  0  0  0  0  0  0  0  0  0  0  0
    6.0622    1.0000   -0.0000 N   0  0  0  0  0  0  0  0  0  0  0  0
    8.2093    0.3377   -0.0000 C   0  0  0  0  0  0  0  0  0  0  0  0
    5.1962    1.5000   -0.0000 C   0  0  0  0  0  0  0  0  0  0  0  0
    6.8884    1.5633   -0.0000 C   0  0  0  0  0  0  0  0  0  0  0  0
    7.8440    1.2686   -0.0000 C   0  0  0  0  0  0  0  0  0  0  0  0
    5.1962    2.5000   -0.0000 O   0  0  0  0  0  0  0  0  0  0  0  0
    4.3301    1.0000   -0.0000 C   0  0  0  0  0  0  0  0  0  0  0  0
    3.4641    1.5000   -0.0000 C   0  0  0  0  0  0  0  0  0  0  0  0
    4.3301    0.0000   -0.0000 C   0  0  0  0  0  0  0  0  0  0  0  0
    2.5981    1.0000   -0.0000 C   0  0  0  0  0  0  0  0  0  0  0  0
    3.4641   -0.5000   -0.0000 C   0  0  0  0  0  0  0  0  0  0  0  0
    2.5981   -0.0000   -0.0000 C   0  0  0  0  0  0  0  0  0  0  0  0
    1.7321   -0.5000   -0.0000 N   0  0  0  0  0  0  0  0  0  0  0  0
    0.8660   -0.0000   -0.0000 C   0  0  0  0  0  0  0  0  0  0  0  0
    0.8660    1.0000   -0.0000 O   0  0  0  0  0  0  0  0  0  0  0  0
    0.0000   -0.5000   -0.0000 C   0  0  0  0  0  0  0  0  0  0  0  0
   -0.9135   -0.0933   -0.0000 N   0  0  0  0  0  0  0  0  0  0  0  0
   -0.1045   -1.4945   -0.0000 C   0  0  0  0  0  0  0  0  0  0  0  0
   -1.5827   -0.8364   -0.0000 N   0  0  0  0  0  0  0  0  0  0  0  0
    0.6386   -2.1637   -0.0000 Cl  0  0  0  0  0  0  0  0  0  0  0  0
   -1.0827   -1.7024   -0.0000 C   0  0  0  0  0  0  0  0  0  0  0  0
   -1.4894   -2.6160   -0.0000 C   0  0  0  0  0  0  0  0  0  0  0  0
   -0.9016   -3.4250   -0.0000 C   0  0  0  0  0  0  0  0  0  0  0  0
  1  2  1  0  0  0  0
  2  3  1  0  0  0  0
  2  4  2  0  0  0  0
  3  5  1  0  0  0  0
  4  6  1  0  0  0  0
  5  7  1  0  0  0  0
  6  8  1  0  0  0  0
  7  9  1  0  0  0  0
  8 10  1  0  0  0  0
  8 11  1  0  0  0  0
  9 12  1  0  0  0  0
 10 13  2  0  0  0  0
 10 14  1  0  0  0  0
 14 15  2  0  0  0  0
 14 16  1  0  0  0  0
 15 17  1  0  0  0  0
 16 18  2  0  0  0  0
 17 19  2  0  0  0  0
 19 20  1  0  0  0  0
 20 21  1  0  0  0  0
 21 22  2  0  0  0  0
 21 23  1  0  0  0  0
 23 24  1  0  0  0  0
 23 25  2  0  0  0  0
 24 26  1  0  0  0  0
 25 27  1  0  0  0  0
 25 28  1  0  0  0  0
 28 29  1  0  0  0  0
 29 30  1  0  0  0  0
  5  6  2  0  0  0  0
 11 12  1  0  0  0  0
 18 19  1  0  0  0  0
 26 28  2  0  0  0  0
M  END
>  <Molecule Name>
EN300-6497329_EN300-123294

$$$$
EN300-37351152_EN300-174407
Actelion Java MolfileCreator 1.0

 38 42  0  0  1  0  0  0  0  0999 V2000
   11.6914   -3.0000   -0.0000 S   0  0  0  0  0  0  0  0  0  0  0  0
   12.4413   -4.2990   -0.0000 O   0  0  0  0  0  0  0  0  0  0  0  0
   13.1913   -3.0000   -0.0000 O   0  0  0  0  0  0  0  0  0  0  0  0
   11.6914   -1.5000   -0.0000 C   0  0  0  0  0  0  0  0  0  0  0  0
   10.3923   -3.7500   -0.0000 C   0  0  0  0  0  0  0  0  0  0  0  0
   10.3923   -0.7500   -0.0000 C   0  0  0  0  0  0  0  0  0  0  0  0
    9.0933   -3.0000   -0.0000 C   0  0  0  0  0  0  0  0  0  0  0  0
   11.6914    0.0000   -0.0000 O   0  0  0  0  0  0  0  0  0  0  0  0
    9.0933    0.0000   -0.0000 C   0  0  0  0  0  0  0  0  0  0  0  0
    9.0933   -1.5000   -0.0000 C   0  0  0  0  0  0  0  0  0  0  0  0
   11.6914    1.5000   -0.0000 C   0  0  0  0  0  0  0  0  0  0  0  0
    9.0933    1.5000   -0.0000 N   0  0  0  0  0  0  0  0  0  0  0  0
   10.3923    2.2500   -0.0000 C   0  0  0  0  0  0  0  0  0  0  0  0
    7.7942    2.2500   -0.0000 C   0  0  0  0  0  0  0  0  0  0  0  0
    7.7942    3.7500   -0.0000 O   0  0  0  0  0  0  0  0  0  0  0  0
    6.4952    1.5000   -0.0000 C   0  0  0  0  0  0  0  0  0  0  0  0
    5.1962    2.2500   -0.0000 C   0  0  0  0  0  0  0  0  0  0  0  0
    6.4952    0.0000   -0.0000 C   0  0  0  0  0  0  0  0  0  0  0  0
    3.8971    1.5000   -0.0000 C   0  0  0  0  0  0  0  0  0  0  0  0
    5.1962   -0.7500   -0.0000 C   0  0  0  0  0  0  0  0  0  0  0  0
    3.8971   -0.0000   -0.0000 C   0  0  0  0  0  0  0  0  0  0  0  0
    2.5981   -0.7500   -0.0000 N   0  0  0  0  0  0  0  0  0  0  0  0
    1.2990   -0.0000   -0.0000 C   0  0  0  0  0  0  0  0  0  0  0  0
    1.2990    1.5000   -0.0000 O   0  0  0  0  0  0  0  0  0  0  0  0
    0.0000   -0.7500   -0.0000 C   0  0  0  0  0  0  0  0  0  0  0  0
   -0.1568   -2.2418   -0.0000 C   0  0  0  0  0  0  0  0  0  0  0  0
   -1.3703   -0.1399   -0.0000 C   0  0  0  0  0  0  0  0  0  0  0  0
   -1.6240   -2.5537   -0.0000 N   0  0  0  0  0  0  0  0  0  0  0  0
    0.9579   -3.2455   -0.0000 C   0  0  0  0  0  0  0  0  0  0  0  0
   -2.3740   -1.2546   -0.0000 C   0  0  0  0  0  0  0  0  0  0  0  0
   -2.2341   -3.9240   -0.0000 C   0  0  0  0  0  0  0  0  0  0  0  0
    0.8011   -4.7373   -0.0000 C   0  0  0  0  0  0  0  0  0  0  0  0
    2.4251   -2.9336   -0.0000 C   0  0  0  0  0  0  0  0  0  0  0  0
   -3.8658   -1.0978   -0.0000 O   0  0  0  0  0  0  0  0  0  0  0  0
    2.1715   -5.3474   -0.0000 N   0  0  0  0  0  0  0  0  0  0  0  0
   -0.4979   -5.4873   -0.0000 C   0  0  0  0  0  0  0  0  0  0  0  0
    3.1751   -4.2327   -0.0000 N   0  0  0  0  0  0  0  0  0  0  0  0
    2.4833   -6.8146   -0.0000 C   0  0  0  0  0  0  0  0  0  0  0  0
  1  2  2  0  0  0  0
  1  3  2  0  0  0  0
  1  4  1  0  0  0  0
  1  5  1  0  0  0  0
  6  4  1  1  0  0  0
  5  7  1  0  0  0  0
  6  8  1  0  0  0  0
  6  9  1  0  0  0  0
  6 10  1  0  0  0  0
  8 11  1  0  0  0  0
  9 12  1  0  0  0  0
 11 13  1  0  0  0  0
 12 14  1  0  0  0  0
 14 15  2  0  0  0  0
 14 16  1  0  0  0  0
 16 17  2  0  0  0  0
 16 18  1  0  0  0  0
 17 19  1  0  0  0  0
 18 20  2  0  0  0  0
 19 21  2  0  0  0  0
 21 22  1  0  0  0  0
 22 23  1  0  0  0  0
 23 24  2  0  0  0  0
 25 23  1  6  0  0  0
 26 25  1  0  0  0  0
 25 27  1  0  0  0  0
 26 28  1  0  0  0  0
 26 29  1  6  0  0  0
 27 30  1  0  0  0  0
 28 31  1  0  0  0  0
 29 32  2  0  0  0  0
 29 33  1  0  0  0  0
 30 34  2  0  0  0  0
 32 35  1  0  0  0  0
 32 36  1  0  0  0  0
 33 37  2  0  0  0  0
 35 38  1  0  0  0  0
  7 10  1  0  0  0  0
 12 13  1  0  0  0  0
 20 21  1  0  0  0  0
 28 30  1  0  0  0  0
 35 37  1  0  0  0  0
M  END
>  <Molecule Name>
EN300-37351152_EN300-174407

$$$$
EN300-97873_EN300-268449
Actelion Java MolfileCreator 1.0

 41 45  0  0  1  0  0  0  0  0999 V2000
    5.8339   -2.8614   -0.0000 Cl  0  0  0  0  0  0  0  0  0  0  0  0
    4.8558   -2.6535   -0.0000 C   0  0  0  0  0  0  0  0  0  0  0  0
    4.5468   -1.7024   -0.0000 C   0  0  0  0  0  0  0  0  0  0  0  0
    4.1867   -3.3966   -0.0000 C   0  0  0  0  0  0  0  0  0  0  0  0
    5.0468   -0.8364   -0.0000 N   0  0  0  0  0  0  0  0  0  0  0  0
    3.5686   -1.4945   -0.0000 C   0  0  0  0  0  0  0  0  0  0  0  0
    3.2085   -3.1887   -0.0000 C   0  0  0  0  0  0  0  0  0  0  0  0
    4.3776   -0.0933   -0.0000 C   0  0  0  0  0  0  0  0  0  0  0  0
    3.4641   -0.5000   -0.0000 C   0  0  0  0  0  0  0  0  0  0  0  0
    2.8995   -2.2377   -0.0000 C   0  0  0  0  0  0  0  0  0  0  0  0
    2.5981   -0.0000   -0.0000 C   0  0  0  0  0  0  0  0  0  0  0  0
    1.7321   -0.5000   -0.0000 C   0  0  0  0  0  0  0  0  0  0  0  0
    1.7321   -1.5000   -0.0000 O   0  0  0  0  0  0  0  0  0  0  0  0
    0.8660   -0.0000   -0.0000 N   0  0  0  0  0  0  0  0  0  0  0  0
    0.0000   -0.5000   -0.0000 C   0  0  0  0  0  0  0  0  0  0  0  0
   -0.8660    0.0000   -0.0000 C   0  0  0  0  0  0  0  0  0  0  0  0
   -0.0000   -1.5000   -0.0000 C   0  0  0  0  0  0  0  0  0  0  0  0
   -1.7321   -0.5000   -0.0000 C   0  0  0  0  0  0  0  0  0  0  0  0
   -0.8660   -2.0000   -0.0000 C   0  0  0  0  0  0  0  0  0  0  0  0
   -1.7321   -1.5000   -0.0000 C   0  0  0  0  0  0  0  0  0  0  0  0
   -2.5981   -2.0000   -0.0000 C   0  0  0  0  0  0  0  0  0  0  0  0
   -3.4641   -1.5000   -0.0000 O   0  0  0  0  0  0  0  0  0  0  0  0
   -2.5981   -3.0000   -0.0000 N   0  0  0  0  0  0  0  0  0  0  0  0
   -3.4990   -3.4339   -0.0000 C   0  0  0  0  0  0  0  0  0  0  0  0
   -1.6971   -3.4339   -0.0000 C   0  0  0  0  0  0  0  0  0  0  0  0
   -3.7216   -4.4088   -0.0000 C   0  0  0  0  0  0  0  0  0  0  0  0
   -4.2321   -2.7537   -0.0000 C   0  0  0  0  0  0  0  0  0  0  0  0
   -1.4746   -4.4088   -0.0000 C   0  0  0  0  0  0  0  0  0  0  0  0
   -4.6771   -4.7036   -0.0000 C   0  0  0  0  0  0  0  0  0  0  0  0
   -3.0981   -5.1906   -0.0000 C   0  0  0  0  0  0  0  0  0  0  0  0
   -5.1877   -3.0485   -0.0000 C   0  0  0  0  0  0  0  0  0  0  0  0
   -2.0981   -5.1906   -0.0000 N   0  0  0  0  0  0  0  0  0  0  0  0
   -0.4997   -4.6313   -0.0000 C   0  0  0  0  0  0  0  0  0  0  0  0
   -5.4102   -4.0234   -0.0000 C   0  0  0  0  0  0  0  0  0  0  0  0
   -1.6642   -6.0916   -0.0000 C   0  0  0  0  0  0  0  0  0  0  0  0
   -2.2275   -6.9179   -0.0000 O   0  0  0  0  0  0  0  0  0  0  0  0
   -0.6670   -6.1663   -0.0000 O   0  0  0  0  0  0  0  0  0  0  0  0
   -0.2331   -7.0673   -0.0000 C   0  0  0  0  0  0  0  0  0  0  0  0
   -1.1341   -7.5012   -0.0000 C   0  0  0  0  0  0  0  0  0  0  0  0
    0.2008   -7.9683   -0.0000 C   0  0  0  0  0  0  0  0  0  0  0  0
    0.6679   -6.6334   -0.0000 C   0  0  0  0  0  0  0  0  0  0  0  0
  1  2  1  0  0  0  0
  2  3  2  0  0  0  0
  2  4  1  0  0  0  0
  3  5  1  0  0  0  0
  3  6  1  0  0  0  0
  4  7  2  0  0  0  0
  5  8  1  0  0  0  0
  6  9  1  0  0  0  0
  6 10  2  0  0  0  0
  9 11  1  0  0  0  0
 11 12  1  0  0  0  0
 12 13  2  0  0  0  0
 12 14  1  0  0  0  0
 14 15  1  0  0  0  0
 15 16  2  0  0  0  0
 15 17  1  0  0  0  0
 16 18  1  0  0  0  0
 17 19  2  0  0  0  0
 18 20  2  0  0  0  0
 20 21  1  0  0  0  0
 21 22  2  0  0  0  0
 21 23  1  0  0  0  0
 23 24  1  0  0  0  0
 23 25  1  0  0  0  0
 24 26  2  0  0  0  0
 24 27  1  0  0  0  0
 28 25  1  0  0  0  0
 26 29  1  0  0  0  0
 26 30  1  0  0  0  0
 27 31  2  0  0  0  0
 28 32  1  0  0  0  0
 28 33  1  6  0  0  0
 29 34  2  0  0  0  0
 32 35  1  0  0  0  0
 35 36  2  0  0  0  0
 35 37  1  0  0  0  0
 37 38  1  0  0  0  0
 38 39  1  0  0  0  0
 38 40  1  0  0  0  0
 38 41  1  0  0  0  0
  7 10  1  0  0  0  0
  8  9  2  0  0  0  0
 19 20  1  0  0  0  0
 30 32  1  0  0  0  0
 31 34  1  0  0  0  0
M  END
>  <Molecule Name>
EN300-97873_EN300-268449

$$$$
EN300-6775087_EN300-124203
Actelion Java MolfileCreator 1.0

 32 36  0  0  0  0  0  0  0  0999 V2000
    6.0514   -0.4612   -0.0000 O   0  0  0  0  0  0  0  0  0  0  0  0
    5.0733   -0.6691   -0.0000 C   0  0  0  0  0  0  0  0  0  0  0  0
    4.3301    0.0000   -0.0000 N   0  0  0  0  0  0  0  0  0  0  0  0
    4.6665   -1.5827   -0.0000 N   0  0  0  0  0  0  0  0  0  0  0  0
    3.4641   -0.5000   -0.0000 C   0  0  0  0  0  0  0  0  0  0  0  0
    4.3301    1.0000   -0.0000 C   0  0  0  0  0  0  0  0  0  0  0  0
    3.6720   -1.4781   -0.0000 N   0  0  0  0  0  0  0  0  0  0  0  0
    2.5981   -0.0000   -0.0000 C   0  0  0  0  0  0  0  0  0  0  0  0
    3.4641    1.5000   -0.0000 C   0  0  0  0  0  0  0  0  0  0  0  0
    1.7321   -0.5000   -0.0000 C   0  0  0  0  0  0  0  0  0  0  0  0
    2.5981    1.0000   -0.0000 C   0  0  0  0  0  0  0  0  0  0  0  0
    1.7321   -1.5000   -0.0000 O   0  0  0  0  0  0  0  0  0  0  0  0
    0.8660   -0.0000   -0.0000 N   0  0  0  0  0  0  0  0  0  0  0  0
    0.0000   -0.5000   -0.0000 C   0  0  0  0  0  0  0  0  0  0  0  0
   -0.8660    0.0000   -0.0000 C   0  0  0  0  0  0  0  0  0  0  0  0
   -0.0000   -1.5000   -0.0000 C   0  0  0  0  0  0  0  0  0  0  0  0
   -1.7321   -0.5000   -0.0000 C   0  0  0  0  0  0  0  0  0  0  0  0
   -0.8660   -2.0000   -0.0000 C   0  0  0  0  0  0  0  0  0  0  0  0
   -1.7321   -1.5000   -0.0000 C   0  0  0  0  0  0  0  0  0  0  0  0
   -2.5981   -2.0000   -0.0000 C   0  0  0  0  0  0  0  0  0  0  0  0
   -3.4641   -1.5000   -0.0000 O   0  0  0  0  0  0  0  0  0  0  0  0
   -2.5981   -3.0000   -0.0000 N   0  0  0  0  0  0  0  0  0  0  0  0
   -3.4641   -3.5000   -0.0000 C   0  0  0  0  0  0  0  0  0  0  0  0
   -1.7321   -3.5000   -0.0000 C   0  0  0  0  0  0  0  0  0  0  0  0
   -3.4641   -4.5000   -0.0000 C   0  0  0  0  0  0  0  0  0  0  0  0
   -1.7321   -4.5000   -0.0000 C   0  0  0  0  0  0  0  0  0  0  0  0
   -4.2072   -5.1691   -0.0000 N   0  0  0  0  0  0  0  0  0  0  0  0
   -2.5981   -5.0000   -0.0000 C   0  0  0  0  0  0  0  0  0  0  0  0
   -3.8005   -6.0827   -0.0000 N   0  0  0  0  0  0  0  0  0  0  0  0
   -2.8060   -5.9781   -0.0000 C   0  0  0  0  0  0  0  0  0  0  0  0
   -4.3005   -6.9487   -0.0000 C   0  0  0  0  0  0  0  0  0  0  0  0
   -2.1369   -6.7213   -0.0000 C   0  0  0  0  0  0  0  0  0  0  0  0
  1  2  2  0  0  0  0
  2  3  1  0  0  0  0
  2  4  1  0  0  0  0
  3  5  1  0  0  0  0
  3  6  1  0  0  0  0
  4  7  1  0  0  0  0
  5  8  1  0  0  0  0
  6  9  2  0  0  0  0
  8 10  1  0  0  0  0
  8 11  2  0  0  0  0
 10 12  2  0  0  0  0
 10 13  1  0  0  0  0
 13 14  1  0  0  0  0
 14 15  2  0  0  0  0
 14 16  1  0  0  0  0
 15 17  1  0  0  0  0
 16 18  2  0  0  0  0
 17 19  2  0  0  0  0
 19 20  1  0  0  0  0
 20 21  2  0  0  0  0
 20 22  1  0  0  0  0
 22 23  1  0  0  0  0
 22 24  1  0  0  0  0
 23 25  1  0  0  0  0
 24 26  1  0  0  0  0
 25 27  2  0  0  0  0
 25 28  1  0  0  0  0
 27 29  1  0  0  0  0
 28 30  2  0  0  0  0
 29 31  1  0  0  0  0
 30 32  1  0  0  0  0
  5  7  2  0  0  0  0
  9 11  1  0  0  0  0
 18 19  1  0  0  0  0
 26 28  1  0  0  0  0
 29 30  1  0  0  0  0
M  END
>  <Molecule Name>
EN300-6775087_EN300-124203

$$$$
EN300-243872_EN300-27721769
Actelion Java MolfileCreator 1.0

 40 43  0  0  1  0  0  0  0  0999 V2000
    5.1962    3.7500   -0.0000 P   0  0  0  0  0  0  0  0  0  0  0  0
    6.6962    3.7500   -0.0000 O   0  0  0  0  0  0  0  0  0  0  0  0
    5.1962    2.2500   -0.0000 C   0  0  0  0  0  0  0  0  0  0  0  0
    5.1962    5.2500   -0.0000 C   0  0  0  0  0  0  0  0  0  0  0  0
    3.6962    3.7500   -0.0000 C   0  0  0  0  0  0  0  0  0  0  0  0
    3.8971    1.5000   -0.0000 C   0  0  0  0  0  0  0  0  0  0  0  0
    6.4952    1.5000   -0.0000 C   0  0  0  0  0  0  0  0  0  0  0  0
    3.8971   -0.0000   -0.0000 N   0  0  0  0  0  0  0  0  0  0  0  0
    6.4952   -0.0000   -0.0000 C   0  0  0  0  0  0  0  0  0  0  0  0
    2.5981   -0.7500   -0.0000 C   0  0  0  0  0  0  0  0  0  0  0  0
    5.1962   -0.7500   -0.0000 C   0  0  0  0  0  0  0  0  0  0  0  0
    7.7942   -0.7500   -0.0000 C   0  0  0  0  0  0  0  0  0  0  0  0
    2.5981   -2.2500   -0.0000 O   0  0  0  0  0  0  0  0  0  0  0  0
    1.2990   -0.0000   -0.0000 O   0  0  0  0  0  0  0  0  0  0  0  0
    9.0933   -0.0000   -0.0000 O   0  0  0  0  0  0  0  0  0  0  0  0
    7.7942   -2.2500   -0.0000 N   0  0  0  0  0  0  0  0  0  0  0  0
    0.0000   -0.7500   -0.0000 C   0  0  0  0  0  0  0  0  0  0  0  0
    9.0933   -3.0000   -0.0000 C   0  0  0  0  0  0  0  0  0  0  0  0
    0.7500   -2.0490   -0.0000 C   0  0  0  0  0  0  0  0  0  0  0  0
   -1.2990   -1.5000   -0.0000 C   0  0  0  0  0  0  0  0  0  0  0  0
   -0.7500    0.5490   -0.0000 C   0  0  0  0  0  0  0  0  0  0  0  0
    9.0933   -4.5000   -0.0000 C   0  0  0  0  0  0  0  0  0  0  0  0
   10.3923   -2.2500   -0.0000 C   0  0  0  0  0  0  0  0  0  0  0  0
   10.3923   -5.2500   -0.0000 C   0  0  0  0  0  0  0  0  0  0  0  0
   11.6914   -3.0000   -0.0000 C   0  0  0  0  0  0  0  0  0  0  0  0
   11.6914   -4.5000   -0.0000 C   0  0  0  0  0  0  0  0  0  0  0  0
   12.9904   -5.2500   -0.0000 C   0  0  0  0  0  0  0  0  0  0  0  0
   12.9904   -6.7500   -0.0000 O   0  0  0  0  0  0  0  0  0  0  0  0
   14.2894   -4.5000   -0.0000 N   0  0  0  0  0  0  0  0  0  0  0  0
   15.5885   -5.2500   -0.0000 C   0  0  0  0  0  0  0  0  0  0  0  0
   14.2894   -3.0000   -0.0000 C   0  0  0  0  0  0  0  0  0  0  0  0
   15.5885   -6.7500   -0.0000 N   0  0  0  0  0  0  0  0  0  0  0  0
   16.8875   -4.5000   -0.0000 C   0  0  0  0  0  0  0  0  0  0  0  0
   15.5885   -2.2500   -0.0000 C   0  0  0  0  0  0  0  0  0  0  0  0
   16.8875   -7.5000   -0.0000 C   0  0  0  0  0  0  0  0  0  0  0  0
   16.8875   -3.0000   -0.0000 O   0  0  0  0  0  0  0  0  0  0  0  0
   18.1866   -5.2500   -0.0000 C   0  0  0  0  0  0  0  0  0  0  0  0
   16.3385   -0.9510   -0.0000 C   0  0  0  0  0  0  0  0  0  0  0  0
   14.8385   -0.9510   -0.0000 C   0  0  0  0  0  0  0  0  0  0  0  0
   18.1866   -6.7500   -0.0000 C   0  0  0  0  0  0  0  0  0  0  0  0
  1  2  2  0  0  0  0
  3  1  1  6  0  0  0
  1  4  1  0  0  0  0
  1  5  1  0  0  0  0
  3  6  1  0  0  0  0
  3  7  1  0  0  0  0
  6  8  1  0  0  0  0
  9  7  1  0  0  0  0
  8 10  1  0  0  0  0
  8 11  1  0  0  0  0
  9 12  1  6  0  0  0
 10 13  2  0  0  0  0
 10 14  1  0  0  0  0
 12 15  2  0  0  0  0
 12 16  1  0  0  0  0
 14 17  1  0  0  0  0
 16 18  1  0  0  0  0
 17 19  1  0  0  0  0
 17 20  1  0  0  0  0
 17 21  1  0  0  0  0
 18 22  2  0  0  0  0
 18 23  1  0  0  0  0
 22 24  1  0  0  0  0
 23 25  2  0  0  0  0
 24 26  2  0  0  0  0
 26 27  1  0  0  0  0
 27 28  2  0  0  0  0
 27 29  1  0  0  0  0
 29 30  1  0  0  0  0
 29 31  1  0  0  0  0
 30 32  2  0  0  0  0
 30 33  1  0  0  0  0
 31 34  1  0  0  0  0
 32 35  1  0  0  0  0
 33 36  1  0  0  0  0
 33 37  2  0  0  0  0
 34 38  1  0  0  0  0
 34 39  1  0  0  0  0
 35 40  2  0  0  0  0
  9 11  1  0  0  0  0
 25 26  1  0  0  0  0
 34 36  1  0  0  0  0
 37 40  1  0  0  0  0
M  END
>  <Molecule Name>
EN300-243872_EN300-27721769

$$$$
EN300-6395770_EN300-37433
Actelion Java MolfileCreator 1.0

 41 45  0  0  0  0  0  0  0  0999 V2000
    7.2101   -2.8904   -0.0000 F   0  0  0  0  0  0  0  0  0  0  0  0
    6.4670   -2.2213   -0.0000 C   0  0  0  0  0  0  0  0  0  0  0  0
    5.7979   -2.9644   -0.0000 F   0  0  0  0  0  0  0  0  0  0  0  0
    5.7238   -1.5522   -0.0000 F   0  0  0  0  0  0  0  0  0  0  0  0
    7.1361   -1.4781   -0.0000 C   0  0  0  0  0  0  0  0  0  0  0  0
    8.1306   -1.5827   -0.0000 O   0  0  0  0  0  0  0  0  0  0  0  0
    6.9282   -0.5000   -0.0000 C   0  0  0  0  0  0  0  0  0  0  0  0
    8.5374   -0.6691   -0.0000 N   0  0  0  0  0  0  0  0  0  0  0  0
    7.7942    0.0000   -0.0000 C   0  0  0  0  0  0  0  0  0  0  0  0
    6.0622    0.0000   -0.0000 C   0  0  0  0  0  0  0  0  0  0  0  0
    7.7942    1.0000   -0.0000 C   0  0  0  0  0  0  0  0  0  0  0  0
    6.0622    1.0000   -0.0000 N   0  0  0  0  0  0  0  0  0  0  0  0
    6.9282    1.5000   -0.0000 C   0  0  0  0  0  0  0  0  0  0  0  0
    5.1962    1.5000   -0.0000 C   0  0  0  0  0  0  0  0  0  0  0  0
    5.1962    2.5000   -0.0000 O   0  0  0  0  0  0  0  0  0  0  0  0
    4.3301    1.0000   -0.0000 C   0  0  0  0  0  0  0  0  0  0  0  0
    3.4641    1.5000   -0.0000 C   0  0  0  0  0  0  0  0  0  0  0  0
    4.3301    0.0000   -0.0000 C   0  0  0  0  0  0  0  0  0  0  0  0
    2.5981    1.0000   -0.0000 C   0  0  0  0  0  0  0  0  0  0  0  0
    3.4641   -0.5000   -0.0000 C   0  0  0  0  0  0  0  0  0  0  0  0
    2.5981   -0.0000   -0.0000 C   0  0  0  0  0  0  0  0  0  0  0  0
    1.7321   -0.5000   -0.0000 N   0  0  0  0  0  0  0  0  0  0  0  0
    0.8660   -0.0000   -0.0000 C   0  0  0  0  0  0  0  0  0  0  0  0
    0.8660    1.0000   -0.0000 O   0  0  0  0  0  0  0  0  0  0  0  0
    0.0000   -0.5000   -0.0000 C   0  0  0  0  0  0  0  0  0  0  0  0
   -0.8660    0.0000   -0.0000 C   0  0  0  0  0  0  0  0  0  0  0  0
   -0.0000   -1.5000   -0.0000 C   0  0  0  0  0  0  0  0  0  0  0  0
   -1.7321   -0.5000   -0.0000 C   0  0  0  0  0  0  0  0  0  0  0  0
   -0.8660   -2.0000   -0.0000 C   0  0  0  0  0  0  0  0  0  0  0  0
   -1.7321   -1.5000   -0.0000 C   0  0  0  0  0  0  0  0  0  0  0  0
   -2.5981    0.0000   -0.0000 C   0  0  0  0  0  0  0  0  0  0  0  0
   -2.5981   -2.0000   -0.0000 N   0  0  0  0  0  0  0  0  0  0  0  0
   -3.4641   -0.5000   -0.0000 C   0  0  0  0  0  0  0  0  0  0  0  0
   -2.5981   -3.0000   -0.0000 C   0  0  0  0  0  0  0  0  0  0  0  0
   -3.4641   -1.5000   -0.0000 C   0  0  0  0  0  0  0  0  0  0  0  0
   -1.7321   -3.5000   -0.0000 O   0  0  0  0  0  0  0  0  0  0  0  0
   -3.4641   -3.5000   -0.0000 O   0  0  0  0  0  0  0  0  0  0  0  0
   -3.4641   -4.5000   -0.0000 C   0  0  0  0  0  0  0  0  0  0  0  0
   -2.4641   -4.5000   -0.0000 C   0  0  0  0  0  0  0  0  0  0  0  0
   -3.4641   -5.5000   -0.0000 C   0  0  0  0  0  0  0  0  0  0  0  0
   -4.4641   -4.5000   -0.0000 C   0  0  0  0  0  0  0  0  0  0  0  0
  1  2  1  0  0  0  0
  2  3  1  0  0  0  0
  2  4  1  0  0  0  0
  2  5  1  0  0  0  0
  5  6  1  0  0  0  0
  5  7  2  0  0  0  0
  6  8  1  0  0  0  0
  7  9  1  0  0  0  0
  7 10  1  0  0  0  0
  9 11  1  0  0  0  0
 10 12  1  0  0  0  0
 11 13  1  0  0  0  0
 12 14  1  0  0  0  0
 14 15  2  0  0  0  0
 14 16  1  0  0  0  0
 16 17  2  0  0  0  0
 16 18  1  0  0  0  0
 17 19  1  0  0  0  0
 18 20  2  0  0  0  0
 19 21  2  0  0  0  0
 21 22  1  0  0  0  0
 22 23  1  0  0  0  0
 23 24  2  0  0  0  0
 23 25  1  0  0  0  0
 25 26  2  0  0  0  0
 25 27  1  0  0  0  0
 26 28  1  0  0  0  0
 27 29  2  0  0  0  0
 28 30  2  0  0  0  0
 28 31  1  0  0  0  0
 30 32  1  0  0  0  0
 31 33  1  0  0  0  0
 32 34  1  0  0  0  0
 32 35  1  0  0  0  0
 34 36  2  0  0  0  0
 34 37  1  0  0  0  0
 37 38  1  0  0  0  0
 38 39  1  0  0  0  0
 38 40  1  0  0  0  0
 38 41  1  0  0  0  0
  8  9  2  0  0  0  0
 12 13  1  0  0  0  0
 20 21  1  0  0  0  0
 29 30  1  0  0  0  0
 33 35  1  0  0  0  0
M  END
>  <Molecule Name>
EN300-6395770_EN300-37433

$$$$
EN300-22335_EN300-45418
Actelion Java MolfileCreator 1.0

 34 37  0  0  0  0  0  0  0  0999 V2000
    5.1962    1.5000   -0.0000 F   0  0  0  0  0  0  0  0  0  0  0  0
    4.3301    1.0000   -0.0000 C   0  0  0  0  0  0  0  0  0  0  0  0
    3.4641    1.5000   -0.0000 C   0  0  0  0  0  0  0  0  0  0  0  0
    4.3301    0.0000   -0.0000 C   0  0  0  0  0  0  0  0  0  0  0  0
    2.5981    1.0000   -0.0000 C   0  0  0  0  0  0  0  0  0  0  0  0
    3.4641    2.5000   -0.0000 C   0  0  0  0  0  0  0  0  0  0  0  0
    3.4641   -0.5000   -0.0000 C   0  0  0  0  0  0  0  0  0  0  0  0
    5.1962   -0.5000   -0.0000 C   0  0  0  0  0  0  0  0  0  0  0  0
    2.5981   -0.0000   -0.0000 C   0  0  0  0  0  0  0  0  0  0  0  0
    1.7321   -0.5000   -0.0000 C   0  0  0  0  0  0  0  0  0  0  0  0
    1.7321   -1.5000   -0.0000 O   0  0  0  0  0  0  0  0  0  0  0  0
    0.8660   -0.0000   -0.0000 N   0  0  0  0  0  0  0  0  0  0  0  0
    0.0000   -0.5000   -0.0000 C   0  0  0  0  0  0  0  0  0  0  0  0
   -0.8660    0.0000   -0.0000 C   0  0  0  0  0  0  0  0  0  0  0  0
   -0.0000   -1.5000   -0.0000 C   0  0  0  0  0  0  0  0  0  0  0  0
   -1.7321   -0.5000   -0.0000 C   0  0  0  0  0  0  0  0  0  0  0  0
   -0.8660   -2.0000   -0.0000 C   0  0  0  0  0  0  0  0  0  0  0  0
   -1.7321   -1.5000   -0.0000 C   0  0  0  0  0  0  0  0  0  0  0  0
   -2.5981   -2.0000   -0.0000 C   0  0  0  0  0  0  0  0  0  0  0  0
   -3.4641   -1.5000   -0.0000 O   0  0  0  0  0  0  0  0  0  0  0  0
   -2.5981   -3.0000   -0.0000 N   0  0  0  0  0  0  0  0  0  0  0  0
   -3.4641   -3.5000   -0.0000 C   0  0  0  0  0  0  0  0  0  0  0  0
   -1.7321   -3.5000   -0.0000 C   0  0  0  0  0  0  0  0  0  0  0  0
   -3.4641   -4.5000   -0.0000 C   0  0  0  0  0  0  0  0  0  0  0  0
   -1.7321   -4.5000   -0.0000 C   0  0  0  0  0  0  0  0  0  0  0  0
   -2.5981   -5.0000   -0.0000 C   0  0  0  0  0  0  0  0  0  0  0  0
   -2.5981   -6.0000   -0.0000 C   0  0  0  0  0  0  0  0  0  0  0  0
   -3.4641   -6.5000   -0.0000 O   0  0  0  0  0  0  0  0  0  0  0  0
   -1.7321   -6.5000   -0.0000 N   0  0  0  0  0  0  0  0  0  0  0  0
   -1.7321   -7.5000   -0.0000 C   0  0  0  0  0  0  0  0  0  0  0  0
   -0.8660   -6.0000   -0.0000 C   0  0  0  0  0  0  0  0  0  0  0  0
   -0.8660   -8.0000   -0.0000 C   0  0  0  0  0  0  0  0  0  0  0  0
   -0.0000   -6.5000   -0.0000 C   0  0  0  0  0  0  0  0  0  0  0  0
   -0.0000   -7.5000   -0.0000 O   0  0  0  0  0  0  0  0  0  0  0  0
  1  2  1  0  0  0  0
  2  3  2  0  0  0  0
  2  4  1  0  0  0  0
  3  5  1  0  0  0  0
  3  6  1  0  0  0  0
  4  7  2  0  0  0  0
  4  8  1  0  0  0  0
  5  9  2  0  0  0  0
  9 10  1  0  0  0  0
 10 11  2  0  0  0  0
 10 12  1  0  0  0  0
 12 13  1  0  0  0  0
 13 14  2  0  0  0  0
 13 15  1  0  0  0  0
 14 16  1  0  0  0  0
 15 17  2  0  0  0  0
 16 18  2  0  0  0  0
 18 19  1  0  0  0  0
 19 20  2  0  0  0  0
 19 21  1  0  0  0  0
 21 22  1  0  0  0  0
 21 23  1  0  0  0  0
 22 24  1  0  0  0  0
 23 25  1  0  0  0  0
 24 26  1  0  0  0  0
 26 27  1  0  0  0  0
 27 28  2  0  0  0  0
 27 29  1  0  0  0  0
 29 30  1  0  0  0  0
 29 31  1  0  0  0  0
 30 32  1  0  0  0  0
 31 33  1  0  0  0  0
 32 34  1  0  0  0  0
  7  9  1  0  0  0  0
 17 18  1  0  0  0  0
 25 26  1  0  0  0  0
 33 34  1  0  0  0  0
M  END
>  <Molecule Name>
EN300-22335_EN300-45418

$$$$
EN300-126252_EN300-137068
Actelion Java MolfileCreator 1.0

 35 39  0  0  1  0  0  0  0  0999 V2000
    9.5263   -2.0000   -0.0000 Br  0  0  0  0  0  0  0  0  0  0  0  0
    8.6603   -1.5000   -0.0000 C   0  0  0  0  0  0  0  0  0  0  0  0
    8.6603   -0.5000   -0.0000 C   0  0  0  0  0  0  0  0  0  0  0  0
    7.7942   -2.0000   -0.0000 C   0  0  0  0  0  0  0  0  0  0  0  0
    7.7942    0.0000   -0.0000 C   0  0  0  0  0  0  0  0  0  0  0  0
    6.9282   -1.5000   -0.0000 C   0  0  0  0  0  0  0  0  0  0  0  0
    6.9282   -0.5000   -0.0000 C   0  0  0  0  0  0  0  0  0  0  0  0
    7.7942    1.0000   -0.0000 C   0  0  0  0  0  0  0  0  0  0  0  0
    6.0622   -2.0000   -0.0000 C   0  0  0  0  0  0  0  0  0  0  0  0
    6.0622    0.0000   -0.0000 C   0  0  0  0  0  0  0  0  0  0  0  0
    6.9282    1.5000   -0.0000 C   0  0  0  0  0  0  0  0  0  0  0  0
    6.0622    1.0000   -0.0000 N   0  0  0  0  0  0  0  0  0  0  0  0
    5.1962    1.5000   -0.0000 C   0  0  0  0  0  0  0  0  0  0  0  0
    5.1962    2.5000   -0.0000 O   0  0  0  0  0  0  0  0  0  0  0  0
    4.3301    1.0000   -0.0000 C   0  0  0  0  0  0  0  0  0  0  0  0
    3.4641    1.5000   -0.0000 C   0  0  0  0  0  0  0  0  0  0  0  0
    4.3301    0.0000   -0.0000 C   0  0  0  0  0  0  0  0  0  0  0  0
    2.5981    1.0000   -0.0000 C   0  0  0  0  0  0  0  0  0  0  0  0
    3.4641   -0.5000   -0.0000 C   0  0  0  0  0  0  0  0  0  0  0  0
    2.5981   -0.0000   -0.0000 C   0  0  0  0  0  0  0  0  0  0  0  0
    1.7321   -0.5000   -0.0000 N   0  0  0  0  0  0  0  0  0  0  0  0
    0.8660   -0.0000   -0.0000 C   0  0  0  0  0  0  0  0  0  0  0  0
    0.8660    1.0000   -0.0000 O   0  0  0  0  0  0  0  0  0  0  0  0
    0.0000   -0.5000   -0.0000 C   0  0  0  0  0  0  0  0  0  0  0  0
   -1.0000   -0.5000   -0.0000 C   0  0  0  0  0  0  0  0  0  0  0  0
   -0.5000   -1.3660   -0.0000 C   0  0  0  0  0  0  0  0  0  0  0  0
   -1.8660    0.0000   -0.0000 C   0  0  0  0  0  0  0  0  0  0  0  0
   -1.8660    1.0000   -0.0000 C   0  0  0  0  0  0  0  0  0  0  0  0
   -2.7321   -0.5000   -0.0000 C   0  0  0  0  0  0  0  0  0  0  0  0
   -2.7321    1.5000   -0.0000 C   0  0  0  0  0  0  0  0  0  0  0  0
   -3.5981    0.0000   -0.0000 C   0  0  0  0  0  0  0  0  0  0  0  0
   -2.7321    2.5000   -0.0000 F   0  0  0  0  0  0  0  0  0  0  0  0
   -3.5981    1.0000   -0.0000 C   0  0  0  0  0  0  0  0  0  0  0  0
   -4.4641   -0.5000   -0.0000 F   0  0  0  0  0  0  0  0  0  0  0  0
   -4.4641    1.5000   -0.0000 F   0  0  0  0  0  0  0  0  0  0  0  0
  1  2  1  0  0  0  0
  2  3  2  0  0  0  0
  2  4  1  0  0  0  0
  3  5  1  0  0  0  0
  4  6  2  0  0  0  0
  5  7  2  0  0  0  0
  5  8  1  0  0  0  0
  6  9  1  0  0  0  0
  7 10  1  0  0  0  0
  8 11  1  0  0  0  0
 10 12  1  0  0  0  0
 12 13  1  0  0  0  0
 13 14  2  0  0  0  0
 13 15  1  0  0  0  0
 15 16  2  0  0  0  0
 15 17  1  0  0  0  0
 16 18  1  0  0  0  0
 17 19  2  0  0  0  0
 18 20  2  0  0  0  0
 20 21  1  0  0  0  0
 21 22  1  0  0  0  0
 22 23  2  0  0  0  0
 24 22  1  6  0  0  0
 25 24  1  0  0  0  0
 24 26  1  0  0  0  0
 25 27  1  1  0  0  0
 27 28  2  0  0  0  0
 27 29  1  0  0  0  0
 28 30  1  0  0  0  0
 29 31  2  0  0  0  0
 30 32  1  0  0  0  0
 30 33  2  0  0  0  0
 31 34  1  0  0  0  0
 33 35  1  0  0  0  0
  6  7  1  0  0  0  0
 11 12  1  0  0  0  0
 19 20  1  0  0  0  0
 25 26  1  0  0  0  0
 31 33  1  0  0  0  0
M  END
>  <Molecule Name>
EN300-126252_EN300-137068

$$$$
EN300-299244_EN300-306082
Actelion Java MolfileCreator 1.0

 35 39  0  0  0  0  0  0  0  0999 V2000
    6.9833   -1.6997   -0.0000 Cl  0  0  0  0  0  0  0  0  0  0  0  0
    6.5765   -0.7862   -0.0000 C   0  0  0  0  0  0  0  0  0  0  0  0
    7.1643    0.0228   -0.0000 C   0  0  0  0  0  0  0  0  0  0  0  0
    5.5820   -0.6817   -0.0000 C   0  0  0  0  0  0  0  0  0  0  0  0
    8.1588   -0.0817   -0.0000 F   0  0  0  0  0  0  0  0  0  0  0  0
    6.7576    0.9364   -0.0000 C   0  0  0  0  0  0  0  0  0  0  0  0
    5.1753    0.2319   -0.0000 C   0  0  0  0  0  0  0  0  0  0  0  0
    5.7631    1.0409   -0.0000 C   0  0  0  0  0  0  0  0  0  0  0  0
    4.1808    0.3364   -0.0000 C   0  0  0  0  0  0  0  0  0  0  0  0
    3.6808    1.2024   -0.0000 S   0  0  0  0  0  0  0  0  0  0  0  0
    3.5116   -0.4067   -0.0000 N   0  0  0  0  0  0  0  0  0  0  0  0
    2.7026    0.9945   -0.0000 C   0  0  0  0  0  0  0  0  0  0  0  0
    2.5981   -0.0000   -0.0000 C   0  0  0  0  0  0  0  0  0  0  0  0
    1.7321   -0.5000   -0.0000 C   0  0  0  0  0  0  0  0  0  0  0  0
    1.7321   -1.5000   -0.0000 O   0  0  0  0  0  0  0  0  0  0  0  0
    0.8660   -0.0000   -0.0000 N   0  0  0  0  0  0  0  0  0  0  0  0
    0.0000   -0.5000   -0.0000 C   0  0  0  0  0  0  0  0  0  0  0  0
   -0.8660    0.0000   -0.0000 C   0  0  0  0  0  0  0  0  0  0  0  0
   -0.0000   -1.5000   -0.0000 C   0  0  0  0  0  0  0  0  0  0  0  0
   -1.7321   -0.5000   -0.0000 C   0  0  0  0  0  0  0  0  0  0  0  0
   -0.8660   -2.0000   -0.0000 C   0  0  0  0  0  0  0  0  0  0  0  0
   -1.7321   -1.5000   -0.0000 C   0  0  0  0  0  0  0  0  0  0  0  0
   -2.5981   -2.0000   -0.0000 C   0  0  0  0  0  0  0  0  0  0  0  0
   -3.4641   -1.5000   -0.0000 O   0  0  0  0  0  0  0  0  0  0  0  0
   -2.5981   -3.0000   -0.0000 N   0  0  0  0  0  0  0  0  0  0  0  0
   -3.4641   -3.5000   -0.0000 C   0  0  0  0  0  0  0  0  0  0  0  0
   -1.7321   -3.5000   -0.0000 C   0  0  0  0  0  0  0  0  0  0  0  0
   -3.4641   -4.5000   -0.0000 C   0  0  0  0  0  0  0  0  0  0  0  0
   -1.7321   -4.5000   -0.0000 C   0  0  0  0  0  0  0  0  0  0  0  0
   -2.5981   -5.0000   -0.0000 C   0  0  0  0  0  0  0  0  0  0  0  0
   -3.4641   -5.5000   -0.0000 C   0  0  0  0  0  0  0  0  0  0  0  0
   -1.7321   -5.5000   -0.0000 C   0  0  0  0  0  0  0  0  0  0  0  0
   -3.4641   -6.5000   -0.0000 C   0  0  0  0  0  0  0  0  0  0  0  0
   -1.7321   -6.5000   -0.0000 C   0  0  0  0  0  0  0  0  0  0  0  0
   -2.5981   -7.0000   -0.0000 C   0  0  0  0  0  0  0  0  0  0  0  0
  1  2  1  0  0  0  0
  2  3  2  0  0  0  0
  2  4  1  0  0  0  0
  3  5  1  0  0  0  0
  3  6  1  0  0  0  0
  4  7  2  0  0  0  0
  6  8  2  0  0  0  0
  7  9  1  0  0  0  0
  9 10  1  0  0  0  0
  9 11  2  0  0  0  0
 10 12  1  0  0  0  0
 11 13  1  0  0  0  0
 13 14  1  0  0  0  0
 14 15  2  0  0  0  0
 14 16  1  0  0  0  0
 16 17  1  0  0  0  0
 17 18  2  0  0  0  0
 17 19  1  0  0  0  0
 18 20  1  0  0  0  0
 19 21  2  0  0  0  0
 20 22  2  0  0  0  0
 22 23  1  0  0  0  0
 23 24  2  0  0  0  0
 23 25  1  0  0  0  0
 25 26  1  0  0  0  0
 25 27  1  0  0  0  0
 26 28  1  0  0  0  0
 27 29  1  0  0  0  0
 28 30  1  0  0  0  0
 30 31  1  0  0  0  0
 30 32  1  0  0  0  0
 31 33  1  0  0  0  0
 32 34  1  0  0  0  0
 33 35  1  0  0  0  0
  7  8  1  0  0  0  0
 12 13  2  0  0  0  0
 21 22  1  0  0  0  0
 29 30  1  0  0  0  0
 34 35  1  0  0  0  0
M  END
>  <Molecule Name>
EN300-299244_EN300-306082

$$$$
EN300-2073205_EN300-342699
Actelion Java MolfileCreator 1.0

 31 34  0  0  1  0  0  0  0  0999 V2000
    5.9282    2.5000   -0.0000 F   0  0  0  0  0  0  0  0  0  0  0  0
    6.9282    2.5000   -0.0000 C   0  0  0  0  0  0  0  0  0  0  0  0
    6.9282    3.5000   -0.0000 F   0  0  0  0  0  0  0  0  0  0  0  0
    7.9282    2.5000   -0.0000 F   0  0  0  0  0  0  0  0  0  0  0  0
    6.9282    1.5000   -0.0000 C   0  0  0  0  0  0  0  0  0  0  0  0
    6.0622    1.0000   -0.0000 N   0  0  0  0  0  0  0  0  0  0  0  0
    7.7942    1.0000   -0.0000 C   0  0  0  0  0  0  0  0  0  0  0  0
    5.1962    1.5000   -0.0000 C   0  0  0  0  0  0  0  0  0  0  0  0
    6.0622    0.0000   -0.0000 C   0  0  0  0  0  0  0  0  0  0  0  0
    7.7942    0.0000   -0.0000 C   0  0  0  0  0  0  0  0  0  0  0  0
    5.1962    2.5000   -0.0000 O   0  0  0  0  0  0  0  0  0  0  0  0
    4.3301    1.0000   -0.0000 C   0  0  0  0  0  0  0  0  0  0  0  0
    6.9282   -0.5000   -0.0000 C   0  0  0  0  0  0  0  0  0  0  0  0
    8.6603   -0.5000   -0.0000 O   0  0  0  0  0  0  0  0  0  0  0  0
    3.4641    1.5000   -0.0000 C   0  0  0  0  0  0  0  0  0  0  0  0
    4.3301    0.0000   -0.0000 C   0  0  0  0  0  0  0  0  0  0  0  0
    2.5981    1.0000   -0.0000 C   0  0  0  0  0  0  0  0  0  0  0  0
    3.4641   -0.5000   -0.0000 C   0  0  0  0  0  0  0  0  0  0  0  0
    2.5981   -0.0000   -0.0000 C   0  0  0  0  0  0  0  0  0  0  0  0
    1.7321   -0.5000   -0.0000 N   0  0  0  0  0  0  0  0  0  0  0  0
    0.8660   -0.0000   -0.0000 C   0  0  0  0  0  0  0  0  0  0  0  0
    0.8660    1.0000   -0.0000 O   0  0  0  0  0  0  0  0  0  0  0  0
    0.0000   -0.5000   -0.0000 C   0  0  0  0  0  0  0  0  0  0  0  0
   -0.0000   -1.5000   -0.0000 O   0  0  0  0  0  0  0  0  0  0  0  0
   -0.8660   -0.0000   -0.0000 C   0  0  0  0  0  0  0  0  0  0  0  0
   -0.8660   -2.0000   -0.0000 C   0  0  0  0  0  0  0  0  0  0  0  0
   -1.0739    0.9781   -0.0000 N   0  0  0  0  0  0  0  0  0  0  0  0
   -1.7321   -0.5000   -0.0000 N   0  0  0  0  0  0  0  0  0  0  0  0
   -1.7321   -1.5000   -0.0000 C   0  0  0  0  0  0  0  0  0  0  0  0
   -2.0685    1.0827   -0.0000 C   0  0  0  0  0  0  0  0  0  0  0  0
   -2.4752    0.1691   -0.0000 C   0  0  0  0  0  0  0  0  0  0  0  0
  1  2  1  0  0  0  0
  2  3  1  0  0  0  0
  2  4  1  0  0  0  0
  5  2  1  1  0  0  0
  5  6  1  0  0  0  0
  5  7  1  0  0  0  0
  6  8  1  0  0  0  0
  6  9  1  0  0  0  0
 10  7  1  0  0  0  0
  8 11  2  0  0  0  0
  8 12  1  0  0  0  0
  9 13  1  0  0  0  0
 10 14  1  1  0  0  0
 12 15  2  0  0  0  0
 12 16  1  0  0  0  0
 15 17  1  0  0  0  0
 16 18  2  0  0  0  0
 17 19  2  0  0  0  0
 19 20  1  0  0  0  0
 20 21  1  0  0  0  0
 21 22  2  0  0  0  0
 23 21  1  1  0  0  0
 23 24  1  0  0  0  0
 23 25  1  0  0  0  0
 24 26  1  0  0  0  0
 25 27  2  0  0  0  0
 25 28  1  0  0  0  0
 26 29  1  0  0  0  0
 27 30  1  0  0  0  0
 28 31  1  0  0  0  0
 10 13  1  0  0  0  0
 18 19  1  0  0  0  0
 28 29  1  0  0  0  0
 30 31  2  0  0  0  0
M  END
>  <Molecule Name>
EN300-2073205_EN300-342699

$$$$
EN300-176837_EN300-170985
Actelion Java MolfileCreator 1.0

 28 31  0  0  0  0  0  0  0  0999 V2000
   14.2894   -3.0000   -0.0000 Br  0  0  0  0  0  0  0  0  0  0  0  0
   12.9904   -2.2500   -0.0000 C   0  0  0  0  0  0  0  0  0  0  0  0
   12.9904   -0.7500   -0.0000 C   0  0  0  0  0  0  0  0  0  0  0  0
   11.6913   -3.0000   -0.0000 C   0  0  0  0  0  0  0  0  0  0  0  0
   11.6913    0.0000   -0.0000 C   0  0  0  0  0  0  0  0  0  0  0  0
   10.3923   -2.2500   -0.0000 C   0  0  0  0  0  0  0  0  0  0  0  0
   10.3923   -0.7500   -0.0000 C   0  0  0  0  0  0  0  0  0  0  0  0
   11.6913    1.5000   -0.0000 C   0  0  0  0  0  0  0  0  0  0  0  0
    9.0933    0.0000   -0.0000 C   0  0  0  0  0  0  0  0  0  0  0  0
   10.3923    2.2500   -0.0000 C   0  0  0  0  0  0  0  0  0  0  0  0
    9.0933    1.5000   -0.0000 N   0  0  0  0  0  0  0  0  0  0  0  0
    7.7942    2.2500   -0.0000 C   0  0  0  0  0  0  0  0  0  0  0  0
    7.7942    3.7500   -0.0000 O   0  0  0  0  0  0  0  0  0  0  0  0
    6.4952    1.5000   -0.0000 C   0  0  0  0  0  0  0  0  0  0  0  0
    5.1962    2.2500   -0.0000 C   0  0  0  0  0  0  0  0  0  0  0  0
    6.4952    0.0000   -0.0000 C   0  0  0  0  0  0  0  0  0  0  0  0
    3.8971    1.5000   -0.0000 C   0  0  0  0  0  0  0  0  0  0  0  0
    5.1962   -0.7500   -0.0000 C   0  0  0  0  0  0  0  0  0  0  0  0
    3.8971   -0.0000   -0.0000 C   0  0  0  0  0  0  0  0  0  0  0  0
    2.5981   -0.7500   -0.0000 N   0  0  0  0  0  0  0  0  0  0  0  0
    1.2990   -0.0000   -0.0000 C   0  0  0  0  0  0  0  0  0  0  0  0
    1.2990    1.5000   -0.0000 O   0  0  0  0  0  0  0  0  0  0  0  0
    0.0000   -0.7500   -0.0000 C   0  0  0  0  0  0  0  0  0  0  0  0
   -1.2990    0.0000   -0.0000 O   0  0  0  0  0  0  0  0  0  0  0  0
   -0.0000   -2.2500   -0.0000 O   0  0  0  0  0  0  0  0  0  0  0  0
   -2.5981   -0.7500   -0.0000 C   0  0  0  0  0  0  0  0  0  0  0  0
   -1.2990   -3.0000   -0.0000 C   0  0  0  0  0  0  0  0  0  0  0  0
   -2.5981   -2.2500   -0.0000 C   0  0  0  0  0  0  0  0  0  0  0  0
  1  2  1  0  0  0  0
  2  3  2  0  0  0  0
  2  4  1  0  0  0  0
  3  5  1  0  0  0  0
  4  6  2  0  0  0  0
  5  7  2  0  0  0  0
  5  8  1  0  0  0  0
  7  9  1  0  0  0  0
  8 10  1  0  0  0  0
  9 11  1  0  0  0  0
 11 12  1  0  0  0  0
 12 13  2  0  0  0  0
 12 14  1  0  0  0  0
 14 15  2  0  0  0  0
 14 16  1  0  0  0  0
 15 17  1  0  0  0  0
 16 18  2  0  0  0  0
 17 19  2  0  0  0  0
 19 20  1  0  0  0  0
 20 21  1  0  0  0  0
 21 22  2  0  0  0  0
 21 23  1  0  0  0  0
 23 24  1  0  0  0  0
 23 25  1  0  0  0  0
 24 26  1  0  0  0  0
 25 27  1  0  0  0  0
 26 28  1  0  0  0  0
  6  7  1  0  0  0  0
 10 11  1  0  0  0  0
 18 19  1  0  0  0  0
 27 28  1  0  0  0  0
M  END
>  <Molecule Name>
EN300-176837_EN300-170985

$$$$
EN300-1718669_EN300-3285730
Actelion Java MolfileCreator 1.0

 36 40  0  0  0  0  0  0  0  0999 V2000
    1.6734    3.4319   -0.0000 Br  0  0  0  0  0  0  0  0  0  0  0  0
    2.3425    2.6887   -0.0000 C   0  0  0  0  0  0  0  0  0  0  0  0
    2.0335    1.7377   -0.0000 C   0  0  0  0  0  0  0  0  0  0  0  0
    3.3206    2.8966   -0.0000 C   0  0  0  0  0  0  0  0  0  0  0  0
    2.7026    0.9945   -0.0000 N   0  0  0  0  0  0  0  0  0  0  0  0
    3.9898    2.1535   -0.0000 C   0  0  0  0  0  0  0  0  0  0  0  0
    2.5981   -0.0000   -0.0000 C   0  0  0  0  0  0  0  0  0  0  0  0
    3.6808    1.2024   -0.0000 C   0  0  0  0  0  0  0  0  0  0  0  0
    3.5116   -0.4067   -0.0000 C   0  0  0  0  0  0  0  0  0  0  0  0
    1.7321   -0.5000   -0.0000 C   0  0  0  0  0  0  0  0  0  0  0  0
    4.1808    0.3364   -0.0000 N   0  0  0  0  0  0  0  0  0  0  0  0
    3.7195   -1.3849   -0.0000 C   0  0  0  0  0  0  0  0  0  0  0  0
    1.7321   -1.5000   -0.0000 O   0  0  0  0  0  0  0  0  0  0  0  0
    0.8660   -0.0000   -0.0000 N   0  0  0  0  0  0  0  0  0  0  0  0
    4.6706   -1.6939   -0.0000 C   0  0  0  0  0  0  0  0  0  0  0  0
    0.0000   -0.5000   -0.0000 C   0  0  0  0  0  0  0  0  0  0  0  0
   -0.8660    0.0000   -0.0000 C   0  0  0  0  0  0  0  0  0  0  0  0
   -0.0000   -1.5000   -0.0000 C   0  0  0  0  0  0  0  0  0  0  0  0
   -1.7321   -0.5000   -0.0000 C   0  0  0  0  0  0  0  0  0  0  0  0
   -0.8660   -2.0000   -0.0000 C   0  0  0  0  0  0  0  0  0  0  0  0
   -1.7321   -1.5000   -0.0000 C   0  0  0  0  0  0  0  0  0  0  0  0
   -2.5981   -2.0000   -0.0000 C   0  0  0  0  0  0  0  0  0  0  0  0
   -3.4641   -1.5000   -0.0000 O   0  0  0  0  0  0  0  0  0  0  0  0
   -2.5981   -3.0000   -0.0000 N   0  0  0  0  0  0  0  0  0  0  0  0
   -3.4641   -3.5000   -0.0000 C   0  0  0  0  0  0  0  0  0  0  0  0
   -1.7321   -3.5000   -0.0000 C   0  0  0  0  0  0  0  0  0  0  0  0
   -3.4641   -4.5000   -0.0000 C   0  0  0  0  0  0  0  0  0  0  0  0
   -1.7321   -4.5000   -0.0000 C   0  0  0  0  0  0  0  0  0  0  0  0
   -2.5981   -5.0000   -0.0000 C   0  0  0  0  0  0  0  0  0  0  0  0
   -4.3301   -5.0000   -0.0000 C   0  0  0  0  0  0  0  0  0  0  0  0
   -2.5981   -6.0000   -0.0000 N   0  0  0  0  0  0  0  0  0  0  0  0
   -4.3301   -6.0000   -0.0000 C   0  0  0  0  0  0  0  0  0  0  0  0
   -3.4641   -6.5000   -0.0000 C   0  0  0  0  0  0  0  0  0  0  0  0
   -5.1962   -6.5000   -0.0000 C   0  0  0  0  0  0  0  0  0  0  0  0
   -3.4641   -7.5000   -0.0000 Cl  0  0  0  0  0  0  0  0  0  0  0  0
   -6.0622   -7.0000   -0.0000 N   0  0  0  0  0  0  0  0  0  0  0  0
  1  2  1  0  0  0  0
  2  3  2  0  0  0  0
  2  4  1  0  0  0  0
  3  5  1  0  0  0  0
  4  6  2  0  0  0  0
  5  7  1  0  0  0  0
  5  8  1  0  0  0  0
  7  9  2  0  0  0  0
  7 10  1  0  0  0  0
  8 11  2  0  0  0  0
  9 12  1  0  0  0  0
 10 13  2  0  0  0  0
 10 14  1  0  0  0  0
 12 15  1  0  0  0  0
 14 16  1  0  0  0  0
 16 17  2  0  0  0  0
 16 18  1  0  0  0  0
 17 19  1  0  0  0  0
 18 20  2  0  0  0  0
 19 21  2  0  0  0  0
 21 22  1  0  0  0  0
 22 23  2  0  0  0  0
 22 24  1  0  0  0  0
 24 25  1  0  0  0  0
 24 26  1  0  0  0  0
 25 27  1  0  0  0  0
 26 28  1  0  0  0  0
 27 29  2  0  0  0  0
 27 30  1  0  0  0  0
 29 31  1  0  0  0  0
 30 32  2  0  0  0  0
 31 33  2  0  0  0  0
 32 34  1  0  0  0  0
 33 35  1  0  0  0  0
 34 36  3  0  0  0  0
  6  8  1  0  0  0  0
  9 11  1  0  0  0  0
 20 21  1  0  0  0  0
 28 29  1  0  0  0  0
 32 33  1  0  0  0  0
M  END
>  <Molecule Name>
EN300-1718669_EN300-3285730

$$$$
EN300-45146616_EN300-147337
Actelion Java MolfileCreator 1.0

 32 36  0  0  0  0  0  0  0  0999 V2000
   12.9904    3.7500   -0.0000 Br  0  0  0  0  0  0  0  0  0  0  0  0
   12.9904    2.2500   -0.0000 C   0  0  0  0  0  0  0  0  0  0  0  0
   11.6913    1.5000   -0.0000 C   0  0  0  0  0  0  0  0  0  0  0  0
   14.2894    1.5000   -0.0000 C   0  0  0  0  0  0  0  0  0  0  0  0
   11.6913    0.0000   -0.0000 C   0  0  0  0  0  0  0  0  0  0  0  0
   10.3923    2.2500   -0.0000 C   0  0  0  0  0  0  0  0  0  0  0  0
   14.2894   -0.0000   -0.0000 C   0  0  0  0  0  0  0  0  0  0  0  0
   12.9904   -0.7500   -0.0000 C   0  0  0  0  0  0  0  0  0  0  0  0
   10.3923   -0.7500   -0.0000 C   0  0  0  0  0  0  0  0  0  0  0  0
    9.0933    1.5000   -0.0000 N   0  0  0  0  0  0  0  0  0  0  0  0
   12.9904   -2.2500   -0.0000 C   0  0  0  0  0  0  0  0  0  0  0  0
    9.0933    0.0000   -0.0000 C   0  0  0  0  0  0  0  0  0  0  0  0
    7.7942    2.2500   -0.0000 C   0  0  0  0  0  0  0  0  0  0  0  0
    7.7942    3.7500   -0.0000 O   0  0  0  0  0  0  0  0  0  0  0  0
    6.4952    1.5000   -0.0000 C   0  0  0  0  0  0  0  0  0  0  0  0
    5.1962    2.2500   -0.0000 C   0  0  0  0  0  0  0  0  0  0  0  0
    6.4952    0.0000   -0.0000 C   0  0  0  0  0  0  0  0  0  0  0  0
    3.8971    1.5000   -0.0000 C   0  0  0  0  0  0  0  0  0  0  0  0
    5.1962   -0.7500   -0.0000 C   0  0  0  0  0  0  0  0  0  0  0  0
    3.8971   -0.0000   -0.0000 C   0  0  0  0  0  0  0  0  0  0  0  0
    2.5981   -0.7500   -0.0000 N   0  0  0  0  0  0  0  0  0  0  0  0
    1.2990   -0.0000   -0.0000 C   0  0  0  0  0  0  0  0  0  0  0  0
    1.2990    1.5000   -0.0000 O   0  0  0  0  0  0  0  0  0  0  0  0
    0.0000   -0.7500   -0.0000 C   0  0  0  0  0  0  0  0  0  0  0  0
   -1.3703   -0.1399   -0.0000 N   0  0  0  0  0  0  0  0  0  0  0  0
   -0.1568   -2.2418   -0.0000 C   0  0  0  0  0  0  0  0  0  0  0  0
   -2.3740   -1.2546   -0.0000 C   0  0  0  0  0  0  0  0  0  0  0  0
   -1.6240   -2.5537   -0.0000 C   0  0  0  0  0  0  0  0  0  0  0  0
   -3.8740   -1.2546   -0.0000 C   0  0  0  0  0  0  0  0  0  0  0  0
   -2.3740   -3.8527   -0.0000 N   0  0  0  0  0  0  0  0  0  0  0  0
   -4.6240   -2.5537   -0.0000 C   0  0  0  0  0  0  0  0  0  0  0  0
   -3.8740   -3.8527   -0.0000 C   0  0  0  0  0  0  0  0  0  0  0  0
  1  2  1  0  0  0  0
  2  3  2  0  0  0  0
  2  4  1  0  0  0  0
  3  5  1  0  0  0  0
  3  6  1  0  0  0  0
  4  7  2  0  0  0  0
  5  8  2  0  0  0  0
  5  9  1  0  0  0  0
  6 10  1  0  0  0  0
  8 11  1  0  0  0  0
  9 12  1  0  0  0  0
 10 13  1  0  0  0  0
 13 14  2  0  0  0  0
 13 15  1  0  0  0  0
 15 16  2  0  0  0  0
 15 17  1  0  0  0  0
 16 18  1  0  0  0  0
 17 19  2  0  0  0  0
 18 20  2  0  0  0  0
 20 21  1  0  0  0  0
 21 22  1  0  0  0  0
 22 23  2  0  0  0  0
 22 24  1  0  0  0  0
 24 25  1  0  0  0  0
 24 26  2  0  0  0  0
 25 27  1  0  0  0  0
 26 28  1  0  0  0  0
 27 29  1  0  0  0  0
 28 30  1  0  0  0  0
 29 31  2  0  0  0  0
 30 32  2  0  0  0  0
  7  8  1  0  0  0  0
 10 12  1  0  0  0  0
 19 20  1  0  0  0  0
 27 28  2  0  0  0  0
 31 32  1  0  0  0  0
M  END
>  <Molecule Name>
EN300-45146616_EN300-147337

$$$$
EN300-196368_EN300-105059
Actelion Java MolfileCreator 1.0

 35 39  0  0  1  0  0  0  0  0999 V2000
    1.4941    3.6374   -0.0000 Cl  0  0  0  0  0  0  0  0  0  0  0  0
    2.3601    3.1374   -0.0000 C   0  0  0  0  0  0  0  0  0  0  0  0
    2.3601    2.1374   -0.0000 C   0  0  0  0  0  0  0  0  0  0  0  0
    3.2261    3.6374   -0.0000 C   0  0  0  0  0  0  0  0  0  0  0  0
    3.1865    1.6917   -0.0000 C   0  0  0  0  0  0  0  0  0  0  0  0
    4.0921    3.1374   -0.0000 C   0  0  0  0  0  0  0  0  0  0  0  0
    4.0921    2.1374   -0.0000 C   0  0  0  0  0  0  0  0  0  0  0  0
    4.8987    1.6717   -0.0000 C   0  0  0  0  0  0  0  0  0  0  0  0
    4.8606    2.6937   -0.0000 F   0  0  0  0  0  0  0  0  0  0  0  0
    5.8242    2.1374   -0.0000 C   0  0  0  0  0  0  0  0  0  0  0  0
    4.9582    0.6374   -0.0000 C   0  0  0  0  0  0  0  0  0  0  0  0
    6.9757    1.4067   -0.0000 C   0  0  0  0  0  0  0  0  0  0  0  0
    6.1667    0.0055   -0.0000 C   0  0  0  0  0  0  0  0  0  0  0  0
    6.0622    1.0000   -0.0000 N   0  0  0  0  0  0  0  0  0  0  0  0
    7.6449    0.6636   -0.0000 C   0  0  0  0  0  0  0  0  0  0  0  0
    7.1449   -0.2024   -0.0000 C   0  0  0  0  0  0  0  0  0  0  0  0
    5.2940    1.4435   -0.0000 C   0  0  0  0  0  0  0  0  0  0  0  0
    5.1962    2.5000   -0.0000 O   0  0  0  0  0  0  0  0  0  0  0  0
    4.3301    1.0000   -0.0000 C   0  0  0  0  0  0  0  0  0  0  0  0
    3.5456    1.4151   -0.0000 C   0  0  0  0  0  0  0  0  0  0  0  0
    4.3301    0.0000   -0.0000 C   0  0  0  0  0  0  0  0  0  0  0  0
    2.5981    1.0000   -0.0000 C   0  0  0  0  0  0  0  0  0  0  0  0
    3.4641   -0.5000   -0.0000 C   0  0  0  0  0  0  0  0  0  0  0  0
    2.5981   -0.0000   -0.0000 C   0  0  0  0  0  0  0  0  0  0  0  0
    1.7321   -0.5000   -0.0000 N   0  0  0  0  0  0  0  0  0  0  0  0
    0.8660   -0.0000   -0.0000 C   0  0  0  0  0  0  0  0  0  0  0  0
    0.8660    1.0000   -0.0000 O   0  0  0  0  0  0  0  0  0  0  0  0
    0.0000   -0.5000   -0.0000 C   0  0  0  0  0  0  0  0  0  0  0  0
   -0.8660    0.0000   -0.0000 C   0  0  0  0  0  0  0  0  0  0  0  0
   -0.0000   -1.5000   -0.0000 C   0  0  0  0  0  0  0  0  0  0  0  0
   -0.8660    1.0000   -0.0000 O   0  0  0  0  0  0  0  0  0  0  0  0
   -1.7321   -0.5000   -0.0000 C   0  0  0  0  0  0  0  0  0  0  0  0
   -0.8660   -2.0000   -0.0000 C   0  0  0  0  0  0  0  0  0  0  0  0
    0.8660   -2.0000   -0.0000 C   0  0  0  0  0  0  0  0  0  0  0  0
   -1.7321   -1.5000   -0.0000 C   0  0  0  0  0  0  0  0  0  0  0  0
  1  2  1  0  0  0  0
  2  3  2  0  0  0  0
  2  4  1  0  0  0  0
  3  5  1  0  0  0  0
  4  6  2  0  0  0  0
  5  7  2  0  0  0  0
  8  7  1  0  0  0  0
  8  9  1  6  0  0  0
  8 10  1  0  0  0  0
  8 11  1  0  0  0  0
 12 10  1  0  0  0  0
 13 11  1  0  0  0  0
 12 14  1  6  0  0  0
 12 15  1  0  0  0  0
 13 16  1  0  0  0  0
 14 17  1  0  0  0  0
 17 18  2  0  0  0  0
 17 19  1  0  0  0  0
 19 20  2  0  0  0  0
 19 21  1  0  0  0  0
 20 22  1  0  0  0  0
 21 23  2  0  0  0  0
 22 24  2  0  0  0  0
 24 25  1  0  0  0  0
 25 26  1  0  0  0  0
 26 27  2  0  0  0  0
 26 28  1  0  0  0  0
 28 29  2  0  0  0  0
 28 30  1  0  0  0  0
 29 31  1  0  0  0  0
 29 32  1  0  0  0  0
 30 33  2  0  0  0  0
 30 34  1  0  0  0  0
 32 35  2  0  0  0  0
  6  7  1  0  0  0  0
 13 14  1  6  0  0  0
 15 16  1  0  0  0  0
 23 24  1  0  0  0  0
 33 35  1  0  0  0  0
M  END
>  <Molecule Name>
EN300-196368_EN300-105059

$$$$
EN300-37405791_EN300-78097
Actelion Java MolfileCreator 1.0

 36 40  0  0  0  0  0  0  0  0999 V2000
    6.9282    1.5000   -0.0000 Br  0  0  0  0  0  0  0  0  0  0  0  0
    6.0622    1.0000   -0.0000 C   0  0  0  0  0  0  0  0  0  0  0  0
    5.1962    1.5000   -0.0000 C   0  0  0  0  0  0  0  0  0  0  0  0
    6.0622   -0.0000   -0.0000 C   0  0  0  0  0  0  0  0  0  0  0  0
    4.3301    1.0000   -0.0000 C   0  0  0  0  0  0  0  0  0  0  0  0
    5.1962   -0.5000   -0.0000 C   0  0  0  0  0  0  0  0  0  0  0  0
    3.4641    1.5000   -0.0000 N   0  0  0  0  0  0  0  0  0  0  0  0
    4.3301   -0.0000   -0.0000 C   0  0  0  0  0  0  0  0  0  0  0  0
    2.5981    1.0000   -0.0000 C   0  0  0  0  0  0  0  0  0  0  0  0
    3.4641   -0.5000   -0.0000 C   0  0  0  0  0  0  0  0  0  0  0  0
    2.5981   -0.0000   -0.0000 C   0  0  0  0  0  0  0  0  0  0  0  0
    3.4641   -1.5000   -0.0000 O   0  0  0  0  0  0  0  0  0  0  0  0
    1.7321   -0.5000   -0.0000 C   0  0  0  0  0  0  0  0  0  0  0  0
    1.7321   -1.5000   -0.0000 O   0  0  0  0  0  0  0  0  0  0  0  0
    0.8660   -0.0000   -0.0000 N   0  0  0  0  0  0  0  0  0  0  0  0
    0.0000   -0.5000   -0.0000 C   0  0  0  0  0  0  0  0  0  0  0  0
   -0.8660    0.0000   -0.0000 C   0  0  0  0  0  0  0  0  0  0  0  0
   -0.0000   -1.5000   -0.0000 C   0  0  0  0  0  0  0  0  0  0  0  0
   -1.7321   -0.5000   -0.0000 C   0  0  0  0  0  0  0  0  0  0  0  0
   -0.8660   -2.0000   -0.0000 C   0  0  0  0  0  0  0  0  0  0  0  0
   -1.7321   -1.5000   -0.0000 C   0  0  0  0  0  0  0  0  0  0  0  0
   -2.5981   -2.0000   -0.0000 C   0  0  0  0  0  0  0  0  0  0  0  0
   -3.4641   -1.5000   -0.0000 O   0  0  0  0  0  0  0  0  0  0  0  0
   -2.5981   -3.0000   -0.0000 N   0  0  0  0  0  0  0  0  0  0  0  0
   -3.4071   -3.5878   -0.0000 C   0  0  0  0  0  0  0  0  0  0  0  0
   -1.7891   -3.5878   -0.0000 C   0  0  0  0  0  0  0  0  0  0  0  0
   -3.0981   -4.5388   -0.0000 C   0  0  0  0  0  0  0  0  0  0  0  0
   -4.3852   -3.3799   -0.0000 C   0  0  0  0  0  0  0  0  0  0  0  0
   -2.0981   -4.5388   -0.0000 C   0  0  0  0  0  0  0  0  0  0  0  0
   -3.7672   -5.2820   -0.0000 N   0  0  0  0  0  0  0  0  0  0  0  0
   -5.0544   -4.1230   -0.0000 C   0  0  0  0  0  0  0  0  0  0  0  0
   -4.7454   -5.0741   -0.0000 C   0  0  0  0  0  0  0  0  0  0  0  0
   -6.0325   -3.9151   -0.0000 C   0  0  0  0  0  0  0  0  0  0  0  0
   -6.7016   -4.6583   -0.0000 O   0  0  0  0  0  0  0  0  0  0  0  0
   -6.3415   -2.9641   -0.0000 O   0  0  0  0  0  0  0  0  0  0  0  0
   -7.3197   -2.7561   -0.0000 C   0  0  0  0  0  0  0  0  0  0  0  0
  1  2  1  0  0  0  0
  2  3  2  0  0  0  0
  2  4  1  0  0  0  0
  3  5  1  0  0  0  0
  4  6  2  0  0  0  0
  5  7  2  0  0  0  0
  5  8  1  0  0  0  0
  7  9  1  0  0  0  0
  8 10  2  0  0  0  0
  9 11  2  0  0  0  0
 10 12  1  0  0  0  0
 11 13  1  0  0  0  0
 13 14  2  0  0  0  0
 13 15  1  0  0  0  0
 15 16  1  0  0  0  0
 16 17  2  0  0  0  0
 16 18  1  0  0  0  0
 17 19  1  0  0  0  0
 18 20  2  0  0  0  0
 19 21  2  0  0  0  0
 21 22  1  0  0  0  0
 22 23  2  0  0  0  0
 22 24  1  0  0  0  0
 24 25  1  0  0  0  0
 24 26  1  0  0  0  0
 25 27  2  0  0  0  0
 25 28  1  0  0  0  0
 26 29  1  0  0  0  0
 27 30  1  0  0  0  0
 28 31  2  0  0  0  0
 30 32  2  0  0  0  0
 31 33  1  0  0  0  0
 33 34  2  0  0  0  0
 33 35  1  0  0  0  0
 35 36  1  0  0  0  0
  6  8  1  0  0  0  0
 10 11  1  0  0  0  0
 20 21  1  0  0  0  0
 27 29  1  0  0  0  0
 31 32  1  0  0  0  0
M  END
>  <Molecule Name>
EN300-37405791_EN300-78097

$$$$
EN300-1707774_EN300-142817
Actelion Java MolfileCreator 1.0

 30 33  0  0  0  0  0  0  0  0999 V2000
    3.4641    2.5000   -0.0000 O   0  0  0  0  0  0  0  0  0  0  0  0
    3.4641    1.5000   -0.0000 C   0  0  0  0  0  0  0  0  0  0  0  0
    2.5981    1.0000   -0.0000 N   0  0  0  0  0  0  0  0  0  0  0  0
    4.3301    1.0000   -0.0000 C   0  0  0  0  0  0  0  0  0  0  0  0
    2.5981   -0.0000   -0.0000 C   0  0  0  0  0  0  0  0  0  0  0  0
    4.3301   -0.0000   -0.0000 C   0  0  0  0  0  0  0  0  0  0  0  0
    5.1962    1.5000   -0.0000 C   0  0  0  0  0  0  0  0  0  0  0  0
    3.4641   -0.5000   -0.0000 N   0  0  0  0  0  0  0  0  0  0  0  0
    1.7321   -0.5000   -0.0000 C   0  0  0  0  0  0  0  0  0  0  0  0
    5.1962   -0.5000   -0.0000 C   0  0  0  0  0  0  0  0  0  0  0  0
    6.0622    1.0000   -0.0000 C   0  0  0  0  0  0  0  0  0  0  0  0
    1.7321   -1.5000   -0.0000 O   0  0  0  0  0  0  0  0  0  0  0  0
    0.8660   -0.0000   -0.0000 N   0  0  0  0  0  0  0  0  0  0  0  0
    6.0622    0.0000   -0.0000 C   0  0  0  0  0  0  0  0  0  0  0  0
    0.0000   -0.5000   -0.0000 C   0  0  0  0  0  0  0  0  0  0  0  0
   -0.8660    0.0000   -0.0000 C   0  0  0  0  0  0  0  0  0  0  0  0
   -0.0000   -1.5000   -0.0000 C   0  0  0  0  0  0  0  0  0  0  0  0
   -1.7321   -0.5000   -0.0000 C   0  0  0  0  0  0  0  0  0  0  0  0
   -0.8660   -2.0000   -0.0000 C   0  0  0  0  0  0  0  0  0  0  0  0
   -1.7321   -1.5000   -0.0000 C   0  0  0  0  0  0  0  0  0  0  0  0
   -2.5981   -2.0000   -0.0000 C   0  0  0  0  0  0  0  0  0  0  0  0
   -3.4641   -1.5000   -0.0000 O   0  0  0  0  0  0  0  0  0  0  0  0
   -2.5981   -3.0000   -0.0000 N   0  0  0  0  0  0  0  0  0  0  0  0
   -3.3052   -3.7071   -0.0000 C   0  0  0  0  0  0  0  0  0  0  0  0
   -1.8910   -3.7071   -0.0000 C   0  0  0  0  0  0  0  0  0  0  0  0
   -2.5981   -4.4142   -0.0000 C   0  0  0  0  0  0  0  0  0  0  0  0
   -2.5981   -5.4142   -0.0000 O   0  0  0  0  0  0  0  0  0  0  0  0
   -3.4641   -5.9142   -0.0000 C   0  0  0  0  0  0  0  0  0  0  0  0
   -4.3301   -5.4142   -0.0000 O   0  0  0  0  0  0  0  0  0  0  0  0
   -3.4641   -6.9142   -0.0000 N   0  0  0  0  0  0  0  0  0  0  0  0
  1  2  2  0  0  0  0
  2  3  1  0  0  0  0
  2  4  1  0  0  0  0
  3  5  1  0  0  0  0
  4  6  2  0  0  0  0
  4  7  1  0  0  0  0
  5  8  2  0  0  0  0
  5  9  1  0  0  0  0
  6 10  1  0  0  0  0
  7 11  2  0  0  0  0
  9 12  2  0  0  0  0
  9 13  1  0  0  0  0
 10 14  2  0  0  0  0
 13 15  1  0  0  0  0
 15 16  2  0  0  0  0
 15 17  1  0  0  0  0
 16 18  1  0  0  0  0
 17 19  2  0  0  0  0
 18 20  2  0  0  0  0
 20 21  1  0  0  0  0
 21 22  2  0  0  0  0
 21 23  1  0  0  0  0
 23 24  1  0  0  0  0
 23 25  1  0  0  0  0
 24 26  1  0  0  0  0
 26 27  1  0  0  0  0
 27 28  1  0  0  0  0
 28 29  2  0  0  0  0
 28 30  1  0  0  0  0
  6  8  1  0  0  0  0
 11 14  1  0  0  0  0
 19 20  1  0  0  0  0
 25 26  1  0  0  0  0
M  END
>  <Molecule Name>
EN300-1707774_EN300-142817

$$$$
EN300-7437890_EN300-1129689
Actelion Java MolfileCreator 1.0

 32 36  0  0  0  0  0  0  0  0999 V2000
    6.6808    1.2024   -0.0000 O   0  0  0  0  0  0  0  0  0  0  0  0
    5.6808    1.2024   -0.0000 C   0  0  0  0  0  0  0  0  0  0  0  0
    5.1808    0.3364   -0.0000 N   0  0  0  0  0  0  0  0  0  0  0  0
    5.1808    2.0685   -0.0000 C   0  0  0  0  0  0  0  0  0  0  0  0
    4.1808    0.3364   -0.0000 C   0  0  0  0  0  0  0  0  0  0  0  0
    4.1808    2.0685   -0.0000 C   0  0  0  0  0  0  0  0  0  0  0  0
    3.6808    1.2024   -0.0000 N   0  0  0  0  0  0  0  0  0  0  0  0
    3.5116   -0.4067   -0.0000 C   0  0  0  0  0  0  0  0  0  0  0  0
    2.7026    0.9945   -0.0000 N   0  0  0  0  0  0  0  0  0  0  0  0
    2.5981   -0.0000   -0.0000 C   0  0  0  0  0  0  0  0  0  0  0  0
    1.7321   -0.5000   -0.0000 C   0  0  0  0  0  0  0  0  0  0  0  0
    1.7321   -1.5000   -0.0000 O   0  0  0  0  0  0  0  0  0  0  0  0
    0.8660   -0.0000   -0.0000 N   0  0  0  0  0  0  0  0  0  0  0  0
    0.0000   -0.5000   -0.0000 C   0  0  0  0  0  0  0  0  0  0  0  0
   -0.8660    0.0000   -0.0000 C   0  0  0  0  0  0  0  0  0  0  0  0
   -0.0000   -1.5000   -0.0000 C   0  0  0  0  0  0  0  0  0  0  0  0
   -1.7321   -0.5000   -0.0000 C   0  0  0  0  0  0  0  0  0  0  0  0
   -0.8660   -2.0000   -0.0000 C   0  0  0  0  0  0  0  0  0  0  0  0
   -1.7321   -1.5000   -0.0000 C   0  0  0  0  0  0  0  0  0  0  0  0
   -2.5981   -2.0000   -0.0000 C   0  0  0  0  0  0  0  0  0  0  0  0
   -3.4641   -1.5000   -0.0000 O   0  0  0  0  0  0  0  0  0  0  0  0
   -2.5981   -3.0000   -0.0000 N   0  0  0  0  0  0  0  0  0  0  0  0
   -3.3052   -3.7071   -0.0000 C   0  0  0  0  0  0  0  0  0  0  0  0
   -1.8910   -3.7071   -0.0000 C   0  0  0  0  0  0  0  0  0  0  0  0
   -2.5981   -4.4142   -0.0000 C   0  0  0  0  0  0  0  0  0  0  0  0
   -2.5981   -5.4142   -0.0000 C   0  0  0  0  0  0  0  0  0  0  0  0
   -3.4071   -6.0020   -0.0000 N   0  0  0  0  0  0  0  0  0  0  0  0
   -1.7891   -6.0020   -0.0000 N   0  0  0  0  0  0  0  0  0  0  0  0
   -3.0981   -6.9531   -0.0000 N   0  0  0  0  0  0  0  0  0  0  0  0
   -2.0981   -6.9531   -0.0000 C   0  0  0  0  0  0  0  0  0  0  0  0
   -0.8380   -5.6930   -0.0000 C   0  0  0  0  0  0  0  0  0  0  0  0
   -1.5103   -7.7621   -0.0000 O   0  0  0  0  0  0  0  0  0  0  0  0
  1  2  2  0  0  0  0
  2  3  1  0  0  0  0
  2  4  1  0  0  0  0
  3  5  1  0  0  0  0
  4  6  2  0  0  0  0
  5  7  1  0  0  0  0
  5  8  2  0  0  0  0
  7  9  1  0  0  0  0
  8 10  1  0  0  0  0
 10 11  1  0  0  0  0
 11 12  2  0  0  0  0
 11 13  1  0  0  0  0
 13 14  1  0  0  0  0
 14 15  2  0  0  0  0
 14 16  1  0  0  0  0
 15 17  1  0  0  0  0
 16 18  2  0  0  0  0
 17 19  2  0  0  0  0
 19 20  1  0  0  0  0
 20 21  2  0  0  0  0
 20 22  1  0  0  0  0
 22 23  1  0  0  0  0
 22 24  1  0  0  0  0
 23 25  1  0  0  0  0
 25 26  1  0  0  0  0
 26 27  2  0  0  0  0
 26 28  1  0  0  0  0
 27 29  1  0  0  0  0
 28 30  1  0  0  0  0
 28 31  1  0  0  0  0
 30 32  2  0  0  0  0
  6  7  1  0  0  0  0
  9 10  2  0  0  0  0
 18 19  1  0  0  0  0
 24 25  1  0  0  0  0
 29 30  1  0  0  0  0
M  END
>  <Molecule Name>
EN300-7437890_EN300-1129689

$$$$
EN300-52806_EN300-6509447
Actelion Java MolfileCreator 1.0

 39 43  0  0  0  0  0  0  0  0999 V2000
    1.4612  -10.9625   -0.0000 Cl  0  0  0  0  0  0  0  0  0  0  0  0
    1.6691   -9.9844   -0.0000 C   0  0  0  0  0  0  0  0  0  0  0  0
    2.6201   -9.6754   -0.0000 C   0  0  0  0  0  0  0  0  0  0  0  0
    0.9259   -9.3152   -0.0000 C   0  0  0  0  0  0  0  0  0  0  0  0
    3.4862  -10.1754   -0.0000 N   0  0  0  0  0  0  0  0  0  0  0  0
    2.8281   -8.6972   -0.0000 C   0  0  0  0  0  0  0  0  0  0  0  0
    1.1339   -8.3371   -0.0000 C   0  0  0  0  0  0  0  0  0  0  0  0
    4.2293   -9.5062   -0.0000 C   0  0  0  0  0  0  0  0  0  0  0  0
    3.8226   -8.5927   -0.0000 C   0  0  0  0  0  0  0  0  0  0  0  0
    2.0849   -8.0281   -0.0000 C   0  0  0  0  0  0  0  0  0  0  0  0
    0.3907   -7.6680   -0.0000 Cl  0  0  0  0  0  0  0  0  0  0  0  0
    5.2238   -9.6108   -0.0000 C   0  0  0  0  0  0  0  0  0  0  0  0
    4.4104   -7.7837   -0.0000 C   0  0  0  0  0  0  0  0  0  0  0  0
    5.8116   -8.8017   -0.0000 C   0  0  0  0  0  0  0  0  0  0  0  0
    5.4049   -7.8882   -0.0000 N   0  0  0  0  0  0  0  0  0  0  0  0
    5.9927   -7.0792   -0.0000 C   0  0  0  0  0  0  0  0  0  0  0  0
    6.9872   -7.1837   -0.0000 O   0  0  0  0  0  0  0  0  0  0  0  0
    5.5859   -6.1656   -0.0000 C   0  0  0  0  0  0  0  0  0  0  0  0
    6.1737   -5.3566   -0.0000 C   0  0  0  0  0  0  0  0  0  0  0  0
    4.5914   -6.0611   -0.0000 C   0  0  0  0  0  0  0  0  0  0  0  0
    5.7670   -4.4431   -0.0000 C   0  0  0  0  0  0  0  0  0  0  0  0
    4.1847   -5.1476   -0.0000 C   0  0  0  0  0  0  0  0  0  0  0  0
    4.7725   -4.3385   -0.0000 C   0  0  0  0  0  0  0  0  0  0  0  0
    4.3657   -3.4250   -0.0000 N   0  0  0  0  0  0  0  0  0  0  0  0
    4.9535   -2.6160   -0.0000 C   0  0  0  0  0  0  0  0  0  0  0  0
    5.9480   -2.7205   -0.0000 O   0  0  0  0  0  0  0  0  0  0  0  0
    4.5468   -1.7024   -0.0000 C   0  0  0  0  0  0  0  0  0  0  0  0
    5.0468   -0.8364   -0.0000 N   0  0  0  0  0  0  0  0  0  0  0  0
    3.5686   -1.4945   -0.0000 C   0  0  0  0  0  0  0  0  0  0  0  0
    4.3776   -0.0933   -0.0000 C   0  0  0  0  0  0  0  0  0  0  0  0
    3.4641   -0.5000   -0.0000 C   0  0  0  0  0  0  0  0  0  0  0  0
    2.5981   -0.0000   -0.0000 N   0  0  0  0  0  0  0  0  0  0  0  0
    1.7321   -0.5000   -0.0000 C   0  0  0  0  0  0  0  0  0  0  0  0
    1.7321   -1.5000   -0.0000 O   0  0  0  0  0  0  0  0  0  0  0  0
    0.8660   -0.0000   -0.0000 O   0  0  0  0  0  0  0  0  0  0  0  0
    0.0000   -0.5000   -0.0000 C   0  0  0  0  0  0  0  0  0  0  0  0
    0.5000   -1.3660   -0.0000 C   0  0  0  0  0  0  0  0  0  0  0  0
   -0.8660   -1.0000   -0.0000 C   0  0  0  0  0  0  0  0  0  0  0  0
   -0.5000    0.3660   -0.0000 C   0  0  0  0  0  0  0  0  0  0  0  0
  1  2  1  0  0  0  0
  2  3  2  0  0  0  0
  2  4  1  0  0  0  0
  3  5  1  0  0  0  0
  3  6  1  0  0  0  0
  4  7  2  0  0  0  0
  5  8  1  0  0  0  0
  6  9  1  0  0  0  0
  6 10  2  0  0  0  0
  7 11  1  0  0  0  0
  8 12  1  0  0  0  0
  9 13  1  0  0  0  0
 12 14  1  0  0  0  0
 13 15  1  0  0  0  0
 15 16  1  0  0  0  0
 16 17  2  0  0  0  0
 16 18  1  0  0  0  0
 18 19  2  0  0  0  0
 18 20  1  0  0  0  0
 19 21  1  0  0  0  0
 20 22  2  0  0  0  0
 21 23  2  0  0  0  0
 23 24  1  0  0  0  0
 24 25  1  0  0  0  0
 25 26  2  0  0  0  0
 25 27  1  0  0  0  0
 27 28  1  0  0  0  0
 27 29  2  0  0  0  0
 28 30  1  0  0  0  0
 29 31  1  0  0  0  0
 31 32  1  0  0  0  0
 32 33  1  0  0  0  0
 33 34  2  0  0  0  0
 33 35  1  0  0  0  0
 35 36  1  0  0  0  0
 36 37  1  0  0  0  0
 36 38  1  0  0  0  0
 36 39  1  0  0  0  0
  7 10  1  0  0  0  0
  8  9  2  0  0  0  0
 14 15  1  0  0  0  0
 22 23  1  0  0  0  0
 30 31  2  0  0  0  0
M  END
>  <Molecule Name>
EN300-52806_EN300-6509447

$$$$
EN300-201237_EN300-62174
Actelion Java MolfileCreator 1.0

 36 40  0  0  1  0  0  0  0  0999 V2000
    9.5263   -2.0000   -0.0000 F   0  0  0  0  0  0  0  0  0  0  0  0
    8.6603   -1.5000   -0.0000 C   0  0  0  0  0  0  0  0  0  0  0  0
    8.6603   -0.5000   -0.0000 C   0  0  0  0  0  0  0  0  0  0  0  0
    7.7942   -2.0000   -0.0000 C   0  0  0  0  0  0  0  0  0  0  0  0
    7.7942    0.0000   -0.0000 C   0  0  0  0  0  0  0  0  0  0  0  0
    6.9282   -1.5000   -0.0000 C   0  0  0  0  0  0  0  0  0  0  0  0
    6.9282   -0.5000   -0.0000 C   0  0  0  0  0  0  0  0  0  0  0  0
    7.7942    1.0000   -0.0000 C   0  0  0  0  0  0  0  0  0  0  0  0
    6.0622   -2.0000   -0.0000 C   0  0  0  0  0  0  0  0  0  0  0  0
    6.0622    0.0000   -0.0000 C   0  0  0  0  0  0  0  0  0  0  0  0
    6.9282    1.5000   -0.0000 C   0  0  0  0  0  0  0  0  0  0  0  0
    6.0622    1.0000   -0.0000 N   0  0  0  0  0  0  0  0  0  0  0  0
    5.1962    1.5000   -0.0000 C   0  0  0  0  0  0  0  0  0  0  0  0
    5.1962    2.5000   -0.0000 O   0  0  0  0  0  0  0  0  0  0  0  0
    4.3301    1.0000   -0.0000 C   0  0  0  0  0  0  0  0  0  0  0  0
    3.4641    1.5000   -0.0000 C   0  0  0  0  0  0  0  0  0  0  0  0
    4.3301    0.0000   -0.0000 C   0  0  0  0  0  0  0  0  0  0  0  0
    2.5981    1.0000   -0.0000 C   0  0  0  0  0  0  0  0  0  0  0  0
    3.4641   -0.5000   -0.0000 C   0  0  0  0  0  0  0  0  0  0  0  0
    2.5981   -0.0000   -0.0000 C   0  0  0  0  0  0  0  0  0  0  0  0
    1.7321   -0.5000   -0.0000 N   0  0  0  0  0  0  0  0  0  0  0  0
    0.8660   -0.0000   -0.0000 C   0  0  0  0  0  0  0  0  0  0  0  0
    0.8660    1.0000   -0.0000 O   0  0  0  0  0  0  0  0  0  0  0  0
    0.0000   -0.5000   -0.0000 C   0  0  0  0  0  0  0  0  0  0  0  0
   -0.8660    0.0000   -0.0000 C   0  0  0  0  0  0  0  0  0  0  0  0
   -0.0000   -1.5000   -0.0000 C   0  0  0  0  0  0  0  0  0  0  0  0
   -1.7321   -0.5000   -0.0000 C   0  0  0  0  0  0  0  0  0  0  0  0
   -0.8660   -2.0000   -0.0000 C   0  0  0  0  0  0  0  0  0  0  0  0
   -1.7321   -1.5000   -0.0000 N   0  0  0  0  0  0  0  0  0  0  0  0
   -2.5981    0.0000   -0.0000 N   0  0  0  0  0  0  0  0  0  0  0  0
   -2.5981    1.0000   -0.0000 C   0  0  0  0  0  0  0  0  0  0  0  0
   -3.4641   -0.5000   -0.0000 C   0  0  0  0  0  0  0  0  0  0  0  0
   -3.4641    1.5000   -0.0000 C   0  0  0  0  0  0  0  0  0  0  0  0
   -1.7321    1.5000   -0.0000 C   0  0  0  0  0  0  0  0  0  0  0  0
   -4.3301    0.0000   -0.0000 C   0  0  0  0  0  0  0  0  0  0  0  0
   -4.3301    1.0000   -0.0000 C   0  0  0  0  0  0  0  0  0  0  0  0
  1  2  1  0  0  0  0
  2  3  2  0  0  0  0
  2  4  1  0  0  0  0
  3  5  1  0  0  0  0
  4  6  2  0  0  0  0
  5  7  2  0  0  0  0
  5  8  1  0  0  0  0
  6  9  1  0  0  0  0
  7 10  1  0  0  0  0
  8 11  1  0  0  0  0
 10 12  1  0  0  0  0
 12 13  1  0  0  0  0
 13 14  2  0  0  0  0
 13 15  1  0  0  0  0
 15 16  2  0  0  0  0
 15 17  1  0  0  0  0
 16 18  1  0  0  0  0
 17 19  2  0  0  0  0
 18 20  2  0  0  0  0
 20 21  1  0  0  0  0
 21 22  1  0  0  0  0
 22 23  2  0  0  0  0
 22 24  1  0  0  0  0
 24 25  2  0  0  0  0
 24 26  1  0  0  0  0
 25 27  1  0  0  0  0
 26 28  2  0  0  0  0
 27 29  2  0  0  0  0
 27 30  1  0  0  0  0
 31 30  1  0  0  0  0
 30 32  1  0  0  0  0
 31 33  1  0  0  0  0
 31 34  1  6  0  0  0
 32 35  1  0  0  0  0
 33 36  1  0  0  0  0
  6  7  1  0  0  0  0
 11 12  1  0  0  0  0
 19 20  1  0  0  0  0
 28 29  1  0  0  0  0
 35 36  1  0  0  0  0
M  END
>  <Molecule Name>
EN300-201237_EN300-62174

$$$$
EN300-365303_EN300-9492535
Actelion Java MolfileCreator 1.0

 35 39  0  0  0  0  0  0  0  0999 V2000
   15.5885    2.2500   -0.0000 Cl  0  0  0  0  0  0  0  0  0  0  0  0
   14.2894    1.5000   -0.0000 C   0  0  0  0  0  0  0  0  0  0  0  0
   12.9904    2.2500   -0.0000 C   0  0  0  0  0  0  0  0  0  0  0  0
   14.2894    0.0000   -0.0000 C   0  0  0  0  0  0  0  0  0  0  0  0
   11.6913    1.5000   -0.0000 C   0  0  0  0  0  0  0  0  0  0  0  0
   12.9904    3.7500   -0.0000 C   0  0  0  0  0  0  0  0  0  0  0  0
   12.9904   -0.7500   -0.0000 C   0  0  0  0  0  0  0  0  0  0  0  0
   11.6913    0.0000   -0.0000 C   0  0  0  0  0  0  0  0  0  0  0  0
   10.3923    2.2500   -0.0000 C   0  0  0  0  0  0  0  0  0  0  0  0
   10.3923   -0.7500   -0.0000 C   0  0  0  0  0  0  0  0  0  0  0  0
    9.0933    1.5000   -0.0000 N   0  0  0  0  0  0  0  0  0  0  0  0
    9.0933    0.0000   -0.0000 C   0  0  0  0  0  0  0  0  0  0  0  0
    7.7942    2.2500   -0.0000 C   0  0  0  0  0  0  0  0  0  0  0  0
    7.7942    3.7500   -0.0000 O   0  0  0  0  0  0  0  0  0  0  0  0
    6.4952    1.5000   -0.0000 C   0  0  0  0  0  0  0  0  0  0  0  0
    5.1962    2.2500   -0.0000 C   0  0  0  0  0  0  0  0  0  0  0  0
    6.4952    0.0000   -0.0000 C   0  0  0  0  0  0  0  0  0  0  0  0
    3.8971    1.5000   -0.0000 C   0  0  0  0  0  0  0  0  0  0  0  0
    5.1962   -0.7500   -0.0000 C   0  0  0  0  0  0  0  0  0  0  0  0
    3.8971   -0.0000   -0.0000 C   0  0  0  0  0  0  0  0  0  0  0  0
    2.5981   -0.7500   -0.0000 N   0  0  0  0  0  0  0  0  0  0  0  0
    1.2990   -0.0000   -0.0000 C   0  0  0  0  0  0  0  0  0  0  0  0
    1.2990    1.5000   -0.0000 O   0  0  0  0  0  0  0  0  0  0  0  0
    0.0000   -0.7500   -0.0000 C   0  0  0  0  0  0  0  0  0  0  0  0
   -1.3703   -0.1399   -0.0000 N   0  0  0  0  0  0  0  0  0  0  0  0
   -0.1568   -2.2418   -0.0000 C   0  0  0  0  0  0  0  0  0  0  0  0
   -2.3740   -1.2546   -0.0000 N   0  0  0  0  0  0  0  0  0  0  0  0
    0.8469   -3.3565   -0.0000 C   0  0  0  0  0  0  0  0  0  0  0  0
   -1.6240   -2.5537   -0.0000 C   0  0  0  0  0  0  0  0  0  0  0  0
    2.3141   -3.0446   -0.0000 F   0  0  0  0  0  0  0  0  0  0  0  0
    0.3834   -4.7831   -0.0000 C   0  0  0  0  0  0  0  0  0  0  0  0
   -2.0875   -3.9802   -0.0000 C   0  0  0  0  0  0  0  0  0  0  0  0
   -1.0838   -5.0950   -0.0000 C   0  0  0  0  0  0  0  0  0  0  0  0
   -1.5474   -6.5215   -0.0000 O   0  0  0  0  0  0  0  0  0  0  0  0
   -0.5437   -7.6363   -0.0000 C   0  0  0  0  0  0  0  0  0  0  0  0
  1  2  1  0  0  0  0
  2  3  2  0  0  0  0
  2  4  1  0  0  0  0
  3  5  1  0  0  0  0
  3  6  1  0  0  0  0
  4  7  2  0  0  0  0
  5  8  2  0  0  0  0
  5  9  1  0  0  0  0
  8 10  1  0  0  0  0
  9 11  1  0  0  0  0
 10 12  1  0  0  0  0
 11 13  1  0  0  0  0
 13 14  2  0  0  0  0
 13 15  1  0  0  0  0
 15 16  2  0  0  0  0
 15 17  1  0  0  0  0
 16 18  1  0  0  0  0
 17 19  2  0  0  0  0
 18 20  2  0  0  0  0
 20 21  1  0  0  0  0
 21 22  1  0  0  0  0
 22 23  2  0  0  0  0
 22 24  1  0  0  0  0
 24 25  2  0  0  0  0
 24 26  1  0  0  0  0
 25 27  1  0  0  0  0
 26 28  2  0  0  0  0
 26 29  1  0  0  0  0
 28 30  1  0  0  0  0
 28 31  1  0  0  0  0
 29 32  2  0  0  0  0
 31 33  2  0  0  0  0
 33 34  1  0  0  0  0
 34 35  1  0  0  0  0
  7  8  1  0  0  0  0
 11 12  1  0  0  0  0
 19 20  1  0  0  0  0
 27 29  1  0  0  0  0
 32 33  1  0  0  0  0
M  END
>  <Molecule Name>
EN300-365303_EN300-9492535

$$$$
EN300-3151207_EN300-7438912
Actelion Java MolfileCreator 1.0

 36 40  0  0  1  0  0  0  0  0999 V2000
   10.3172    0.8158   -0.0000 O   0  0  0  0  0  0  0  0  0  0  0  0
    9.3661    1.1248   -0.0000 C   0  0  0  0  0  0  0  0  0  0  0  0
    9.1582    2.1030   -0.0000 O   0  0  0  0  0  0  0  0  0  0  0  0
    8.6230    0.4557   -0.0000 N   0  0  0  0  0  0  0  0  0  0  0  0
    8.2072    2.4120   -0.0000 C   0  0  0  0  0  0  0  0  0  0  0  0
    7.6449    0.6636   -0.0000 C   0  0  0  0  0  0  0  0  0  0  0  0
    8.7275   -0.5388   -0.0000 C   0  0  0  0  0  0  0  0  0  0  0  0
    7.8982    1.4609   -0.0000 C   0  0  0  0  0  0  0  0  0  0  0  0
    7.2561    2.7210   -0.0000 C   0  0  0  0  0  0  0  0  0  0  0  0
    8.5162    3.3630   -0.0000 C   0  0  0  0  0  0  0  0  0  0  0  0
    7.1449   -0.2024   -0.0000 C   0  0  0  0  0  0  0  0  0  0  0  0
    6.9757    1.4067   -0.0000 C   0  0  0  0  0  0  0  0  0  0  0  0
    7.8140   -0.9456   -0.0000 C   0  0  0  0  0  0  0  0  0  0  0  0
    6.1667    0.0055   -0.0000 C   0  0  0  0  0  0  0  0  0  0  0  0
    6.0622    1.0000   -0.0000 N   0  0  0  0  0  0  0  0  0  0  0  0
    5.1962    1.5000   -0.0000 C   0  0  0  0  0  0  0  0  0  0  0  0
    5.1962    2.5000   -0.0000 O   0  0  0  0  0  0  0  0  0  0  0  0
    4.3301    1.0000   -0.0000 C   0  0  0  0  0  0  0  0  0  0  0  0
    3.4641    1.5000   -0.0000 C   0  0  0  0  0  0  0  0  0  0  0  0
    4.3301    0.0000   -0.0000 C   0  0  0  0  0  0  0  0  0  0  0  0
    2.5981    1.0000   -0.0000 C   0  0  0  0  0  0  0  0  0  0  0  0
    3.4641   -0.5000   -0.0000 C   0  0  0  0  0  0  0  0  0  0  0  0
    2.5981   -0.0000   -0.0000 C   0  0  0  0  0  0  0  0  0  0  0  0
    1.7321   -0.5000   -0.0000 N   0  0  0  0  0  0  0  0  0  0  0  0
    0.8660   -0.0000   -0.0000 C   0  0  0  0  0  0  0  0  0  0  0  0
    0.8660    1.0000   -0.0000 O   0  0  0  0  0  0  0  0  0  0  0  0
    0.0000   -0.5000   -0.0000 C   0  0  0  0  0  0  0  0  0  0  0  0
   -0.9135   -0.0933   -0.0000 N   0  0  0  0  0  0  0  0  0  0  0  0
   -0.1045   -1.4945   -0.0000 C   0  0  0  0  0  0  0  0  0  0  0  0
   -1.5827   -0.8364   -0.0000 N   0  0  0  0  0  0  0  0  0  0  0  0
   -1.0827   -1.7024   -0.0000 C   0  0  0  0  0  0  0  0  0  0  0  0
    0.6386   -2.1637   -0.0000 C   0  0  0  0  0  0  0  0  0  0  0  0
   -2.5827   -0.8364   -0.0000 C   0  0  0  0  0  0  0  0  0  0  0  0
   -1.5827   -2.5685   -0.0000 C   0  0  0  0  0  0  0  0  0  0  0  0
   -3.0827   -1.7024   -0.0000 C   0  0  0  0  0  0  0  0  0  0  0  0
   -2.5827   -2.5685   -0.0000 C   0  0  0  0  0  0  0  0  0  0  0  0
  1  2  2  0  0  0  0
  2  3  1  0  0  0  0
  2  4  1  0  0  0  0
  3  5  1  0  0  0  0
  6  4  1  6  0  0  0
  4  7  1  0  0  0  0
  5  8  1  0  0  0  0
  5  9  1  0  0  0  0
  5 10  1  0  0  0  0
 11  6  1  0  0  0  0
  6 12  1  0  0  0  0
  7 13  1  0  0  0  0
 11 14  1  6  0  0  0
 12 15  1  0  0  0  0
 15 16  1  0  0  0  0
 16 17  2  0  0  0  0
 16 18  1  0  0  0  0
 18 19  2  0  0  0  0
 18 20  1  0  0  0  0
 19 21  1  0  0  0  0
 20 22  2  0  0  0  0
 21 23  2  0  0  0  0
 23 24  1  0  0  0  0
 24 25  1  0  0  0  0
 25 26  2  0  0  0  0
 25 27  1  0  0  0  0
 27 28  2  0  0  0  0
 27 29  1  0  0  0  0
 28 30  1  0  0  0  0
 29 31  2  0  0  0  0
 29 32  1  0  0  0  0
 30 33  1  0  0  0  0
 31 34  1  0  0  0  0
 33 35  1  0  0  0  0
 34 36  1  0  0  0  0
 11 13  1  0  0  0  0
 14 15  1  0  0  0  0
 22 23  1  0  0  0  0
 30 31  1  0  0  0  0
 35 36  1  0  0  0  0
M  END
>  <Molecule Name>
EN300-3151207_EN300-7438912

$$$$
EN300-172748_EN300-736093
Actelion Java MolfileCreator 1.0

 33 36  0  0  0  0  0  0  0  0999 V2000
    6.4952    1.5000   -0.0000 S   0  0  0  0  0  0  0  0  0  0  0  0
    7.9952    1.5000   -0.0000 O   0  0  0  0  0  0  0  0  0  0  0  0
    7.2452    2.7990   -0.0000 O   0  0  0  0  0  0  0  0  0  0  0  0
    5.1962    2.2500   -0.0000 N   0  0  0  0  0  0  0  0  0  0  0  0
    6.4952    0.0000   -0.0000 N   0  0  0  0  0  0  0  0  0  0  0  0
    3.8971    1.5000   -0.0000 C   0  0  0  0  0  0  0  0  0  0  0  0
    5.1962   -0.7500   -0.0000 C   0  0  0  0  0  0  0  0  0  0  0  0
    7.7942   -0.7500   -0.0000 C   0  0  0  0  0  0  0  0  0  0  0  0
    3.8971   -0.0000   -0.0000 C   0  0  0  0  0  0  0  0  0  0  0  0
    2.5981    2.2500   -0.0000 C   0  0  0  0  0  0  0  0  0  0  0  0
    2.5981   -0.7500   -0.0000 C   0  0  0  0  0  0  0  0  0  0  0  0
    2.5981   -2.2500   -0.0000 O   0  0  0  0  0  0  0  0  0  0  0  0
    1.2990   -0.0000   -0.0000 N   0  0  0  0  0  0  0  0  0  0  0  0
    0.0000   -0.7500   -0.0000 C   0  0  0  0  0  0  0  0  0  0  0  0
   -1.2990    0.0000   -0.0000 C   0  0  0  0  0  0  0  0  0  0  0  0
   -0.0000   -2.2500   -0.0000 C   0  0  0  0  0  0  0  0  0  0  0  0
   -2.5981   -0.7500   -0.0000 C   0  0  0  0  0  0  0  0  0  0  0  0
   -1.2990   -3.0000   -0.0000 C   0  0  0  0  0  0  0  0  0  0  0  0
   -2.5981   -2.2500   -0.0000 C   0  0  0  0  0  0  0  0  0  0  0  0
   -3.8971   -3.0000   -0.0000 C   0  0  0  0  0  0  0  0  0  0  0  0
   -5.1962   -2.2500   -0.0000 O   0  0  0  0  0  0  0  0  0  0  0  0
   -3.8971   -4.5000   -0.0000 N   0  0  0  0  0  0  0  0  0  0  0  0
   -5.1962   -5.2500   -0.0000 C   0  0  0  0  0  0  0  0  0  0  0  0
   -2.5981   -5.2500   -0.0000 C   0  0  0  0  0  0  0  0  0  0  0  0
   -5.1962   -6.7500   -0.0000 C   0  0  0  0  0  0  0  0  0  0  0  0
   -6.4952   -4.5000   -0.0000 C   0  0  0  0  0  0  0  0  0  0  0  0
   -2.5981   -6.7500   -0.0000 C   0  0  0  0  0  0  0  0  0  0  0  0
   -3.8971   -7.5000   -0.0000 O   0  0  0  0  0  0  0  0  0  0  0  0
   -6.4952   -7.5000   -0.0000 C   0  0  0  0  0  0  0  0  0  0  0  0
   -7.7942   -5.2500   -0.0000 C   0  0  0  0  0  0  0  0  0  0  0  0
   -7.7942   -6.7500   -0.0000 C   0  0  0  0  0  0  0  0  0  0  0  0
   -9.0933   -4.5000   -0.0000 C   0  0  0  0  0  0  0  0  0  0  0  0
  -10.3923   -3.7500   -0.0000 C   0  0  0  0  0  0  0  0  0  0  0  0
  1  2  2  0  0  0  0
  1  3  2  0  0  0  0
  1  4  1  0  0  0  0
  1  5  1  0  0  0  0
  4  6  2  0  0  0  0
  5  7  1  0  0  0  0
  5  8  1  0  0  0  0
  6  9  1  0  0  0  0
  6 10  1  0  0  0  0
  9 11  1  0  0  0  0
 11 12  2  0  0  0  0
 11 13  1  0  0  0  0
 13 14  1  0  0  0  0
 14 15  2  0  0  0  0
 14 16  1  0  0  0  0
 15 17  1  0  0  0  0
 16 18  2  0  0  0  0
 17 19  2  0  0  0  0
 19 20  1  0  0  0  0
 20 21  2  0  0  0  0
 20 22  1  0  0  0  0
 22 23  1  0  0  0  0
 22 24  1  0  0  0  0
 23 25  2  0  0  0  0
 23 26  1  0  0  0  0
 24 27  1  0  0  0  0
 25 28  1  0  0  0  0
 25 29  1  0  0  0  0
 26 30  2  0  0  0  0
 29 31  2  0  0  0  0
 30 32  1  0  0  0  0
 32 33  3  0  0  0  0
  7  9  2  0  0  0  0
 18 19  1  0  0  0  0
 27 28  1  0  0  0  0
 30 31  1  0  0  0  0
M  END
>  <Molecule Name>
EN300-172748_EN300-736093

$$$$
EN300-6814003_EN300-7461568
Actelion Java MolfileCreator 1.0

 34 38  0  0  0  0  0  0  0  0999 V2000
   14.2733    2.1918   -0.0000 Br  0  0  0  0  0  0  0  0  0  0  0  0
   12.8061    2.5037   -0.0000 C   0  0  0  0  0  0  0  0  0  0  0  0
   12.1960    3.8740   -0.0000 N   0  0  0  0  0  0  0  0  0  0  0  0
   11.6914    1.5000   -0.0000 C   0  0  0  0  0  0  0  0  0  0  0  0
   10.7042    3.7172   -0.0000 N   0  0  0  0  0  0  0  0  0  0  0  0
   10.3923    2.2500   -0.0000 C   0  0  0  0  0  0  0  0  0  0  0  0
   11.6914    0.0000   -0.0000 C   0  0  0  0  0  0  0  0  0  0  0  0
    9.7005    4.8319   -0.0000 C   0  0  0  0  0  0  0  0  0  0  0  0
    9.0933    1.5000   -0.0000 N   0  0  0  0  0  0  0  0  0  0  0  0
   10.3923   -0.7500   -0.0000 C   0  0  0  0  0  0  0  0  0  0  0  0
    7.7942    2.2500   -0.0000 C   0  0  0  0  0  0  0  0  0  0  0  0
    9.0933    0.0000   -0.0000 C   0  0  0  0  0  0  0  0  0  0  0  0
    7.7942    3.7500   -0.0000 O   0  0  0  0  0  0  0  0  0  0  0  0
    6.4952    1.5000   -0.0000 C   0  0  0  0  0  0  0  0  0  0  0  0
    5.1962    2.2500   -0.0000 C   0  0  0  0  0  0  0  0  0  0  0  0
    6.4952    0.0000   -0.0000 C   0  0  0  0  0  0  0  0  0  0  0  0
    3.8971    1.5000   -0.0000 C   0  0  0  0  0  0  0  0  0  0  0  0
    5.1962   -0.7500   -0.0000 C   0  0  0  0  0  0  0  0  0  0  0  0
    3.8971   -0.0000   -0.0000 C   0  0  0  0  0  0  0  0  0  0  0  0
    2.5981   -0.7500   -0.0000 N   0  0  0  0  0  0  0  0  0  0  0  0
    1.2990   -0.0000   -0.0000 C   0  0  0  0  0  0  0  0  0  0  0  0
    1.2990    1.5000   -0.0000 O   0  0  0  0  0  0  0  0  0  0  0  0
    0.0000   -0.7500   -0.0000 C   0  0  0  0  0  0  0  0  0  0  0  0
   -1.2990    0.0000   -0.0000 C   0  0  0  0  0  0  0  0  0  0  0  0
   -0.0000   -2.2500   -0.0000 C   0  0  0  0  0  0  0  0  0  0  0  0
   -2.5981   -0.7500   -0.0000 N   0  0  0  0  0  0  0  0  0  0  0  0
   -1.2990   -3.0000   -0.0000 C   0  0  0  0  0  0  0  0  0  0  0  0
   -2.5981   -2.2500   -0.0000 C   0  0  0  0  0  0  0  0  0  0  0  0
   -1.2990   -4.5000   -0.0000 C   0  0  0  0  0  0  0  0  0  0  0  0
   -3.8971   -3.0000   -0.0000 C   0  0  0  0  0  0  0  0  0  0  0  0
   -2.5981   -5.2500   -0.0000 S   0  0  0  0  0  0  0  0  0  0  0  0
   -3.8971   -4.5000   -0.0000 C   0  0  0  0  0  0  0  0  0  0  0  0
   -3.3481   -6.5490   -0.0000 O   0  0  0  0  0  0  0  0  0  0  0  0
   -1.8481   -6.5490   -0.0000 O   0  0  0  0  0  0  0  0  0  0  0  0
  1  2  1  0  0  0  0
  2  3  2  0  0  0  0
  2  4  1  0  0  0  0
  3  5  1  0  0  0  0
  4  6  2  0  0  0  0
  4  7  1  0  0  0  0
  5  8  1  0  0  0  0
  6  9  1  0  0  0  0
  7 10  1  0  0  0  0
  9 11  1  0  0  0  0
  9 12  1  0  0  0  0
 11 13  2  0  0  0  0
 11 14  1  0  0  0  0
 14 15  2  0  0  0  0
 14 16  1  0  0  0  0
 15 17  1  0  0  0  0
 16 18  2  0  0  0  0
 17 19  2  0  0  0  0
 19 20  1  0  0  0  0
 20 21  1  0  0  0  0
 21 22  2  0  0  0  0
 21 23  1  0  0  0  0
 23 24  2  0  0  0  0
 23 25  1  0  0  0  0
 24 26  1  0  0  0  0
 25 27  2  0  0  0  0
 26 28  2  0  0  0  0
 27 29  1  0  0  0  0
 28 30  1  0  0  0  0
 29 31  1  0  0  0  0
 30 32  1  0  0  0  0
 31 33  2  0  0  0  0
 31 34  2  0  0  0  0
  5  6  1  0  0  0  0
 10 12  1  0  0  0  0
 18 19  1  0  0  0  0
 27 28  1  0  0  0  0
 31 32  1  0  0  0  0
M  END
>  <Molecule Name>
EN300-6814003_EN300-7461568

$$$$
EN300-201237_EN300-21722
Actelion Java MolfileCreator 1.0

 32 35  0  0  0  0  0  0  0  0999 V2000
    9.5263   -2.0000   -0.0000 F   0  0  0  0  0  0  0  0  0  0  0  0
    8.6603   -1.5000   -0.0000 C   0  0  0  0  0  0  0  0  0  0  0  0
    8.6603   -0.5000   -0.0000 C   0  0  0  0  0  0  0  0  0  0  0  0
    7.7942   -2.0000   -0.0000 C   0  0  0  0  0  0  0  0  0  0  0  0
    7.7942    0.0000   -0.0000 C   0  0  0  0  0  0  0  0  0  0  0  0
    6.9282   -1.5000   -0.0000 C   0  0  0  0  0  0  0  0  0  0  0  0
    6.9282   -0.5000   -0.0000 C   0  0  0  0  0  0  0  0  0  0  0  0
    7.7942    1.0000   -0.0000 C   0  0  0  0  0  0  0  0  0  0  0  0
    6.0622   -2.0000   -0.0000 C   0  0  0  0  0  0  0  0  0  0  0  0
    6.0622    0.0000   -0.0000 C   0  0  0  0  0  0  0  0  0  0  0  0
    6.9282    1.5000   -0.0000 C   0  0  0  0  0  0  0  0  0  0  0  0
    6.0622    1.0000   -0.0000 N   0  0  0  0  0  0  0  0  0  0  0  0
    5.1962    1.5000   -0.0000 C   0  0  0  0  0  0  0  0  0  0  0  0
    5.1962    2.5000   -0.0000 O   0  0  0  0  0  0  0  0  0  0  0  0
    4.3301    1.0000   -0.0000 C   0  0  0  0  0  0  0  0  0  0  0  0
    3.4641    1.5000   -0.0000 C   0  0  0  0  0  0  0  0  0  0  0  0
    4.3301    0.0000   -0.0000 C   0  0  0  0  0  0  0  0  0  0  0  0
    2.5981    1.0000   -0.0000 C   0  0  0  0  0  0  0  0  0  0  0  0
    3.4641   -0.5000   -0.0000 C   0  0  0  0  0  0  0  0  0  0  0  0
    2.5981   -0.0000   -0.0000 C   0  0  0  0  0  0  0  0  0  0  0  0
    1.7321   -0.5000   -0.0000 N   0  0  0  0  0  0  0  0  0  0  0  0
    0.8660   -0.0000   -0.0000 C   0  0  0  0  0  0  0  0  0  0  0  0
    0.8660    1.0000   -0.0000 O   0  0  0  0  0  0  0  0  0  0  0  0
    0.0000   -0.5000   -0.0000 C   0  0  0  0  0  0  0  0  0  0  0  0
   -0.8660    0.0000   -0.0000 C   0  0  0  0  0  0  0  0  0  0  0  0
   -0.0000   -1.5000   -0.0000 C   0  0  0  0  0  0  0  0  0  0  0  0
   -1.7321   -0.5000   -0.0000 C   0  0  0  0  0  0  0  0  0  0  0  0
   -0.8660   -2.0000   -0.0000 C   0  0  0  0  0  0  0  0  0  0  0  0
   -2.5981    0.0000   -0.0000 O   0  0  0  0  0  0  0  0  0  0  0  0
   -1.7321   -1.5000   -0.0000 C   0  0  0  0  0  0  0  0  0  0  0  0
   -3.4641   -0.5000   -0.0000 C   0  0  0  0  0  0  0  0  0  0  0  0
   -2.5981   -2.0000   -0.0000 C   0  0  0  0  0  0  0  0  0  0  0  0
  1  2  1  0  0  0  0
  2  3  2  0  0  0  0
  2  4  1  0  0  0  0
  3  5  1  0  0  0  0
  4  6  2  0  0  0  0
  5  7  2  0  0  0  0
  5  8  1  0  0  0  0
  6  9  1  0  0  0  0
  7 10  1  0  0  0  0
  8 11  1  0  0  0  0
 10 12  1  0  0  0  0
 12 13  1  0  0  0  0
 13 14  2  0  0  0  0
 13 15  1  0  0  0  0
 15 16  2  0  0  0  0
 15 17  1  0  0  0  0
 16 18  1  0  0  0  0
 17 19  2  0  0  0  0
 18 20  2  0  0  0  0
 20 21  1  0  0  0  0
 21 22  1  0  0  0  0
 22 23  2  0  0  0  0
 22 24  1  0  0  0  0
 24 25  2  0  0  0  0
 24 26  1  0  0  0  0
 25 27  1  0  0  0  0
 26 28  2  0  0  0  0
 27 29  1  0  0  0  0
 27 30  2  0  0  0  0
 29 31  1  0  0  0  0
 30 32  1  0  0  0  0
  6  7  1  0  0  0  0
 11 12  1  0  0  0  0
 19 20  1  0  0  0  0
 28 30  1  0  0  0  0
M  END
>  <Molecule Name>
EN300-201237_EN300-21722

$$$$
EN300-20867218_EN300-373553
Actelion Java MolfileCreator 1.0

 40 44  0  0  0  0  0  0  0  0999 V2000
    3.4641   -1.5000   -0.0000 O   0  0  0  0  0  0  0  0  0  0  0  0
    3.4641   -0.5000   -0.0000 C   0  0  0  0  0  0  0  0  0  0  0  0
    4.3301   -0.0000   -0.0000 N   0  0  0  0  0  0  0  0  0  0  0  0
    2.5981   -0.0000   -0.0000 C   0  0  0  0  0  0  0  0  0  0  0  0
    4.3301    1.0000   -0.0000 C   0  0  0  0  0  0  0  0  0  0  0  0
    1.7321   -0.5000   -0.0000 C   0  0  0  0  0  0  0  0  0  0  0  0
    2.5981    1.0000   -0.0000 C   0  0  0  0  0  0  0  0  0  0  0  0
    3.4641    1.5000   -0.0000 N   0  0  0  0  0  0  0  0  0  0  0  0
    5.1962    1.5000   -0.0000 C   0  0  0  0  0  0  0  0  0  0  0  0
    1.7321   -1.5000   -0.0000 O   0  0  0  0  0  0  0  0  0  0  0  0
    0.8660   -0.0000   -0.0000 N   0  0  0  0  0  0  0  0  0  0  0  0
    6.0622    1.0000   -0.0000 N   0  0  0  0  0  0  0  0  0  0  0  0
    5.1962    2.5000   -0.0000 C   0  0  0  0  0  0  0  0  0  0  0  0
    0.0000   -0.5000   -0.0000 C   0  0  0  0  0  0  0  0  0  0  0  0
    6.9282    1.5000   -0.0000 C   0  0  0  0  0  0  0  0  0  0  0  0
    6.0622    3.0000   -0.0000 C   0  0  0  0  0  0  0  0  0  0  0  0
   -0.8660    0.0000   -0.0000 C   0  0  0  0  0  0  0  0  0  0  0  0
   -0.0000   -1.5000   -0.0000 C   0  0  0  0  0  0  0  0  0  0  0  0
    6.9282    2.5000   -0.0000 N   0  0  0  0  0  0  0  0  0  0  0  0
   -1.7321   -0.5000   -0.0000 C   0  0  0  0  0  0  0  0  0  0  0  0
   -0.8660   -2.0000   -0.0000 C   0  0  0  0  0  0  0  0  0  0  0  0
   -1.7321   -1.5000   -0.0000 C   0  0  0  0  0  0  0  0  0  0  0  0
   -2.5981   -2.0000   -0.0000 C   0  0  0  0  0  0  0  0  0  0  0  0
   -3.4641   -1.5000   -0.0000 O   0  0  0  0  0  0  0  0  0  0  0  0
   -2.5981   -3.0000   -0.0000 N   0  0  0  0  0  0  0  0  0  0  0  0
   -3.3052   -3.7071   -0.0000 C   0  0  0  0  0  0  0  0  0  0  0  0
   -1.8910   -3.7071   -0.0000 C   0  0  0  0  0  0  0  0  0  0  0  0
   -2.5981   -4.4142   -0.0000 C   0  0  0  0  0  0  0  0  0  0  0  0
   -3.4641   -4.9142   -0.0000 N   0  0  0  0  0  0  0  0  0  0  0  0
   -1.7321   -4.9142   -0.0000 C   0  0  0  0  0  0  0  0  0  0  0  0
   -4.3301   -4.4142   -0.0000 C   0  0  0  0  0  0  0  0  0  0  0  0
   -3.4641   -5.9142   -0.0000 C   0  0  0  0  0  0  0  0  0  0  0  0
   -1.7321   -5.9142   -0.0000 C   0  0  0  0  0  0  0  0  0  0  0  0
   -5.1962   -4.9142   -0.0000 O   0  0  0  0  0  0  0  0  0  0  0  0
   -4.3301   -3.4142   -0.0000 O   0  0  0  0  0  0  0  0  0  0  0  0
   -2.5981   -6.4142   -0.0000 C   0  0  0  0  0  0  0  0  0  0  0  0
   -5.1962   -2.9142   -0.0000 C   0  0  0  0  0  0  0  0  0  0  0  0
   -5.6962   -3.7802   -0.0000 C   0  0  0  0  0  0  0  0  0  0  0  0
   -6.0622   -2.4142   -0.0000 C   0  0  0  0  0  0  0  0  0  0  0  0
   -4.6962   -2.0482   -0.0000 C   0  0  0  0  0  0  0  0  0  0  0  0
  1  2  2  0  0  0  0
  2  3  1  0  0  0  0
  2  4  1  0  0  0  0
  3  5  1  0  0  0  0
  4  6  1  0  0  0  0
  4  7  2  0  0  0  0
  5  8  2  0  0  0  0
  5  9  1  0  0  0  0
  6 10  2  0  0  0  0
  6 11  1  0  0  0  0
  9 12  2  0  0  0  0
  9 13  1  0  0  0  0
 11 14  1  0  0  0  0
 12 15  1  0  0  0  0
 13 16  2  0  0  0  0
 14 17  2  0  0  0  0
 14 18  1  0  0  0  0
 15 19  2  0  0  0  0
 17 20  1  0  0  0  0
 18 21  2  0  0  0  0
 20 22  2  0  0  0  0
 22 23  1  0  0  0  0
 23 24  2  0  0  0  0
 23 25  1  0  0  0  0
 25 26  1  0  0  0  0
 25 27  1  0  0  0  0
 26 28  1  0  0  0  0
 28 29  1  0  0  0  0
 28 30  1  0  0  0  0
 29 31  1  0  0  0  0
 29 32  1  0  0  0  0
 30 33  1  0  0  0  0
 31 34  2  0  0  0  0
 31 35  1  0  0  0  0
 32 36  1  0  0  0  0
 35 37  1  0  0  0  0
 37 38  1  0  0  0  0
 37 39  1  0  0  0  0
 37 40  1  0  0  0  0
  7  8  1  0  0  0  0
 16 19  1  0  0  0  0
 21 22  1  0  0  0  0
 27 28  1  0  0  0  0
 33 36  1  0  0  0  0
M  END
>  <Molecule Name>
EN300-20867218_EN300-373553

$$$$
EN300-6730004_EN300-85147
Actelion Java MolfileCreator 1.0

 34 38  0  0  0  0  0  0  0  0999 V2000
    6.0622    1.0000   -0.0000 O   0  0  0  0  0  0  0  0  0  0  0  0
    5.1962    1.5000   -0.0000 C   0  0  0  0  0  0  0  0  0  0  0  0
    5.1962    2.5000   -0.0000 N   0  0  0  0  0  0  0  0  0  0  0  0
    4.3301    1.0000   -0.0000 C   0  0  0  0  0  0  0  0  0  0  0  0
    4.2952    2.9339   -0.0000 C   0  0  0  0  0  0  0  0  0  0  0  0
    6.0971    2.9339   -0.0000 C   0  0  0  0  0  0  0  0  0  0  0  0
    3.4641    1.5000   -0.0000 C   0  0  0  0  0  0  0  0  0  0  0  0
    4.3301    0.0000   -0.0000 C   0  0  0  0  0  0  0  0  0  0  0  0
    4.0727    3.9088   -0.0000 C   0  0  0  0  0  0  0  0  0  0  0  0
    6.3196    3.9088   -0.0000 C   0  0  0  0  0  0  0  0  0  0  0  0
    2.5981    1.0000   -0.0000 C   0  0  0  0  0  0  0  0  0  0  0  0
    3.4641   -0.5000   -0.0000 C   0  0  0  0  0  0  0  0  0  0  0  0
    4.6962    4.6906   -0.0000 C   0  0  0  0  0  0  0  0  0  0  0  0
    5.6962    4.6906   -0.0000 C   0  0  0  0  0  0  0  0  0  0  0  0
    2.5981   -0.0000   -0.0000 C   0  0  0  0  0  0  0  0  0  0  0  0
    4.1962    5.5567   -0.0000 C   0  0  0  0  0  0  0  0  0  0  0  0
    6.1962    5.5567   -0.0000 C   0  0  0  0  0  0  0  0  0  0  0  0
    1.7321   -0.5000   -0.0000 N   0  0  0  0  0  0  0  0  0  0  0  0
    4.6962    6.4227   -0.0000 C   0  0  0  0  0  0  0  0  0  0  0  0
    5.6962    6.4227   -0.0000 C   0  0  0  0  0  0  0  0  0  0  0  0
    0.8660   -0.0000   -0.0000 C   0  0  0  0  0  0  0  0  0  0  0  0
    0.8660    1.0000   -0.0000 O   0  0  0  0  0  0  0  0  0  0  0  0
    0.0000   -0.5000   -0.0000 C   0  0  0  0  0  0  0  0  0  0  0  0
   -0.8660    0.0000   -0.0000 C   0  0  0  0  0  0  0  0  0  0  0  0
   -0.0000   -1.5000   -0.0000 C   0  0  0  0  0  0  0  0  0  0  0  0
   -1.7321   -0.5000   -0.0000 C   0  0  0  0  0  0  0  0  0  0  0  0
   -0.8660   -2.0000   -0.0000 C   0  0  0  0  0  0  0  0  0  0  0  0
   -2.5981    0.0000   -0.0000 C   0  0  0  0  0  0  0  0  0  0  0  0
   -1.7321   -1.5000   -0.0000 C   0  0  0  0  0  0  0  0  0  0  0  0
   -2.7026    0.9945   -0.0000 N   0  0  0  0  0  0  0  0  0  0  0  0
   -3.5116   -0.4067   -0.0000 N   0  0  0  0  0  0  0  0  0  0  0  0
   -3.6808    1.2024   -0.0000 O   0  0  0  0  0  0  0  0  0  0  0  0
   -4.1808    0.3364   -0.0000 C   0  0  0  0  0  0  0  0  0  0  0  0
   -5.1753    0.2319   -0.0000 C   0  0  0  0  0  0  0  0  0  0  0  0
  1  2  2  0  0  0  0
  2  3  1  0  0  0  0
  2  4  1  0  0  0  0
  3  5  1  0  0  0  0
  3  6  1  0  0  0  0
  4  7  2  0  0  0  0
  4  8  1  0  0  0  0
  5  9  1  0  0  0  0
  6 10  1  0  0  0  0
  7 11  1  0  0  0  0
  8 12  2  0  0  0  0
  9 13  1  0  0  0  0
 10 14  1  0  0  0  0
 11 15  2  0  0  0  0
 13 16  1  0  0  0  0
 14 17  1  0  0  0  0
 15 18  1  0  0  0  0
 16 19  2  0  0  0  0
 17 20  2  0  0  0  0
 18 21  1  0  0  0  0
 21 22  2  0  0  0  0
 21 23  1  0  0  0  0
 23 24  2  0  0  0  0
 23 25  1  0  0  0  0
 24 26  1  0  0  0  0
 25 27  2  0  0  0  0
 26 28  1  0  0  0  0
 26 29  2  0  0  0  0
 28 30  2  0  0  0  0
 28 31  1  0  0  0  0
 30 32  1  0  0  0  0
 31 33  2  0  0  0  0
 33 34  1  0  0  0  0
 12 15  1  0  0  0  0
 13 14  2  0  0  0  0
 19 20  1  0  0  0  0
 27 29  1  0  0  0  0
 32 33  1  0  0  0  0
M  END
>  <Molecule Name>
EN300-6730004_EN300-85147

$$$$
EN300-51524_EN300-7433804
Actelion Java MolfileCreator 1.0

 32 36  0  0  1  0  0  0  0  0999 V2000
    5.3971    4.0980   -0.0000 F   0  0  0  0  0  0  0  0  0  0  0  0
    5.3971    2.5981   -0.0000 C   0  0  0  0  0  0  0  0  0  0  0  0
    4.0981    3.3480   -0.0000 F   0  0  0  0  0  0  0  0  0  0  0  0
    4.6471    1.2990   -0.0000 C   0  0  0  0  0  0  0  0  0  0  0  0
    6.8971    2.5981   -0.0000 C   0  0  0  0  0  0  0  0  0  0  0  0
    3.8971   -0.0000   -0.0000 C   0  0  0  0  0  0  0  0  0  0  0  0
    5.3971   -0.0000   -0.0000 C   0  0  0  0  0  0  0  0  0  0  0  0
    7.6471    1.2990   -0.0000 C   0  0  0  0  0  0  0  0  0  0  0  0
    2.5981   -0.7500   -0.0000 C   0  0  0  0  0  0  0  0  0  0  0  0
    6.8971   -0.0000   -0.0000 C   0  0  0  0  0  0  0  0  0  0  0  0
    2.5981   -2.2500   -0.0000 O   0  0  0  0  0  0  0  0  0  0  0  0
    1.2990   -0.0000   -0.0000 N   0  0  0  0  0  0  0  0  0  0  0  0
    0.0000   -0.7500   -0.0000 C   0  0  0  0  0  0  0  0  0  0  0  0
   -1.2990    0.0000   -0.0000 C   0  0  0  0  0  0  0  0  0  0  0  0
   -0.0000   -2.2500   -0.0000 C   0  0  0  0  0  0  0  0  0  0  0  0
   -2.5981   -0.7500   -0.0000 C   0  0  0  0  0  0  0  0  0  0  0  0
   -1.2990   -3.0000   -0.0000 C   0  0  0  0  0  0  0  0  0  0  0  0
   -2.5981   -2.2500   -0.0000 C   0  0  0  0  0  0  0  0  0  0  0  0
   -3.8971   -3.0000   -0.0000 C   0  0  0  0  0  0  0  0  0  0  0  0
   -5.1962   -2.2500   -0.0000 O   0  0  0  0  0  0  0  0  0  0  0  0
   -3.8971   -4.5000   -0.0000 N   0  0  0  0  0  0  0  0  0  0  0  0
   -5.1962   -5.2500   -0.0000 C   0  0  0  0  0  0  0  0  0  0  0  0
   -2.5981   -5.2500   -0.0000 C   0  0  0  0  0  0  0  0  0  0  0  0
   -5.1962   -6.7500   -0.0000 C   0  0  0  0  0  0  0  0  0  0  0  0
   -2.5981   -6.7500   -0.0000 C   0  0  0  0  0  0  0  0  0  0  0  0
   -6.4952   -7.5000   -0.0000 C   0  0  0  0  0  0  0  0  0  0  0  0
   -3.8971   -7.5000   -0.0000 C   0  0  0  0  0  0  0  0  0  0  0  0
   -7.8655   -6.8899   -0.0000 O   0  0  0  0  0  0  0  0  0  0  0  0
   -6.6520   -8.9918   -0.0000 N   0  0  0  0  0  0  0  0  0  0  0  0
   -8.8692   -8.0046   -0.0000 N   0  0  0  0  0  0  0  0  0  0  0  0
   -8.1192   -9.3037   -0.0000 C   0  0  0  0  0  0  0  0  0  0  0  0
   -8.7293  -10.6740   -0.0000 C   0  0  0  0  0  0  0  0  0  0  0  0
  1  2  1  0  0  0  0
  2  3  1  0  0  0  0
  4  2  1  0  0  0  0
  2  5  1  0  0  0  0
  4  6  1  6  0  0  0
  7  4  1  0  0  0  0
  5  8  1  0  0  0  0
  6  9  1  6  0  0  0
  7 10  1  0  0  0  0
  9 11  2  0  0  0  0
  9 12  1  0  0  0  0
 12 13  1  0  0  0  0
 13 14  2  0  0  0  0
 13 15  1  0  0  0  0
 14 16  1  0  0  0  0
 15 17  2  0  0  0  0
 16 18  2  0  0  0  0
 18 19  1  0  0  0  0
 19 20  2  0  0  0  0
 19 21  1  0  0  0  0
 21 22  1  0  0  0  0
 21 23  1  0  0  0  0
 24 22  1  0  0  0  0
 23 25  1  0  0  0  0
 24 26  1  6  0  0  0
 24 27  1  0  0  0  0
 26 28  1  0  0  0  0
 26 29  2  0  0  0  0
 28 30  1  0  0  0  0
 29 31  1  0  0  0  0
 31 32  1  0  0  0  0
  7  6  1  6  0  0  0
  8 10  1  0  0  0  0
 17 18  1  0  0  0  0
 25 27  1  0  0  0  0
 30 31  2  0  0  0  0
M  END
>  <Molecule Name>
EN300-51524_EN300-7433804

$$$$
EN300-12453457_EN300-171812
Actelion Java MolfileCreator 1.0

 37 40  0  0  1  0  0  0  0  0999 V2000
    6.4956   -0.2749   -0.0000 F   0  0  0  0  0  0  0  0  0  0  0  0
    5.5820   -0.6817   -0.0000 C   0  0  0  0  0  0  0  0  0  0  0  0
    5.9887   -1.5952   -0.0000 F   0  0  0  0  0  0  0  0  0  0  0  0
    4.6685   -1.0884   -0.0000 F   0  0  0  0  0  0  0  0  0  0  0  0
    5.1753    0.2319   -0.0000 C   0  0  0  0  0  0  0  0  0  0  0  0
    4.1808    0.3364   -0.0000 N   0  0  0  0  0  0  0  0  0  0  0  0
    3.6808    1.2024   -0.0000 N   0  0  0  0  0  0  0  0  0  0  0  0
    3.5116   -0.4067   -0.0000 C   0  0  0  0  0  0  0  0  0  0  0  0
    2.7026    0.9945   -0.0000 C   0  0  0  0  0  0  0  0  0  0  0  0
    2.5981   -0.0000   -0.0000 C   0  0  0  0  0  0  0  0  0  0  0  0
    1.7321   -0.5000   -0.0000 C   0  0  0  0  0  0  0  0  0  0  0  0
    1.7321   -1.5000   -0.0000 O   0  0  0  0  0  0  0  0  0  0  0  0
    0.8660   -0.0000   -0.0000 N   0  0  0  0  0  0  0  0  0  0  0  0
    0.0000   -0.5000   -0.0000 C   0  0  0  0  0  0  0  0  0  0  0  0
   -0.8660    0.0000   -0.0000 C   0  0  0  0  0  0  0  0  0  0  0  0
   -0.0000   -1.5000   -0.0000 C   0  0  0  0  0  0  0  0  0  0  0  0
   -1.7321   -0.5000   -0.0000 C   0  0  0  0  0  0  0  0  0  0  0  0
   -0.8660   -2.0000   -0.0000 C   0  0  0  0  0  0  0  0  0  0  0  0
   -1.7321   -1.5000   -0.0000 C   0  0  0  0  0  0  0  0  0  0  0  0
   -2.5981   -2.0000   -0.0000 C   0  0  0  0  0  0  0  0  0  0  0  0
   -3.4641   -1.5000   -0.0000 O   0  0  0  0  0  0  0  0  0  0  0  0
   -2.5981   -3.0000   -0.0000 N   0  0  0  0  0  0  0  0  0  0  0  0
   -3.4641   -3.5000   -0.0000 C   0  0  0  0  0  0  0  0  0  0  0  0
   -1.7321   -3.5000   -0.0000 C   0  0  0  0  0  0  0  0  0  0  0  0
   -3.4641   -4.5000   -0.0000 C   0  0  0  0  0  0  0  0  0  0  0  0
   -1.7321   -4.5000   -0.0000 C   0  0  0  0  0  0  0  0  0  0  0  0
   -2.5981   -5.0000   -0.0000 O   0  0  0  0  0  0  0  0  0  0  0  0
   -3.4641   -5.8333   -0.0000 C   0  0  0  0  0  0  0  0  0  0  0  0
   -1.7321   -5.8333   -0.0000 C   0  0  0  0  0  0  0  0  0  0  0  0
   -2.5981   -6.3333   -0.0000 N   0  0  0  0  0  0  0  0  0  0  0  0
   -2.5981   -7.3333   -0.0000 C   0  0  0  0  0  0  0  0  0  0  0  0
   -1.7321   -7.8333   -0.0000 O   0  0  0  0  0  0  0  0  0  0  0  0
   -3.4641   -7.8333   -0.0000 O   0  0  0  0  0  0  0  0  0  0  0  0
   -3.4641   -8.8333   -0.0000 C   0  0  0  0  0  0  0  0  0  0  0  0
   -2.4641   -8.8333   -0.0000 C   0  0  0  0  0  0  0  0  0  0  0  0
   -3.4641   -9.8333   -0.0000 C   0  0  0  0  0  0  0  0  0  0  0  0
   -4.4641   -8.8333   -0.0000 C   0  0  0  0  0  0  0  0  0  0  0  0
  1  2  1  0  0  0  0
  2  3  1  0  0  0  0
  2  4  1  0  0  0  0
  2  5  1  0  0  0  0
  5  6  1  0  0  0  0
  6  7  1  0  0  0  0
  6  8  1  0  0  0  0
  7  9  2  0  0  0  0
  8 10  2  0  0  0  0
 10 11  1  0  0  0  0
 11 12  2  0  0  0  0
 11 13  1  0  0  0  0
 13 14  1  0  0  0  0
 14 15  2  0  0  0  0
 14 16  1  0  0  0  0
 15 17  1  0  0  0  0
 16 18  2  0  0  0  0
 17 19  2  0  0  0  0
 19 20  1  0  0  0  0
 20 21  2  0  0  0  0
 20 22  1  0  0  0  0
 22 23  1  0  0  0  0
 22 24  1  0  0  0  0
 25 23  1  0  0  0  0
 26 24  1  0  0  0  0
 25 27  1  0  0  0  0
 25 28  1  6  0  0  0
 26 29  1  6  0  0  0
 28 30  1  0  0  0  0
 30 31  1  0  0  0  0
 31 32  2  0  0  0  0
 31 33  1  0  0  0  0
 33 34  1  0  0  0  0
 34 35  1  0  0  0  0
 34 36  1  0  0  0  0
 34 37  1  0  0  0  0
  9 10  1  0  0  0  0
 18 19  1  0  0  0  0
 26 27  1  0  0  0  0
 29 30  1  0  0  0  0
M  END
>  <Molecule Name>
EN300-12453457_EN300-171812

$$$$
EN300-51216_EN300-383124
Actelion Java MolfileCreator 1.0

 35 39  0  0  0  0  0  0  0  0999 V2000
    5.0943   -0.0703   -0.0000 S   0  0  0  0  0  0  0  0  0  0  0  0
    4.1808    0.3364   -0.0000 C   0  0  0  0  0  0  0  0  0  0  0  0
    4.9898   -1.0649   -0.0000 C   0  0  0  0  0  0  0  0  0  0  0  0
    3.6808    1.2024   -0.0000 N   0  0  0  0  0  0  0  0  0  0  0  0
    3.5116   -0.4067   -0.0000 N   0  0  0  0  0  0  0  0  0  0  0  0
    4.0116   -1.2728   -0.0000 C   0  0  0  0  0  0  0  0  0  0  0  0
    5.7329   -1.7340   -0.0000 C   0  0  0  0  0  0  0  0  0  0  0  0
    2.7026    0.9945   -0.0000 C   0  0  0  0  0  0  0  0  0  0  0  0
    2.5981   -0.0000   -0.0000 C   0  0  0  0  0  0  0  0  0  0  0  0
    1.9595    1.6637   -0.0000 C   0  0  0  0  0  0  0  0  0  0  0  0
    1.7321   -0.5000   -0.0000 C   0  0  0  0  0  0  0  0  0  0  0  0
    1.7321   -1.5000   -0.0000 O   0  0  0  0  0  0  0  0  0  0  0  0
    0.8660   -0.0000   -0.0000 N   0  0  0  0  0  0  0  0  0  0  0  0
    0.0000   -0.5000   -0.0000 C   0  0  0  0  0  0  0  0  0  0  0  0
   -0.8660    0.0000   -0.0000 C   0  0  0  0  0  0  0  0  0  0  0  0
   -0.0000   -1.5000   -0.0000 C   0  0  0  0  0  0  0  0  0  0  0  0
   -1.7321   -0.5000   -0.0000 C   0  0  0  0  0  0  0  0  0  0  0  0
   -0.8660   -2.0000   -0.0000 C   0  0  0  0  0  0  0  0  0  0  0  0
   -1.7321   -1.5000   -0.0000 C   0  0  0  0  0  0  0  0  0  0  0  0
   -2.5981   -2.0000   -0.0000 C   0  0  0  0  0  0  0  0  0  0  0  0
   -3.4641   -1.5000   -0.0000 O   0  0  0  0  0  0  0  0  0  0  0  0
   -2.5981   -3.0000   -0.0000 N   0  0  0  0  0  0  0  0  0  0  0  0
   -3.4990   -3.4339   -0.0000 C   0  0  0  0  0  0  0  0  0  0  0  0
   -1.6971   -3.4339   -0.0000 C   0  0  0  0  0  0  0  0  0  0  0  0
   -3.7216   -4.4088   -0.0000 C   0  0  0  0  0  0  0  0  0  0  0  0
   -1.4746   -4.4088   -0.0000 C   0  0  0  0  0  0  0  0  0  0  0  0
   -3.0981   -5.1906   -0.0000 N   0  0  0  0  0  0  0  0  0  0  0  0
   -2.0981   -5.1906   -0.0000 C   0  0  0  0  0  0  0  0  0  0  0  0
   -3.5320   -6.0916   -0.0000 C   0  0  0  0  0  0  0  0  0  0  0  0
   -4.5292   -6.1663   -0.0000 C   0  0  0  0  0  0  0  0  0  0  0  0
   -2.9686   -6.9179   -0.0000 C   0  0  0  0  0  0  0  0  0  0  0  0
   -4.9630   -7.0673   -0.0000 C   0  0  0  0  0  0  0  0  0  0  0  0
   -3.4025   -7.8188   -0.0000 C   0  0  0  0  0  0  0  0  0  0  0  0
   -4.3997   -7.8935   -0.0000 C   0  0  0  0  0  0  0  0  0  0  0  0
   -4.8336   -8.7945   -0.0000 F   0  0  0  0  0  0  0  0  0  0  0  0
  1  2  1  0  0  0  0
  1  3  1  0  0  0  0
  2  4  2  0  0  0  0
  2  5  1  0  0  0  0
  3  6  2  0  0  0  0
  3  7  1  0  0  0  0
  4  8  1  0  0  0  0
  5  9  1  0  0  0  0
  8 10  1  0  0  0  0
  9 11  1  0  0  0  0
 11 12  2  0  0  0  0
 11 13  1  0  0  0  0
 13 14  1  0  0  0  0
 14 15  2  0  0  0  0
 14 16  1  0  0  0  0
 15 17  1  0  0  0  0
 16 18  2  0  0  0  0
 17 19  2  0  0  0  0
 19 20  1  0  0  0  0
 20 21  2  0  0  0  0
 20 22  1  0  0  0  0
 22 23  1  0  0  0  0
 22 24  1  0  0  0  0
 23 25  1  0  0  0  0
 24 26  1  0  0  0  0
 25 27  1  0  0  0  0
 26 28  1  0  0  0  0
 27 29  1  0  0  0  0
 29 30  2  0  0  0  0
 29 31  1  0  0  0  0
 30 32  1  0  0  0  0
 31 33  2  0  0  0  0
 32 34  2  0  0  0  0
 34 35  1  0  0  0  0
  5  6  1  0  0  0  0
  8  9  2  0  0  0  0
 18 19  1  0  0  0  0
 27 28  1  0  0  0  0
 33 34  1  0  0  0  0
M  END
>  <Molecule Name>
EN300-51216_EN300-383124

$$$$
EN300-37351152_EN300-39923905
Actelion Java MolfileCreator 1.0

 39 43  0  0  1  0  0  0  0  0999 V2000
   11.6914   -3.0000   -0.0000 S   0  0  0  0  0  0  0  0  0  0  0  0
   12.4413   -4.2990   -0.0000 O   0  0  0  0  0  0  0  0  0  0  0  0
   13.1913   -3.0000   -0.0000 O   0  0  0  0  0  0  0  0  0  0  0  0
   11.6914   -1.5000   -0.0000 C   0  0  0  0  0  0  0  0  0  0  0  0
   10.3923   -3.7500   -0.0000 C   0  0  0  0  0  0  0  0  0  0  0  0
   10.3923   -0.7500   -0.0000 C   0  0  0  0  0  0  0  0  0  0  0  0
    9.0933   -3.0000   -0.0000 C   0  0  0  0  0  0  0  0  0  0  0  0
   11.6914    0.0000   -0.0000 O   0  0  0  0  0  0  0  0  0  0  0  0
    9.0933    0.0000   -0.0000 C   0  0  0  0  0  0  0  0  0  0  0  0
    9.0933   -1.5000   -0.0000 C   0  0  0  0  0  0  0  0  0  0  0  0
   11.6914    1.5000   -0.0000 C   0  0  0  0  0  0  0  0  0  0  0  0
    9.0933    1.5000   -0.0000 N   0  0  0  0  0  0  0  0  0  0  0  0
   10.3923    2.2500   -0.0000 C   0  0  0  0  0  0  0  0  0  0  0  0
    7.7942    2.2500   -0.0000 C   0  0  0  0  0  0  0  0  0  0  0  0
    7.7942    3.7500   -0.0000 O   0  0  0  0  0  0  0  0  0  0  0  0
    6.4952    1.5000   -0.0000 C   0  0  0  0  0  0  0  0  0  0  0  0
    5.1962    2.2500   -0.0000 C   0  0  0  0  0  0  0  0  0  0  0  0
    6.4952    0.0000   -0.0000 C   0  0  0  0  0  0  0  0  0  0  0  0
    3.8971    1.5000   -0.0000 C   0  0  0  0  0  0  0  0  0  0  0  0
    5.1962   -0.7500   -0.0000 C   0  0  0  0  0  0  0  0  0  0  0  0
    3.8971   -0.0000   -0.0000 C   0  0  0  0  0  0  0  0  0  0  0  0
    2.5981   -0.7500   -0.0000 N   0  0  0  0  0  0  0  0  0  0  0  0
    1.2990   -0.0000   -0.0000 C   0  0  0  0  0  0  0  0  0  0  0  0
    1.2990    1.5000   -0.0000 O   0  0  0  0  0  0  0  0  0  0  0  0
    0.0000   -0.7500   -0.0000 C   0  0  0  0  0  0  0  0  0  0  0  0
   -1.5000   -0.7500   -0.0000 C   0  0  0  0  0  0  0  0  0  0  0  0
   -0.7500   -2.0490   -0.0000 C   0  0  0  0  0  0  0  0  0  0  0  0
   -3.0000   -0.7500   -0.0000 O   0  0  0  0  0  0  0  0  0  0  0  0
   -1.5000    0.7500   -0.0000 C   0  0  0  0  0  0  0  0  0  0  0  0
   -1.5000   -3.3481   -0.0000 N   0  0  0  0  0  0  0  0  0  0  0  0
   -3.7500   -2.0490   -0.0000 C   0  0  0  0  0  0  0  0  0  0  0  0
   -0.7500   -4.6471   -0.0000 C   0  0  0  0  0  0  0  0  0  0  0  0
   -3.0000   -3.3481   -0.0000 C   0  0  0  0  0  0  0  0  0  0  0  0
    0.7500   -4.6471   -0.0000 O   0  0  0  0  0  0  0  0  0  0  0  0
   -1.5000   -5.9462   -0.0000 O   0  0  0  0  0  0  0  0  0  0  0  0
   -0.7500   -7.2452   -0.0000 C   0  0  0  0  0  0  0  0  0  0  0  0
    0.5490   -6.4952   -0.0000 C   0  0  0  0  0  0  0  0  0  0  0  0
   -0.0000   -8.5442   -0.0000 C   0  0  0  0  0  0  0  0  0  0  0  0
   -2.0490   -7.9952   -0.0000 C   0  0  0  0  0  0  0  0  0  0  0  0
  1  2  2  0  0  0  0
  1  3  2  0  0  0  0
  1  4  1  0  0  0  0
  1  5  1  0  0  0  0
  6  4  1  1  0  0  0
  5  7  1  0  0  0  0
  6  8  1  0  0  0  0
  6  9  1  0  0  0  0
  6 10  1  0  0  0  0
  8 11  1  0  0  0  0
  9 12  1  0  0  0  0
 11 13  1  0  0  0  0
 12 14  1  0  0  0  0
 14 15  2  0  0  0  0
 14 16  1  0  0  0  0
 16 17  2  0  0  0  0
 16 18  1  0  0  0  0
 17 19  1  0  0  0  0
 18 20  2  0  0  0  0
 19 21  2  0  0  0  0
 21 22  1  0  0  0  0
 22 23  1  0  0  0  0
 23 24  2  0  0  0  0
 25 23  1  1  0  0  0
 26 25  1  1  0  0  0
 27 25  1  1  0  0  0
 26 28  1  0  0  0  0
 26 29  1  0  0  0  0
 27 30  1  0  0  0  0
 28 31  1  0  0  0  0
 30 32  1  0  0  0  0
 30 33  1  0  0  0  0
 32 34  2  0  0  0  0
 32 35  1  0  0  0  0
 35 36  1  0  0  0  0
 36 37  1  0  0  0  0
 36 38  1  0  0  0  0
 36 39  1  0  0  0  0
  7 10  1  0  0  0  0
 12 13  1  0  0  0  0
 20 21  1  0  0  0  0
 26 27  1  0  0  0  0
 31 33  1  0  0  0  0
M  END
>  <Molecule Name>
EN300-37351152_EN300-39923905

$$$$
EN300-58682_EN300-346008
Actelion Java MolfileCreator 1.0

 29 31  0  0  1  0  0  0  0  0999 V2000
    3.4641   -1.5000   -0.0000 Br  0  0  0  0  0  0  0  0  0  0  0  0
    3.4641   -0.5000   -0.0000 C   0  0  0  0  0  0  0  0  0  0  0  0
    4.3301   -0.0000   -0.0000 N   0  0  0  0  0  0  0  0  0  0  0  0
    2.5981   -0.0000   -0.0000 C   0  0  0  0  0  0  0  0  0  0  0  0
    4.3301    1.0000   -0.0000 C   0  0  0  0  0  0  0  0  0  0  0  0
    1.7321   -0.5000   -0.0000 C   0  0  0  0  0  0  0  0  0  0  0  0
    2.5981    1.0000   -0.0000 C   0  0  0  0  0  0  0  0  0  0  0  0
    5.1962    1.5000   -0.0000 Cl  0  0  0  0  0  0  0  0  0  0  0  0
    3.4641    1.5000   -0.0000 C   0  0  0  0  0  0  0  0  0  0  0  0
    1.7321   -1.5000   -0.0000 O   0  0  0  0  0  0  0  0  0  0  0  0
    0.8660   -0.0000   -0.0000 N   0  0  0  0  0  0  0  0  0  0  0  0
    0.0000   -0.5000   -0.0000 C   0  0  0  0  0  0  0  0  0  0  0  0
   -0.8660    0.0000   -0.0000 C   0  0  0  0  0  0  0  0  0  0  0  0
   -0.0000   -1.5000   -0.0000 C   0  0  0  0  0  0  0  0  0  0  0  0
   -1.7321   -0.5000   -0.0000 C   0  0  0  0  0  0  0  0  0  0  0  0
   -0.8660   -2.0000   -0.0000 C   0  0  0  0  0  0  0  0  0  0  0  0
   -1.7321   -1.5000   -0.0000 C   0  0  0  0  0  0  0  0  0  0  0  0
   -2.5981   -2.0000   -0.0000 C   0  0  0  0  0  0  0  0  0  0  0  0
   -3.4641   -1.5000   -0.0000 O   0  0  0  0  0  0  0  0  0  0  0  0
   -2.5981   -3.0000   -0.0000 N   0  0  0  0  0  0  0  0  0  0  0  0
   -3.4641   -3.5000   -0.0000 C   0  0  0  0  0  0  0  0  0  0  0  0
   -1.7321   -3.5000   -0.0000 C   0  0  0  0  0  0  0  0  0  0  0  0
   -3.4641   -4.5000   -0.0000 C   0  0  0  0  0  0  0  0  0  0  0  0
   -1.7321   -4.5000   -0.0000 C   0  0  0  0  0  0  0  0  0  0  0  0
   -4.3301   -5.0000   -0.0000 C   0  0  0  0  0  0  0  0  0  0  0  0
   -2.5981   -5.0000   -0.0000 C   0  0  0  0  0  0  0  0  0  0  0  0
   -4.3301   -6.0000   -0.0000 O   0  0  0  0  0  0  0  0  0  0  0  0
   -5.1962   -4.5000   -0.0000 O   0  0  0  0  0  0  0  0  0  0  0  0
   -6.0622   -5.0000   -0.0000 C   0  0  0  0  0  0  0  0  0  0  0  0
  1  2  1  0  0  0  0
  2  3  2  0  0  0  0
  2  4  1  0  0  0  0
  3  5  1  0  0  0  0
  4  6  1  0  0  0  0
  4  7  2  0  0  0  0
  5  8  1  0  0  0  0
  5  9  2  0  0  0  0
  6 10  2  0  0  0  0
  6 11  1  0  0  0  0
 11 12  1  0  0  0  0
 12 13  2  0  0  0  0
 12 14  1  0  0  0  0
 13 15  1  0  0  0  0
 14 16  2  0  0  0  0
 15 17  2  0  0  0  0
 17 18  1  0  0  0  0
 18 19  2  0  0  0  0
 18 20  1  0  0  0  0
 20 21  1  0  0  0  0
 20 22  1  0  0  0  0
 23 21  1  0  0  0  0
 22 24  1  0  0  0  0
 23 25  1  6  0  0  0
 23 26  1  0  0  0  0
 25 27  2  0  0  0  0
 25 28  1  0  0  0  0
 28 29  1  0  0  0  0
  7  9  1  0  0  0  0
 16 17  1  0  0  0  0
 24 26  1  0  0  0  0
M  END
>  <Molecule Name>
EN300-58682_EN300-346008

$$$$
EN300-6994596_EN300-7438912
Actelion Java MolfileCreator 1.0

 29 33  0  0  0  0  0  0  0  0999 V2000
    9.0513    0.8114   -0.0000 S   0  0  0  0  0  0  0  0  0  0  0  0
    8.2742    1.4407   -0.0000 C   0  0  0  0  0  0  0  0  0  0  0  0
    8.4220    0.0343   -0.0000 C   0  0  0  0  0  0  0  0  0  0  0  0
    7.6449    0.6636   -0.0000 C   0  0  0  0  0  0  0  0  0  0  0  0
    6.9757    1.4067   -0.0000 C   0  0  0  0  0  0  0  0  0  0  0  0
    7.1449   -0.2024   -0.0000 C   0  0  0  0  0  0  0  0  0  0  0  0
    6.0622    1.0000   -0.0000 N   0  0  0  0  0  0  0  0  0  0  0  0
    6.1667    0.0055   -0.0000 C   0  0  0  0  0  0  0  0  0  0  0  0
    5.1962    1.5000   -0.0000 C   0  0  0  0  0  0  0  0  0  0  0  0
    5.1962    2.5000   -0.0000 O   0  0  0  0  0  0  0  0  0  0  0  0
    4.3301    1.0000   -0.0000 C   0  0  0  0  0  0  0  0  0  0  0  0
    3.4641    1.5000   -0.0000 C   0  0  0  0  0  0  0  0  0  0  0  0
    4.3301    0.0000   -0.0000 C   0  0  0  0  0  0  0  0  0  0  0  0
    2.5981    1.0000   -0.0000 C   0  0  0  0  0  0  0  0  0  0  0  0
    3.4641   -0.5000   -0.0000 C   0  0  0  0  0  0  0  0  0  0  0  0
    2.5981   -0.0000   -0.0000 C   0  0  0  0  0  0  0  0  0  0  0  0
    1.7321   -0.5000   -0.0000 N   0  0  0  0  0  0  0  0  0  0  0  0
    0.8660   -0.0000   -0.0000 C   0  0  0  0  0  0  0  0  0  0  0  0
    0.8660    1.0000   -0.0000 O   0  0  0  0  0  0  0  0  0  0  0  0
    0.0000   -0.5000   -0.0000 C   0  0  0  0  0  0  0  0  0  0  0  0
   -0.9135   -0.0933   -0.0000 N   0  0  0  0  0  0  0  0  0  0  0  0
   -0.1045   -1.4945   -0.0000 C   0  0  0  0  0  0  0  0  0  0  0  0
   -1.5827   -0.8364   -0.0000 N   0  0  0  0  0  0  0  0  0  0  0  0
   -1.0827   -1.7024   -0.0000 C   0  0  0  0  0  0  0  0  0  0  0  0
    0.6386   -2.1637   -0.0000 C   0  0  0  0  0  0  0  0  0  0  0  0
   -2.5827   -0.8364   -0.0000 C   0  0  0  0  0  0  0  0  0  0  0  0
   -1.5827   -2.5685   -0.0000 C   0  0  0  0  0  0  0  0  0  0  0  0
   -3.0827   -1.7024   -0.0000 C   0  0  0  0  0  0  0  0  0  0  0  0
   -2.5827   -2.5685   -0.0000 C   0  0  0  0  0  0  0  0  0  0  0  0
  1  2  1  0  0  0  0
  1  3  1  0  0  0  0
  2  4  1  0  0  0  0
  4  5  1  0  0  0  0
  4  6  1  0  0  0  0
  5  7  1  0  0  0  0
  6  8  1  0  0  0  0
  7  9  1  0  0  0  0
  9 10  2  0  0  0  0
  9 11  1  0  0  0  0
 11 12  2  0  0  0  0
 11 13  1  0  0  0  0
 12 14  1  0  0  0  0
 13 15  2  0  0  0  0
 14 16  2  0  0  0  0
 16 17  1  0  0  0  0
 17 18  1  0  0  0  0
 18 19  2  0  0  0  0
 18 20  1  0  0  0  0
 20 21  2  0  0  0  0
 20 22  1  0  0  0  0
 21 23  1  0  0  0  0
 22 24  2  0  0  0  0
 22 25  1  0  0  0  0
 23 26  1  0  0  0  0
 24 27  1  0  0  0  0
 26 28  1  0  0  0  0
 27 29  1  0  0  0  0
  3  4  1  0  0  0  0
  7  8  1  0  0  0  0
 15 16  1  0  0  0  0
 23 24  1  0  0  0  0
 28 29  1  0  0  0  0
M  END
>  <Molecule Name>
EN300-6994596_EN300-7438912

$$$$
EN300-6496369_EN300-120562
Actelion Java MolfileCreator 1.0

 32 36  0  0  1  0  0  0  0  0999 V2000
    6.0622    1.0000   -0.0000 O   0  0  0  0  0  0  0  0  0  0  0  0
    5.1962    1.5000   -0.0000 C   0  0  0  0  0  0  0  0  0  0  0  0
    5.1962    2.5000   -0.0000 N   0  0  0  0  0  0  0  0  0  0  0  0
    4.3301    1.0000   -0.0000 C   0  0  0  0  0  0  0  0  0  0  0  0
    6.0622    3.0000   -0.0000 C   0  0  0  0  0  0  0  0  0  0  0  0
    4.3301    3.0000   -0.0000 C   0  0  0  0  0  0  0  0  0  0  0  0
    3.4641    1.5000   -0.0000 C   0  0  0  0  0  0  0  0  0  0  0  0
    4.3301    0.0000   -0.0000 C   0  0  0  0  0  0  0  0  0  0  0  0
    6.9282    2.5000   -0.0000 C   0  0  0  0  0  0  0  0  0  0  0  0
    6.0622    4.0000   -0.0000 C   0  0  0  0  0  0  0  0  0  0  0  0
    4.3301    4.0000   -0.0000 C   0  0  0  0  0  0  0  0  0  0  0  0
    2.5981    1.0000   -0.0000 C   0  0  0  0  0  0  0  0  0  0  0  0
    3.4641   -0.5000   -0.0000 C   0  0  0  0  0  0  0  0  0  0  0  0
    6.9282    1.5000   -0.0000 O   0  0  0  0  0  0  0  0  0  0  0  0
    7.7942    3.0000   -0.0000 C   0  0  0  0  0  0  0  0  0  0  0  0
    6.9282    4.5000   -0.0000 C   0  0  0  0  0  0  0  0  0  0  0  0
    5.1962    4.5000   -0.0000 C   0  0  0  0  0  0  0  0  0  0  0  0
    2.5981   -0.0000   -0.0000 C   0  0  0  0  0  0  0  0  0  0  0  0
    7.7942    4.0000   -0.0000 C   0  0  0  0  0  0  0  0  0  0  0  0
    6.9282    5.5000   -0.0000 C   0  0  0  0  0  0  0  0  0  0  0  0
    1.7321   -0.5000   -0.0000 N   0  0  0  0  0  0  0  0  0  0  0  0
    0.8660   -0.0000   -0.0000 C   0  0  0  0  0  0  0  0  0  0  0  0
    0.8660    1.0000   -0.0000 O   0  0  0  0  0  0  0  0  0  0  0  0
    0.0000   -0.5000   -0.0000 C   0  0  0  0  0  0  0  0  0  0  0  0
   -0.8660    0.0000   -0.0000 N   0  0  0  0  0  0  0  0  0  0  0  0
   -0.0000   -1.5000   -0.0000 C   0  0  0  0  0  0  0  0  0  0  0  0
   -1.6928   -0.6300   -0.0000 C   0  0  0  0  0  0  0  0  0  0  0  0
   -2.6143   -0.5279   -0.0000 C   0  0  0  0  0  0  0  0  0  0  0  0
   -0.8660   -2.0000   -0.0000 N   0  0  0  0  0  0  0  0  0  0  0  0
   -1.6960   -1.3752   -0.0000 C   0  0  0  0  0  0  0  0  0  0  0  0
   -2.5994    0.0047   -0.0000 C   0  0  0  0  0  0  0  0  0  0  0  0
   -2.5981   -1.5000   -0.0000 C   0  0  0  0  0  0  0  0  0  0  0  0
  1  2  2  0  0  0  0
  2  3  1  0  0  0  0
  2  4  1  0  0  0  0
  3  5  1  0  0  0  0
  3  6  1  0  0  0  0
  4  7  2  0  0  0  0
  4  8  1  0  0  0  0
  5  9  2  0  0  0  0
  5 10  1  0  0  0  0
  6 11  1  0  0  0  0
  7 12  1  0  0  0  0
  8 13  2  0  0  0  0
  9 14  1  0  0  0  0
  9 15  1  0  0  0  0
 10 16  2  0  0  0  0
 10 17  1  0  0  0  0
 12 18  2  0  0  0  0
 15 19  2  0  0  0  0
 16 20  1  0  0  0  0
 18 21  1  0  0  0  0
 21 22  1  0  0  0  0
 22 23  2  0  0  0  0
 24 22  1  1  0  0  0
 25 24  1  0  0  0  0
 24 26  1  0  0  0  0
 27 25  1  0  0  0  0
 25 28  1  1  0  0  0
 29 26  1  1  0  0  0
 27 30  1  0  0  0  0
 27 31  1  6  0  0  0
 28 32  1  0  0  0  0
 11 17  1  0  0  0  0
 13 18  1  0  0  0  0
 16 19  1  0  0  0  0
 29 30  1  0  0  0  0
 29 32  1  0  0  0  0
M  END
>  <Molecule Name>
EN300-6496369_EN300-120562

$$$$
EN300-39870422_EN300-44825896
Actelion Java MolfileCreator 1.0

 36 40  0  0  1  0  0  0  0  0999 V2000
    9.0933    1.5000   -0.0000 O   0  0  0  0  0  0  0  0  0  0  0  0
    7.7942    2.2500   -0.0000 C   0  0  0  0  0  0  0  0  0  0  0  0
    7.7942    3.7500   -0.0000 N   0  0  0  0  0  0  0  0  0  0  0  0
    6.4952    1.5000   -0.0000 C   0  0  0  0  0  0  0  0  0  0  0  0
    9.0078    4.6317   -0.0000 C   0  0  0  0  0  0  0  0  0  0  0  0
    6.5807    4.6317   -0.0000 C   0  0  0  0  0  0  0  0  0  0  0  0
    5.1962    2.2500   -0.0000 C   0  0  0  0  0  0  0  0  0  0  0  0
    6.4952    0.0000   -0.0000 C   0  0  0  0  0  0  0  0  0  0  0  0
    8.5442    6.0583   -0.0000 C   0  0  0  0  0  0  0  0  0  0  0  0
    7.0442    6.0583   -0.0000 C   0  0  0  0  0  0  0  0  0  0  0  0
    3.8971    1.5000   -0.0000 C   0  0  0  0  0  0  0  0  0  0  0  0
    5.1962   -0.7500   -0.0000 C   0  0  0  0  0  0  0  0  0  0  0  0
   10.0360    5.9015   -0.0000 C   0  0  0  0  0  0  0  0  0  0  0  0
    7.9341    7.4286   -0.0000 C   0  0  0  0  0  0  0  0  0  0  0  0
    3.8971   -0.0000   -0.0000 C   0  0  0  0  0  0  0  0  0  0  0  0
   10.9177    7.1150   -0.0000 C   0  0  0  0  0  0  0  0  0  0  0  0
    8.8158    8.6421   -0.0000 C   0  0  0  0  0  0  0  0  0  0  0  0
    2.5981   -0.7500   -0.0000 N   0  0  0  0  0  0  0  0  0  0  0  0
   10.3076    8.4853   -0.0000 C   0  0  0  0  0  0  0  0  0  0  0  0
    1.2990   -0.0000   -0.0000 C   0  0  0  0  0  0  0  0  0  0  0  0
   11.6779    9.0954   -0.0000 O   0  0  0  0  0  0  0  0  0  0  0  0
   10.4644    9.9771   -0.0000 C   0  0  0  0  0  0  0  0  0  0  0  0
    1.2990    1.5000   -0.0000 O   0  0  0  0  0  0  0  0  0  0  0  0
    0.0000   -0.7500   -0.0000 C   0  0  0  0  0  0  0  0  0  0  0  0
   -1.2990    0.0000   -0.0000 N   0  0  0  0  0  0  0  0  0  0  0  0
   -0.0000   -2.2500   -0.0000 C   0  0  0  0  0  0  0  0  0  0  0  0
   -2.5981   -0.7500   -0.0000 C   0  0  0  0  0  0  0  0  0  0  0  0
   -1.2990   -3.0000   -0.0000 N   0  0  0  0  0  0  0  0  0  0  0  0
   -2.5981   -2.2500   -0.0000 C   0  0  0  0  0  0  0  0  0  0  0  0
   -3.8971   -3.0000   -0.0000 N   0  0  0  0  0  0  0  0  0  0  0  0
   -5.1962   -2.2500   -0.0000 C   0  0  0  0  0  0  0  0  0  0  0  0
   -3.8971   -4.5000   -0.0000 C   0  0  0  0  0  0  0  0  0  0  0  0
   -6.4952   -3.0000   -0.0000 C   0  0  0  0  0  0  0  0  0  0  0  0
   -5.1962   -5.2500   -0.0000 C   0  0  0  0  0  0  0  0  0  0  0  0
   -6.4952   -4.5000   -0.0000 N   0  0  0  0  0  0  0  0  0  0  0  0
   -7.7942   -5.2500   -0.0000 C   0  0  0  0  0  0  0  0  0  0  0  0
  1  2  2  0  0  0  0
  2  3  1  0  0  0  0
  2  4  1  0  0  0  0
  3  5  1  0  0  0  0
  3  6  1  0  0  0  0
  4  7  2  0  0  0  0
  4  8  1  0  0  0  0
  9  5  1  1  0  0  0
  6 10  1  0  0  0  0
  7 11  1  0  0  0  0
  8 12  2  0  0  0  0
  9 13  1  0  0  0  0
  9 14  1  0  0  0  0
 11 15  2  0  0  0  0
 13 16  1  0  0  0  0
 14 17  1  0  0  0  0
 15 18  1  0  0  0  0
 19 16  1  0  0  0  0
 18 20  1  0  0  0  0
 19 21  1  1  0  0  0
 19 22  1  0  0  0  0
 20 23  2  0  0  0  0
 20 24  1  0  0  0  0
 24 25  2  0  0  0  0
 24 26  1  0  0  0  0
 25 27  1  0  0  0  0
 26 28  2  0  0  0  0
 27 29  2  0  0  0  0
 29 30  1  0  0  0  0
 30 31  1  0  0  0  0
 30 32  1  0  0  0  0
 31 33  1  0  0  0  0
 32 34  1  0  0  0  0
 33 35  1  0  0  0  0
 35 36  1  0  0  0  0
  9 10  1  0  0  0  0
 12 15  1  0  0  0  0
 17 19  1  0  0  0  0
 28 29  1  0  0  0  0
 34 35  1  0  0  0  0
M  END
>  <Molecule Name>
EN300-39870422_EN300-44825896

$$$$
EN300-126252_EN300-317495
Actelion Java MolfileCreator 1.0

 33 37  0  0  0  0  0  0  0  0999 V2000
    9.5263   -2.0000   -0.0000 Br  0  0  0  0  0  0  0  0  0  0  0  0
    8.6603   -1.5000   -0.0000 C   0  0  0  0  0  0  0  0  0  0  0  0
    8.6603   -0.5000   -0.0000 C   0  0  0  0  0  0  0  0  0  0  0  0
    7.7942   -2.0000   -0.0000 C   0  0  0  0  0  0  0  0  0  0  0  0
    7.7942    0.0000   -0.0000 C   0  0  0  0  0  0  0  0  0  0  0  0
    6.9282   -1.5000   -0.0000 C   0  0  0  0  0  0  0  0  0  0  0  0
    6.9282   -0.5000   -0.0000 C   0  0  0  0  0  0  0  0  0  0  0  0
    7.7942    1.0000   -0.0000 C   0  0  0  0  0  0  0  0  0  0  0  0
    6.0622   -2.0000   -0.0000 C   0  0  0  0  0  0  0  0  0  0  0  0
    6.0622    0.0000   -0.0000 C   0  0  0  0  0  0  0  0  0  0  0  0
    6.9282    1.5000   -0.0000 C   0  0  0  0  0  0  0  0  0  0  0  0
    6.0622    1.0000   -0.0000 N   0  0  0  0  0  0  0  0  0  0  0  0
    5.1962    1.5000   -0.0000 C   0  0  0  0  0  0  0  0  0  0  0  0
    5.1962    2.5000   -0.0000 O   0  0  0  0  0  0  0  0  0  0  0  0
    4.3301    1.0000   -0.0000 C   0  0  0  0  0  0  0  0  0  0  0  0
    3.4641    1.5000   -0.0000 C   0  0  0  0  0  0  0  0  0  0  0  0
    4.3301    0.0000   -0.0000 C   0  0  0  0  0  0  0  0  0  0  0  0
    2.5981    1.0000   -0.0000 C   0  0  0  0  0  0  0  0  0  0  0  0
    3.4641   -0.5000   -0.0000 C   0  0  0  0  0  0  0  0  0  0  0  0
    2.5981   -0.0000   -0.0000 C   0  0  0  0  0  0  0  0  0  0  0  0
    1.7321   -0.5000   -0.0000 N   0  0  0  0  0  0  0  0  0  0  0  0
    0.8660   -0.0000   -0.0000 C   0  0  0  0  0  0  0  0  0  0  0  0
    0.8660    1.0000   -0.0000 O   0  0  0  0  0  0  0  0  0  0  0  0
    0.0000   -0.5000   -0.0000 C   0  0  0  0  0  0  0  0  0  0  0  0
   -0.8660    0.0000   -0.0000 C   0  0  0  0  0  0  0  0  0  0  0  0
   -0.0000   -1.5000   -0.0000 C   0  0  0  0  0  0  0  0  0  0  0  0
   -1.7321   -0.5000   -0.0000 C   0  0  0  0  0  0  0  0  0  0  0  0
   -0.8660   -2.0000   -0.0000 C   0  0  0  0  0  0  0  0  0  0  0  0
   -2.5981    0.0000   -0.0000 F   0  0  0  0  0  0  0  0  0  0  0  0
   -1.7321   -1.5000   -0.0000 C   0  0  0  0  0  0  0  0  0  0  0  0
   -1.0739   -2.9781   -0.0000 N   0  0  0  0  0  0  0  0  0  0  0  0
   -2.4752   -2.1691   -0.0000 C   0  0  0  0  0  0  0  0  0  0  0  0
   -2.0685   -3.0827   -0.0000 C   0  0  0  0  0  0  0  0  0  0  0  0
  1  2  1  0  0  0  0
  2  3  2  0  0  0  0
  2  4  1  0  0  0  0
  3  5  1  0  0  0  0
  4  6  2  0  0  0  0
  5  7  2  0  0  0  0
  5  8  1  0  0  0  0
  6  9  1  0  0  0  0
  7 10  1  0  0  0  0
  8 11  1  0  0  0  0
 10 12  1  0  0  0  0
 12 13  1  0  0  0  0
 13 14  2  0  0  0  0
 13 15  1  0  0  0  0
 15 16  2  0  0  0  0
 15 17  1  0  0  0  0
 16 18  1  0  0  0  0
 17 19  2  0  0  0  0
 18 20  2  0  0  0  0
 20 21  1  0  0  0  0
 21 22  1  0  0  0  0
 22 23  2  0  0  0  0
 22 24  1  0  0  0  0
 24 25  2  0  0  0  0
 24 26  1  0  0  0  0
 25 27  1  0  0  0  0
 26 28  2  0  0  0  0
 27 29  1  0  0  0  0
 27 30  2  0  0  0  0
 28 31  1  0  0  0  0
 30 32  1  0  0  0  0
 31 33  1  0  0  0  0
  6  7  1  0  0  0  0
 11 12  1  0  0  0  0
 19 20  1  0  0  0  0
 28 30  1  0  0  0  0
 32 33  2  0  0  0  0
M  END
>  <Molecule Name>
EN300-126252_EN300-317495

$$$$
EN300-1428837_EN300-23094524
Actelion Java MolfileCreator 1.0

 38 42  0  0  0  0  0  0  0  0999 V2000
    2.4412   -3.7013   -0.0000 Cl  0  0  0  0  0  0  0  0  0  0  0  0
    3.1843   -3.0322   -0.0000 C   0  0  0  0  0  0  0  0  0  0  0  0
    4.1354   -3.3412   -0.0000 C   0  0  0  0  0  0  0  0  0  0  0  0
    2.9764   -2.0540   -0.0000 C   0  0  0  0  0  0  0  0  0  0  0  0
    4.8785   -2.6720   -0.0000 C   0  0  0  0  0  0  0  0  0  0  0  0
    3.7195   -1.3849   -0.0000 C   0  0  0  0  0  0  0  0  0  0  0  0
    5.8296   -2.9811   -0.0000 Cl  0  0  0  0  0  0  0  0  0  0  0  0
    4.6706   -1.6939   -0.0000 C   0  0  0  0  0  0  0  0  0  0  0  0
    3.5116   -0.4067   -0.0000 C   0  0  0  0  0  0  0  0  0  0  0  0
    4.1808    0.3364   -0.0000 N   0  0  0  0  0  0  0  0  0  0  0  0
    2.5981   -0.0000   -0.0000 C   0  0  0  0  0  0  0  0  0  0  0  0
    3.6808    1.2024   -0.0000 N   0  0  0  0  0  0  0  0  0  0  0  0
    1.7321   -0.5000   -0.0000 C   0  0  0  0  0  0  0  0  0  0  0  0
    2.7026    0.9945   -0.0000 C   0  0  0  0  0  0  0  0  0  0  0  0
    1.7321   -1.5000   -0.0000 O   0  0  0  0  0  0  0  0  0  0  0  0
    0.8660   -0.0000   -0.0000 N   0  0  0  0  0  0  0  0  0  0  0  0
    0.0000   -0.5000   -0.0000 C   0  0  0  0  0  0  0  0  0  0  0  0
   -0.8660    0.0000   -0.0000 C   0  0  0  0  0  0  0  0  0  0  0  0
   -0.0000   -1.5000   -0.0000 C   0  0  0  0  0  0  0  0  0  0  0  0
   -1.7321   -0.5000   -0.0000 C   0  0  0  0  0  0  0  0  0  0  0  0
   -0.8660   -2.0000   -0.0000 C   0  0  0  0  0  0  0  0  0  0  0  0
   -1.7321   -1.5000   -0.0000 C   0  0  0  0  0  0  0  0  0  0  0  0
   -2.5981   -2.0000   -0.0000 C   0  0  0  0  0  0  0  0  0  0  0  0
   -3.4641   -1.5000   -0.0000 O   0  0  0  0  0  0  0  0  0  0  0  0
   -2.5981   -3.0000   -0.0000 N   0  0  0  0  0  0  0  0  0  0  0  0
   -3.4641   -3.5000   -0.0000 C   0  0  0  0  0  0  0  0  0  0  0  0
   -1.7321   -3.5000   -0.0000 C   0  0  0  0  0  0  0  0  0  0  0  0
   -3.4641   -4.5000   -0.0000 C   0  0  0  0  0  0  0  0  0  0  0  0
   -1.7321   -4.5000   -0.0000 C   0  0  0  0  0  0  0  0  0  0  0  0
   -2.5981   -5.0000   -0.0000 C   0  0  0  0  0  0  0  0  0  0  0  0
   -4.3301   -5.0000   -0.0000 C   0  0  0  0  0  0  0  0  0  0  0  0
   -2.5981   -6.0000   -0.0000 N   0  0  0  0  0  0  0  0  0  0  0  0
   -4.3301   -6.0000   -0.0000 C   0  0  0  0  0  0  0  0  0  0  0  0
   -3.4641   -6.5000   -0.0000 C   0  0  0  0  0  0  0  0  0  0  0  0
   -5.1962   -6.5000   -0.0000 C   0  0  0  0  0  0  0  0  0  0  0  0
   -4.6962   -7.3660   -0.0000 F   0  0  0  0  0  0  0  0  0  0  0  0
   -6.0622   -7.0000   -0.0000 F   0  0  0  0  0  0  0  0  0  0  0  0
   -5.6962   -5.6340   -0.0000 F   0  0  0  0  0  0  0  0  0  0  0  0
  1  2  1  0  0  0  0
  2  3  2  0  0  0  0
  2  4  1  0  0  0  0
  3  5  1  0  0  0  0
  4  6  2  0  0  0  0
  5  7  1  0  0  0  0
  5  8  2  0  0  0  0
  6  9  1  0  0  0  0
  9 10  1  0  0  0  0
  9 11  2  0  0  0  0
 10 12  1  0  0  0  0
 11 13  1  0  0  0  0
 11 14  1  0  0  0  0
 13 15  2  0  0  0  0
 13 16  1  0  0  0  0
 16 17  1  0  0  0  0
 17 18  2  0  0  0  0
 17 19  1  0  0  0  0
 18 20  1  0  0  0  0
 19 21  2  0  0  0  0
 20 22  2  0  0  0  0
 22 23  1  0  0  0  0
 23 24  2  0  0  0  0
 23 25  1  0  0  0  0
 25 26  1  0  0  0  0
 25 27  1  0  0  0  0
 26 28  1  0  0  0  0
 27 29  1  0  0  0  0
 28 30  2  0  0  0  0
 28 31  1  0  0  0  0
 30 32  1  0  0  0  0
 31 33  2  0  0  0  0
 32 34  2  0  0  0  0
 33 35  1  0  0  0  0
 35 36  1  0  0  0  0
 35 37  1  0  0  0  0
 35 38  1  0  0  0  0
  6  8  1  0  0  0  0
 12 14  2  0  0  0  0
 21 22  1  0  0  0  0
 29 30  1  0  0  0  0
 33 34  1  0  0  0  0
M  END
>  <Molecule Name>
EN300-1428837_EN300-23094524

$$$$
EN300-37399619_EN300-00915
Actelion Java MolfileCreator 1.0

 30 33  0  0  1  0  0  0  0  0999 V2000
    5.1962   -0.5000   -0.0000 Cl  0  0  0  0  0  0  0  0  0  0  0  0
    4.3301   -0.0000   -0.0000 C   0  0  0  0  0  0  0  0  0  0  0  0
    4.3301    1.0000   -0.0000 N   0  0  0  0  0  0  0  0  0  0  0  0
    3.4641   -0.5000   -0.0000 N   0  0  0  0  0  0  0  0  0  0  0  0
    3.4641    1.5000   -0.0000 C   0  0  0  0  0  0  0  0  0  0  0  0
    2.5981   -0.0000   -0.0000 C   0  0  0  0  0  0  0  0  0  0  0  0
    3.4641    2.5000   -0.0000 Cl  0  0  0  0  0  0  0  0  0  0  0  0
    2.5981    1.0000   -0.0000 C   0  0  0  0  0  0  0  0  0  0  0  0
    1.7321   -0.5000   -0.0000 C   0  0  0  0  0  0  0  0  0  0  0  0
    1.7321   -1.5000   -0.0000 O   0  0  0  0  0  0  0  0  0  0  0  0
    0.8660   -0.0000   -0.0000 N   0  0  0  0  0  0  0  0  0  0  0  0
    0.0000   -0.5000   -0.0000 C   0  0  0  0  0  0  0  0  0  0  0  0
   -0.8660    0.0000   -0.0000 C   0  0  0  0  0  0  0  0  0  0  0  0
   -0.0000   -1.5000   -0.0000 C   0  0  0  0  0  0  0  0  0  0  0  0
   -1.7321   -0.5000   -0.0000 C   0  0  0  0  0  0  0  0  0  0  0  0
   -0.8660   -2.0000   -0.0000 C   0  0  0  0  0  0  0  0  0  0  0  0
   -1.7321   -1.5000   -0.0000 C   0  0  0  0  0  0  0  0  0  0  0  0
   -2.5981   -2.0000   -0.0000 C   0  0  0  0  0  0  0  0  0  0  0  0
   -3.4641   -1.5000   -0.0000 O   0  0  0  0  0  0  0  0  0  0  0  0
   -2.5981   -3.0000   -0.0000 N   0  0  0  0  0  0  0  0  0  0  0  0
   -3.4641   -3.5000   -0.0000 C   0  0  0  0  0  0  0  0  0  0  0  0
   -1.7321   -3.5000   -0.0000 C   0  0  0  0  0  0  0  0  0  0  0  0
   -3.4641   -4.5000   -0.0000 C   0  0  0  0  0  0  0  0  0  0  0  0
   -1.7321   -4.5000   -0.0000 C   0  0  0  0  0  0  0  0  0  0  0  0
   -2.5981   -5.0000   -0.0000 N   0  0  0  0  0  0  0  0  0  0  0  0
   -4.3301   -5.0000   -0.0000 C   0  0  0  0  0  0  0  0  0  0  0  0
   -2.5981   -6.0000   -0.0000 C   0  0  0  0  0  0  0  0  0  0  0  0
   -3.3052   -6.7071   -0.0000 C   0  0  0  0  0  0  0  0  0  0  0  0
   -1.8910   -6.7071   -0.0000 C   0  0  0  0  0  0  0  0  0  0  0  0
   -2.5981   -7.4142   -0.0000 S   0  0  0  0  0  0  0  0  0  0  0  0
  1  2  1  0  0  0  0
  2  3  2  0  0  0  0
  2  4  1  0  0  0  0
  3  5  1  0  0  0  0
  4  6  2  0  0  0  0
  5  7  1  0  0  0  0
  5  8  2  0  0  0  0
  6  9  1  0  0  0  0
  9 10  2  0  0  0  0
  9 11  1  0  0  0  0
 11 12  1  0  0  0  0
 12 13  2  0  0  0  0
 12 14  1  0  0  0  0
 13 15  1  0  0  0  0
 14 16  2  0  0  0  0
 15 17  2  0  0  0  0
 17 18  1  0  0  0  0
 18 19  2  0  0  0  0
 18 20  1  0  0  0  0
 20 21  1  0  0  0  0
 20 22  1  0  0  0  0
 23 21  1  0  0  0  0
 22 24  1  0  0  0  0
 23 25  1  0  0  0  0
 23 26  1  1  0  0  0
 25 27  1  0  0  0  0
 27 28  1  0  0  0  0
 27 29  1  0  0  0  0
 28 30  1  0  0  0  0
  6  8  1  0  0  0  0
 16 17  1  0  0  0  0
 24 25  1  0  0  0  0
 29 30  1  0  0  0  0
M  END
>  <Molecule Name>
EN300-37399619_EN300-00915

$$$$
EN300-39870422_EN300-94905
Actelion Java MolfileCreator 1.0

 40 44  0  0  1  0  0  0  0  0999 V2000
    9.0933    1.5000   -0.0000 O   0  0  0  0  0  0  0  0  0  0  0  0
    9.0933    0.0000   -0.0000 C   0  0  0  0  0  0  0  0  0  0  0  0
   10.3923   -0.7500   -0.0000 O   0  0  0  0  0  0  0  0  0  0  0  0
    7.7942   -0.7500   -0.0000 N   0  0  0  0  0  0  0  0  0  0  0  0
   11.6914    0.0000   -0.0000 C   0  0  0  0  0  0  0  0  0  0  0  0
    6.4952    0.0000   -0.0000 C   0  0  0  0  0  0  0  0  0  0  0  0
    7.7942   -2.2500   -0.0000 C   0  0  0  0  0  0  0  0  0  0  0  0
   10.9414    1.2990   -0.0000 C   0  0  0  0  0  0  0  0  0  0  0  0
   12.9904    0.7500   -0.0000 C   0  0  0  0  0  0  0  0  0  0  0  0
   12.4414   -1.2990   -0.0000 C   0  0  0  0  0  0  0  0  0  0  0  0
    5.1962   -0.7500   -0.0000 C   0  0  0  0  0  0  0  0  0  0  0  0
    6.4952    1.5000   -0.0000 C   0  0  0  0  0  0  0  0  0  0  0  0
    6.4952   -3.0000   -0.0000 C   0  0  0  0  0  0  0  0  0  0  0  0
    3.8971   -0.0000   -0.0000 C   0  0  0  0  0  0  0  0  0  0  0  0
    5.1962   -2.2500   -0.0000 C   0  0  0  0  0  0  0  0  0  0  0  0
    5.1962    2.2500   -0.0000 C   0  0  0  0  0  0  0  0  0  0  0  0
    2.5981   -0.7500   -0.0000 C   0  0  0  0  0  0  0  0  0  0  0  0
    3.8971    1.5000   -0.0000 C   0  0  0  0  0  0  0  0  0  0  0  0
    2.5981   -2.2500   -0.0000 O   0  0  0  0  0  0  0  0  0  0  0  0
    1.2990   -0.0000   -0.0000 N   0  0  0  0  0  0  0  0  0  0  0  0
    0.0000   -0.7500   -0.0000 C   0  0  0  0  0  0  0  0  0  0  0  0
   -1.2990    0.0000   -0.0000 C   0  0  0  0  0  0  0  0  0  0  0  0
   -0.0000   -2.2500   -0.0000 C   0  0  0  0  0  0  0  0  0  0  0  0
   -2.5981   -0.7500   -0.0000 C   0  0  0  0  0  0  0  0  0  0  0  0
   -1.2990   -3.0000   -0.0000 C   0  0  0  0  0  0  0  0  0  0  0  0
   -2.5981   -2.2500   -0.0000 C   0  0  0  0  0  0  0  0  0  0  0  0
   -3.8971   -3.0000   -0.0000 C   0  0  0  0  0  0  0  0  0  0  0  0
   -5.1962   -2.2500   -0.0000 O   0  0  0  0  0  0  0  0  0  0  0  0
   -3.8971   -4.5000   -0.0000 N   0  0  0  0  0  0  0  0  0  0  0  0
   -5.1106   -5.3817   -0.0000 C   0  0  0  0  0  0  0  0  0  0  0  0
   -2.6836   -5.3817   -0.0000 C   0  0  0  0  0  0  0  0  0  0  0  0
   -4.6471   -6.8083   -0.0000 C   0  0  0  0  0  0  0  0  0  0  0  0
   -3.1471   -6.8083   -0.0000 C   0  0  0  0  0  0  0  0  0  0  0  0
   -6.1389   -6.6515   -0.0000 C   0  0  0  0  0  0  0  0  0  0  0  0
   -4.0370   -8.1786   -0.0000 C   0  0  0  0  0  0  0  0  0  0  0  0
   -7.0206   -7.8650   -0.0000 C   0  0  0  0  0  0  0  0  0  0  0  0
   -4.9187   -9.3921   -0.0000 C   0  0  0  0  0  0  0  0  0  0  0  0
   -6.4105   -9.2353   -0.0000 C   0  0  0  0  0  0  0  0  0  0  0  0
   -7.7808   -9.8454   -0.0000 O   0  0  0  0  0  0  0  0  0  0  0  0
   -6.5672  -10.7271   -0.0000 C   0  0  0  0  0  0  0  0  0  0  0  0
  1  2  2  0  0  0  0
  2  3  1  0  0  0  0
  2  4  1  0  0  0  0
  3  5  1  0  0  0  0
  4  6  1  0  0  0  0
  4  7  1  0  0  0  0
  5  8  1  0  0  0  0
  5  9  1  0  0  0  0
  5 10  1  0  0  0  0
  6 11  2  0  0  0  0
  6 12  1  0  0  0  0
  7 13  1  0  0  0  0
 11 14  1  0  0  0  0
 11 15  1  0  0  0  0
 12 16  2  0  0  0  0
 14 17  1  0  0  0  0
 14 18  2  0  0  0  0
 17 19  2  0  0  0  0
 17 20  1  0  0  0  0
 20 21  1  0  0  0  0
 21 22  2  0  0  0  0
 21 23  1  0  0  0  0
 22 24  1  0  0  0  0
 23 25  2  0  0  0  0
 24 26  2  0  0  0  0
 26 27  1  0  0  0  0
 27 28  2  0  0  0  0
 27 29  1  0  0  0  0
 29 30  1  0  0  0  0
 29 31  1  0  0  0  0
 32 30  1  1  0  0  0
 31 33  1  0  0  0  0
 32 34  1  0  0  0  0
 32 35  1  0  0  0  0
 34 36  1  0  0  0  0
 35 37  1  0  0  0  0
 38 36  1  0  0  0  0
 38 39  1  1  0  0  0
 38 40  1  0  0  0  0
 13 15  1  0  0  0  0
 16 18  1  0  0  0  0
 25 26  1  0  0  0  0
 32 33  1  0  0  0  0
 37 38  1  0  0  0  0
M  END
>  <Molecule Name>
EN300-39870422_EN300-94905

$$$$
EN300-6505002_EN300-2914990
Actelion Java MolfileCreator 1.0

 36 38  0  0  1  0  0  0  0  0999 V2000
   14.2894    0.0000   -0.0000 O   0  0  0  0  0  0  0  0  0  0  0  0
   12.9904   -0.7500   -0.0000 C   0  0  0  0  0  0  0  0  0  0  0  0
   12.9904   -2.2500   -0.0000 O   0  0  0  0  0  0  0  0  0  0  0  0
   11.6914    0.0000   -0.0000 N   0  0  0  0  0  0  0  0  0  0  0  0
   14.2894   -3.0000   -0.0000 C   0  0  0  0  0  0  0  0  0  0  0  0
   10.3923   -0.7500   -0.0000 C   0  0  0  0  0  0  0  0  0  0  0  0
   11.6914    1.5000   -0.0000 C   0  0  0  0  0  0  0  0  0  0  0  0
   15.0394   -1.7010   -0.0000 C   0  0  0  0  0  0  0  0  0  0  0  0
   15.5885   -3.7500   -0.0000 C   0  0  0  0  0  0  0  0  0  0  0  0
   13.5394   -4.2990   -0.0000 C   0  0  0  0  0  0  0  0  0  0  0  0
    9.0933    0.0000   -0.0000 C   0  0  0  0  0  0  0  0  0  0  0  0
   10.3923   -2.2500   -0.0000 C   0  0  0  0  0  0  0  0  0  0  0  0
   10.3923    2.2500   -0.0000 C   0  0  0  0  0  0  0  0  0  0  0  0
    9.0933    1.5000   -0.0000 N   0  0  0  0  0  0  0  0  0  0  0  0
    9.6423    3.5490   -0.0000 C   0  0  0  0  0  0  0  0  0  0  0  0
   11.1423    3.5490   -0.0000 C   0  0  0  0  0  0  0  0  0  0  0  0
    7.7942    2.2500   -0.0000 C   0  0  0  0  0  0  0  0  0  0  0  0
    7.7942    3.7500   -0.0000 O   0  0  0  0  0  0  0  0  0  0  0  0
    6.4952    1.5000   -0.0000 C   0  0  0  0  0  0  0  0  0  0  0  0
    5.1962    2.2500   -0.0000 C   0  0  0  0  0  0  0  0  0  0  0  0
    6.4952    0.0000   -0.0000 C   0  0  0  0  0  0  0  0  0  0  0  0
    3.8971    1.5000   -0.0000 C   0  0  0  0  0  0  0  0  0  0  0  0
    5.1962   -0.7500   -0.0000 C   0  0  0  0  0  0  0  0  0  0  0  0
    3.8971   -0.0000   -0.0000 C   0  0  0  0  0  0  0  0  0  0  0  0
    2.5981   -0.7500   -0.0000 N   0  0  0  0  0  0  0  0  0  0  0  0
    1.2990   -0.0000   -0.0000 C   0  0  0  0  0  0  0  0  0  0  0  0
    1.2990    1.5000   -0.0000 O   0  0  0  0  0  0  0  0  0  0  0  0
    0.0000   -0.7500   -0.0000 C   0  0  0  0  0  0  0  0  0  0  0  0
   -1.2990    0.0000   -0.0000 C   0  0  0  0  0  0  0  0  0  0  0  0
   -0.0000   -2.2500   -0.0000 C   0  0  0  0  0  0  0  0  0  0  0  0
   -1.2990    1.5000   -0.0000 O   0  0  0  0  0  0  0  0  0  0  0  0
   -2.5981   -0.7500   -0.0000 C   0  0  0  0  0  0  0  0  0  0  0  0
   -1.2990   -3.0000   -0.0000 C   0  0  0  0  0  0  0  0  0  0  0  0
   -2.5981   -2.2500   -0.0000 C   0  0  0  0  0  0  0  0  0  0  0  0
   -3.8971    0.0000   -0.0000 C   0  0  0  0  0  0  0  0  0  0  0  0
   -3.8971   -3.0000   -0.0000 O   0  0  0  0  0  0  0  0  0  0  0  0
  1  2  2  0  0  0  0
  2  3  1  0  0  0  0
  2  4  1  0  0  0  0
  3  5  1  0  0  0  0
  6  4  1  0  0  0  0
  4  7  1  0  0  0  0
  5  8  1  0  0  0  0
  5  9  1  0  0  0  0
  5 10  1  0  0  0  0
  6 11  1  0  0  0  0
  6 12  1  1  0  0  0
  7 13  1  0  0  0  0
 11 14  1  0  0  0  0
 13 15  1  0  0  0  0
 13 16  1  0  0  0  0
 14 17  1  0  0  0  0
 17 18  2  0  0  0  0
 17 19  1  0  0  0  0
 19 20  2  0  0  0  0
 19 21  1  0  0  0  0
 20 22  1  0  0  0  0
 21 23  2  0  0  0  0
 22 24  2  0  0  0  0
 24 25  1  0  0  0  0
 25 26  1  0  0  0  0
 26 27  2  0  0  0  0
 26 28  1  0  0  0  0
 28 29  2  0  0  0  0
 28 30  1  0  0  0  0
 29 31  1  0  0  0  0
 29 32  1  0  0  0  0
 30 33  2  0  0  0  0
 32 34  2  0  0  0  0
 32 35  1  0  0  0  0
 34 36  1  0  0  0  0
 13 14  1  0  0  0  0
 23 24  1  0  0  0  0
 33 34  1  0  0  0  0
M  END
>  <Molecule Name>
EN300-6505002_EN300-2914990

$$$$
EN300-99631_EN300-1710024
Actelion Java MolfileCreator 1.0

 33 37  0  0  1  0  0  0  0  0999 V2000
    0.8660    3.0000   -0.0000 Br  0  0  0  0  0  0  0  0  0  0  0  0
    1.7321    2.5000   -0.0000 C   0  0  0  0  0  0  0  0  0  0  0  0
    1.7321    1.5000   -0.0000 C   0  0  0  0  0  0  0  0  0  0  0  0
    2.5981    3.0000   -0.0000 C   0  0  0  0  0  0  0  0  0  0  0  0
    2.5981    1.0000   -0.0000 C   0  0  0  0  0  0  0  0  0  0  0  0
    3.4641    2.5000   -0.0000 C   0  0  0  0  0  0  0  0  0  0  0  0
    2.5981   -0.0000   -0.0000 C   0  0  0  0  0  0  0  0  0  0  0  0
    3.4641    1.5000   -0.0000 C   0  0  0  0  0  0  0  0  0  0  0  0
    1.7321   -0.5000   -0.0000 C   0  0  0  0  0  0  0  0  0  0  0  0
    3.4641   -0.5000   -0.0000 C   0  0  0  0  0  0  0  0  0  0  0  0
    4.3301    1.0000   -0.0000 C   0  0  0  0  0  0  0  0  0  0  0  0
    1.7321   -1.5000   -0.0000 O   0  0  0  0  0  0  0  0  0  0  0  0
    0.8660   -0.0000   -0.0000 N   0  0  0  0  0  0  0  0  0  0  0  0
    4.3301   -0.0000   -0.0000 N   0  0  0  0  0  0  0  0  0  0  0  0
    0.0000   -0.5000   -0.0000 C   0  0  0  0  0  0  0  0  0  0  0  0
   -0.8660    0.0000   -0.0000 C   0  0  0  0  0  0  0  0  0  0  0  0
   -0.0000   -1.5000   -0.0000 C   0  0  0  0  0  0  0  0  0  0  0  0
   -1.7321   -0.5000   -0.0000 C   0  0  0  0  0  0  0  0  0  0  0  0
   -0.8660   -2.0000   -0.0000 C   0  0  0  0  0  0  0  0  0  0  0  0
   -1.7321   -1.5000   -0.0000 C   0  0  0  0  0  0  0  0  0  0  0  0
   -2.5981   -2.0000   -0.0000 C   0  0  0  0  0  0  0  0  0  0  0  0
   -3.4641   -1.5000   -0.0000 O   0  0  0  0  0  0  0  0  0  0  0  0
   -2.5981   -3.0000   -0.0000 N   0  0  0  0  0  0  0  0  0  0  0  0
   -3.4071   -3.5878   -0.0000 C   0  0  0  0  0  0  0  0  0  0  0  0
   -1.7891   -3.5878   -0.0000 C   0  0  0  0  0  0  0  0  0  0  0  0
   -4.3581   -3.2788   -0.0000 O   0  0  0  0  0  0  0  0  0  0  0  0
   -3.0981   -4.5388   -0.0000 N   0  0  0  0  0  0  0  0  0  0  0  0
   -0.8380   -3.2788   -0.0000 O   0  0  0  0  0  0  0  0  0  0  0  0
   -2.0981   -4.5388   -0.0000 C   0  0  0  0  0  0  0  0  0  0  0  0
   -3.5981   -5.4049   -0.0000 C   0  0  0  0  0  0  0  0  0  0  0  0
   -1.5981   -5.4049   -0.0000 C   0  0  0  0  0  0  0  0  0  0  0  0
   -3.0981   -6.2709   -0.0000 C   0  0  0  0  0  0  0  0  0  0  0  0
   -2.0981   -6.2709   -0.0000 N   0  0  0  0  0  0  0  0  0  0  0  0
  1  2  1  0  0  0  0
  2  3  2  0  0  0  0
  2  4  1  0  0  0  0
  3  5  1  0  0  0  0
  4  6  2  0  0  0  0
  5  7  2  0  0  0  0
  5  8  1  0  0  0  0
  7  9  1  0  0  0  0
  7 10  1  0  0  0  0
  8 11  2  0  0  0  0
  9 12  2  0  0  0  0
  9 13  1  0  0  0  0
 10 14  2  0  0  0  0
 13 15  1  0  0  0  0
 15 16  2  0  0  0  0
 15 17  1  0  0  0  0
 16 18  1  0  0  0  0
 17 19  2  0  0  0  0
 18 20  2  0  0  0  0
 20 21  1  0  0  0  0
 21 22  2  0  0  0  0
 21 23  1  0  0  0  0
 23 24  1  0  0  0  0
 23 25  1  0  0  0  0
 24 26  2  0  0  0  0
 24 27  1  0  0  0  0
 25 28  2  0  0  0  0
 29 25  1  0  0  0  0
 27 30  1  0  0  0  0
 29 31  1  0  0  0  0
 30 32  1  0  0  0  0
 31 33  1  0  0  0  0
  6  8  1  0  0  0  0
 11 14  1  0  0  0  0
 19 20  1  0  0  0  0
 29 27  1  6  0  0  0
 32 33  1  0  0  0  0
M  END
>  <Molecule Name>
EN300-99631_EN300-1710024

$$$$
EN300-7432763_EN300-00896
Actelion Java MolfileCreator 1.0

 48 54  0  0  1  0  0  0  0  0999 V2000
    6.0622    1.0000   -0.0000 O   0  0  0  0  0  0  0  0  0  0  0  0
    5.1962    1.5000   -0.0000 C   0  0  0  0  0  0  0  0  0  0  0  0
    5.1962    2.5000   -0.0000 N   0  0  0  0  0  0  0  0  0  0  0  0
    4.3301    1.0000   -0.0000 C   0  0  0  0  0  0  0  0  0  0  0  0
    6.0622    3.0000   -0.0000 C   0  0  0  0  0  0  0  0  0  0  0  0
    4.3301    3.0000   -0.0000 C   0  0  0  0  0  0  0  0  0  0  0  0
    3.4641    1.5000   -0.0000 C   0  0  0  0  0  0  0  0  0  0  0  0
    4.3301    0.0000   -0.0000 C   0  0  0  0  0  0  0  0  0  0  0  0
    6.0622    4.0000   -0.0000 C   0  0  0  0  0  0  0  0  0  0  0  0
    6.1667    2.0055   -0.0000 C   0  0  0  0  0  0  0  0  0  0  0  0
    6.9757    3.4067   -0.0000 C   0  0  0  0  0  0  0  0  0  0  0  0
    4.3301    4.0000   -0.0000 C   0  0  0  0  0  0  0  0  0  0  0  0
    2.5981    1.0000   -0.0000 C   0  0  0  0  0  0  0  0  0  0  0  0
    3.4641   -0.5000   -0.0000 C   0  0  0  0  0  0  0  0  0  0  0  0
    5.1962    4.5000   -0.0000 C   0  0  0  0  0  0  0  0  0  0  0  0
    7.1449    1.7976   -0.0000 C   0  0  0  0  0  0  0  0  0  0  0  0
    7.6449    2.6636   -0.0000 C   0  0  0  0  0  0  0  0  0  0  0  0
    3.4641    4.5000   -0.0000 O   0  0  0  0  0  0  0  0  0  0  0  0
    2.5981   -0.0000   -0.0000 C   0  0  0  0  0  0  0  0  0  0  0  0
    5.1962    5.5000   -0.0000 O   0  0  0  0  0  0  0  0  0  0  0  0
    1.7321   -0.5000   -0.0000 N   0  0  0  0  0  0  0  0  0  0  0  0
    0.8660   -0.0000   -0.0000 C   0  0  0  0  0  0  0  0  0  0  0  0
    0.8660    1.0000   -0.0000 O   0  0  0  0  0  0  0  0  0  0  0  0
    0.0000   -0.5000   -0.0000 C   0  0  0  0  0  0  0  0  0  0  0  0
   -0.8660    0.0000   -0.0000 C   0  0  0  0  0  0  0  0  0  0  0  0
   -0.0000   -1.5000   -0.0000 C   0  0  0  0  0  0  0  0  0  0  0  0
   -1.7321   -0.5000   -0.0000 C   0  0  0  0  0  0  0  0  0  0  0  0
   -0.8660    1.0000   -0.0000 C   0  0  0  0  0  0  0  0  0  0  0  0
   -0.8660   -2.0000   -0.0000 C   0  0  0  0  0  0  0  0  0  0  0  0
    0.8660   -2.0000   -0.0000 C   0  0  0  0  0  0  0  0  0  0  0  0
   -1.7321   -1.5000   -0.0000 N   0  0  0  0  0  0  0  0  0  0  0  0
   -2.5981    0.0000   -0.0000 C   0  0  0  0  0  0  0  0  0  0  0  0
   -1.7321    1.5000   -0.0000 C   0  0  0  0  0  0  0  0  0  0  0  0
   -0.8660   -3.0000   -0.0000 C   0  0  0  0  0  0  0  0  0  0  0  0
    0.8660   -3.0000   -0.0000 C   0  0  0  0  0  0  0  0  0  0  0  0
   -2.5981    1.0000   -0.0000 C   0  0  0  0  0  0  0  0  0  0  0  0
   -1.7321   -3.5000   -0.0000 C   0  0  0  0  0  0  0  0  0  0  0  0
   -0.0000   -3.5000   -0.0000 C   0  0  0  0  0  0  0  0  0  0  0  0
   -1.7321   -4.5000   -0.0000 C   0  0  0  0  0  0  0  0  0  0  0  0
   -2.5981   -5.0000   -0.0000 C   0  0  0  0  0  0  0  0  0  0  0  0
   -0.8660   -5.0000   -0.0000 C   0  0  0  0  0  0  0  0  0  0  0  0
   -2.5981   -6.0000   -0.0000 C   0  0  0  0  0  0  0  0  0  0  0  0
   -0.8660   -6.0000   -0.0000 C   0  0  0  0  0  0  0  0  0  0  0  0
   -1.7321   -6.5000   -0.0000 C   0  0  0  0  0  0  0  0  0  0  0  0
   -1.7321   -7.5000   -0.0000 C   0  0  0  0  0  0  0  0  0  0  0  0
   -0.7321   -7.5000   -0.0000 C   0  0  0  0  0  0  0  0  0  0  0  0
   -1.7321   -8.5000   -0.0000 C   0  0  0  0  0  0  0  0  0  0  0  0
   -2.7321   -7.5000   -0.0000 C   0  0  0  0  0  0  0  0  0  0  0  0
  1  2  2  0  0  0  0
  2  3  1  0  0  0  0
  2  4  1  0  0  0  0
  3  5  1  0  0  0  0
  3  6  1  0  0  0  0
  4  7  2  0  0  0  0
  4  8  1  0  0  0  0
  5  9  1  0  0  0  0
  5 10  1  0  0  0  0
  5 11  1  0  0  0  0
 12  6  1  0  0  0  0
  7 13  1  0  0  0  0
  8 14  2  0  0  0  0
 15  9  1  0  0  0  0
 10 16  1  0  0  0  0
 11 17  1  0  0  0  0
 12 18  1  1  0  0  0
 13 19  2  0  0  0  0
 15 20  1  1  0  0  0
 19 21  1  0  0  0  0
 21 22  1  0  0  0  0
 22 23  2  0  0  0  0
 22 24  1  0  0  0  0
 24 25  1  0  0  0  0
 24 26  2  0  0  0  0
 25 27  1  0  0  0  0
 25 28  2  0  0  0  0
 26 29  1  0  0  0  0
 26 30  1  0  0  0  0
 27 31  1  0  0  0  0
 27 32  2  0  0  0  0
 28 33  1  0  0  0  0
 29 34  1  0  0  0  0
 30 35  1  0  0  0  0
 32 36  1  0  0  0  0
 34 37  2  0  0  0  0
 34 38  1  0  0  0  0
 37 39  1  0  0  0  0
 39 40  2  0  0  0  0
 39 41  1  0  0  0  0
 40 42  1  0  0  0  0
 41 43  2  0  0  0  0
 42 44  2  0  0  0  0
 44 45  1  0  0  0  0
 45 46  1  0  0  0  0
 45 47  1  0  0  0  0
 45 48  1  0  0  0  0
 12 15  1  0  0  0  0
 14 19  1  0  0  0  0
 16 17  1  0  0  0  0
 29 31  2  0  0  0  0
 33 36  2  0  0  0  0
 35 38  1  0  0  0  0
 43 44  1  0  0  0  0
M  END
>  <Molecule Name>
EN300-7432763_EN300-00896

$$$$
EN300-746239_EN300-00896
Actelion Java MolfileCreator 1.0

 48 55  0  0  0  0  0  0  0  0999 V2000
    6.0622    1.0000   -0.0000 O   0  0  0  0  0  0  0  0  0  0  0  0
    5.1962    1.5000   -0.0000 C   0  0  0  0  0  0  0  0  0  0  0  0
    5.1962    2.5000   -0.0000 N   0  0  0  0  0  0  0  0  0  0  0  0
    4.3301    1.0000   -0.0000 C   0  0  0  0  0  0  0  0  0  0  0  0
    6.0052    3.0878   -0.0000 C   0  0  0  0  0  0  0  0  0  0  0  0
    4.3871    3.0878   -0.0000 C   0  0  0  0  0  0  0  0  0  0  0  0
    3.4641    1.5000   -0.0000 C   0  0  0  0  0  0  0  0  0  0  0  0
    4.3301    0.0000   -0.0000 C   0  0  0  0  0  0  0  0  0  0  0  0
    5.6962    4.0388   -0.0000 C   0  0  0  0  0  0  0  0  0  0  0  0
    7.0356    3.0273   -0.0000 C   0  0  0  0  0  0  0  0  0  0  0  0
    4.6962    4.0388   -0.0000 C   0  0  0  0  0  0  0  0  0  0  0  0
    2.5981    1.0000   -0.0000 C   0  0  0  0  0  0  0  0  0  0  0  0
    3.4641   -0.5000   -0.0000 C   0  0  0  0  0  0  0  0  0  0  0  0
    6.1962    4.9049   -0.0000 C   0  0  0  0  0  0  0  0  0  0  0  0
    7.6234    3.8363   -0.0000 C   0  0  0  0  0  0  0  0  0  0  0  0
    4.1962    4.9049   -0.0000 C   0  0  0  0  0  0  0  0  0  0  0  0
    2.5981   -0.0000   -0.0000 C   0  0  0  0  0  0  0  0  0  0  0  0
    7.2166    4.7498   -0.0000 C   0  0  0  0  0  0  0  0  0  0  0  0
    5.6962    5.7709   -0.0000 C   0  0  0  0  0  0  0  0  0  0  0  0
    4.6962    5.7709   -0.0000 C   0  0  0  0  0  0  0  0  0  0  0  0
    1.7321   -0.5000   -0.0000 N   0  0  0  0  0  0  0  0  0  0  0  0
    0.8660   -0.0000   -0.0000 C   0  0  0  0  0  0  0  0  0  0  0  0
    0.8660    1.0000   -0.0000 O   0  0  0  0  0  0  0  0  0  0  0  0
    0.0000   -0.5000   -0.0000 C   0  0  0  0  0  0  0  0  0  0  0  0
   -0.8660    0.0000   -0.0000 C   0  0  0  0  0  0  0  0  0  0  0  0
   -0.0000   -1.5000   -0.0000 C   0  0  0  0  0  0  0  0  0  0  0  0
   -1.7321   -0.5000   -0.0000 C   0  0  0  0  0  0  0  0  0  0  0  0
   -0.8660    1.0000   -0.0000 C   0  0  0  0  0  0  0  0  0  0  0  0
   -0.8660   -2.0000   -0.0000 C   0  0  0  0  0  0  0  0  0  0  0  0
    0.8660   -2.0000   -0.0000 C   0  0  0  0  0  0  0  0  0  0  0  0
   -1.7321   -1.5000   -0.0000 N   0  0  0  0  0  0  0  0  0  0  0  0
   -2.5981    0.0000   -0.0000 C   0  0  0  0  0  0  0  0  0  0  0  0
   -1.7321    1.5000   -0.0000 C   0  0  0  0  0  0  0  0  0  0  0  0
   -0.8660   -3.0000   -0.0000 C   0  0  0  0  0  0  0  0  0  0  0  0
    0.8660   -3.0000   -0.0000 C   0  0  0  0  0  0  0  0  0  0  0  0
   -2.5981    1.0000   -0.0000 C   0  0  0  0  0  0  0  0  0  0  0  0
   -1.7321   -3.5000   -0.0000 C   0  0  0  0  0  0  0  0  0  0  0  0
   -0.0000   -3.5000   -0.0000 C   0  0  0  0  0  0  0  0  0  0  0  0
   -1.7321   -4.5000   -0.0000 C   0  0  0  0  0  0  0  0  0  0  0  0
   -2.5981   -5.0000   -0.0000 C   0  0  0  0  0  0  0  0  0  0  0  0
   -0.8660   -5.0000   -0.0000 C   0  0  0  0  0  0  0  0  0  0  0  0
   -2.5981   -6.0000   -0.0000 C   0  0  0  0  0  0  0  0  0  0  0  0
   -0.8660   -6.0000   -0.0000 C   0  0  0  0  0  0  0  0  0  0  0  0
   -1.7321   -6.5000   -0.0000 C   0  0  0  0  0  0  0  0  0  0  0  0
   -1.7321   -7.5000   -0.0000 C   0  0  0  0  0  0  0  0  0  0  0  0
   -0.7321   -7.5000   -0.0000 C   0  0  0  0  0  0  0  0  0  0  0  0
   -1.7321   -8.5000   -0.0000 C   0  0  0  0  0  0  0  0  0  0  0  0
   -2.7321   -7.5000   -0.0000 C   0  0  0  0  0  0  0  0  0  0  0  0
  1  2  2  0  0  0  0
  2  3  1  0  0  0  0
  2  4  1  0  0  0  0
  3  5  1  0  0  0  0
  3  6  1  0  0  0  0
  4  7  2  0  0  0  0
  4  8  1  0  0  0  0
  5  9  1  0  0  0  0
  5 10  2  0  0  0  0
  6 11  1  0  0  0  0
  7 12  1  0  0  0  0
  8 13  2  0  0  0  0
  9 14  1  0  0  0  0
 10 15  1  0  0  0  0
 11 16  1  0  0  0  0
 12 17  2  0  0  0  0
 14 18  1  0  0  0  0
 14 19  2  0  0  0  0
 16 20  2  0  0  0  0
 17 21  1  0  0  0  0
 21 22  1  0  0  0  0
 22 23  2  0  0  0  0
 22 24  1  0  0  0  0
 24 25  1  0  0  0  0
 24 26  2  0  0  0  0
 25 27  1  0  0  0  0
 25 28  2  0  0  0  0
 26 29  1  0  0  0  0
 26 30  1  0  0  0  0
 27 31  1  0  0  0  0
 27 32  2  0  0  0  0
 28 33  1  0  0  0  0
 29 34  1  0  0  0  0
 30 35  1  0  0  0  0
 32 36  1  0  0  0  0
 34 37  2  0  0  0  0
 34 38  1  0  0  0  0
 37 39  1  0  0  0  0
 39 40  2  0  0  0  0
 39 41  1  0  0  0  0
 40 42  1  0  0  0  0
 41 43  2  0  0  0  0
 42 44  2  0  0  0  0
 44 45  1  0  0  0  0
 45 46  1  0  0  0  0
 45 47  1  0  0  0  0
 45 48  1  0  0  0  0
  9 11  2  0  0  0  0
 13 17  1  0  0  0  0
 15 18  2  0  0  0  0
 19 20  1  0  0  0  0
 29 31  2  0  0  0  0
 33 36  2  0  0  0  0
 35 38  1  0  0  0  0
 43 44  1  0  0  0  0
M  END
>  <Molecule Name>
EN300-746239_EN300-00896

$$$$
EN300-203874_EN300-151429
Actelion Java MolfileCreator 1.0

 30 33  0  0  0  0  0  0  0  0999 V2000
    5.6808   -0.5296   -0.0000 I   0  0  0  0  0  0  0  0  0  0  0  0
    5.1808    0.3364   -0.0000 C   0  0  0  0  0  0  0  0  0  0  0  0
    4.1808    0.3364   -0.0000 C   0  0  0  0  0  0  0  0  0  0  0  0
    5.6808    1.2024   -0.0000 C   0  0  0  0  0  0  0  0  0  0  0  0
    3.6808    1.2024   -0.0000 C   0  0  0  0  0  0  0  0  0  0  0  0
    3.5116   -0.4067   -0.0000 C   0  0  0  0  0  0  0  0  0  0  0  0
    5.1808    2.0685   -0.0000 C   0  0  0  0  0  0  0  0  0  0  0  0
    2.7026    0.9945   -0.0000 N   0  0  0  0  0  0  0  0  0  0  0  0
    4.1808    2.0685   -0.0000 C   0  0  0  0  0  0  0  0  0  0  0  0
    2.5981   -0.0000   -0.0000 C   0  0  0  0  0  0  0  0  0  0  0  0
    1.7321   -0.5000   -0.0000 C   0  0  0  0  0  0  0  0  0  0  0  0
    1.7321   -1.5000   -0.0000 O   0  0  0  0  0  0  0  0  0  0  0  0
    0.8660   -0.0000   -0.0000 N   0  0  0  0  0  0  0  0  0  0  0  0
    0.0000   -0.5000   -0.0000 C   0  0  0  0  0  0  0  0  0  0  0  0
   -0.8660    0.0000   -0.0000 C   0  0  0  0  0  0  0  0  0  0  0  0
   -0.0000   -1.5000   -0.0000 C   0  0  0  0  0  0  0  0  0  0  0  0
   -1.7321   -0.5000   -0.0000 C   0  0  0  0  0  0  0  0  0  0  0  0
   -0.8660   -2.0000   -0.0000 C   0  0  0  0  0  0  0  0  0  0  0  0
   -1.7321   -1.5000   -0.0000 C   0  0  0  0  0  0  0  0  0  0  0  0
   -2.5981   -2.0000   -0.0000 C   0  0  0  0  0  0  0  0  0  0  0  0
   -3.4641   -1.5000   -0.0000 O   0  0  0  0  0  0  0  0  0  0  0  0
   -2.5981   -3.0000   -0.0000 N   0  0  0  0  0  0  0  0  0  0  0  0
   -3.3052   -3.7071   -0.0000 C   0  0  0  0  0  0  0  0  0  0  0  0
   -1.8910   -3.7071   -0.0000 C   0  0  0  0  0  0  0  0  0  0  0  0
   -2.5981   -4.4142   -0.0000 C   0  0  0  0  0  0  0  0  0  0  0  0
   -1.6742   -4.7969   -0.0000 N   0  0  0  0  0  0  0  0  0  0  0  0
   -2.5981   -5.4142   -0.0000 C   0  0  0  0  0  0  0  0  0  0  0  0
   -1.5437   -5.7883   -0.0000 C   0  0  0  0  0  0  0  0  0  0  0  0
   -0.8808   -4.1881   -0.0000 C   0  0  0  0  0  0  0  0  0  0  0  0
   -2.5981   -6.4142   -0.0000 N   0  0  0  0  0  0  0  0  0  0  0  0
  1  2  1  0  0  0  0
  2  3  2  0  0  0  0
  2  4  1  0  0  0  0
  3  5  1  0  0  0  0
  3  6  1  0  0  0  0
  4  7  2  0  0  0  0
  5  8  1  0  0  0  0
  5  9  2  0  0  0  0
  6 10  2  0  0  0  0
 10 11  1  0  0  0  0
 11 12  2  0  0  0  0
 11 13  1  0  0  0  0
 13 14  1  0  0  0  0
 14 15  2  0  0  0  0
 14 16  1  0  0  0  0
 15 17  1  0  0  0  0
 16 18  2  0  0  0  0
 17 19  2  0  0  0  0
 19 20  1  0  0  0  0
 20 21  2  0  0  0  0
 20 22  1  0  0  0  0
 22 23  1  0  0  0  0
 22 24  1  0  0  0  0
 23 25  1  0  0  0  0
 25 26  1  0  0  0  0
 25 27  1  0  0  0  0
 26 28  1  0  0  0  0
 26 29  1  0  0  0  0
 27 30  3  0  0  0  0
  7  9  1  0  0  0  0
  8 10  1  0  0  0  0
 18 19  1  0  0  0  0
 24 25  1  0  0  0  0
M  END
>  <Molecule Name>
EN300-203874_EN300-151429

$$$$
EN300-6743540_EN300-103816
Actelion Java MolfileCreator 1.0

 30 33  0  0  1  0  0  0  0  0999 V2000
    5.9282    2.5000   -0.0000 F   0  0  0  0  0  0  0  0  0  0  0  0
    6.9282    2.5000   -0.0000 C   0  0  0  0  0  0  0  0  0  0  0  0
    6.9282    3.5000   -0.0000 F   0  0  0  0  0  0  0  0  0  0  0  0
    7.9282    2.5000   -0.0000 F   0  0  0  0  0  0  0  0  0  0  0  0
    6.9282    1.5000   -0.0000 C   0  0  0  0  0  0  0  0  0  0  0  0
    6.0622    1.0000   -0.0000 N   0  0  0  0  0  0  0  0  0  0  0  0
    7.7942    1.0000   -0.0000 C   0  0  0  0  0  0  0  0  0  0  0  0
    5.1962    1.5000   -0.0000 C   0  0  0  0  0  0  0  0  0  0  0  0
    6.0622    0.0000   -0.0000 C   0  0  0  0  0  0  0  0  0  0  0  0
    7.7942    0.0000   -0.0000 C   0  0  0  0  0  0  0  0  0  0  0  0
    5.1962    2.5000   -0.0000 O   0  0  0  0  0  0  0  0  0  0  0  0
    4.3301    1.0000   -0.0000 C   0  0  0  0  0  0  0  0  0  0  0  0
    6.9282   -0.5000   -0.0000 C   0  0  0  0  0  0  0  0  0  0  0  0
    3.4641    1.5000   -0.0000 C   0  0  0  0  0  0  0  0  0  0  0  0
    4.3301    0.0000   -0.0000 C   0  0  0  0  0  0  0  0  0  0  0  0
    2.5981    1.0000   -0.0000 C   0  0  0  0  0  0  0  0  0  0  0  0
    3.4641   -0.5000   -0.0000 C   0  0  0  0  0  0  0  0  0  0  0  0
    2.5981   -0.0000   -0.0000 C   0  0  0  0  0  0  0  0  0  0  0  0
    1.7321   -0.5000   -0.0000 N   0  0  0  0  0  0  0  0  0  0  0  0
    0.8660   -0.0000   -0.0000 C   0  0  0  0  0  0  0  0  0  0  0  0
    0.8660    1.0000   -0.0000 O   0  0  0  0  0  0  0  0  0  0  0  0
    0.0000   -0.5000   -0.0000 C   0  0  0  0  0  0  0  0  0  0  0  0
   -0.8660    0.0000   -0.0000 C   0  0  0  0  0  0  0  0  0  0  0  0
   -0.0000   -1.5000   -0.0000 C   0  0  0  0  0  0  0  0  0  0  0  0
   -1.0739    0.9781   -0.0000 O   0  0  0  0  0  0  0  0  0  0  0  0
   -1.7321   -0.5000   -0.0000 C   0  0  0  0  0  0  0  0  0  0  0  0
   -0.8660   -2.0000   -0.0000 C   0  0  0  0  0  0  0  0  0  0  0  0
   -2.0685    1.0827   -0.0000 C   0  0  0  0  0  0  0  0  0  0  0  0
   -1.7321   -1.5000   -0.0000 C   0  0  0  0  0  0  0  0  0  0  0  0
   -2.4752    0.1691   -0.0000 C   0  0  0  0  0  0  0  0  0  0  0  0
  1  2  1  0  0  0  0
  2  3  1  0  0  0  0
  2  4  1  0  0  0  0
  5  2  1  1  0  0  0
  5  6  1  0  0  0  0
  5  7  1  0  0  0  0
  6  8  1  0  0  0  0
  6  9  1  0  0  0  0
  7 10  1  0  0  0  0
  8 11  2  0  0  0  0
  8 12  1  0  0  0  0
  9 13  1  0  0  0  0
 12 14  2  0  0  0  0
 12 15  1  0  0  0  0
 14 16  1  0  0  0  0
 15 17  2  0  0  0  0
 16 18  2  0  0  0  0
 18 19  1  0  0  0  0
 19 20  1  0  0  0  0
 20 21  2  0  0  0  0
 20 22  1  0  0  0  0
 22 23  2  0  0  0  0
 22 24  1  0  0  0  0
 23 25  1  0  0  0  0
 23 26  1  0  0  0  0
 24 27  2  0  0  0  0
 25 28  1  0  0  0  0
 26 29  2  0  0  0  0
 26 30  1  0  0  0  0
 10 13  1  0  0  0  0
 17 18  1  0  0  0  0
 27 29  1  0  0  0  0
 28 30  1  0  0  0  0
M  END
>  <Molecule Name>
EN300-6743540_EN300-103816

$$$$
EN300-201237_EN300-155176
Actelion Java MolfileCreator 1.0

 31 34  0  0  1  0  0  0  0  0999 V2000
    6.5665   -0.1399   -0.0000 S   0  0  0  0  0  0  0  0  0  0  0  0
    7.5702    0.9748   -0.0000 O   0  0  0  0  0  0  0  0  0  0  0  0
    6.1029    1.2867   -0.0000 O   0  0  0  0  0  0  0  0  0  0  0  0
    5.1962   -0.7500   -0.0000 C   0  0  0  0  0  0  0  0  0  0  0  0
    7.5702   -1.2546   -0.0000 C   0  0  0  0  0  0  0  0  0  0  0  0
    5.3530   -2.2418   -0.0000 C   0  0  0  0  0  0  0  0  0  0  0  0
    3.8971   -0.0000   -0.0000 C   0  0  0  0  0  0  0  0  0  0  0  0
    6.8202   -2.5537   -0.0000 C   0  0  0  0  0  0  0  0  0  0  0  0
    2.5981   -0.7500   -0.0000 C   0  0  0  0  0  0  0  0  0  0  0  0
    2.5981   -2.2500   -0.0000 O   0  0  0  0  0  0  0  0  0  0  0  0
    1.2990   -0.0000   -0.0000 N   0  0  0  0  0  0  0  0  0  0  0  0
    0.0000   -0.7500   -0.0000 C   0  0  0  0  0  0  0  0  0  0  0  0
   -1.2990    0.0000   -0.0000 C   0  0  0  0  0  0  0  0  0  0  0  0
   -0.0000   -2.2500   -0.0000 C   0  0  0  0  0  0  0  0  0  0  0  0
   -2.5981   -0.7500   -0.0000 C   0  0  0  0  0  0  0  0  0  0  0  0
   -1.2990   -3.0000   -0.0000 C   0  0  0  0  0  0  0  0  0  0  0  0
   -2.5981   -2.2500   -0.0000 C   0  0  0  0  0  0  0  0  0  0  0  0
   -3.8971   -3.0000   -0.0000 C   0  0  0  0  0  0  0  0  0  0  0  0
   -5.1962   -2.2500   -0.0000 O   0  0  0  0  0  0  0  0  0  0  0  0
   -3.8971   -4.5000   -0.0000 N   0  0  0  0  0  0  0  0  0  0  0  0
   -5.1962   -5.2500   -0.0000 C   0  0  0  0  0  0  0  0  0  0  0  0
   -2.5981   -5.2500   -0.0000 C   0  0  0  0  0  0  0  0  0  0  0  0
   -5.1962   -6.7500   -0.0000 C   0  0  0  0  0  0  0  0  0  0  0  0
   -2.5981   -6.7500   -0.0000 C   0  0  0  0  0  0  0  0  0  0  0  0
   -3.8971   -7.5000   -0.0000 C   0  0  0  0  0  0  0  0  0  0  0  0
   -6.4952   -7.5000   -0.0000 C   0  0  0  0  0  0  0  0  0  0  0  0
   -3.8971   -9.0000   -0.0000 C   0  0  0  0  0  0  0  0  0  0  0  0
   -6.4952   -9.0000   -0.0000 C   0  0  0  0  0  0  0  0  0  0  0  0
   -7.7942   -6.7500   -0.0000 C   0  0  0  0  0  0  0  0  0  0  0  0
   -5.1962   -9.7500   -0.0000 C   0  0  0  0  0  0  0  0  0  0  0  0
   -5.1962  -11.2500   -0.0000 F   0  0  0  0  0  0  0  0  0  0  0  0
  1  2  2  0  0  0  0
  1  3  2  0  0  0  0
  4  1  1  0  0  0  0
  1  5  1  0  0  0  0
  4  6  1  0  0  0  0
  4  7  1  6  0  0  0
  5  8  1  0  0  0  0
  7  9  1  0  0  0  0
  9 10  2  0  0  0  0
  9 11  1  0  0  0  0
 11 12  1  0  0  0  0
 12 13  2  0  0  0  0
 12 14  1  0  0  0  0
 13 15  1  0  0  0  0
 14 16  2  0  0  0  0
 15 17  2  0  0  0  0
 17 18  1  0  0  0  0
 18 19  2  0  0  0  0
 18 20  1  0  0  0  0
 20 21  1  0  0  0  0
 20 22  1  0  0  0  0
 21 23  1  0  0  0  0
 22 24  1  0  0  0  0
 23 25  2  0  0  0  0
 23 26  1  0  0  0  0
 25 27  1  0  0  0  0
 26 28  2  0  0  0  0
 26 29  1  0  0  0  0
 27 30  2  0  0  0  0
 30 31  1  0  0  0  0
  6  8  1  0  0  0  0
 16 17  1  0  0  0  0
 24 25  1  0  0  0  0
 28 30  1  0  0  0  0
M  END
>  <Molecule Name>
EN300-201237_EN300-155176

$$$$
EN300-39870422_EN300-151740
Actelion Java MolfileCreator 1.0

 32 35  0  0  1  0  0  0  0  0999 V2000
    7.7942    2.2500   -0.0000 Cl  0  0  0  0  0  0  0  0  0  0  0  0
    6.4952    1.5000   -0.0000 C   0  0  0  0  0  0  0  0  0  0  0  0
    5.1962    2.2500   -0.0000 N   0  0  0  0  0  0  0  0  0  0  0  0
    6.4952    0.0000   -0.0000 C   0  0  0  0  0  0  0  0  0  0  0  0
    3.8971    1.5000   -0.0000 C   0  0  0  0  0  0  0  0  0  0  0  0
    5.1962   -0.7500   -0.0000 C   0  0  0  0  0  0  0  0  0  0  0  0
    2.5981    2.2500   -0.0000 O   0  0  0  0  0  0  0  0  0  0  0  0
    3.8971   -0.0000   -0.0000 C   0  0  0  0  0  0  0  0  0  0  0  0
    1.2990    1.5000   -0.0000 C   0  0  0  0  0  0  0  0  0  0  0  0
    2.5981   -0.7500   -0.0000 C   0  0  0  0  0  0  0  0  0  0  0  0
    2.5981   -2.2500   -0.0000 O   0  0  0  0  0  0  0  0  0  0  0  0
    1.2990   -0.0000   -0.0000 N   0  0  0  0  0  0  0  0  0  0  0  0
    0.0000   -0.7500   -0.0000 C   0  0  0  0  0  0  0  0  0  0  0  0
   -1.2990    0.0000   -0.0000 C   0  0  0  0  0  0  0  0  0  0  0  0
   -0.0000   -2.2500   -0.0000 C   0  0  0  0  0  0  0  0  0  0  0  0
   -2.5981   -0.7500   -0.0000 C   0  0  0  0  0  0  0  0  0  0  0  0
   -1.2990   -3.0000   -0.0000 C   0  0  0  0  0  0  0  0  0  0  0  0
   -2.5981   -2.2500   -0.0000 C   0  0  0  0  0  0  0  0  0  0  0  0
   -3.8971   -3.0000   -0.0000 C   0  0  0  0  0  0  0  0  0  0  0  0
   -5.1962   -2.2500   -0.0000 O   0  0  0  0  0  0  0  0  0  0  0  0
   -3.8971   -4.5000   -0.0000 N   0  0  0  0  0  0  0  0  0  0  0  0
   -5.1106   -5.3817   -0.0000 C   0  0  0  0  0  0  0  0  0  0  0  0
   -2.6836   -5.3817   -0.0000 C   0  0  0  0  0  0  0  0  0  0  0  0
   -4.6471   -6.8083   -0.0000 C   0  0  0  0  0  0  0  0  0  0  0  0
   -3.1471   -6.8083   -0.0000 C   0  0  0  0  0  0  0  0  0  0  0  0
   -6.1389   -6.6515   -0.0000 C   0  0  0  0  0  0  0  0  0  0  0  0
   -4.0370   -8.1786   -0.0000 C   0  0  0  0  0  0  0  0  0  0  0  0
   -7.0206   -7.8650   -0.0000 C   0  0  0  0  0  0  0  0  0  0  0  0
   -4.9187   -9.3921   -0.0000 C   0  0  0  0  0  0  0  0  0  0  0  0
   -6.4105   -9.2353   -0.0000 C   0  0  0  0  0  0  0  0  0  0  0  0
   -7.7808   -9.8454   -0.0000 O   0  0  0  0  0  0  0  0  0  0  0  0
   -6.5672  -10.7271   -0.0000 C   0  0  0  0  0  0  0  0  0  0  0  0
  1  2  1  0  0  0  0
  2  3  2  0  0  0  0
  2  4  1  0  0  0  0
  3  5  1  0  0  0  0
  4  6  2  0  0  0  0
  5  7  1  0  0  0  0
  5  8  2  0  0  0  0
  7  9  1  0  0  0  0
  8 10  1  0  0  0  0
 10 11  2  0  0  0  0
 10 12  1  0  0  0  0
 12 13  1  0  0  0  0
 13 14  2  0  0  0  0
 13 15  1  0  0  0  0
 14 16  1  0  0  0  0
 15 17  2  0  0  0  0
 16 18  2  0  0  0  0
 18 19  1  0  0  0  0
 19 20  2  0  0  0  0
 19 21  1  0  0  0  0
 21 22  1  0  0  0  0
 21 23  1  0  0  0  0
 24 22  1  1  0  0  0
 23 25  1  0  0  0  0
 24 26  1  0  0  0  0
 24 27  1  0  0  0  0
 26 28  1  0  0  0  0
 27 29  1  0  0  0  0
 30 28  1  0  0  0  0
 30 31  1  1  0  0  0
 30 32  1  0  0  0  0
  6  8  1  0  0  0  0
 17 18  1  0  0  0  0
 24 25  1  0  0  0  0
 29 30  1  0  0  0  0
M  END
>  <Molecule Name>
EN300-39870422_EN300-151740

$$$$
EN300-6814003_EN300-7543244
Actelion Java MolfileCreator 1.0

 33 37  0  0  0  0  0  0  0  0999 V2000
    9.5155    1.4612   -0.0000 Br  0  0  0  0  0  0  0  0  0  0  0  0
    8.5374    1.6691   -0.0000 C   0  0  0  0  0  0  0  0  0  0  0  0
    8.1306    2.5827   -0.0000 N   0  0  0  0  0  0  0  0  0  0  0  0
    7.7942    1.0000   -0.0000 C   0  0  0  0  0  0  0  0  0  0  0  0
    7.1361    2.4781   -0.0000 N   0  0  0  0  0  0  0  0  0  0  0  0
    6.9282    1.5000   -0.0000 C   0  0  0  0  0  0  0  0  0  0  0  0
    7.7942    0.0000   -0.0000 C   0  0  0  0  0  0  0  0  0  0  0  0
    6.4670    3.2213   -0.0000 C   0  0  0  0  0  0  0  0  0  0  0  0
    6.0622    1.0000   -0.0000 N   0  0  0  0  0  0  0  0  0  0  0  0
    6.9282   -0.5000   -0.0000 C   0  0  0  0  0  0  0  0  0  0  0  0
    5.1962    1.5000   -0.0000 C   0  0  0  0  0  0  0  0  0  0  0  0
    6.0622    0.0000   -0.0000 C   0  0  0  0  0  0  0  0  0  0  0  0
    5.1962    2.5000   -0.0000 O   0  0  0  0  0  0  0  0  0  0  0  0
    4.3301    1.0000   -0.0000 C   0  0  0  0  0  0  0  0  0  0  0  0
    3.4641    1.5000   -0.0000 C   0  0  0  0  0  0  0  0  0  0  0  0
    4.3301    0.0000   -0.0000 C   0  0  0  0  0  0  0  0  0  0  0  0
    2.5981    1.0000   -0.0000 C   0  0  0  0  0  0  0  0  0  0  0  0
    3.4641   -0.5000   -0.0000 C   0  0  0  0  0  0  0  0  0  0  0  0
    2.5981   -0.0000   -0.0000 C   0  0  0  0  0  0  0  0  0  0  0  0
    1.7321   -0.5000   -0.0000 N   0  0  0  0  0  0  0  0  0  0  0  0
    0.8660   -0.0000   -0.0000 C   0  0  0  0  0  0  0  0  0  0  0  0
    0.8660    1.0000   -0.0000 O   0  0  0  0  0  0  0  0  0  0  0  0
    0.0000   -0.5000   -0.0000 C   0  0  0  0  0  0  0  0  0  0  0  0
   -0.8660    0.0000   -0.0000 N   0  0  0  0  0  0  0  0  0  0  0  0
   -0.0000   -1.5000   -0.0000 C   0  0  0  0  0  0  0  0  0  0  0  0
   -1.7321   -0.5000   -0.0000 C   0  0  0  0  0  0  0  0  0  0  0  0
   -0.8660   -2.0000   -0.0000 C   0  0  0  0  0  0  0  0  0  0  0  0
   -1.7321   -1.5000   -0.0000 C   0  0  0  0  0  0  0  0  0  0  0  0
   -0.8660   -3.0000   -0.0000 C   0  0  0  0  0  0  0  0  0  0  0  0
   -2.5981   -2.0000   -0.0000 C   0  0  0  0  0  0  0  0  0  0  0  0
   -1.7321   -3.5000   -0.0000 C   0  0  0  0  0  0  0  0  0  0  0  0
   -2.5981   -3.0000   -0.0000 C   0  0  0  0  0  0  0  0  0  0  0  0
   -3.4641   -3.5000   -0.0000 F   0  0  0  0  0  0  0  0  0  0  0  0
  1  2  1  0  0  0  0
  2  3  2  0  0  0  0
  2  4  1  0  0  0  0
  3  5  1  0  0  0  0
  4  6  2  0  0  0  0
  4  7  1  0  0  0  0
  5  8  1  0  0  0  0
  6  9  1  0  0  0  0
  7 10  1  0  0  0  0
  9 11  1  0  0  0  0
  9 12  1  0  0  0  0
 11 13  2  0  0  0  0
 11 14  1  0  0  0  0
 14 15  2  0  0  0  0
 14 16  1  0  0  0  0
 15 17  1  0  0  0  0
 16 18  2  0  0  0  0
 17 19  2  0  0  0  0
 19 20  1  0  0  0  0
 20 21  1  0  0  0  0
 21 22  2  0  0  0  0
 21 23  1  0  0  0  0
 23 24  1  0  0  0  0
 23 25  2  0  0  0  0
 24 26  2  0  0  0  0
 25 27  1  0  0  0  0
 26 28  1  0  0  0  0
 27 29  2  0  0  0  0
 28 30  2  0  0  0  0
 29 31  1  0  0  0  0
 30 32  1  0  0  0  0
 32 33  1  0  0  0  0
  5  6  1  0  0  0  0
 10 12  1  0  0  0  0
 18 19  1  0  0  0  0
 27 28  1  0  0  0  0
 31 32  2  0  0  0  0
M  END
>  <Molecule Name>
EN300-6814003_EN300-7543244

$$$$
EN300-371743_EN300-12584121
Actelion Java MolfileCreator 1.0

 44 48  0  0  0  0  0  0  0  0999 V2000
    2.5981    6.7500   -0.0000 O   0  0  0  0  0  0  0  0  0  0  0  0
    3.8971    6.0000   -0.0000 C   0  0  0  0  0  0  0  0  0  0  0  0
    5.1962    6.7500   -0.0000 O   0  0  0  0  0  0  0  0  0  0  0  0
    3.8971    4.5000   -0.0000 N   0  0  0  0  0  0  0  0  0  0  0  0
    5.1962    8.2500   -0.0000 C   0  0  0  0  0  0  0  0  0  0  0  0
    5.1962    3.7500   -0.0000 C   0  0  0  0  0  0  0  0  0  0  0  0
    2.5981    3.7500   -0.0000 C   0  0  0  0  0  0  0  0  0  0  0  0
    3.6962    8.2500   -0.0000 C   0  0  0  0  0  0  0  0  0  0  0  0
    5.1962    9.7500   -0.0000 C   0  0  0  0  0  0  0  0  0  0  0  0
    6.6962    8.2500   -0.0000 C   0  0  0  0  0  0  0  0  0  0  0  0
    5.1962    2.2500   -0.0000 C   0  0  0  0  0  0  0  0  0  0  0  0
    2.5981    2.2500   -0.0000 C   0  0  0  0  0  0  0  0  0  0  0  0
    3.8971    1.5000   -0.0000 C   0  0  0  0  0  0  0  0  0  0  0  0
    6.4952    1.5000   -0.0000 C   0  0  0  0  0  0  0  0  0  0  0  0
    1.8481    0.9510   -0.0000 C   0  0  0  0  0  0  0  0  0  0  0  0
    1.0981    2.2500   -0.0000 C   0  0  0  0  0  0  0  0  0  0  0  0
    3.8971   -0.0000   -0.0000 C   0  0  0  0  0  0  0  0  0  0  0  0
    6.4952    0.0000   -0.0000 C   0  0  0  0  0  0  0  0  0  0  0  0
    2.5981   -0.7500   -0.0000 C   0  0  0  0  0  0  0  0  0  0  0  0
    5.1962   -0.7500   -0.0000 C   0  0  0  0  0  0  0  0  0  0  0  0
    2.5981   -2.2500   -0.0000 O   0  0  0  0  0  0  0  0  0  0  0  0
    1.2990   -0.0000   -0.0000 N   0  0  0  0  0  0  0  0  0  0  0  0
    0.0000   -0.7500   -0.0000 C   0  0  0  0  0  0  0  0  0  0  0  0
   -1.2990    0.0000   -0.0000 C   0  0  0  0  0  0  0  0  0  0  0  0
   -0.0000   -2.2500   -0.0000 C   0  0  0  0  0  0  0  0  0  0  0  0
   -2.5981   -0.7500   -0.0000 C   0  0  0  0  0  0  0  0  0  0  0  0
   -1.2990   -3.0000   -0.0000 C   0  0  0  0  0  0  0  0  0  0  0  0
   -2.5981   -2.2500   -0.0000 C   0  0  0  0  0  0  0  0  0  0  0  0
   -3.8971   -3.0000   -0.0000 C   0  0  0  0  0  0  0  0  0  0  0  0
   -5.1962   -2.2500   -0.0000 O   0  0  0  0  0  0  0  0  0  0  0  0
   -3.8971   -4.5000   -0.0000 N   0  0  0  0  0  0  0  0  0  0  0  0
   -5.1962   -5.2500   -0.0000 C   0  0  0  0  0  0  0  0  0  0  0  0
   -2.5981   -5.2500   -0.0000 C   0  0  0  0  0  0  0  0  0  0  0  0
   -5.1962   -6.7500   -0.0000 N   0  0  0  0  0  0  0  0  0  0  0  0
   -6.6227   -4.7865   -0.0000 C   0  0  0  0  0  0  0  0  0  0  0  0
   -2.5981   -6.7500   -0.0000 C   0  0  0  0  0  0  0  0  0  0  0  0
   -6.6227   -7.2135   -0.0000 C   0  0  0  0  0  0  0  0  0  0  0  0
   -3.8971   -7.5000   -0.0000 C   0  0  0  0  0  0  0  0  0  0  0  0
   -7.5044   -6.0000   -0.0000 N   0  0  0  0  0  0  0  0  0  0  0  0
   -7.0863   -3.3599   -0.0000 C   0  0  0  0  0  0  0  0  0  0  0  0
   -7.0863   -8.6401   -0.0000 C   0  0  0  0  0  0  0  0  0  0  0  0
   -8.5535   -3.0480   -0.0000 O   0  0  0  0  0  0  0  0  0  0  0  0
   -6.0826   -2.2452   -0.0000 O   0  0  0  0  0  0  0  0  0  0  0  0
   -6.5461   -0.8186   -0.0000 C   0  0  0  0  0  0  0  0  0  0  0  0
  1  2  2  0  0  0  0
  2  3  1  0  0  0  0
  2  4  1  0  0  0  0
  3  5  1  0  0  0  0
  4  6  1  0  0  0  0
  4  7  1  0  0  0  0
  5  8  1  0  0  0  0
  5  9  1  0  0  0  0
  5 10  1  0  0  0  0
  6 11  1  0  0  0  0
  7 12  1  0  0  0  0
 11 13  2  0  0  0  0
 11 14  1  0  0  0  0
 12 15  1  0  0  0  0
 12 16  1  0  0  0  0
 13 17  1  0  0  0  0
 14 18  2  0  0  0  0
 17 19  1  0  0  0  0
 17 20  2  0  0  0  0
 19 21  2  0  0  0  0
 19 22  1  0  0  0  0
 22 23  1  0  0  0  0
 23 24  2  0  0  0  0
 23 25  1  0  0  0  0
 24 26  1  0  0  0  0
 25 27  2  0  0  0  0
 26 28  2  0  0  0  0
 28 29  1  0  0  0  0
 29 30  2  0  0  0  0
 29 31  1  0  0  0  0
 31 32  1  0  0  0  0
 31 33  1  0  0  0  0
 32 34  1  0  0  0  0
 32 35  2  0  0  0  0
 33 36  1  0  0  0  0
 34 37  1  0  0  0  0
 34 38  1  0  0  0  0
 35 39  1  0  0  0  0
 35 40  1  0  0  0  0
 37 41  1  0  0  0  0
 40 42  2  0  0  0  0
 40 43  1  0  0  0  0
 43 44  1  0  0  0  0
 12 13  1  0  0  0  0
 18 20  1  0  0  0  0
 27 28  1  0  0  0  0
 36 38  1  0  0  0  0
 37 39  2  0  0  0  0
M  END
>  <Molecule Name>
EN300-371743_EN300-12584121

$$$$
EN300-37083736_EN300-1722961
Actelion Java MolfileCreator 1.0

 32 36  0  0  1  0  0  0  0  0999 V2000
    9.3674    0.8446   -0.0000 F   0  0  0  0  0  0  0  0  0  0  0  0
    8.4539    1.2514   -0.0000 C   0  0  0  0  0  0  0  0  0  0  0  0
    8.3493    2.2459   -0.0000 F   0  0  0  0  0  0  0  0  0  0  0  0
    7.6449    0.6636   -0.0000 C   0  0  0  0  0  0  0  0  0  0  0  0
    7.1449   -0.2024   -0.0000 C   0  0  0  0  0  0  0  0  0  0  0  0
    6.9757    1.4067   -0.0000 C   0  0  0  0  0  0  0  0  0  0  0  0
    8.1449   -0.2024   -0.0000 C   0  0  0  0  0  0  0  0  0  0  0  0
    6.1667    0.0055   -0.0000 C   0  0  0  0  0  0  0  0  0  0  0  0
    6.0622    1.0000   -0.0000 N   0  0  0  0  0  0  0  0  0  0  0  0
    5.1962    1.5000   -0.0000 C   0  0  0  0  0  0  0  0  0  0  0  0
    5.1962    2.5000   -0.0000 O   0  0  0  0  0  0  0  0  0  0  0  0
    4.3301    1.0000   -0.0000 C   0  0  0  0  0  0  0  0  0  0  0  0
    3.4641    1.5000   -0.0000 C   0  0  0  0  0  0  0  0  0  0  0  0
    4.3301    0.0000   -0.0000 C   0  0  0  0  0  0  0  0  0  0  0  0
    2.5981    1.0000   -0.0000 C   0  0  0  0  0  0  0  0  0  0  0  0
    3.4641   -0.5000   -0.0000 C   0  0  0  0  0  0  0  0  0  0  0  0
    2.5981   -0.0000   -0.0000 C   0  0  0  0  0  0  0  0  0  0  0  0
    1.7321   -0.5000   -0.0000 N   0  0  0  0  0  0  0  0  0  0  0  0
    0.8660   -0.0000   -0.0000 C   0  0  0  0  0  0  0  0  0  0  0  0
    0.8660    1.0000   -0.0000 O   0  0  0  0  0  0  0  0  0  0  0  0
    0.0000   -0.5000   -0.0000 C   0  0  0  0  0  0  0  0  0  0  0  0
   -0.0000   -1.5000   -0.0000 N   0  0  0  0  0  0  0  0  0  0  0  0
   -0.8660    0.0000   -0.0000 C   0  0  0  0  0  0  0  0  0  0  0  0
   -0.8660   -2.0000   -0.0000 C   0  0  0  0  0  0  0  0  0  0  0  0
   -1.7321   -0.5000   -0.0000 C   0  0  0  0  0  0  0  0  0  0  0  0
   -1.7321   -1.5000   -0.0000 N   0  0  0  0  0  0  0  0  0  0  0  0
   -1.0739   -2.9781   -0.0000 C   0  0  0  0  0  0  0  0  0  0  0  0
   -2.5981    0.0000   -0.0000 C   0  0  0  0  0  0  0  0  0  0  0  0
   -2.4752   -2.1691   -0.0000 N   0  0  0  0  0  0  0  0  0  0  0  0
   -2.0685   -3.0827   -0.0000 C   0  0  0  0  0  0  0  0  0  0  0  0
   -0.4048   -3.7213   -0.0000 C   0  0  0  0  0  0  0  0  0  0  0  0
   -2.5685   -3.9487   -0.0000 C   0  0  0  0  0  0  0  0  0  0  0  0
  1  2  1  0  0  0  0
  2  3  1  0  0  0  0
  4  2  1  6  0  0  0
  5  4  1  0  0  0  0
  4  6  1  0  0  0  0
  4  7  1  0  0  0  0
  5  8  1  1  0  0  0
  6  9  1  0  0  0  0
  9 10  1  0  0  0  0
 10 11  2  0  0  0  0
 10 12  1  0  0  0  0
 12 13  2  0  0  0  0
 12 14  1  0  0  0  0
 13 15  1  0  0  0  0
 14 16  2  0  0  0  0
 15 17  2  0  0  0  0
 17 18  1  0  0  0  0
 18 19  1  0  0  0  0
 19 20  2  0  0  0  0
 19 21  1  0  0  0  0
 21 22  2  0  0  0  0
 21 23  1  0  0  0  0
 22 24  1  0  0  0  0
 23 25  2  0  0  0  0
 24 26  1  0  0  0  0
 24 27  2  0  0  0  0
 25 28  1  0  0  0  0
 26 29  1  0  0  0  0
 27 30  1  0  0  0  0
 27 31  1  0  0  0  0
 30 32  1  0  0  0  0
  5  7  1  0  0  0  0
  8  9  1  0  0  0  0
 16 17  1  0  0  0  0
 25 26  1  0  0  0  0
 29 30  2  0  0  0  0
M  END
>  <Molecule Name>
EN300-37083736_EN300-1722961

$$$$
EN300-7355011_EN300-1659206
Actelion Java MolfileCreator 1.0

 46 51  0  0  1  0  0  0  0  0999 V2000
    9.1808    0.3364   -0.0000 O   0  0  0  0  0  0  0  0  0  0  0  0
    8.6808    1.2024   -0.0000 C   0  0  0  0  0  0  0  0  0  0  0  0
    9.1808    2.0685   -0.0000 O   0  0  0  0  0  0  0  0  0  0  0  0
    7.6808    1.2024   -0.0000 N   0  0  0  0  0  0  0  0  0  0  0  0
   10.1808    2.0685   -0.0000 C   0  0  0  0  0  0  0  0  0  0  0  0
    7.1808    2.0685   -0.0000 C   0  0  0  0  0  0  0  0  0  0  0  0
    7.1808    0.3364   -0.0000 C   0  0  0  0  0  0  0  0  0  0  0  0
   10.1808    1.0685   -0.0000 C   0  0  0  0  0  0  0  0  0  0  0  0
   11.1808    2.0685   -0.0000 C   0  0  0  0  0  0  0  0  0  0  0  0
   10.1808    3.0685   -0.0000 C   0  0  0  0  0  0  0  0  0  0  0  0
    6.1808    2.0685   -0.0000 C   0  0  0  0  0  0  0  0  0  0  0  0
    6.1808    0.3364   -0.0000 C   0  0  0  0  0  0  0  0  0  0  0  0
    5.6808    1.2024   -0.0000 C   0  0  0  0  0  0  0  0  0  0  0  0
    5.1808    2.0685   -0.0000 O   0  0  0  0  0  0  0  0  0  0  0  0
    5.1808    0.3364   -0.0000 C   0  0  0  0  0  0  0  0  0  0  0  0
    4.1808    2.0685   -0.0000 C   0  0  0  0  0  0  0  0  0  0  0  0
    4.1808    0.3364   -0.0000 N   0  0  0  0  0  0  0  0  0  0  0  0
    3.6808    1.2024   -0.0000 C   0  0  0  0  0  0  0  0  0  0  0  0
    3.5116   -0.4067   -0.0000 N   0  0  0  0  0  0  0  0  0  0  0  0
    2.7026    0.9945   -0.0000 C   0  0  0  0  0  0  0  0  0  0  0  0
    2.5981   -0.0000   -0.0000 C   0  0  0  0  0  0  0  0  0  0  0  0
    1.7321   -0.5000   -0.0000 C   0  0  0  0  0  0  0  0  0  0  0  0
    1.7321   -1.5000   -0.0000 O   0  0  0  0  0  0  0  0  0  0  0  0
    0.8660   -0.0000   -0.0000 N   0  0  0  0  0  0  0  0  0  0  0  0
    0.0000   -0.5000   -0.0000 C   0  0  0  0  0  0  0  0  0  0  0  0
   -0.8660    0.0000   -0.0000 C   0  0  0  0  0  0  0  0  0  0  0  0
   -0.0000   -1.5000   -0.0000 C   0  0  0  0  0  0  0  0  0  0  0  0
   -1.7321   -0.5000   -0.0000 C   0  0  0  0  0  0  0  0  0  0  0  0
   -0.8660   -2.0000   -0.0000 C   0  0  0  0  0  0  0  0  0  0  0  0
   -1.7321   -1.5000   -0.0000 C   0  0  0  0  0  0  0  0  0  0  0  0
   -2.5981   -2.0000   -0.0000 C   0  0  0  0  0  0  0  0  0  0  0  0
   -3.4641   -1.5000   -0.0000 O   0  0  0  0  0  0  0  0  0  0  0  0
   -2.5981   -3.0000   -0.0000 N   0  0  0  0  0  0  0  0  0  0  0  0
   -3.4641   -3.5000   -0.0000 C   0  0  0  0  0  0  0  0  0  0  0  0
   -1.7321   -3.5000   -0.0000 C   0  0  0  0  0  0  0  0  0  0  0  0
   -3.4641   -4.5000   -0.0000 C   0  0  0  0  0  0  0  0  0  0  0  0
   -1.7321   -4.5000   -0.0000 C   0  0  0  0  0  0  0  0  0  0  0  0
   -2.5981   -5.0000   -0.0000 C   0  0  0  0  0  0  0  0  0  0  0  0
   -4.3301   -5.0000   -0.0000 C   0  0  0  0  0  0  0  0  0  0  0  0
   -2.5981   -6.0000   -0.0000 C   0  0  0  0  0  0  0  0  0  0  0  0
   -4.3301   -6.0000   -0.0000 C   0  0  0  0  0  0  0  0  0  0  0  0
   -3.4641   -6.5000   -0.0000 C   0  0  0  0  0  0  0  0  0  0  0  0
   -3.4641   -7.5000   -0.0000 C   0  0  0  0  0  0  0  0  0  0  0  0
   -2.5981   -8.0000   -0.0000 O   0  0  0  0  0  0  0  0  0  0  0  0
   -4.3301   -8.0000   -0.0000 O   0  0  0  0  0  0  0  0  0  0  0  0
   -4.3301   -9.0000   -0.0000 C   0  0  0  0  0  0  0  0  0  0  0  0
  1  2  2  0  0  0  0
  2  3  1  0  0  0  0
  2  4  1  0  0  0  0
  3  5  1  0  0  0  0
  4  6  1  0  0  0  0
  4  7  1  0  0  0  0
  5  8  1  0  0  0  0
  5  9  1  0  0  0  0
  5 10  1  0  0  0  0
  6 11  1  0  0  0  0
  7 12  1  0  0  0  0
 11 13  1  0  0  0  0
 13 14  1  0  0  0  0
 13 15  1  0  0  0  0
 14 16  1  0  0  0  0
 15 17  1  0  0  0  0
 16 18  1  0  0  0  0
 17 19  1  0  0  0  0
 18 20  2  0  0  0  0
 19 21  2  0  0  0  0
 21 22  1  0  0  0  0
 22 23  2  0  0  0  0
 22 24  1  0  0  0  0
 24 25  1  0  0  0  0
 25 26  2  0  0  0  0
 25 27  1  0  0  0  0
 26 28  1  0  0  0  0
 27 29  2  0  0  0  0
 28 30  2  0  0  0  0
 30 31  1  0  0  0  0
 31 32  2  0  0  0  0
 31 33  1  0  0  0  0
 33 34  1  0  0  0  0
 33 35  1  0  0  0  0
 36 34  1  1  0  0  0
 35 37  1  0  0  0  0
 38 36  1  0  0  0  0
 36 39  1  0  0  0  0
 38 40  1  1  0  0  0
 39 41  1  0  0  0  0
 42 40  1  0  0  0  0
 42 43  1  1  0  0  0
 43 44  2  0  0  0  0
 43 45  1  0  0  0  0
 45 46  1  0  0  0  0
 12 13  1  0  0  0  0
 17 18  1  0  0  0  0
 20 21  1  0  0  0  0
 29 30  1  0  0  0  0
 37 38  1  0  0  0  0
 41 42  1  0  0  0  0
M  END
>  <Molecule Name>
EN300-7355011_EN300-1659206

$$$$
EN300-1222891_EN300-147291
Actelion Java MolfileCreator 1.0

 33 36  0  0  0  0  0  0  0  0999 V2000
    5.1962    1.5000   -0.0000 Cl  0  0  0  0  0  0  0  0  0  0  0  0
    4.3301    1.0000   -0.0000 C   0  0  0  0  0  0  0  0  0  0  0  0
    3.4641    1.5000   -0.0000 N   0  0  0  0  0  0  0  0  0  0  0  0
    4.3301    0.0000   -0.0000 C   0  0  0  0  0  0  0  0  0  0  0  0
    2.5981    1.0000   -0.0000 C   0  0  0  0  0  0  0  0  0  0  0  0
    5.1962   -0.5000   -0.0000 Cl  0  0  0  0  0  0  0  0  0  0  0  0
    3.4641   -0.5000   -0.0000 C   0  0  0  0  0  0  0  0  0  0  0  0
    2.5981   -0.0000   -0.0000 C   0  0  0  0  0  0  0  0  0  0  0  0
    1.7321    1.5000   -0.0000 C   0  0  0  0  0  0  0  0  0  0  0  0
    1.7321   -0.5000   -0.0000 C   0  0  0  0  0  0  0  0  0  0  0  0
    1.7321   -1.5000   -0.0000 O   0  0  0  0  0  0  0  0  0  0  0  0
    0.8660   -0.0000   -0.0000 N   0  0  0  0  0  0  0  0  0  0  0  0
    0.0000   -0.5000   -0.0000 C   0  0  0  0  0  0  0  0  0  0  0  0
   -0.8660    0.0000   -0.0000 C   0  0  0  0  0  0  0  0  0  0  0  0
   -0.0000   -1.5000   -0.0000 C   0  0  0  0  0  0  0  0  0  0  0  0
   -1.7321   -0.5000   -0.0000 C   0  0  0  0  0  0  0  0  0  0  0  0
   -0.8660   -2.0000   -0.0000 C   0  0  0  0  0  0  0  0  0  0  0  0
   -1.7321   -1.5000   -0.0000 C   0  0  0  0  0  0  0  0  0  0  0  0
   -2.5981   -2.0000   -0.0000 C   0  0  0  0  0  0  0  0  0  0  0  0
   -3.4641   -1.5000   -0.0000 O   0  0  0  0  0  0  0  0  0  0  0  0
   -2.5981   -3.0000   -0.0000 N   0  0  0  0  0  0  0  0  0  0  0  0
   -3.4990   -3.4339   -0.0000 C   0  0  0  0  0  0  0  0  0  0  0  0
   -1.6971   -3.4339   -0.0000 C   0  0  0  0  0  0  0  0  0  0  0  0
   -3.7216   -4.4088   -0.0000 C   0  0  0  0  0  0  0  0  0  0  0  0
   -1.4746   -4.4088   -0.0000 C   0  0  0  0  0  0  0  0  0  0  0  0
   -3.0981   -5.1906   -0.0000 N   0  0  0  0  0  0  0  0  0  0  0  0
   -2.0981   -5.1906   -0.0000 C   0  0  0  0  0  0  0  0  0  0  0  0
   -3.5320   -6.0916   -0.0000 C   0  0  0  0  0  0  0  0  0  0  0  0
   -4.5292   -6.1663   -0.0000 C   0  0  0  0  0  0  0  0  0  0  0  0
   -2.9686   -6.9179   -0.0000 C   0  0  0  0  0  0  0  0  0  0  0  0
   -4.9630   -7.0673   -0.0000 C   0  0  0  0  0  0  0  0  0  0  0  0
   -3.4025   -7.8188   -0.0000 C   0  0  0  0  0  0  0  0  0  0  0  0
   -4.3997   -7.8935   -0.0000 O   0  0  0  0  0  0  0  0  0  0  0  0
  1  2  1  0  0  0  0
  2  3  2  0  0  0  0
  2  4  1  0  0  0  0
  3  5  1  0  0  0  0
  4  6  1  0  0  0  0
  4  7  2  0  0  0  0
  5  8  2  0  0  0  0
  5  9  1  0  0  0  0
  8 10  1  0  0  0  0
 10 11  2  0  0  0  0
 10 12  1  0  0  0  0
 12 13  1  0  0  0  0
 13 14  2  0  0  0  0
 13 15  1  0  0  0  0
 14 16  1  0  0  0  0
 15 17  2  0  0  0  0
 16 18  2  0  0  0  0
 18 19  1  0  0  0  0
 19 20  2  0  0  0  0
 19 21  1  0  0  0  0
 21 22  1  0  0  0  0
 21 23  1  0  0  0  0
 22 24  1  0  0  0  0
 23 25  1  0  0  0  0
 24 26  1  0  0  0  0
 25 27  1  0  0  0  0
 26 28  1  0  0  0  0
 28 29  1  0  0  0  0
 28 30  1  0  0  0  0
 29 31  1  0  0  0  0
 30 32  1  0  0  0  0
 31 33  1  0  0  0  0
  7  8  1  0  0  0  0
 17 18  1  0  0  0  0
 26 27  1  0  0  0  0
 32 33  1  0  0  0  0
M  END
>  <Molecule Name>
EN300-1222891_EN300-147291

$$$$
EN300-312737_EN300-6497095
Actelion Java MolfileCreator 1.0

 32 36  0  0  1  0  0  0  0  0999 V2000
    2.6769    2.7406   -0.0000 F   0  0  0  0  0  0  0  0  0  0  0  0
    3.2870    1.3703   -0.0000 C   0  0  0  0  0  0  0  0  0  0  0  0
    1.7953    1.5271   -0.0000 F   0  0  0  0  0  0  0  0  0  0  0  0
    3.8971   -0.0000   -0.0000 C   0  0  0  0  0  0  0  0  0  0  0  0
    4.7788    1.2135   -0.0000 C   0  0  0  0  0  0  0  0  0  0  0  0
    2.5981   -0.7500   -0.0000 C   0  0  0  0  0  0  0  0  0  0  0  0
    4.7788   -1.2135   -0.0000 C   0  0  0  0  0  0  0  0  0  0  0  0
    6.2054    0.7500   -0.0000 C   0  0  0  0  0  0  0  0  0  0  0  0
    2.5981   -2.2500   -0.0000 O   0  0  0  0  0  0  0  0  0  0  0  0
    1.2990   -0.0000   -0.0000 N   0  0  0  0  0  0  0  0  0  0  0  0
    6.2054   -0.7500   -0.0000 C   0  0  0  0  0  0  0  0  0  0  0  0
    0.0000   -0.7500   -0.0000 C   0  0  0  0  0  0  0  0  0  0  0  0
   -1.2990    0.0000   -0.0000 C   0  0  0  0  0  0  0  0  0  0  0  0
   -0.0000   -2.2500   -0.0000 C   0  0  0  0  0  0  0  0  0  0  0  0
   -2.5981   -0.7500   -0.0000 C   0  0  0  0  0  0  0  0  0  0  0  0
   -1.2990   -3.0000   -0.0000 C   0  0  0  0  0  0  0  0  0  0  0  0
   -2.5981   -2.2500   -0.0000 C   0  0  0  0  0  0  0  0  0  0  0  0
   -3.8971   -3.0000   -0.0000 C   0  0  0  0  0  0  0  0  0  0  0  0
   -5.1962   -2.2500   -0.0000 O   0  0  0  0  0  0  0  0  0  0  0  0
   -3.8971   -4.5000   -0.0000 N   0  0  0  0  0  0  0  0  0  0  0  0
   -5.1962   -5.2500   -0.0000 C   0  0  0  0  0  0  0  0  0  0  0  0
   -2.5981   -5.2500   -0.0000 C   0  0  0  0  0  0  0  0  0  0  0  0
   -5.1962   -6.7500   -0.0000 C   0  0  0  0  0  0  0  0  0  0  0  0
   -2.5981   -6.7500   -0.0000 C   0  0  0  0  0  0  0  0  0  0  0  0
   -6.4952   -7.5000   -0.0000 O   0  0  0  0  0  0  0  0  0  0  0  0
   -5.1962   -8.2500   -0.0000 C   0  0  0  0  0  0  0  0  0  0  0  0
   -3.8971   -7.5000   -0.0000 C   0  0  0  0  0  0  0  0  0  0  0  0
   -6.4952   -9.0000   -0.0000 C   0  0  0  0  0  0  0  0  0  0  0  0
   -3.8971   -9.0000   -0.0000 C   0  0  0  0  0  0  0  0  0  0  0  0
   -6.4952  -10.5000   -0.0000 C   0  0  0  0  0  0  0  0  0  0  0  0
   -3.8971  -10.5000   -0.0000 C   0  0  0  0  0  0  0  0  0  0  0  0
   -5.1962  -11.2500   -0.0000 C   0  0  0  0  0  0  0  0  0  0  0  0
  1  2  1  0  0  0  0
  2  3  1  0  0  0  0
  4  2  1  0  0  0  0
  5  2  1  0  0  0  0
  4  6  1  6  0  0  0
  4  7  1  0  0  0  0
  5  8  1  1  0  0  0
  6  9  2  0  0  0  0
  6 10  1  0  0  0  0
  7 11  1  0  0  0  0
 10 12  1  0  0  0  0
 12 13  2  0  0  0  0
 12 14  1  0  0  0  0
 13 15  1  0  0  0  0
 14 16  2  0  0  0  0
 15 17  2  0  0  0  0
 17 18  1  0  0  0  0
 18 19  2  0  0  0  0
 18 20  1  0  0  0  0
 20 21  1  0  0  0  0
 20 22  1  0  0  0  0
 23 21  1  0  0  0  0
 22 24  1  0  0  0  0
 23 25  1  0  0  0  0
 23 26  1  1  0  0  0
 23 27  1  0  0  0  0
 26 28  2  0  0  0  0
 26 29  1  0  0  0  0
 28 30  1  0  0  0  0
 29 31  2  0  0  0  0
 30 32  2  0  0  0  0
  4  5  1  0  0  0  0
  8 11  1  0  0  0  0
 16 17  1  0  0  0  0
 24 27  1  0  0  0  0
 31 32  1  0  0  0  0
M  END
>  <Molecule Name>
EN300-312737_EN300-6497095

$$$$
EN300-37083856_EN300-1693183
Actelion Java MolfileCreator 1.0

 30 33  0  0  1  0  0  0  0  0999 V2000
    3.8301    0.8660   -0.0000 F   0  0  0  0  0  0  0  0  0  0  0  0
    4.3301   -0.0000   -0.0000 C   0  0  0  0  0  0  0  0  0  0  0  0
    5.1962    0.5000   -0.0000 F   0  0  0  0  0  0  0  0  0  0  0  0
    4.8301   -0.8660   -0.0000 F   0  0  0  0  0  0  0  0  0  0  0  0
    3.4641   -0.5000   -0.0000 C   0  0  0  0  0  0  0  0  0  0  0  0
    2.5981   -0.0000   -0.0000 C   0  0  0  0  0  0  0  0  0  0  0  0
    3.4641   -1.5000   -0.0000 C   0  0  0  0  0  0  0  0  0  0  0  0
    2.5981    1.0000   -0.0000 F   0  0  0  0  0  0  0  0  0  0  0  0
    1.7321   -0.5000   -0.0000 C   0  0  0  0  0  0  0  0  0  0  0  0
    1.7321   -1.5000   -0.0000 O   0  0  0  0  0  0  0  0  0  0  0  0
    0.8660   -0.0000   -0.0000 N   0  0  0  0  0  0  0  0  0  0  0  0
    0.0000   -0.5000   -0.0000 C   0  0  0  0  0  0  0  0  0  0  0  0
   -0.8660    0.0000   -0.0000 C   0  0  0  0  0  0  0  0  0  0  0  0
   -0.0000   -1.5000   -0.0000 C   0  0  0  0  0  0  0  0  0  0  0  0
   -1.7321   -0.5000   -0.0000 C   0  0  0  0  0  0  0  0  0  0  0  0
   -0.8660   -2.0000   -0.0000 C   0  0  0  0  0  0  0  0  0  0  0  0
   -1.7321   -1.5000   -0.0000 C   0  0  0  0  0  0  0  0  0  0  0  0
   -2.5981   -2.0000   -0.0000 C   0  0  0  0  0  0  0  0  0  0  0  0
   -3.4641   -1.5000   -0.0000 O   0  0  0  0  0  0  0  0  0  0  0  0
   -2.5981   -3.0000   -0.0000 N   0  0  0  0  0  0  0  0  0  0  0  0
   -3.4641   -3.5000   -0.0000 C   0  0  0  0  0  0  0  0  0  0  0  0
   -1.7321   -3.5000   -0.0000 C   0  0  0  0  0  0  0  0  0  0  0  0
   -3.6422   -4.3972   -0.0000 C   0  0  0  0  0  0  0  0  0  0  0  0
   -1.7321   -4.5000   -0.0000 C   0  0  0  0  0  0  0  0  0  0  0  0
   -2.4200   -5.1028   -0.0000 N   0  0  0  0  0  0  0  0  0  0  0  0
   -4.6311   -4.5456   -0.0000 C   0  0  0  0  0  0  0  0  0  0  0  0
   -3.4938   -5.3861   -0.0000 C   0  0  0  0  0  0  0  0  0  0  0  0
   -2.5326   -6.0965   -0.0000 C   0  0  0  0  0  0  0  0  0  0  0  0
   -4.4827   -5.5345   -0.0000 C   0  0  0  0  0  0  0  0  0  0  0  0
   -3.4494   -6.4958   -0.0000 C   0  0  0  0  0  0  0  0  0  0  0  0
  1  2  1  0  0  0  0
  2  3  1  0  0  0  0
  2  4  1  0  0  0  0
  5  2  1  0  0  0  0
  6  5  1  0  0  0  0
  5  7  1  1  0  0  0
  6  8  1  6  0  0  0
  6  9  1  0  0  0  0
  9 10  2  0  0  0  0
  9 11  1  0  0  0  0
 11 12  1  0  0  0  0
 12 13  2  0  0  0  0
 12 14  1  0  0  0  0
 13 15  1  0  0  0  0
 14 16  2  0  0  0  0
 15 17  2  0  0  0  0
 17 18  1  0  0  0  0
 18 19  2  0  0  0  0
 18 20  1  0  0  0  0
 20 21  1  0  0  0  0
 20 22  1  0  0  0  0
 23 21  1  0  0  0  0
 22 24  1  0  0  0  0
 23 25  1  6  0  0  0
 23 26  1  0  0  0  0
 23 27  1  0  0  0  0
 25 28  1  0  0  0  0
 29 26  1  6  0  0  0
 28 30  1  0  0  0  0
 16 17  1  0  0  0  0
 24 25  1  0  0  0  0
 27 29  1  0  0  0  0
 29 30  1  0  0  0  0
M  END
>  <Molecule Name>
EN300-37083856_EN300-1693183

$$$$
EN300-126252_EN300-135533
Actelion Java MolfileCreator 1.0

 32 36  0  0  0  0  0  0  0  0999 V2000
    9.5263   -2.0000   -0.0000 Br  0  0  0  0  0  0  0  0  0  0  0  0
    8.6603   -1.5000   -0.0000 C   0  0  0  0  0  0  0  0  0  0  0  0
    8.6603   -0.5000   -0.0000 C   0  0  0  0  0  0  0  0  0  0  0  0
    7.7942   -2.0000   -0.0000 C   0  0  0  0  0  0  0  0  0  0  0  0
    7.7942    0.0000   -0.0000 C   0  0  0  0  0  0  0  0  0  0  0  0
    6.9282   -1.5000   -0.0000 C   0  0  0  0  0  0  0  0  0  0  0  0
    6.9282   -0.5000   -0.0000 C   0  0  0  0  0  0  0  0  0  0  0  0
    7.7942    1.0000   -0.0000 C   0  0  0  0  0  0  0  0  0  0  0  0
    6.0622   -2.0000   -0.0000 C   0  0  0  0  0  0  0  0  0  0  0  0
    6.0622    0.0000   -0.0000 C   0  0  0  0  0  0  0  0  0  0  0  0
    6.9282    1.5000   -0.0000 C   0  0  0  0  0  0  0  0  0  0  0  0
    6.0622    1.0000   -0.0000 N   0  0  0  0  0  0  0  0  0  0  0  0
    5.1962    1.5000   -0.0000 C   0  0  0  0  0  0  0  0  0  0  0  0
    5.1962    2.5000   -0.0000 O   0  0  0  0  0  0  0  0  0  0  0  0
    4.3301    1.0000   -0.0000 C   0  0  0  0  0  0  0  0  0  0  0  0
    3.4641    1.5000   -0.0000 C   0  0  0  0  0  0  0  0  0  0  0  0
    4.3301    0.0000   -0.0000 C   0  0  0  0  0  0  0  0  0  0  0  0
    2.5981    1.0000   -0.0000 C   0  0  0  0  0  0  0  0  0  0  0  0
    3.4641   -0.5000   -0.0000 C   0  0  0  0  0  0  0  0  0  0  0  0
    2.5981   -0.0000   -0.0000 C   0  0  0  0  0  0  0  0  0  0  0  0
    1.7321   -0.5000   -0.0000 N   0  0  0  0  0  0  0  0  0  0  0  0
    0.8660   -0.0000   -0.0000 C   0  0  0  0  0  0  0  0  0  0  0  0
    0.8660    1.0000   -0.0000 O   0  0  0  0  0  0  0  0  0  0  0  0
    0.0000   -0.5000   -0.0000 C   0  0  0  0  0  0  0  0  0  0  0  0
   -0.9135   -0.0933   -0.0000 O   0  0  0  0  0  0  0  0  0  0  0  0
   -0.1045   -1.4945   -0.0000 C   0  0  0  0  0  0  0  0  0  0  0  0
   -1.5827   -0.8364   -0.0000 C   0  0  0  0  0  0  0  0  0  0  0  0
   -1.0827   -1.7024   -0.0000 N   0  0  0  0  0  0  0  0  0  0  0  0
    0.6386   -2.1637   -0.0000 C   0  0  0  0  0  0  0  0  0  0  0  0
   -2.5772   -0.7319   -0.0000 C   0  0  0  0  0  0  0  0  0  0  0  0
   -3.3862   -0.1441   -0.0000 C   0  0  0  0  0  0  0  0  0  0  0  0
   -3.4907   -1.1386   -0.0000 C   0  0  0  0  0  0  0  0  0  0  0  0
  1  2  1  0  0  0  0
  2  3  2  0  0  0  0
  2  4  1  0  0  0  0
  3  5  1  0  0  0  0
  4  6  2  0  0  0  0
  5  7  2  0  0  0  0
  5  8  1  0  0  0  0
  6  9  1  0  0  0  0
  7 10  1  0  0  0  0
  8 11  1  0  0  0  0
 10 12  1  0  0  0  0
 12 13  1  0  0  0  0
 13 14  2  0  0  0  0
 13 15  1  0  0  0  0
 15 16  2  0  0  0  0
 15 17  1  0  0  0  0
 16 18  1  0  0  0  0
 17 19  2  0  0  0  0
 18 20  2  0  0  0  0
 20 21  1  0  0  0  0
 21 22  1  0  0  0  0
 22 23  2  0  0  0  0
 22 24  1  0  0  0  0
 24 25  1  0  0  0  0
 24 26  2  0  0  0  0
 25 27  1  0  0  0  0
 26 28  1  0  0  0  0
 26 29  1  0  0  0  0
 27 30  1  0  0  0  0
 30 31  1  0  0  0  0
 30 32  1  0  0  0  0
  6  7  1  0  0  0  0
 11 12  1  0  0  0  0
 19 20  1  0  0  0  0
 27 28  2  0  0  0  0
 31 32  1  0  0  0  0
M  END
>  <Molecule Name>
EN300-126252_EN300-135533

$$$$
EN300-384577_EN300-139445
Actelion Java MolfileCreator 1.0

 35 39  0  0  1  0  0  0  0  0999 V2000
    4.5856    0.8849   -0.0000 O   0  0  0  0  0  0  0  0  0  0  0  0
    4.3776   -0.0933   -0.0000 C   0  0  0  0  0  0  0  0  0  0  0  0
    3.4641   -0.5000   -0.0000 N   0  0  0  0  0  0  0  0  0  0  0  0
    5.0468   -0.8364   -0.0000 C   0  0  0  0  0  0  0  0  0  0  0  0
    3.5686   -1.4945   -0.0000 C   0  0  0  0  0  0  0  0  0  0  0  0
    2.5981   -0.0000   -0.0000 C   0  0  0  0  0  0  0  0  0  0  0  0
    4.5468   -1.7024   -0.0000 C   0  0  0  0  0  0  0  0  0  0  0  0
    6.0468   -0.8364   -0.0000 C   0  0  0  0  0  0  0  0  0  0  0  0
    2.8255   -2.1637   -0.0000 O   0  0  0  0  0  0  0  0  0  0  0  0
    1.7321   -0.5000   -0.0000 C   0  0  0  0  0  0  0  0  0  0  0  0
    3.0981    0.8660   -0.0000 C   0  0  0  0  0  0  0  0  0  0  0  0
    2.0981    0.8660   -0.0000 C   0  0  0  0  0  0  0  0  0  0  0  0
    5.0468   -2.5685   -0.0000 C   0  0  0  0  0  0  0  0  0  0  0  0
    6.5468   -1.7024   -0.0000 C   0  0  0  0  0  0  0  0  0  0  0  0
    1.7321   -1.5000   -0.0000 O   0  0  0  0  0  0  0  0  0  0  0  0
    0.8660   -0.0000   -0.0000 N   0  0  0  0  0  0  0  0  0  0  0  0
    6.0468   -2.5685   -0.0000 C   0  0  0  0  0  0  0  0  0  0  0  0
    0.0000   -0.5000   -0.0000 C   0  0  0  0  0  0  0  0  0  0  0  0
   -0.8660    0.0000   -0.0000 C   0  0  0  0  0  0  0  0  0  0  0  0
   -0.0000   -1.5000   -0.0000 C   0  0  0  0  0  0  0  0  0  0  0  0
   -1.7321   -0.5000   -0.0000 C   0  0  0  0  0  0  0  0  0  0  0  0
   -0.8660   -2.0000   -0.0000 C   0  0  0  0  0  0  0  0  0  0  0  0
   -1.6786   -1.4696   -0.0000 C   0  0  0  0  0  0  0  0  0  0  0  0
   -2.5981   -2.0000   -0.0000 C   0  0  0  0  0  0  0  0  0  0  0  0
   -3.5400   -1.4898   -0.0000 O   0  0  0  0  0  0  0  0  0  0  0  0
   -2.5981   -3.0000   -0.0000 N   0  0  0  0  0  0  0  0  0  0  0  0
   -3.4071   -3.5878   -0.0000 C   0  0  0  0  0  0  0  0  0  0  0  0
   -1.7891   -3.5878   -0.0000 C   0  0  0  0  0  0  0  0  0  0  0  0
   -3.7216   -2.2723   -0.0000 C   0  0  0  0  0  0  0  0  0  0  0  0
   -3.0981   -4.5388   -0.0000 C   0  0  0  0  0  0  0  0  0  0  0  0
   -1.4746   -2.2723   -0.0000 C   0  0  0  0  0  0  0  0  0  0  0  0
   -2.0981   -4.5388   -0.0000 C   0  0  0  0  0  0  0  0  0  0  0  0
   -3.0290   -1.3629   -0.0000 N   0  0  0  0  0  0  0  0  0  0  0  0
   -2.1684   -1.4447   -0.0000 C   0  0  0  0  0  0  0  0  0  0  0  0
   -3.5320   -0.5895   -0.0000 C   0  0  0  0  0  0  0  0  0  0  0  0
  1  2  2  0  0  0  0
  2  3  1  0  0  0  0
  2  4  1  0  0  0  0
  3  5  1  0  0  0  0
  3  6  1  0  0  0  0
  4  7  2  0  0  0  0
  4  8  1  0  0  0  0
  5  9  2  0  0  0  0
  6 10  1  0  0  0  0
  6 11  1  0  0  0  0
  6 12  1  0  0  0  0
  7 13  1  0  0  0  0
  8 14  2  0  0  0  0
 10 15  2  0  0  0  0
 10 16  1  0  0  0  0
 13 17  2  0  0  0  0
 16 18  1  0  0  0  0
 18 19  2  0  0  0  0
 18 20  1  0  0  0  0
 19 21  1  0  0  0  0
 20 22  2  0  0  0  0
 21 23  2  0  0  0  0
 23 24  1  0  0  0  0
 24 25  2  0  0  0  0
 24 26  1  0  0  0  0
 27 26  1  0  0  0  0
 28 26  1  0  0  0  0
 27 29  1  6  0  0  0
 27 30  1  0  0  0  0
 28 31  1  6  0  0  0
 28 32  1  0  0  0  0
 29 33  1  0  0  0  0
 31 34  1  0  0  0  0
 33 35  1  0  0  0  0
  5  7  1  0  0  0  0
 14 17  1  0  0  0  0
 22 23  1  0  0  0  0
 30 32  1  0  0  0  0
 33 34  1  0  0  0  0
M  END
>  <Molecule Name>
EN300-384577_EN300-139445

$$$$
EN300-1667084_EN300-134989
Actelion Java MolfileCreator 1.0

 28 30  0  0  1  0  0  0  0  0999 V2000
    5.1962    1.5000   -0.0000 O   0  0  0  0  0  0  0  0  0  0  0  0
    4.3301    1.0000   -0.0000 C   0  0  0  0  0  0  0  0  0  0  0  0
    3.4641    1.5000   -0.0000 N   0  0  0  0  0  0  0  0  0  0  0  0
    4.3301    0.0000   -0.0000 C   0  0  0  0  0  0  0  0  0  0  0  0
    3.4641    2.5000   -0.0000 O   0  0  0  0  0  0  0  0  0  0  0  0
    2.5981    1.0000   -0.0000 C   0  0  0  0  0  0  0  0  0  0  0  0
    3.4641   -0.5000   -0.0000 C   0  0  0  0  0  0  0  0  0  0  0  0
    2.5981   -0.0000   -0.0000 C   0  0  0  0  0  0  0  0  0  0  0  0
    1.7321   -0.5000   -0.0000 C   0  0  0  0  0  0  0  0  0  0  0  0
    1.7321   -1.5000   -0.0000 O   0  0  0  0  0  0  0  0  0  0  0  0
    0.8660   -0.0000   -0.0000 N   0  0  0  0  0  0  0  0  0  0  0  0
    0.0000   -0.5000   -0.0000 C   0  0  0  0  0  0  0  0  0  0  0  0
   -0.8660    0.0000   -0.0000 C   0  0  0  0  0  0  0  0  0  0  0  0
   -0.0000   -1.5000   -0.0000 C   0  0  0  0  0  0  0  0  0  0  0  0
   -1.7321   -0.5000   -0.0000 C   0  0  0  0  0  0  0  0  0  0  0  0
   -0.8660   -2.0000   -0.0000 C   0  0  0  0  0  0  0  0  0  0  0  0
   -1.7321   -1.5000   -0.0000 C   0  0  0  0  0  0  0  0  0  0  0  0
   -2.5981   -2.0000   -0.0000 C   0  0  0  0  0  0  0  0  0  0  0  0
   -3.4641   -1.5000   -0.0000 O   0  0  0  0  0  0  0  0  0  0  0  0
   -2.5981   -3.0000   -0.0000 N   0  0  0  0  0  0  0  0  0  0  0  0
   -3.4641   -3.5000   -0.0000 C   0  0  0  0  0  0  0  0  0  0  0  0
   -1.7321   -3.5000   -0.0000 C   0  0  0  0  0  0  0  0  0  0  0  0
   -3.4641   -4.5000   -0.0000 C   0  0  0  0  0  0  0  0  0  0  0  0
   -1.7321   -4.5000   -0.0000 C   0  0  0  0  0  0  0  0  0  0  0  0
   -4.3301   -5.0000   -0.0000 C   0  0  0  0  0  0  0  0  0  0  0  0
   -2.5981   -5.0000   -0.0000 C   0  0  0  0  0  0  0  0  0  0  0  0
   -5.1962   -4.5000   -0.0000 O   0  0  0  0  0  0  0  0  0  0  0  0
   -4.3301   -6.0000   -0.0000 N   0  0  0  0  0  0  0  0  0  0  0  0
  1  2  2  0  0  0  0
  2  3  1  0  0  0  0
  2  4  1  0  0  0  0
  3  5  1  0  0  0  0
  3  6  1  0  0  0  0
  4  7  2  0  0  0  0
  6  8  2  0  0  0  0
  8  9  1  0  0  0  0
  9 10  2  0  0  0  0
  9 11  1  0  0  0  0
 11 12  1  0  0  0  0
 12 13  2  0  0  0  0
 12 14  1  0  0  0  0
 13 15  1  0  0  0  0
 14 16  2  0  0  0  0
 15 17  2  0  0  0  0
 17 18  1  0  0  0  0
 18 19  2  0  0  0  0
 18 20  1  0  0  0  0
 20 21  1  0  0  0  0
 20 22  1  0  0  0  0
 23 21  1  0  0  0  0
 22 24  1  0  0  0  0
 23 25  1  6  0  0  0
 23 26  1  0  0  0  0
 25 27  2  0  0  0  0
 25 28  1  0  0  0  0
  7  8  1  0  0  0  0
 16 17  1  0  0  0  0
 24 26  1  0  0  0  0
M  END
>  <Molecule Name>
EN300-1667084_EN300-134989

$$$$
EN300-267593_EN300-373788
Actelion Java MolfileCreator 1.0

 33 37  0  0  1  0  0  0  0  0999 V2000
    2.5445   -2.8377   -0.0000 O   0  0  0  0  0  0  0  0  0  0  0  0
    3.9904   -3.1378   -0.0000 C   0  0  0  0  0  0  0  0  0  0  0  0
    5.2063   -2.2544   -0.0000 N   0  0  0  0  0  0  0  0  0  0  0  0
    4.4548   -4.5672   -0.0000 C   0  0  0  0  0  0  0  0  0  0  0  0
    5.2063   -0.7515   -0.0000 C   0  0  0  0  0  0  0  0  0  0  0  0
    6.4222   -3.1378   -0.0000 C   0  0  0  0  0  0  0  0  0  0  0  0
    5.9578   -4.5672   -0.0000 C   0  0  0  0  0  0  0  0  0  0  0  0
    3.9047   -0.0000   -0.0000 C   0  0  0  0  0  0  0  0  0  0  0  0
    6.5079    0.0000   -0.0000 C   0  0  0  0  0  0  0  0  0  0  0  0
    7.8516   -2.6734   -0.0000 O   0  0  0  0  0  0  0  0  0  0  0  0
    2.6031   -0.7515   -0.0000 C   0  0  0  0  0  0  0  0  0  0  0  0
    3.9047    1.5029   -0.0000 C   0  0  0  0  0  0  0  0  0  0  0  0
    6.5079    1.5029   -0.0000 C   0  0  0  0  0  0  0  0  0  0  0  0
    2.6114   -2.1722   -0.0000 O   0  0  0  0  0  0  0  0  0  0  0  0
    1.3016   -0.0000   -0.0000 N   0  0  0  0  0  0  0  0  0  0  0  0
    5.2063    2.2544   -0.0000 C   0  0  0  0  0  0  0  0  0  0  0  0
    0.0000   -0.7515   -0.0000 C   0  0  0  0  0  0  0  0  0  0  0  0
    5.2063    3.7573   -0.0000 O   0  0  0  0  0  0  0  0  0  0  0  0
   -1.3016    0.0000   -0.0000 C   0  0  0  0  0  0  0  0  0  0  0  0
   -0.0000   -2.2544   -0.0000 C   0  0  0  0  0  0  0  0  0  0  0  0
   -2.6031   -0.7515   -0.0000 C   0  0  0  0  0  0  0  0  0  0  0  0
   -1.3016   -3.0059   -0.0000 C   0  0  0  0  0  0  0  0  0  0  0  0
   -2.6031   -2.2544   -0.0000 C   0  0  0  0  0  0  0  0  0  0  0  0
   -3.9047   -3.0059   -0.0000 C   0  0  0  0  0  0  0  0  0  0  0  0
   -5.2063   -2.2544   -0.0000 O   0  0  0  0  0  0  0  0  0  0  0  0
   -3.9047   -4.5088   -0.0000 N   0  0  0  0  0  0  0  0  0  0  0  0
   -4.9675   -5.5715   -0.0000 C   0  0  0  0  0  0  0  0  0  0  0  0
   -2.8420   -5.5715   -0.0000 C   0  0  0  0  0  0  0  0  0  0  0  0
   -3.9047   -6.6343   -0.0000 C   0  0  0  0  0  0  0  0  0  0  0  0
   -6.4192   -5.9605   -0.0000 C   0  0  0  0  0  0  0  0  0  0  0  0
   -4.2937   -8.0860   -0.0000 C   0  0  0  0  0  0  0  0  0  0  0  0
   -6.8082   -7.4122   -0.0000 C   0  0  0  0  0  0  0  0  0  0  0  0
   -5.7454   -8.4750   -0.0000 C   0  0  0  0  0  0  0  0  0  0  0  0
  1  2  2  0  0  0  0
  2  3  1  0  0  0  0
  2  4  1  0  0  0  0
  3  5  1  0  0  0  0
  3  6  1  0  0  0  0
  4  7  2  0  0  0  0
  5  8  2  0  0  0  0
  5  9  1  0  0  0  0
  6 10  2  0  0  0  0
  8 11  1  0  0  0  0
  8 12  1  0  0  0  0
  9 13  2  0  0  0  0
 11 14  2  0  0  0  0
 11 15  1  0  0  0  0
 12 16  2  0  0  0  0
 15 17  1  0  0  0  0
 16 18  1  0  0  0  0
 17 19  2  0  0  0  0
 17 20  1  0  0  0  0
 19 21  1  0  0  0  0
 20 22  2  0  0  0  0
 21 23  2  0  0  0  0
 23 24  1  0  0  0  0
 24 25  2  0  0  0  0
 24 26  1  0  0  0  0
 27 26  1  1  0  0  0
 26 28  1  0  0  0  0
 29 27  1  0  0  0  0
 27 30  1  0  0  0  0
 29 31  1  1  0  0  0
 30 32  1  0  0  0  0
 31 33  1  0  0  0  0
  6  7  1  0  0  0  0
 13 16  1  0  0  0  0
 22 23  1  0  0  0  0
 28 29  1  0  0  0  0
 32 33  1  0  0  0  0
M  END
>  <Molecule Name>
EN300-267593_EN300-373788

$$$$
EN300-7349829_EN300-7470240
Actelion Java MolfileCreator 1.0

 41 45  0  0  1  0  0  0  0  0999 V2000
    5.4137   -1.0248   -0.0000 Cl  0  0  0  0  0  0  0  0  0  0  0  0
    4.6706   -1.6939   -0.0000 C   0  0  0  0  0  0  0  0  0  0  0  0
    3.7195   -1.3849   -0.0000 C   0  0  0  0  0  0  0  0  0  0  0  0
    4.8785   -2.6720   -0.0000 C   0  0  0  0  0  0  0  0  0  0  0  0
    2.9764   -2.0540   -0.0000 C   0  0  0  0  0  0  0  0  0  0  0  0
    3.5116   -0.4067   -0.0000 C   0  0  0  0  0  0  0  0  0  0  0  0
    4.1354   -3.3412   -0.0000 C   0  0  0  0  0  0  0  0  0  0  0  0
    3.1843   -3.0322   -0.0000 C   0  0  0  0  0  0  0  0  0  0  0  0
    2.5981   -0.0000   -0.0000 C   0  0  0  0  0  0  0  0  0  0  0  0
    4.1808    0.3364   -0.0000 C   0  0  0  0  0  0  0  0  0  0  0  0
    4.3433   -4.3193   -0.0000 C   0  0  0  0  0  0  0  0  0  0  0  0
    1.7321   -0.5000   -0.0000 C   0  0  0  0  0  0  0  0  0  0  0  0
    2.7026    0.9945   -0.0000 C   0  0  0  0  0  0  0  0  0  0  0  0
    3.6808    1.2024   -0.0000 N   0  0  0  0  0  0  0  0  0  0  0  0
    1.7321   -1.5000   -0.0000 O   0  0  0  0  0  0  0  0  0  0  0  0
    0.8660   -0.0000   -0.0000 N   0  0  0  0  0  0  0  0  0  0  0  0
    4.0875    2.1160   -0.0000 C   0  0  0  0  0  0  0  0  0  0  0  0
    0.0000   -0.5000   -0.0000 C   0  0  0  0  0  0  0  0  0  0  0  0
    5.0820    2.2205   -0.0000 O   0  0  0  0  0  0  0  0  0  0  0  0
    3.4997    2.9250   -0.0000 O   0  0  0  0  0  0  0  0  0  0  0  0
   -0.8660    0.0000   -0.0000 C   0  0  0  0  0  0  0  0  0  0  0  0
   -0.0000   -1.5000   -0.0000 C   0  0  0  0  0  0  0  0  0  0  0  0
    3.9064    3.8385   -0.0000 C   0  0  0  0  0  0  0  0  0  0  0  0
   -1.7321   -0.5000   -0.0000 C   0  0  0  0  0  0  0  0  0  0  0  0
   -0.8660   -2.0000   -0.0000 C   0  0  0  0  0  0  0  0  0  0  0  0
    4.8200    3.4318   -0.0000 C   0  0  0  0  0  0  0  0  0  0  0  0
    4.3132    4.7521   -0.0000 C   0  0  0  0  0  0  0  0  0  0  0  0
    2.9929    4.2453   -0.0000 C   0  0  0  0  0  0  0  0  0  0  0  0
   -1.7321   -1.5000   -0.0000 C   0  0  0  0  0  0  0  0  0  0  0  0
   -2.5981   -2.0000   -0.0000 C   0  0  0  0  0  0  0  0  0  0  0  0
   -3.4641   -1.5000   -0.0000 O   0  0  0  0  0  0  0  0  0  0  0  0
   -2.5981   -3.0000   -0.0000 N   0  0  0  0  0  0  0  0  0  0  0  0
   -3.4641   -3.5000   -0.0000 C   0  0  0  0  0  0  0  0  0  0  0  0
   -1.7321   -3.5000   -0.0000 C   0  0  0  0  0  0  0  0  0  0  0  0
   -4.3301   -3.0000   -0.0000 O   0  0  0  0  0  0  0  0  0  0  0  0
   -3.4641   -4.5000   -0.0000 C   0  0  0  0  0  0  0  0  0  0  0  0
   -1.7321   -4.5000   -0.0000 C   0  0  0  0  0  0  0  0  0  0  0  0
   -2.5981   -5.0000   -0.0000 N   0  0  0  0  0  0  0  0  0  0  0  0
   -1.4732   -5.4659   -0.0000 C   0  0  0  0  0  0  0  0  0  0  0  0
   -0.7661   -4.2412   -0.0000 C   0  0  0  0  0  0  0  0  0  0  0  0
   -0.5073   -5.2071   -0.0000 C   0  0  0  0  0  0  0  0  0  0  0  0
  1  2  1  0  0  0  0
  2  3  2  0  0  0  0
  2  4  1  0  0  0  0
  3  5  1  0  0  0  0
  6  3  1  1  0  0  0
  4  7  2  0  0  0  0
  5  8  2  0  0  0  0
  9  6  1  0  0  0  0
  6 10  1  0  0  0  0
  7 11  1  0  0  0  0
  9 12  1  6  0  0  0
  9 13  1  0  0  0  0
 10 14  1  0  0  0  0
 12 15  2  0  0  0  0
 12 16  1  0  0  0  0
 14 17  1  0  0  0  0
 16 18  1  0  0  0  0
 17 19  2  0  0  0  0
 17 20  1  0  0  0  0
 18 21  2  0  0  0  0
 18 22  1  0  0  0  0
 20 23  1  0  0  0  0
 21 24  1  0  0  0  0
 22 25  2  0  0  0  0
 23 26  1  0  0  0  0
 23 27  1  0  0  0  0
 23 28  1  0  0  0  0
 24 29  2  0  0  0  0
 29 30  1  0  0  0  0
 30 31  2  0  0  0  0
 30 32  1  0  0  0  0
 32 33  1  0  0  0  0
 32 34  1  0  0  0  0
 33 35  2  0  0  0  0
 33 36  1  0  0  0  0
 34 37  1  0  0  0  0
 36 38  1  0  0  0  0
 37 39  1  0  0  0  0
 37 40  1  0  0  0  0
 39 41  1  0  0  0  0
  7  8  1  0  0  0  0
 13 14  1  0  0  0  0
 25 29  1  0  0  0  0
 37 38  1  0  0  0  0
 40 41  1  0  0  0  0
M  END
>  <Molecule Name>
EN300-7349829_EN300-7470240

$$$$
EN300-83298_EN300-53988
Actelion Java MolfileCreator 1.0

 35 38  0  0  1  0  0  0  0  0999 V2000
    8.8923    3.7500   -0.0000 F   0  0  0  0  0  0  0  0  0  0  0  0
   10.3923    3.7500   -0.0000 C   0  0  0  0  0  0  0  0  0  0  0  0
   10.3923    5.2500   -0.0000 F   0  0  0  0  0  0  0  0  0  0  0  0
   11.8923    3.7500   -0.0000 F   0  0  0  0  0  0  0  0  0  0  0  0
   10.3923    2.2500   -0.0000 C   0  0  0  0  0  0  0  0  0  0  0  0
    9.0933    1.5000   -0.0000 N   0  0  0  0  0  0  0  0  0  0  0  0
   11.6913    1.5000   -0.0000 C   0  0  0  0  0  0  0  0  0  0  0  0
    7.7942    2.2500   -0.0000 C   0  0  0  0  0  0  0  0  0  0  0  0
    9.0933    0.0000   -0.0000 C   0  0  0  0  0  0  0  0  0  0  0  0
   11.6913    0.0000   -0.0000 O   0  0  0  0  0  0  0  0  0  0  0  0
    7.7942    3.7500   -0.0000 O   0  0  0  0  0  0  0  0  0  0  0  0
    6.4952    1.5000   -0.0000 C   0  0  0  0  0  0  0  0  0  0  0  0
   10.3923   -0.7500   -0.0000 C   0  0  0  0  0  0  0  0  0  0  0  0
    5.1962    2.2500   -0.0000 C   0  0  0  0  0  0  0  0  0  0  0  0
    6.4952    0.0000   -0.0000 C   0  0  0  0  0  0  0  0  0  0  0  0
    3.8971    1.5000   -0.0000 C   0  0  0  0  0  0  0  0  0  0  0  0
    5.1962   -0.7500   -0.0000 C   0  0  0  0  0  0  0  0  0  0  0  0
    3.8971   -0.0000   -0.0000 C   0  0  0  0  0  0  0  0  0  0  0  0
    2.5981   -0.7500   -0.0000 N   0  0  0  0  0  0  0  0  0  0  0  0
    1.2990   -0.0000   -0.0000 C   0  0  0  0  0  0  0  0  0  0  0  0
    1.2990    1.5000   -0.0000 O   0  0  0  0  0  0  0  0  0  0  0  0
    0.0000   -0.7500   -0.0000 C   0  0  0  0  0  0  0  0  0  0  0  0
   -1.2990    0.0000   -0.0000 C   0  0  0  0  0  0  0  0  0  0  0  0
   -0.0000   -2.2500   -0.0000 C   0  0  0  0  0  0  0  0  0  0  0  0
   -2.5981   -0.7500   -0.0000 C   0  0  0  0  0  0  0  0  0  0  0  0
   -1.2990   -3.0000   -0.0000 C   0  0  0  0  0  0  0  0  0  0  0  0
   -2.5981   -2.2500   -0.0000 N   0  0  0  0  0  0  0  0  0  0  0  0
   -3.8971   -3.0000   -0.0000 C   0  0  0  0  0  0  0  0  0  0  0  0
   -5.1962   -2.2500   -0.0000 O   0  0  0  0  0  0  0  0  0  0  0  0
   -3.8971   -4.5000   -0.0000 N   0  0  0  0  0  0  0  0  0  0  0  0
   -5.1962   -5.2500   -0.0000 C   0  0  0  0  0  0  0  0  0  0  0  0
   -2.5981   -5.2500   -0.0000 C   0  0  0  0  0  0  0  0  0  0  0  0
   -5.1962   -6.7500   -0.0000 C   0  0  0  0  0  0  0  0  0  0  0  0
   -2.5981   -6.7500   -0.0000 C   0  0  0  0  0  0  0  0  0  0  0  0
   -3.8971   -7.5000   -0.0000 O   0  0  0  0  0  0  0  0  0  0  0  0
  1  2  1  0  0  0  0
  2  3  1  0  0  0  0
  2  4  1  0  0  0  0
  5  2  1  1  0  0  0
  5  6  1  0  0  0  0
  5  7  1  0  0  0  0
  6  8  1  0  0  0  0
  6  9  1  0  0  0  0
  7 10  1  0  0  0  0
  8 11  2  0  0  0  0
  8 12  1  0  0  0  0
  9 13  1  0  0  0  0
 12 14  2  0  0  0  0
 12 15  1  0  0  0  0
 14 16  1  0  0  0  0
 15 17  2  0  0  0  0
 16 18  2  0  0  0  0
 18 19  1  0  0  0  0
 19 20  1  0  0  0  0
 20 21  2  0  0  0  0
 20 22  1  0  0  0  0
 22 23  1  0  0  0  0
 22 24  1  0  0  0  0
 23 25  1  0  0  0  0
 24 26  1  0  0  0  0
 25 27  1  0  0  0  0
 27 28  1  0  0  0  0
 28 29  2  0  0  0  0
 28 30  1  0  0  0  0
 30 31  1  0  0  0  0
 30 32  1  0  0  0  0
 31 33  1  0  0  0  0
 32 34  1  0  0  0  0
 33 35  1  0  0  0  0
 10 13  1  0  0  0  0
 17 18  1  0  0  0  0
 26 27  1  0  0  0  0
 34 35  1  0  0  0  0
M  END
>  <Molecule Name>
EN300-83298_EN300-53988

$$$$
EN300-1707774_EN300-147337
Actelion Java MolfileCreator 1.0

 28 31  0  0  0  0  0  0  0  0999 V2000
    3.8971   -0.0000   -0.0000 O   0  0  0  0  0  0  0  0  0  0  0  0
    2.5981   -0.7500   -0.0000 C   0  0  0  0  0  0  0  0  0  0  0  0
    1.2990   -0.0000   -0.0000 O   0  0  0  0  0  0  0  0  0  0  0  0
    2.5981   -2.2500   -0.0000 N   0  0  0  0  0  0  0  0  0  0  0  0
    0.0000   -0.7500   -0.0000 C   0  0  0  0  0  0  0  0  0  0  0  0
   -1.4489   -0.3618   -0.0000 C   0  0  0  0  0  0  0  0  0  0  0  0
   -0.3882   -2.1989   -0.0000 C   0  0  0  0  0  0  0  0  0  0  0  0
   -1.8371   -1.8107   -0.0000 N   0  0  0  0  0  0  0  0  0  0  0  0
   -3.1362   -2.5607   -0.0000 C   0  0  0  0  0  0  0  0  0  0  0  0
   -4.4352   -1.8107   -0.0000 O   0  0  0  0  0  0  0  0  0  0  0  0
   -3.1362   -4.0607   -0.0000 C   0  0  0  0  0  0  0  0  0  0  0  0
   -4.4352   -4.8107   -0.0000 C   0  0  0  0  0  0  0  0  0  0  0  0
   -1.8371   -4.8107   -0.0000 C   0  0  0  0  0  0  0  0  0  0  0  0
   -4.4352   -6.3107   -0.0000 C   0  0  0  0  0  0  0  0  0  0  0  0
   -1.8371   -6.3107   -0.0000 C   0  0  0  0  0  0  0  0  0  0  0  0
   -3.1362   -7.0607   -0.0000 C   0  0  0  0  0  0  0  0  0  0  0  0
   -3.1362   -8.5607   -0.0000 N   0  0  0  0  0  0  0  0  0  0  0  0
   -4.4352   -9.3107   -0.0000 C   0  0  0  0  0  0  0  0  0  0  0  0
   -5.7342   -8.5607   -0.0000 O   0  0  0  0  0  0  0  0  0  0  0  0
   -4.4352  -10.8107   -0.0000 C   0  0  0  0  0  0  0  0  0  0  0  0
   -5.6487  -11.6923   -0.0000 N   0  0  0  0  0  0  0  0  0  0  0  0
   -3.2217  -11.6923   -0.0000 C   0  0  0  0  0  0  0  0  0  0  0  0
   -5.1852  -13.1189   -0.0000 C   0  0  0  0  0  0  0  0  0  0  0  0
   -3.6852  -13.1189   -0.0000 C   0  0  0  0  0  0  0  0  0  0  0  0
   -5.9352  -14.4180   -0.0000 C   0  0  0  0  0  0  0  0  0  0  0  0
   -2.9352  -14.4180   -0.0000 N   0  0  0  0  0  0  0  0  0  0  0  0
   -5.1852  -15.7170   -0.0000 C   0  0  0  0  0  0  0  0  0  0  0  0
   -3.6852  -15.7170   -0.0000 C   0  0  0  0  0  0  0  0  0  0  0  0
  1  2  2  0  0  0  0
  2  3  1  0  0  0  0
  2  4  1  0  0  0  0
  3  5  1  0  0  0  0
  5  6  1  0  0  0  0
  5  7  1  0  0  0  0
  6  8  1  0  0  0  0
  8  9  1  0  0  0  0
  9 10  2  0  0  0  0
  9 11  1  0  0  0  0
 11 12  2  0  0  0  0
 11 13  1  0  0  0  0
 12 14  1  0  0  0  0
 13 15  2  0  0  0  0
 14 16  2  0  0  0  0
 16 17  1  0  0  0  0
 17 18  1  0  0  0  0
 18 19  2  0  0  0  0
 18 20  1  0  0  0  0
 20 21  1  0  0  0  0
 20 22  2  0  0  0  0
 21 23  1  0  0  0  0
 22 24  1  0  0  0  0
 23 25  1  0  0  0  0
 24 26  1  0  0  0  0
 25 27  2  0  0  0  0
 26 28  2  0  0  0  0
  7  8  1  0  0  0  0
 15 16  1  0  0  0  0
 23 24  2  0  0  0  0
 27 28  1  0  0  0  0
M  END
>  <Molecule Name>
EN300-1707774_EN300-147337

$$$$
EN300-6931066_EN300-9446487
Actelion Java MolfileCreator 1.0

 33 37  0  0  1  0  0  0  0  0999 V2000
    1.7321    1.5000   -0.0000 Cl  0  0  0  0  0  0  0  0  0  0  0  0
    2.5981    1.0000   -0.0000 C   0  0  0  0  0  0  0  0  0  0  0  0
    2.5981   -0.0000   -0.0000 C   0  0  0  0  0  0  0  0  0  0  0  0
    3.4641    1.5000   -0.0000 C   0  0  0  0  0  0  0  0  0  0  0  0
    3.4641   -0.5000   -0.0000 C   0  0  0  0  0  0  0  0  0  0  0  0
    1.7321   -0.5000   -0.0000 C   0  0  0  0  0  0  0  0  0  0  0  0
    4.3301    1.0000   -0.0000 C   0  0  0  0  0  0  0  0  0  0  0  0
    3.4641   -1.5000   -0.0000 N   0  0  0  0  0  0  0  0  0  0  0  0
    4.3301   -0.0000   -0.0000 C   0  0  0  0  0  0  0  0  0  0  0  0
    1.7321   -1.5000   -0.0000 O   0  0  0  0  0  0  0  0  0  0  0  0
    0.8660   -0.0000   -0.0000 N   0  0  0  0  0  0  0  0  0  0  0  0
    4.3301   -2.0000   -0.0000 C   0  0  0  0  0  0  0  0  0  0  0  0
    5.1962   -0.5000   -0.0000 C   0  0  0  0  0  0  0  0  0  0  0  0
    0.0000   -0.5000   -0.0000 C   0  0  0  0  0  0  0  0  0  0  0  0
    5.1962   -1.5000   -0.0000 C   0  0  0  0  0  0  0  0  0  0  0  0
   -0.8660    0.0000   -0.0000 C   0  0  0  0  0  0  0  0  0  0  0  0
   -0.0000   -1.5000   -0.0000 C   0  0  0  0  0  0  0  0  0  0  0  0
    6.0622   -2.0000   -0.0000 C   0  0  0  0  0  0  0  0  0  0  0  0
   -1.7321   -0.5000   -0.0000 C   0  0  0  0  0  0  0  0  0  0  0  0
   -0.8660   -2.0000   -0.0000 C   0  0  0  0  0  0  0  0  0  0  0  0
   -1.7321   -1.5000   -0.0000 C   0  0  0  0  0  0  0  0  0  0  0  0
   -2.5981   -2.0000   -0.0000 C   0  0  0  0  0  0  0  0  0  0  0  0
   -3.4641   -1.5000   -0.0000 O   0  0  0  0  0  0  0  0  0  0  0  0
   -2.5981   -3.0000   -0.0000 N   0  0  0  0  0  0  0  0  0  0  0  0
   -3.4071   -3.5878   -0.0000 C   0  0  0  0  0  0  0  0  0  0  0  0
   -1.7891   -3.5878   -0.0000 C   0  0  0  0  0  0  0  0  0  0  0  0
   -3.0981   -4.5388   -0.0000 C   0  0  0  0  0  0  0  0  0  0  0  0
   -2.0981   -4.5388   -0.0000 C   0  0  0  0  0  0  0  0  0  0  0  0
   -4.0981   -4.5388   -0.0000 C   0  0  0  0  0  0  0  0  0  0  0  0
   -2.7891   -5.4899   -0.0000 C   0  0  0  0  0  0  0  0  0  0  0  0
   -1.5103   -5.3479   -0.0000 O   0  0  0  0  0  0  0  0  0  0  0  0
   -4.4071   -5.4899   -0.0000 C   0  0  0  0  0  0  0  0  0  0  0  0
   -3.5981   -6.0777   -0.0000 C   0  0  0  0  0  0  0  0  0  0  0  0
  1  2  1  0  0  0  0
  2  3  2  0  0  0  0
  2  4  1  0  0  0  0
  3  5  1  0  0  0  0
  3  6  1  0  0  0  0
  4  7  2  0  0  0  0
  5  8  2  0  0  0  0
  5  9  1  0  0  0  0
  6 10  2  0  0  0  0
  6 11  1  0  0  0  0
  8 12  1  0  0  0  0
  9 13  2  0  0  0  0
 11 14  1  0  0  0  0
 12 15  2  0  0  0  0
 14 16  2  0  0  0  0
 14 17  1  0  0  0  0
 15 18  1  0  0  0  0
 16 19  1  0  0  0  0
 17 20  2  0  0  0  0
 19 21  2  0  0  0  0
 21 22  1  0  0  0  0
 22 23  2  0  0  0  0
 22 24  1  0  0  0  0
 24 25  1  0  0  0  0
 24 26  1  0  0  0  0
 25 27  1  0  0  0  0
 28 26  1  0  0  0  0
 27 29  1  0  0  0  0
 27 30  1  0  0  0  0
 28 31  1  6  0  0  0
 29 32  1  0  0  0  0
 30 33  1  0  0  0  0
  7  9  1  0  0  0  0
 13 15  1  0  0  0  0
 20 21  1  0  0  0  0
 27 28  1  0  0  0  0
 32 33  1  0  0  0  0
M  END
>  <Molecule Name>
EN300-6931066_EN300-9446487

$$$$
EN300-26861109_EN300-7287075
Actelion Java MolfileCreator 1.0

 30 33  0  0  1  0  0  0  0  0999 V2000
    6.0622    0.0000   -0.0000 Cl  0  0  0  0  0  0  0  0  0  0  0  0
    5.1962   -0.5000   -0.0000 C   0  0  0  0  0  0  0  0  0  0  0  0
    4.3301    0.0000   -0.0000 C   0  0  0  0  0  0  0  0  0  0  0  0
    5.1962   -1.5000   -0.0000 C   0  0  0  0  0  0  0  0  0  0  0  0
    4.3301    1.0000   -0.0000 O   0  0  0  0  0  0  0  0  0  0  0  0
    3.4641   -0.5000   -0.0000 C   0  0  0  0  0  0  0  0  0  0  0  0
    4.3301   -2.0000   -0.0000 C   0  0  0  0  0  0  0  0  0  0  0  0
    3.4641    1.5000   -0.0000 C   0  0  0  0  0  0  0  0  0  0  0  0
    3.4641   -1.5000   -0.0000 C   0  0  0  0  0  0  0  0  0  0  0  0
    2.5981   -0.0000   -0.0000 C   0  0  0  0  0  0  0  0  0  0  0  0
    4.3301   -3.0000   -0.0000 F   0  0  0  0  0  0  0  0  0  0  0  0
    2.5981    1.0000   -0.0000 C   0  0  0  0  0  0  0  0  0  0  0  0
    1.7321   -0.5000   -0.0000 N   0  0  0  0  0  0  0  0  0  0  0  0
    0.8660   -0.0000   -0.0000 C   0  0  0  0  0  0  0  0  0  0  0  0
    1.7321   -1.5000   -0.0000 C   0  0  0  0  0  0  0  0  0  0  0  0
    0.8660    1.0000   -0.0000 O   0  0  0  0  0  0  0  0  0  0  0  0
    0.0000   -0.5000   -0.0000 C   0  0  0  0  0  0  0  0  0  0  0  0
   -0.8660    0.0000   -0.0000 C   0  0  0  0  0  0  0  0  0  0  0  0
   -0.0000   -1.5000   -0.0000 C   0  0  0  0  0  0  0  0  0  0  0  0
   -1.7321   -0.5000   -0.0000 C   0  0  0  0  0  0  0  0  0  0  0  0
   -0.8660   -2.0000   -0.0000 C   0  0  0  0  0  0  0  0  0  0  0  0
   -1.7321   -1.5000   -0.0000 C   0  0  0  0  0  0  0  0  0  0  0  0
   -2.5981   -2.0000   -0.0000 N   0  0  0  0  0  0  0  0  0  0  0  0
   -3.4641   -1.5000   -0.0000 C   0  0  0  0  0  0  0  0  0  0  0  0
   -3.4641   -0.5000   -0.0000 O   0  0  0  0  0  0  0  0  0  0  0  0
   -4.3301   -2.0000   -0.0000 C   0  0  0  0  0  0  0  0  0  0  0  0
   -5.2961   -1.7412   -0.0000 C   0  0  0  0  0  0  0  0  0  0  0  0
   -4.5889   -2.9659   -0.0000 C   0  0  0  0  0  0  0  0  0  0  0  0
   -3.5368   -2.6088   -0.0000 C   0  0  0  0  0  0  0  0  0  0  0  0
   -5.5549   -2.7071   -0.0000 S   0  0  0  0  0  0  0  0  0  0  0  0
  1  2  1  0  0  0  0
  2  3  2  0  0  0  0
  2  4  1  0  0  0  0
  3  5  1  0  0  0  0
  3  6  1  0  0  0  0
  4  7  2  0  0  0  0
  5  8  1  0  0  0  0
  6  9  2  0  0  0  0
 10  6  1  0  0  0  0
  7 11  1  0  0  0  0
  8 12  1  0  0  0  0
 10 13  1  1  0  0  0
 13 14  1  0  0  0  0
 13 15  1  0  0  0  0
 14 16  2  0  0  0  0
 14 17  1  0  0  0  0
 17 18  2  0  0  0  0
 17 19  1  0  0  0  0
 18 20  1  0  0  0  0
 19 21  2  0  0  0  0
 20 22  2  0  0  0  0
 22 23  1  0  0  0  0
 23 24  1  0  0  0  0
 24 25  2  0  0  0  0
 24 26  1  0  0  0  0
 26 27  1  0  0  0  0
 26 28  1  0  0  0  0
 26 29  1  0  0  0  0
 27 30  1  0  0  0  0
  7  9  1  0  0  0  0
 10 12  1  0  0  0  0
 21 22  1  0  0  0  0
 28 30  1  0  0  0  0
M  END
>  <Molecule Name>
EN300-26861109_EN300-7287075

$$$$
EN300-267593_EN300-6763828
Actelion Java MolfileCreator 1.0

 27 31  0  0  1  0  0  0  0  0999 V2000
    8.5211    1.8036   -0.0000 F   0  0  0  0  0  0  0  0  0  0  0  0
    7.0211    1.8037   -0.0000 C   0  0  0  0  0  0  0  0  0  0  0  0
    7.7711    3.1027   -0.0000 F   0  0  0  0  0  0  0  0  0  0  0  0
    6.8643    0.3119   -0.0000 C   0  0  0  0  0  0  0  0  0  0  0  0
    5.6508    2.4138   -0.0000 C   0  0  0  0  0  0  0  0  0  0  0  0
    5.3971   -0.0000   -0.0000 C   0  0  0  0  0  0  0  0  0  0  0  0
    4.6471    1.2990   -0.0000 C   0  0  0  0  0  0  0  0  0  0  0  0
    3.8971   -0.0000   -0.0000 C   0  0  0  0  0  0  0  0  0  0  0  0
    2.5981   -0.7500   -0.0000 C   0  0  0  0  0  0  0  0  0  0  0  0
    2.5981   -2.2500   -0.0000 O   0  0  0  0  0  0  0  0  0  0  0  0
    1.2990   -0.0000   -0.0000 N   0  0  0  0  0  0  0  0  0  0  0  0
    0.0000   -0.7500   -0.0000 C   0  0  0  0  0  0  0  0  0  0  0  0
   -1.2990    0.0000   -0.0000 C   0  0  0  0  0  0  0  0  0  0  0  0
   -0.0000   -2.2500   -0.0000 C   0  0  0  0  0  0  0  0  0  0  0  0
   -2.5981   -0.7500   -0.0000 C   0  0  0  0  0  0  0  0  0  0  0  0
   -1.2990   -3.0000   -0.0000 C   0  0  0  0  0  0  0  0  0  0  0  0
   -2.5981   -2.2500   -0.0000 C   0  0  0  0  0  0  0  0  0  0  0  0
   -3.8971   -3.0000   -0.0000 C   0  0  0  0  0  0  0  0  0  0  0  0
   -5.1962   -2.2500   -0.0000 O   0  0  0  0  0  0  0  0  0  0  0  0
   -3.8971   -4.5000   -0.0000 N   0  0  0  0  0  0  0  0  0  0  0  0
   -4.9578   -5.5607   -0.0000 C   0  0  0  0  0  0  0  0  0  0  0  0
   -2.8365   -5.5607   -0.0000 C   0  0  0  0  0  0  0  0  0  0  0  0
   -3.8971   -6.6213   -0.0000 C   0  0  0  0  0  0  0  0  0  0  0  0
   -6.4067   -5.9489   -0.0000 C   0  0  0  0  0  0  0  0  0  0  0  0
   -4.2853   -8.0702   -0.0000 C   0  0  0  0  0  0  0  0  0  0  0  0
   -6.7949   -7.3978   -0.0000 C   0  0  0  0  0  0  0  0  0  0  0  0
   -5.7342   -8.4584   -0.0000 C   0  0  0  0  0  0  0  0  0  0  0  0
  1  2  1  0  0  0  0
  2  3  1  0  0  0  0
  2  4  1  0  0  0  0
  2  5  1  0  0  0  0
  6  4  1  6  0  0  0
  7  5  1  6  0  0  0
  8  6  1  0  0  0  0
  8  9  1  1  0  0  0
  9 10  2  0  0  0  0
  9 11  1  0  0  0  0
 11 12  1  0  0  0  0
 12 13  2  0  0  0  0
 12 14  1  0  0  0  0
 13 15  1  0  0  0  0
 14 16  2  0  0  0  0
 15 17  2  0  0  0  0
 17 18  1  0  0  0  0
 18 19  2  0  0  0  0
 18 20  1  0  0  0  0
 21 20  1  1  0  0  0
 20 22  1  0  0  0  0
 23 21  1  0  0  0  0
 21 24  1  0  0  0  0
 23 25  1  1  0  0  0
 24 26  1  0  0  0  0
 25 27  1  0  0  0  0
  6  7  1  0  0  0  0
  7  8  1  0  0  0  0
 16 17  1  0  0  0  0
 22 23  1  0  0  0  0
 26 27  1  0  0  0  0
M  END
>  <Molecule Name>
EN300-267593_EN300-6763828

$$$$
EN300-1588907_EN300-212301
Actelion Java MolfileCreator 1.0

 29 32  0  0  1  0  0  0  0  0999 V2000
    3.4641    2.5000   -0.0000 S   0  0  0  0  0  0  0  0  0  0  0  0
    3.4641    1.5000   -0.0000 C   0  0  0  0  0  0  0  0  0  0  0  0
    2.5981    1.0000   -0.0000 N   0  0  0  0  0  0  0  0  0  0  0  0
    4.3301    1.0000   -0.0000 C   0  0  0  0  0  0  0  0  0  0  0  0
    1.7321    1.5000   -0.0000 O   0  0  0  0  0  0  0  0  0  0  0  0
    2.5981   -0.0000   -0.0000 C   0  0  0  0  0  0  0  0  0  0  0  0
    4.3301   -0.0000   -0.0000 C   0  0  0  0  0  0  0  0  0  0  0  0
    1.7321   -0.5000   -0.0000 C   0  0  0  0  0  0  0  0  0  0  0  0
    3.4641   -0.5000   -0.0000 C   0  0  0  0  0  0  0  0  0  0  0  0
    1.7321   -1.5000   -0.0000 O   0  0  0  0  0  0  0  0  0  0  0  0
    0.8660   -0.0000   -0.0000 N   0  0  0  0  0  0  0  0  0  0  0  0
    0.0000   -0.5000   -0.0000 C   0  0  0  0  0  0  0  0  0  0  0  0
   -0.8660    0.0000   -0.0000 C   0  0  0  0  0  0  0  0  0  0  0  0
   -0.0000   -1.5000   -0.0000 C   0  0  0  0  0  0  0  0  0  0  0  0
   -1.7321   -0.5000   -0.0000 C   0  0  0  0  0  0  0  0  0  0  0  0
   -0.8660   -2.0000   -0.0000 C   0  0  0  0  0  0  0  0  0  0  0  0
   -1.7321   -1.5000   -0.0000 C   0  0  0  0  0  0  0  0  0  0  0  0
   -2.5981   -2.0000   -0.0000 C   0  0  0  0  0  0  0  0  0  0  0  0
   -3.4641   -1.5000   -0.0000 O   0  0  0  0  0  0  0  0  0  0  0  0
   -2.5981   -3.0000   -0.0000 N   0  0  0  0  0  0  0  0  0  0  0  0
   -1.7891   -3.5878   -0.0000 C   0  0  0  0  0  0  0  0  0  0  0  0
   -3.4071   -3.5878   -0.0000 C   0  0  0  0  0  0  0  0  0  0  0  0
   -2.0981   -4.5388   -0.0000 C   0  0  0  0  0  0  0  0  0  0  0  0
   -0.7891   -3.5878   -0.0000 C   0  0  0  0  0  0  0  0  0  0  0  0
   -3.0981   -4.5388   -0.0000 C   0  0  0  0  0  0  0  0  0  0  0  0
   -4.3581   -3.2788   -0.0000 C   0  0  0  0  0  0  0  0  0  0  0  0
   -1.2891   -5.1266   -0.0000 O   0  0  0  0  0  0  0  0  0  0  0  0
   -0.4800   -4.5388   -0.0000 C   0  0  0  0  0  0  0  0  0  0  0  0
   -4.5661   -2.3006   -0.0000 O   0  0  0  0  0  0  0  0  0  0  0  0
  1  2  2  0  0  0  0
  2  3  1  0  0  0  0
  2  4  1  0  0  0  0
  3  5  1  0  0  0  0
  3  6  1  0  0  0  0
  4  7  2  0  0  0  0
  6  8  1  0  0  0  0
  6  9  2  0  0  0  0
  8 10  2  0  0  0  0
  8 11  1  0  0  0  0
 11 12  1  0  0  0  0
 12 13  2  0  0  0  0
 12 14  1  0  0  0  0
 13 15  1  0  0  0  0
 14 16  2  0  0  0  0
 15 17  2  0  0  0  0
 17 18  1  0  0  0  0
 18 19  2  0  0  0  0
 18 20  1  0  0  0  0
 21 20  1  1  0  0  0
 22 20  1  0  0  0  0
 23 21  1  0  0  0  0
 21 24  1  0  0  0  0
 22 25  1  0  0  0  0
 22 26  1  1  0  0  0
 23 27  1  1  0  0  0
 24 28  1  0  0  0  0
 26 29  1  0  0  0  0
  7  9  1  0  0  0  0
 16 17  1  0  0  0  0
 23 25  1  0  0  0  0
 27 28  1  0  0  0  0
M  END
>  <Molecule Name>
EN300-1588907_EN300-212301

$$$$
EN300-3151207_EN300-6770520
Actelion Java MolfileCreator 1.0

 34 38  0  0  1  0  0  0  0  0999 V2000
   15.4758    1.2237   -0.0000 O   0  0  0  0  0  0  0  0  0  0  0  0
   14.0492    1.6872   -0.0000 C   0  0  0  0  0  0  0  0  0  0  0  0
   13.7374    3.1544   -0.0000 O   0  0  0  0  0  0  0  0  0  0  0  0
   12.9345    0.6835   -0.0000 N   0  0  0  0  0  0  0  0  0  0  0  0
   12.3108    3.6180   -0.0000 C   0  0  0  0  0  0  0  0  0  0  0  0
   11.4673    0.9954   -0.0000 C   0  0  0  0  0  0  0  0  0  0  0  0
   13.0913   -0.8083   -0.0000 C   0  0  0  0  0  0  0  0  0  0  0  0
   11.8472    2.1914   -0.0000 C   0  0  0  0  0  0  0  0  0  0  0  0
   10.8842    4.0815   -0.0000 C   0  0  0  0  0  0  0  0  0  0  0  0
   12.7743    5.0445   -0.0000 C   0  0  0  0  0  0  0  0  0  0  0  0
   10.7173   -0.3037   -0.0000 C   0  0  0  0  0  0  0  0  0  0  0  0
   10.4636    2.1101   -0.0000 C   0  0  0  0  0  0  0  0  0  0  0  0
   11.7210   -1.4184   -0.0000 C   0  0  0  0  0  0  0  0  0  0  0  0
    9.2501    0.0082   -0.0000 C   0  0  0  0  0  0  0  0  0  0  0  0
    9.0933    1.5000   -0.0000 N   0  0  0  0  0  0  0  0  0  0  0  0
    7.7942    2.2500   -0.0000 C   0  0  0  0  0  0  0  0  0  0  0  0
    7.7942    3.7500   -0.0000 O   0  0  0  0  0  0  0  0  0  0  0  0
    6.4952    1.5000   -0.0000 C   0  0  0  0  0  0  0  0  0  0  0  0
    5.1962    2.2500   -0.0000 C   0  0  0  0  0  0  0  0  0  0  0  0
    6.4952    0.0000   -0.0000 C   0  0  0  0  0  0  0  0  0  0  0  0
    3.8971    1.5000   -0.0000 C   0  0  0  0  0  0  0  0  0  0  0  0
    5.1962   -0.7500   -0.0000 C   0  0  0  0  0  0  0  0  0  0  0  0
    3.8971   -0.0000   -0.0000 C   0  0  0  0  0  0  0  0  0  0  0  0
    2.5981   -0.7500   -0.0000 N   0  0  0  0  0  0  0  0  0  0  0  0
    1.2990   -0.0000   -0.0000 C   0  0  0  0  0  0  0  0  0  0  0  0
    1.2990    1.5000   -0.0000 O   0  0  0  0  0  0  0  0  0  0  0  0
    0.0000   -0.7500   -0.0000 C   0  0  0  0  0  0  0  0  0  0  0  0
   -1.5000   -0.7500   -0.0000 C   0  0  0  0  0  0  0  0  0  0  0  0
   -0.7500   -2.0490   -0.0000 C   0  0  0  0  0  0  0  0  0  0  0  0
    1.0607   -1.8107   -0.0000 C   0  0  0  0  0  0  0  0  0  0  0  0
   -3.0000   -0.7500   -0.0000 C   0  0  0  0  0  0  0  0  0  0  0  0
   -1.5000   -3.3481   -0.0000 C   0  0  0  0  0  0  0  0  0  0  0  0
   -3.7500   -2.0490   -0.0000 C   0  0  0  0  0  0  0  0  0  0  0  0
   -3.0000   -3.3481   -0.0000 C   0  0  0  0  0  0  0  0  0  0  0  0
  1  2  2  0  0  0  0
  2  3  1  0  0  0  0
  2  4  1  0  0  0  0
  3  5  1  0  0  0  0
  6  4  1  6  0  0  0
  4  7  1  0  0  0  0
  5  8  1  0  0  0  0
  5  9  1  0  0  0  0
  5 10  1  0  0  0  0
 11  6  1  0  0  0  0
  6 12  1  0  0  0  0
  7 13  1  0  0  0  0
 11 14  1  6  0  0  0
 12 15  1  0  0  0  0
 15 16  1  0  0  0  0
 16 17  2  0  0  0  0
 16 18  1  0  0  0  0
 18 19  2  0  0  0  0
 18 20  1  0  0  0  0
 19 21  1  0  0  0  0
 20 22  2  0  0  0  0
 21 23  2  0  0  0  0
 23 24  1  0  0  0  0
 24 25  1  0  0  0  0
 25 26  2  0  0  0  0
 27 25  1  0  0  0  0
 28 27  1  6  0  0  0
 29 27  1  6  0  0  0
 27 30  1  6  0  0  0
 28 31  1  0  0  0  0
 29 32  1  0  0  0  0
 31 33  1  0  0  0  0
 32 34  1  0  0  0  0
 11 13  1  0  0  0  0
 14 15  1  0  0  0  0
 22 23  1  0  0  0  0
 28 29  1  0  0  0  0
 33 34  1  0  0  0  0
M  END
>  <Molecule Name>
EN300-3151207_EN300-6770520

$$$$
EN300-1698713_EN300-170985
Actelion Java MolfileCreator 1.0

 29 32  0  0  1  0  0  0  0  0999 V2000
    1.5126    2.0320   -0.0000 O   0  0  0  0  0  0  0  0  0  0  0  0
    2.9392    2.4955   -0.0000 C   0  0  0  0  0  0  0  0  0  0  0  0
    4.0539    1.4918   -0.0000 N   0  0  0  0  0  0  0  0  0  0  0  0
    3.2511    3.9627   -0.0000 C   0  0  0  0  0  0  0  0  0  0  0  0
    3.8971   -0.0000   -0.0000 C   0  0  0  0  0  0  0  0  0  0  0  0
    5.5211    1.8037   -0.0000 C   0  0  0  0  0  0  0  0  0  0  0  0
    4.6776    4.4262   -0.0000 C   0  0  0  0  0  0  0  0  0  0  0  0
    2.1363    4.9664   -0.0000 C   0  0  0  0  0  0  0  0  0  0  0  0
    2.5981   -0.7500   -0.0000 C   0  0  0  0  0  0  0  0  0  0  0  0
    5.2674   -0.6101   -0.0000 C   0  0  0  0  0  0  0  0  0  0  0  0
    6.2711    0.5046   -0.0000 C   0  0  0  0  0  0  0  0  0  0  0  0
    6.5248    2.9184   -0.0000 C   0  0  0  0  0  0  0  0  0  0  0  0
    4.9895    5.8934   -0.0000 C   0  0  0  0  0  0  0  0  0  0  0  0
    2.4482    6.4336   -0.0000 C   0  0  0  0  0  0  0  0  0  0  0  0
    2.5981   -2.2500   -0.0000 O   0  0  0  0  0  0  0  0  0  0  0  0
    1.2990   -0.0000   -0.0000 O   0  0  0  0  0  0  0  0  0  0  0  0
    7.7383    0.8165   -0.0000 C   0  0  0  0  0  0  0  0  0  0  0  0
    7.8951    2.3083   -0.0000 C   0  0  0  0  0  0  0  0  0  0  0  0
    3.8748    6.8971   -0.0000 C   0  0  0  0  0  0  0  0  0  0  0  0
    0.0000   -0.7500   -0.0000 C   0  0  0  0  0  0  0  0  0  0  0  0
    4.1867    8.3644   -0.0000 N   0  0  0  0  0  0  0  0  0  0  0  0
    5.6132    8.8279   -0.0000 C   0  0  0  0  0  0  0  0  0  0  0  0
    6.7280    7.8242   -0.0000 O   0  0  0  0  0  0  0  0  0  0  0  0
    5.9251   10.2951   -0.0000 C   0  0  0  0  0  0  0  0  0  0  0  0
    7.3517   10.7586   -0.0000 O   0  0  0  0  0  0  0  0  0  0  0  0
    4.8104   11.2988   -0.0000 O   0  0  0  0  0  0  0  0  0  0  0  0
    7.6636   12.2259   -0.0000 C   0  0  0  0  0  0  0  0  0  0  0  0
    5.1223   12.7660   -0.0000 C   0  0  0  0  0  0  0  0  0  0  0  0
    6.5488   13.2296   -0.0000 C   0  0  0  0  0  0  0  0  0  0  0  0
  1  2  2  0  0  0  0
  2  3  1  0  0  0  0
  2  4  1  0  0  0  0
  5  3  1  0  0  0  0
  6  3  1  1  0  0  0
  4  7  2  0  0  0  0
  4  8  1  0  0  0  0
  5  9  1  1  0  0  0
  5 10  1  0  0  0  0
 11  6  1  0  0  0  0
  6 12  1  0  0  0  0
  7 13  1  0  0  0  0
  8 14  2  0  0  0  0
  9 15  2  0  0  0  0
  9 16  1  0  0  0  0
 11 17  1  1  0  0  0
 12 18  1  0  0  0  0
 13 19  2  0  0  0  0
 16 20  1  0  0  0  0
 19 21  1  0  0  0  0
 21 22  1  0  0  0  0
 22 23  2  0  0  0  0
 22 24  1  0  0  0  0
 24 25  1  0  0  0  0
 24 26  1  0  0  0  0
 25 27  1  0  0  0  0
 26 28  1  0  0  0  0
 27 29  1  0  0  0  0
 10 11  1  0  0  0  0
 14 19  1  0  0  0  0
 17 18  1  0  0  0  0
 28 29  1  0  0  0  0
M  END
>  <Molecule Name>
EN300-1698713_EN300-170985

$$$$
EN300-37378165_EN300-149355
Actelion Java MolfileCreator 1.0

 29 32  0  0  1  0  0  0  0  0999 V2000
    6.6621    2.6248   -0.0000 F   0  0  0  0  0  0  0  0  0  0  0  0
    7.5281    2.1248   -0.0000 C   0  0  0  0  0  0  0  0  0  0  0  0
    8.0281    2.9909   -0.0000 F   0  0  0  0  0  0  0  0  0  0  0  0
    7.0281    1.2588   -0.0000 C   0  0  0  0  0  0  0  0  0  0  0  0
    8.3941    1.6248   -0.0000 C   0  0  0  0  0  0  0  0  0  0  0  0
    6.0622    1.0000   -0.0000 N   0  0  0  0  0  0  0  0  0  0  0  0
    7.2869    0.2929   -0.0000 C   0  0  0  0  0  0  0  0  0  0  0  0
    5.1962    1.5000   -0.0000 C   0  0  0  0  0  0  0  0  0  0  0  0
    6.3210    0.0341   -0.0000 C   0  0  0  0  0  0  0  0  0  0  0  0
    5.1962    2.5000   -0.0000 O   0  0  0  0  0  0  0  0  0  0  0  0
    4.3301    1.0000   -0.0000 C   0  0  0  0  0  0  0  0  0  0  0  0
    3.4641    1.5000   -0.0000 C   0  0  0  0  0  0  0  0  0  0  0  0
    4.3301    0.0000   -0.0000 C   0  0  0  0  0  0  0  0  0  0  0  0
    2.5981    1.0000   -0.0000 C   0  0  0  0  0  0  0  0  0  0  0  0
    3.4641   -0.5000   -0.0000 C   0  0  0  0  0  0  0  0  0  0  0  0
    2.5981   -0.0000   -0.0000 C   0  0  0  0  0  0  0  0  0  0  0  0
    1.7321   -0.5000   -0.0000 N   0  0  0  0  0  0  0  0  0  0  0  0
    0.8660   -0.0000   -0.0000 C   0  0  0  0  0  0  0  0  0  0  0  0
    0.8660    1.0000   -0.0000 O   0  0  0  0  0  0  0  0  0  0  0  0
    0.0000   -0.5000   -0.0000 C   0  0  0  0  0  0  0  0  0  0  0  0
   -0.7992    0.1011   -0.0000 C   0  0  0  0  0  0  0  0  0  0  0  0
   -0.2499   -1.5084   -0.0000 C   0  0  0  0  0  0  0  0  0  0  0  0
    0.2181   -2.2895   -0.0000 C   0  0  0  0  0  0  0  0  0  0  0  0
   -1.7193   -0.2904   -0.0000 C   0  0  0  0  0  0  0  0  0  0  0  0
   -0.9404   -1.8022   -0.0000 C   0  0  0  0  0  0  0  0  0  0  0  0
   -0.7020   -2.6811   -0.0000 C   0  0  0  0  0  0  0  0  0  0  0  0
   -1.8403   -1.2831   -0.0000 C   0  0  0  0  0  0  0  0  0  0  0  0
   -2.8011   -1.5605   -0.0000 C   0  0  0  0  0  0  0  0  0  0  0  0
   -3.7619   -1.8378   -0.0000 N   0  0  0  0  0  0  0  0  0  0  0  0
  1  2  1  0  0  0  0
  2  3  1  0  0  0  0
  4  2  1  6  0  0  0
  2  5  1  0  0  0  0
  4  6  1  0  0  0  0
  4  7  1  0  0  0  0
  6  8  1  0  0  0  0
  6  9  1  0  0  0  0
  8 10  2  0  0  0  0
  8 11  1  0  0  0  0
 11 12  2  0  0  0  0
 11 13  1  0  0  0  0
 12 14  1  0  0  0  0
 13 15  2  0  0  0  0
 14 16  2  0  0  0  0
 16 17  1  0  0  0  0
 17 18  1  0  0  0  0
 18 19  2  0  0  0  0
 18 20  1  0  0  0  0
 20 21  1  0  0  0  0
 20 22  1  0  0  0  0
 20 23  1  0  0  0  0
 21 24  1  0  0  0  0
 22 25  1  0  0  0  0
 23 26  1  0  0  0  0
 24 27  1  0  0  0  0
 27 28  1  0  0  0  0
 28 29  3  0  0  0  0
  7  9  1  0  0  0  0
 15 16  1  0  0  0  0
 25 27  1  0  0  0  0
 26 27  1  0  0  0  0
M  END
>  <Molecule Name>
EN300-37378165_EN300-149355

$$$$
EN300-6743540_EN300-1613979
Actelion Java MolfileCreator 1.0

 31 34  0  0  1  0  0  0  0  0999 V2000
    5.9282    2.5000   -0.0000 F   0  0  0  0  0  0  0  0  0  0  0  0
    6.9282    2.5000   -0.0000 C   0  0  0  0  0  0  0  0  0  0  0  0
    6.9282    3.5000   -0.0000 F   0  0  0  0  0  0  0  0  0  0  0  0
    7.9282    2.5000   -0.0000 F   0  0  0  0  0  0  0  0  0  0  0  0
    6.9282    1.5000   -0.0000 C   0  0  0  0  0  0  0  0  0  0  0  0
    6.0622    1.0000   -0.0000 N   0  0  0  0  0  0  0  0  0  0  0  0
    7.7942    1.0000   -0.0000 C   0  0  0  0  0  0  0  0  0  0  0  0
    5.1962    1.5000   -0.0000 C   0  0  0  0  0  0  0  0  0  0  0  0
    6.0622    0.0000   -0.0000 C   0  0  0  0  0  0  0  0  0  0  0  0
    7.7942    0.0000   -0.0000 C   0  0  0  0  0  0  0  0  0  0  0  0
    5.1962    2.5000   -0.0000 O   0  0  0  0  0  0  0  0  0  0  0  0
    4.3301    1.0000   -0.0000 C   0  0  0  0  0  0  0  0  0  0  0  0
    6.9282   -0.5000   -0.0000 C   0  0  0  0  0  0  0  0  0  0  0  0
    3.4641    1.5000   -0.0000 C   0  0  0  0  0  0  0  0  0  0  0  0
    4.3301    0.0000   -0.0000 C   0  0  0  0  0  0  0  0  0  0  0  0
    2.5981    1.0000   -0.0000 C   0  0  0  0  0  0  0  0  0  0  0  0
    3.4641   -0.5000   -0.0000 C   0  0  0  0  0  0  0  0  0  0  0  0
    2.5981   -0.0000   -0.0000 C   0  0  0  0  0  0  0  0  0  0  0  0
    1.7321   -0.5000   -0.0000 N   0  0  0  0  0  0  0  0  0  0  0  0
    0.8660   -0.0000   -0.0000 C   0  0  0  0  0  0  0  0  0  0  0  0
    0.8660    1.0000   -0.0000 O   0  0  0  0  0  0  0  0  0  0  0  0
    0.0000   -0.5000   -0.0000 C   0  0  0  0  0  0  0  0  0  0  0  0
   -0.8660    0.0000   -0.0000 C   0  0  0  0  0  0  0  0  0  0  0  0
   -0.0000   -1.5000   -0.0000 C   0  0  0  0  0  0  0  0  0  0  0  0
   -1.0739    0.9781   -0.0000 O   0  0  0  0  0  0  0  0  0  0  0  0
   -1.7321   -0.5000   -0.0000 C   0  0  0  0  0  0  0  0  0  0  0  0
   -0.8660   -2.0000   -0.0000 C   0  0  0  0  0  0  0  0  0  0  0  0
   -2.0685    1.0827   -0.0000 C   0  0  0  0  0  0  0  0  0  0  0  0
   -1.7321   -1.5000   -0.0000 C   0  0  0  0  0  0  0  0  0  0  0  0
   -2.4752    0.1691   -0.0000 C   0  0  0  0  0  0  0  0  0  0  0  0
   -0.8660   -3.0000   -0.0000 C   0  0  0  0  0  0  0  0  0  0  0  0
  1  2  1  0  0  0  0
  2  3  1  0  0  0  0
  2  4  1  0  0  0  0
  5  2  1  1  0  0  0
  5  6  1  0  0  0  0
  5  7  1  0  0  0  0
  6  8  1  0  0  0  0
  6  9  1  0  0  0  0
  7 10  1  0  0  0  0
  8 11  2  0  0  0  0
  8 12  1  0  0  0  0
  9 13  1  0  0  0  0
 12 14  2  0  0  0  0
 12 15  1  0  0  0  0
 14 16  1  0  0  0  0
 15 17  2  0  0  0  0
 16 18  2  0  0  0  0
 18 19  1  0  0  0  0
 19 20  1  0  0  0  0
 20 21  2  0  0  0  0
 20 22  1  0  0  0  0
 22 23  2  0  0  0  0
 22 24  1  0  0  0  0
 23 25  1  0  0  0  0
 23 26  1  0  0  0  0
 24 27  2  0  0  0  0
 25 28  1  0  0  0  0
 26 29  2  0  0  0  0
 26 30  1  0  0  0  0
 27 31  1  0  0  0  0
 10 13  1  0  0  0  0
 17 18  1  0  0  0  0
 27 29  1  0  0  0  0
 28 30  2  0  0  0  0
M  END
>  <Molecule Name>
EN300-6743540_EN300-1613979

$$$$
EN300-39922202_EN300-112488
Actelion Java MolfileCreator 1.0

 32 36  0  0  1  0  0  0  0  0999 V2000
    5.1962   -0.5000   -0.0000 O   0  0  0  0  0  0  0  0  0  0  0  0
    6.0622    0.0000   -0.0000 C   0  0  0  0  0  0  0  0  0  0  0  0
    6.0622    1.0000   -0.0000 N   0  0  0  0  0  0  0  0  0  0  0  0
    6.9282   -0.5000   -0.0000 C   0  0  0  0  0  0  0  0  0  0  0  0
    5.1962    1.5000   -0.0000 C   0  0  0  0  0  0  0  0  0  0  0  0
    6.9282    1.5000   -0.0000 C   0  0  0  0  0  0  0  0  0  0  0  0
    7.1361   -1.4781   -0.0000 N   0  0  0  0  0  0  0  0  0  0  0  0
    7.7942    0.0000   -0.0000 C   0  0  0  0  0  0  0  0  0  0  0  0
    5.1962    2.5000   -0.0000 O   0  0  0  0  0  0  0  0  0  0  0  0
    4.3301    1.0000   -0.0000 C   0  0  0  0  0  0  0  0  0  0  0  0
    7.7942    1.0000   -0.0000 C   0  0  0  0  0  0  0  0  0  0  0  0
    8.1306   -1.5827   -0.0000 C   0  0  0  0  0  0  0  0  0  0  0  0
    8.5374   -0.6691   -0.0000 C   0  0  0  0  0  0  0  0  0  0  0  0
    3.4641    1.5000   -0.0000 C   0  0  0  0  0  0  0  0  0  0  0  0
    4.3301    0.0000   -0.0000 C   0  0  0  0  0  0  0  0  0  0  0  0
    2.5981    1.0000   -0.0000 C   0  0  0  0  0  0  0  0  0  0  0  0
    3.4641   -0.5000   -0.0000 C   0  0  0  0  0  0  0  0  0  0  0  0
    2.5981   -0.0000   -0.0000 C   0  0  0  0  0  0  0  0  0  0  0  0
    1.7321   -0.5000   -0.0000 N   0  0  0  0  0  0  0  0  0  0  0  0
    0.8660   -0.0000   -0.0000 C   0  0  0  0  0  0  0  0  0  0  0  0
    0.8660    1.0000   -0.0000 O   0  0  0  0  0  0  0  0  0  0  0  0
    0.0000   -0.5000   -0.0000 C   0  0  0  0  0  0  0  0  0  0  0  0
   -0.8660    0.0000   -0.0000 C   0  0  0  0  0  0  0  0  0  0  0  0
   -0.0000   -1.5000   -0.0000 C   0  0  0  0  0  0  0  0  0  0  0  0
   -1.0739    0.9781   -0.0000 O   0  0  0  0  0  0  0  0  0  0  0  0
   -1.7321   -0.5000   -0.0000 C   0  0  0  0  0  0  0  0  0  0  0  0
   -0.8660   -2.0000   -0.0000 C   0  0  0  0  0  0  0  0  0  0  0  0
   -2.0685    1.0827   -0.0000 C   0  0  0  0  0  0  0  0  0  0  0  0
   -2.4752    0.1691   -0.0000 N   0  0  0  0  0  0  0  0  0  0  0  0
   -1.7321   -1.5000   -0.0000 C   0  0  0  0  0  0  0  0  0  0  0  0
   -2.5685    1.9487   -0.0000 O   0  0  0  0  0  0  0  0  0  0  0  0
   -3.4533   -0.0388   -0.0000 C   0  0  0  0  0  0  0  0  0  0  0  0
  1  2  2  0  0  0  0
  2  3  1  0  0  0  0
  4  2  1  0  0  0  0
  3  5  1  0  0  0  0
  3  6  1  0  0  0  0
  4  7  1  6  0  0  0
  8  4  1  0  0  0  0
  5  9  2  0  0  0  0
  5 10  1  0  0  0  0
  6 11  1  0  0  0  0
  7 12  1  0  0  0  0
  8 13  1  6  0  0  0
 10 14  2  0  0  0  0
 10 15  1  0  0  0  0
 14 16  1  0  0  0  0
 15 17  2  0  0  0  0
 16 18  2  0  0  0  0
 18 19  1  0  0  0  0
 19 20  1  0  0  0  0
 20 21  2  0  0  0  0
 20 22  1  0  0  0  0
 22 23  2  0  0  0  0
 22 24  1  0  0  0  0
 23 25  1  0  0  0  0
 23 26  1  0  0  0  0
 24 27  2  0  0  0  0
 25 28  1  0  0  0  0
 26 29  1  0  0  0  0
 26 30  2  0  0  0  0
 28 31  2  0  0  0  0
 29 32  1  0  0  0  0
  8 11  1  0  0  0  0
 12 13  1  0  0  0  0
 17 18  1  0  0  0  0
 27 30  1  0  0  0  0
 28 29  1  0  0  0  0
M  END
>  <Molecule Name>
EN300-39922202_EN300-112488

$$$$
EN300-1272297_EN300-216476
Actelion Java MolfileCreator 1.0

 30 33  0  0  1  0  0  0  0  0999 V2000
    3.4641   -1.5000   -0.0000 Br  0  0  0  0  0  0  0  0  0  0  0  0
    3.4641   -0.5000   -0.0000 C   0  0  0  0  0  0  0  0  0  0  0  0
    4.3301   -0.0000   -0.0000 C   0  0  0  0  0  0  0  0  0  0  0  0
    2.5981   -0.0000   -0.0000 C   0  0  0  0  0  0  0  0  0  0  0  0
    4.3301    1.0000   -0.0000 C   0  0  0  0  0  0  0  0  0  0  0  0
    5.1962   -0.5000   -0.0000 C   0  0  0  0  0  0  0  0  0  0  0  0
    1.7321   -0.5000   -0.0000 C   0  0  0  0  0  0  0  0  0  0  0  0
    2.5981    1.0000   -0.0000 C   0  0  0  0  0  0  0  0  0  0  0  0
    5.1962    1.5000   -0.0000 N   0  0  0  0  0  0  0  0  0  0  0  0
    3.4641    1.5000   -0.0000 C   0  0  0  0  0  0  0  0  0  0  0  0
    6.0622   -0.0000   -0.0000 C   0  0  0  0  0  0  0  0  0  0  0  0
    1.7321   -1.5000   -0.0000 O   0  0  0  0  0  0  0  0  0  0  0  0
    0.8660   -0.0000   -0.0000 N   0  0  0  0  0  0  0  0  0  0  0  0
    6.0622    1.0000   -0.0000 C   0  0  0  0  0  0  0  0  0  0  0  0
    0.0000   -0.5000   -0.0000 C   0  0  0  0  0  0  0  0  0  0  0  0
   -0.8660    0.0000   -0.0000 C   0  0  0  0  0  0  0  0  0  0  0  0
   -0.0000   -1.5000   -0.0000 C   0  0  0  0  0  0  0  0  0  0  0  0
   -1.7321   -0.5000   -0.0000 C   0  0  0  0  0  0  0  0  0  0  0  0
   -0.8660   -2.0000   -0.0000 C   0  0  0  0  0  0  0  0  0  0  0  0
   -1.7321   -1.5000   -0.0000 C   0  0  0  0  0  0  0  0  0  0  0  0
   -2.5981   -2.0000   -0.0000 C   0  0  0  0  0  0  0  0  0  0  0  0
   -3.4641   -1.5000   -0.0000 O   0  0  0  0  0  0  0  0  0  0  0  0
   -2.5981   -3.0000   -0.0000 N   0  0  0  0  0  0  0  0  0  0  0  0
   -3.4071   -3.5878   -0.0000 C   0  0  0  0  0  0  0  0  0  0  0  0
   -1.7891   -3.5878   -0.0000 C   0  0  0  0  0  0  0  0  0  0  0  0
   -3.0981   -4.5388   -0.0000 C   0  0  0  0  0  0  0  0  0  0  0  0
   -2.0981   -4.5388   -0.0000 C   0  0  0  0  0  0  0  0  0  0  0  0
   -3.6859   -5.3479   -0.0000 F   0  0  0  0  0  0  0  0  0  0  0  0
   -1.5103   -5.3479   -0.0000 O   0  0  0  0  0  0  0  0  0  0  0  0
   -0.5158   -5.2433   -0.0000 C   0  0  0  0  0  0  0  0  0  0  0  0
  1  2  1  0  0  0  0
  2  3  1  0  0  0  0
  2  4  2  0  0  0  0
  3  5  1  0  0  0  0
  3  6  2  0  0  0  0
  4  7  1  0  0  0  0
  4  8  1  0  0  0  0
  5  9  2  0  0  0  0
  5 10  1  0  0  0  0
  6 11  1  0  0  0  0
  7 12  2  0  0  0  0
  7 13  1  0  0  0  0
  9 14  1  0  0  0  0
 13 15  1  0  0  0  0
 15 16  2  0  0  0  0
 15 17  1  0  0  0  0
 16 18  1  0  0  0  0
 17 19  2  0  0  0  0
 18 20  2  0  0  0  0
 20 21  1  0  0  0  0
 21 22  2  0  0  0  0
 21 23  1  0  0  0  0
 23 24  1  0  0  0  0
 23 25  1  0  0  0  0
 26 24  1  0  0  0  0
 27 25  1  0  0  0  0
 26 28  1  6  0  0  0
 27 29  1  1  0  0  0
 29 30  1  0  0  0  0
  8 10  2  0  0  0  0
 11 14  2  0  0  0  0
 19 20  1  0  0  0  0
 26 27  1  0  0  0  0
M  END
>  <Molecule Name>
EN300-1272297_EN300-216476

$$$$
EN300-159912_EN300-151409
Actelion Java MolfileCreator 1.0

 32 35  0  0  0  0  0  0  0  0999 V2000
    1.7321    1.5000   -0.0000 Br  0  0  0  0  0  0  0  0  0  0  0  0
    2.5981    1.0000   -0.0000 C   0  0  0  0  0  0  0  0  0  0  0  0
    2.5981   -0.0000   -0.0000 C   0  0  0  0  0  0  0  0  0  0  0  0
    3.4641    1.5000   -0.0000 C   0  0  0  0  0  0  0  0  0  0  0  0
    3.4641   -0.5000   -0.0000 N   0  0  0  0  0  0  0  0  0  0  0  0
    1.7321   -0.5000   -0.0000 C   0  0  0  0  0  0  0  0  0  0  0  0
    4.3301    1.0000   -0.0000 C   0  0  0  0  0  0  0  0  0  0  0  0
    4.3301   -0.0000   -0.0000 C   0  0  0  0  0  0  0  0  0  0  0  0
    1.7321   -1.5000   -0.0000 O   0  0  0  0  0  0  0  0  0  0  0  0
    0.8660   -0.0000   -0.0000 N   0  0  0  0  0  0  0  0  0  0  0  0
    5.1962   -0.5000   -0.0000 F   0  0  0  0  0  0  0  0  0  0  0  0
    0.0000   -0.5000   -0.0000 C   0  0  0  0  0  0  0  0  0  0  0  0
   -0.8660    0.0000   -0.0000 C   0  0  0  0  0  0  0  0  0  0  0  0
   -0.0000   -1.5000   -0.0000 C   0  0  0  0  0  0  0  0  0  0  0  0
   -1.7321   -0.5000   -0.0000 C   0  0  0  0  0  0  0  0  0  0  0  0
   -0.8660   -2.0000   -0.0000 C   0  0  0  0  0  0  0  0  0  0  0  0
   -1.7321   -1.5000   -0.0000 C   0  0  0  0  0  0  0  0  0  0  0  0
   -2.5981   -2.0000   -0.0000 C   0  0  0  0  0  0  0  0  0  0  0  0
   -3.4641   -1.5000   -0.0000 O   0  0  0  0  0  0  0  0  0  0  0  0
   -2.5981   -3.0000   -0.0000 N   0  0  0  0  0  0  0  0  0  0  0  0
   -3.4641   -3.5000   -0.0000 C   0  0  0  0  0  0  0  0  0  0  0  0
   -1.7321   -3.5000   -0.0000 C   0  0  0  0  0  0  0  0  0  0  0  0
   -3.4641   -4.5000   -0.0000 C   0  0  0  0  0  0  0  0  0  0  0  0
   -4.3301   -3.0000   -0.0000 C   0  0  0  0  0  0  0  0  0  0  0  0
   -1.7321   -4.5000   -0.0000 C   0  0  0  0  0  0  0  0  0  0  0  0
   -2.5981   -5.0000   -0.0000 O   0  0  0  0  0  0  0  0  0  0  0  0
   -4.3301   -5.0000   -0.0000 C   0  0  0  0  0  0  0  0  0  0  0  0
   -5.1962   -3.5000   -0.0000 C   0  0  0  0  0  0  0  0  0  0  0  0
   -5.1962   -4.5000   -0.0000 C   0  0  0  0  0  0  0  0  0  0  0  0
   -6.0622   -3.0000   -0.0000 N   0  0  0  0  0  0  0  0  0  0  0  0
   -6.0622   -2.0000   -0.0000 O   0  0  0  0  0  0  0  0  0  0  0  0
   -6.9282   -3.5000   -0.0000 O   0  0  0  0  0  0  0  0  0  0  0  0
  1  2  1  0  0  0  0
  2  3  2  0  0  0  0
  2  4  1  0  0  0  0
  3  5  1  0  0  0  0
  3  6  1  0  0  0  0
  4  7  2  0  0  0  0
  5  8  2  0  0  0  0
  6  9  2  0  0  0  0
  6 10  1  0  0  0  0
  8 11  1  0  0  0  0
 10 12  1  0  0  0  0
 12 13  2  0  0  0  0
 12 14  1  0  0  0  0
 13 15  1  0  0  0  0
 14 16  2  0  0  0  0
 15 17  2  0  0  0  0
 17 18  1  0  0  0  0
 18 19  2  0  0  0  0
 18 20  1  0  0  0  0
 20 21  1  0  0  0  0
 20 22  1  0  0  0  0
 21 23  2  0  0  0  0
 21 24  1  0  0  0  0
 22 25  1  0  0  0  0
 23 26  1  0  0  0  0
 23 27  1  0  0  0  0
 24 28  2  0  0  0  0
 27 29  2  0  0  0  0
 28 30  1  0  0  0  0
 30 31  2  0  0  0  0
 30 32  1  0  0  0  0
  7  8  1  0  0  0  0
 16 17  1  0  0  0  0
 25 26  1  0  0  0  0
 28 29  1  0  0  0  0
M  CHG  2  30   1  32  -1
M  END
>  <Molecule Name>
EN300-159912_EN300-151409

$$$$
EN300-7547455_EN300-7352416
Actelion Java MolfileCreator 1.0

 28 31  0  0  1  0  0  0  0  0999 V2000
    2.7026    0.9945   -0.0000 S   0  0  0  0  0  0  0  0  0  0  0  0
    2.5981   -0.0000   -0.0000 C   0  0  0  0  0  0  0  0  0  0  0  0
    3.6808    1.2024   -0.0000 C   0  0  0  0  0  0  0  0  0  0  0  0
    1.7321   -0.5000   -0.0000 C   0  0  0  0  0  0  0  0  0  0  0  0
    3.5116   -0.4067   -0.0000 C   0  0  0  0  0  0  0  0  0  0  0  0
    4.1808    0.3364   -0.0000 S   0  0  0  0  0  0  0  0  0  0  0  0
    1.7321   -1.5000   -0.0000 O   0  0  0  0  0  0  0  0  0  0  0  0
    0.8660   -0.0000   -0.0000 N   0  0  0  0  0  0  0  0  0  0  0  0
    0.0000   -0.5000   -0.0000 C   0  0  0  0  0  0  0  0  0  0  0  0
   -0.8660    0.0000   -0.0000 C   0  0  0  0  0  0  0  0  0  0  0  0
   -0.0000   -1.5000   -0.0000 C   0  0  0  0  0  0  0  0  0  0  0  0
   -1.7321   -0.5000   -0.0000 C   0  0  0  0  0  0  0  0  0  0  0  0
   -0.8660   -2.0000   -0.0000 C   0  0  0  0  0  0  0  0  0  0  0  0
   -1.7321   -1.5000   -0.0000 C   0  0  0  0  0  0  0  0  0  0  0  0
   -2.5981   -2.0000   -0.0000 C   0  0  0  0  0  0  0  0  0  0  0  0
   -3.4641   -1.5000   -0.0000 O   0  0  0  0  0  0  0  0  0  0  0  0
   -2.5981   -3.0000   -0.0000 N   0  0  0  0  0  0  0  0  0  0  0  0
   -3.4641   -3.5000   -0.0000 C   0  0  0  0  0  0  0  0  0  0  0  0
   -1.7321   -3.5000   -0.0000 C   0  0  0  0  0  0  0  0  0  0  0  0
   -3.4641   -4.5000   -0.0000 C   0  0  0  0  0  0  0  0  0  0  0  0
   -1.7321   -4.5000   -0.0000 C   0  0  0  0  0  0  0  0  0  0  0  0
   -2.5981   -5.0000   -0.0000 O   0  0  0  0  0  0  0  0  0  0  0  0
   -4.3301   -4.0000   -0.0000 C   0  0  0  0  0  0  0  0  0  0  0  0
   -3.4641   -5.5000   -0.0000 C   0  0  0  0  0  0  0  0  0  0  0  0
   -5.1962   -4.5000   -0.0000 C   0  0  0  0  0  0  0  0  0  0  0  0
   -4.3301   -6.0000   -0.0000 C   0  0  0  0  0  0  0  0  0  0  0  0
   -5.1962   -5.5000   -0.0000 C   0  0  0  0  0  0  0  0  0  0  0  0
   -6.0622   -6.0000   -0.0000 O   0  0  0  0  0  0  0  0  0  0  0  0
  1  2  1  0  0  0  0
  1  3  1  0  0  0  0
  2  4  1  0  0  0  0
  2  5  2  0  0  0  0
  3  6  1  0  0  0  0
  4  7  2  0  0  0  0
  4  8  1  0  0  0  0
  8  9  1  0  0  0  0
  9 10  2  0  0  0  0
  9 11  1  0  0  0  0
 10 12  1  0  0  0  0
 11 13  2  0  0  0  0
 12 14  2  0  0  0  0
 14 15  1  0  0  0  0
 15 16  2  0  0  0  0
 15 17  1  0  0  0  0
 17 18  1  0  0  0  0
 17 19  1  0  0  0  0
 20 18  1  0  0  0  0
 19 21  1  0  0  0  0
 20 22  1  6  0  0  0
 20 23  1  0  0  0  0
 20 24  1  0  0  0  0
 23 25  1  0  0  0  0
 24 26  1  0  0  0  0
 27 25  1  0  0  0  0
 27 28  1  1  0  0  0
  5  6  1  0  0  0  0
 13 14  1  0  0  0  0
 21 22  1  0  0  0  0
 26 27  1  0  0  0  0
M  END
>  <Molecule Name>
EN300-7547455_EN300-7352416

$$$$
EN300-746239_EN300-256613
Actelion Java MolfileCreator 1.0

 34 39  0  0  0  0  0  0  0  0999 V2000
    6.0622    1.0000   -0.0000 O   0  0  0  0  0  0  0  0  0  0  0  0
    5.1962    1.5000   -0.0000 C   0  0  0  0  0  0  0  0  0  0  0  0
    5.1962    2.5000   -0.0000 N   0  0  0  0  0  0  0  0  0  0  0  0
    4.3301    1.0000   -0.0000 C   0  0  0  0  0  0  0  0  0  0  0  0
    6.0052    3.0878   -0.0000 C   0  0  0  0  0  0  0  0  0  0  0  0
    4.3871    3.0878   -0.0000 C   0  0  0  0  0  0  0  0  0  0  0  0
    3.4641    1.5000   -0.0000 C   0  0  0  0  0  0  0  0  0  0  0  0
    4.3301    0.0000   -0.0000 C   0  0  0  0  0  0  0  0  0  0  0  0
    5.6962    4.0388   -0.0000 C   0  0  0  0  0  0  0  0  0  0  0  0
    7.0356    3.0273   -0.0000 C   0  0  0  0  0  0  0  0  0  0  0  0
    4.6962    4.0388   -0.0000 C   0  0  0  0  0  0  0  0  0  0  0  0
    2.5981    1.0000   -0.0000 C   0  0  0  0  0  0  0  0  0  0  0  0
    3.4641   -0.5000   -0.0000 C   0  0  0  0  0  0  0  0  0  0  0  0
    6.1962    4.9049   -0.0000 C   0  0  0  0  0  0  0  0  0  0  0  0
    7.6234    3.8363   -0.0000 C   0  0  0  0  0  0  0  0  0  0  0  0
    4.1962    4.9049   -0.0000 C   0  0  0  0  0  0  0  0  0  0  0  0
    2.5981   -0.0000   -0.0000 C   0  0  0  0  0  0  0  0  0  0  0  0
    7.2166    4.7498   -0.0000 C   0  0  0  0  0  0  0  0  0  0  0  0
    5.6962    5.7709   -0.0000 C   0  0  0  0  0  0  0  0  0  0  0  0
    4.6962    5.7709   -0.0000 C   0  0  0  0  0  0  0  0  0  0  0  0
    1.7321   -0.5000   -0.0000 N   0  0  0  0  0  0  0  0  0  0  0  0
    0.8660   -0.0000   -0.0000 C   0  0  0  0  0  0  0  0  0  0  0  0
    0.8660    1.0000   -0.0000 O   0  0  0  0  0  0  0  0  0  0  0  0
    0.0000   -0.5000   -0.0000 C   0  0  0  0  0  0  0  0  0  0  0  0
   -0.9135   -0.0933   -0.0000 N   0  0  0  0  0  0  0  0  0  0  0  0
   -0.1045   -1.4945   -0.0000 C   0  0  0  0  0  0  0  0  0  0  0  0
   -1.5827   -0.8364   -0.0000 C   0  0  0  0  0  0  0  0  0  0  0  0
   -1.2226    0.8578   -0.0000 C   0  0  0  0  0  0  0  0  0  0  0  0
   -1.0827   -1.7024   -0.0000 N   0  0  0  0  0  0  0  0  0  0  0  0
   -2.5608   -0.6285   -0.0000 C   0  0  0  0  0  0  0  0  0  0  0  0
   -2.2007    1.0657   -0.0000 C   0  0  0  0  0  0  0  0  0  0  0  0
   -2.8698    0.3226   -0.0000 C   0  0  0  0  0  0  0  0  0  0  0  0
   -3.8480    0.5305   -0.0000 O   0  0  0  0  0  0  0  0  0  0  0  0
   -4.5171   -0.2127   -0.0000 C   0  0  0  0  0  0  0  0  0  0  0  0
  1  2  2  0  0  0  0
  2  3  1  0  0  0  0
  2  4  1  0  0  0  0
  3  5  1  0  0  0  0
  3  6  1  0  0  0  0
  4  7  2  0  0  0  0
  4  8  1  0  0  0  0
  5  9  1  0  0  0  0
  5 10  2  0  0  0  0
  6 11  1  0  0  0  0
  7 12  1  0  0  0  0
  8 13  2  0  0  0  0
  9 14  1  0  0  0  0
 10 15  1  0  0  0  0
 11 16  1  0  0  0  0
 12 17  2  0  0  0  0
 14 18  1  0  0  0  0
 14 19  2  0  0  0  0
 16 20  2  0  0  0  0
 17 21  1  0  0  0  0
 21 22  1  0  0  0  0
 22 23  2  0  0  0  0
 22 24  1  0  0  0  0
 24 25  1  0  0  0  0
 24 26  2  0  0  0  0
 25 27  1  0  0  0  0
 25 28  1  0  0  0  0
 26 29  1  0  0  0  0
 27 30  1  0  0  0  0
 28 31  2  0  0  0  0
 30 32  2  0  0  0  0
 32 33  1  0  0  0  0
 33 34  1  0  0  0  0
  9 11  2  0  0  0  0
 13 17  1  0  0  0  0
 15 18  2  0  0  0  0
 19 20  1  0  0  0  0
 27 29  2  0  0  0  0
 31 32  1  0  0  0  0
M  END
>  <Molecule Name>
EN300-746239_EN300-256613

$$$$
EN300-37083856_EN300-98488
Actelion Java MolfileCreator 1.0

 38 43  0  0  1  0  0  0  0  0999 V2000
    3.7021    0.3626   -0.0000 O   0  0  0  0  0  0  0  0  0  0  0  0
    3.8001   -0.6940   -0.0000 C   0  0  0  0  0  0  0  0  0  0  0  0
    2.8361   -1.1374   -0.0000 O   0  0  0  0  0  0  0  0  0  0  0  0
    4.5681   -1.1374   -0.0000 N   0  0  0  0  0  0  0  0  0  0  0  0
    2.8361   -2.1374   -0.0000 C   0  0  0  0  0  0  0  0  0  0  0  0
    4.6726   -2.1319   -0.0000 C   0  0  0  0  0  0  0  0  0  0  0  0
    5.4817   -0.7307   -0.0000 C   0  0  0  0  0  0  0  0  0  0  0  0
    3.8112   -2.1850   -0.0000 C   0  0  0  0  0  0  0  0  0  0  0  0
    2.8361   -3.1374   -0.0000 C   0  0  0  0  0  0  0  0  0  0  0  0
    1.8361   -2.1374   -0.0000 C   0  0  0  0  0  0  0  0  0  0  0  0
    3.4641   -1.5000   -0.0000 C   0  0  0  0  0  0  0  0  0  0  0  0
    5.6508   -2.3398   -0.0000 C   0  0  0  0  0  0  0  0  0  0  0  0
    4.3301   -0.0000   -0.0000 C   0  0  0  0  0  0  0  0  0  0  0  0
    6.1508   -1.4738   -0.0000 C   0  0  0  0  0  0  0  0  0  0  0  0
    3.4047   -0.4657   -0.0000 C   0  0  0  0  0  0  0  0  0  0  0  0
    2.5981   -0.0000   -0.0000 C   0  0  0  0  0  0  0  0  0  0  0  0
    1.7321   -0.5000   -0.0000 C   0  0  0  0  0  0  0  0  0  0  0  0
    1.7321   -1.5000   -0.0000 O   0  0  0  0  0  0  0  0  0  0  0  0
    0.8660   -0.0000   -0.0000 N   0  0  0  0  0  0  0  0  0  0  0  0
    0.0000   -0.5000   -0.0000 C   0  0  0  0  0  0  0  0  0  0  0  0
   -0.8660    0.0000   -0.0000 C   0  0  0  0  0  0  0  0  0  0  0  0
   -0.0000   -1.5000   -0.0000 C   0  0  0  0  0  0  0  0  0  0  0  0
   -1.7321   -0.5000   -0.0000 C   0  0  0  0  0  0  0  0  0  0  0  0
   -0.8660   -2.0000   -0.0000 C   0  0  0  0  0  0  0  0  0  0  0  0
   -1.7321   -1.5000   -0.0000 C   0  0  0  0  0  0  0  0  0  0  0  0
   -2.5981   -2.0000   -0.0000 C   0  0  0  0  0  0  0  0  0  0  0  0
   -3.4641   -1.5000   -0.0000 O   0  0  0  0  0  0  0  0  0  0  0  0
   -2.5981   -3.0000   -0.0000 N   0  0  0  0  0  0  0  0  0  0  0  0
   -3.4641   -3.5000   -0.0000 C   0  0  0  0  0  0  0  0  0  0  0  0
   -1.7321   -3.5000   -0.0000 C   0  0  0  0  0  0  0  0  0  0  0  0
   -3.6422   -4.3972   -0.0000 C   0  0  0  0  0  0  0  0  0  0  0  0
   -1.7321   -4.5000   -0.0000 C   0  0  0  0  0  0  0  0  0  0  0  0
   -2.4200   -5.1028   -0.0000 N   0  0  0  0  0  0  0  0  0  0  0  0
   -4.6311   -4.5456   -0.0000 C   0  0  0  0  0  0  0  0  0  0  0  0
   -3.4938   -5.3861   -0.0000 C   0  0  0  0  0  0  0  0  0  0  0  0
   -2.5326   -6.0965   -0.0000 C   0  0  0  0  0  0  0  0  0  0  0  0
   -4.4827   -5.5345   -0.0000 C   0  0  0  0  0  0  0  0  0  0  0  0
   -3.4494   -6.4958   -0.0000 C   0  0  0  0  0  0  0  0  0  0  0  0
  1  2  2  0  0  0  0
  2  3  1  0  0  0  0
  2  4  1  0  0  0  0
  3  5  1  0  0  0  0
  6  4  1  6  0  0  0
  7  4  1  6  0  0  0
  5  8  1  0  0  0  0
  5  9  1  0  0  0  0
  5 10  1  0  0  0  0
  6 11  1  0  0  0  0
  6 12  1  0  0  0  0
  7 13  1  0  0  0  0
  7 14  1  0  0  0  0
 15 11  1  0  0  0  0
 15 16  1  1  0  0  0
 16 17  1  0  0  0  0
 17 18  2  0  0  0  0
 17 19  1  0  0  0  0
 19 20  1  0  0  0  0
 20 21  2  0  0  0  0
 20 22  1  0  0  0  0
 21 23  1  0  0  0  0
 22 24  2  0  0  0  0
 23 25  2  0  0  0  0
 25 26  1  0  0  0  0
 26 27  2  0  0  0  0
 26 28  1  0  0  0  0
 28 29  1  0  0  0  0
 28 30  1  0  0  0  0
 31 29  1  0  0  0  0
 30 32  1  0  0  0  0
 31 33  1  6  0  0  0
 31 34  1  0  0  0  0
 31 35  1  0  0  0  0
 33 36  1  0  0  0  0
 37 34  1  6  0  0  0
 36 38  1  0  0  0  0
 12 14  1  0  0  0  0
 13 15  1  0  0  0  0
 24 25  1  0  0  0  0
 32 33  1  0  0  0  0
 35 37  1  0  0  0  0
 37 38  1  0  0  0  0
M  END
>  <Molecule Name>
EN300-37083856_EN300-98488

$$$$
EN300-1253965_EN300-1139090
Actelion Java MolfileCreator 1.0

 35 39  0  0  1  0  0  0  0  0999 V2000
    6.9282   -6.5000   -0.0000 Br  0  0  0  0  0  0  0  0  0  0  0  0
    6.0622   -6.0000   -0.0000 C   0  0  0  0  0  0  0  0  0  0  0  0
    6.0622   -5.0000   -0.0000 C   0  0  0  0  0  0  0  0  0  0  0  0
    5.1962   -6.5000   -0.0000 C   0  0  0  0  0  0  0  0  0  0  0  0
    5.1962   -4.5000   -0.0000 C   0  0  0  0  0  0  0  0  0  0  0  0
    6.9282   -4.5000   -0.0000 C   0  0  0  0  0  0  0  0  0  0  0  0
    4.3301   -6.0000   -0.0000 C   0  0  0  0  0  0  0  0  0  0  0  0
    4.3301   -5.0000   -0.0000 C   0  0  0  0  0  0  0  0  0  0  0  0
    5.1962   -3.5000   -0.0000 C   0  0  0  0  0  0  0  0  0  0  0  0
    6.9282   -3.5000   -0.0000 C   0  0  0  0  0  0  0  0  0  0  0  0
    6.0622   -3.0000   -0.0000 N   0  0  0  0  0  0  0  0  0  0  0  0
    7.7942   -3.0000   -0.0000 C   0  0  0  0  0  0  0  0  0  0  0  0
    6.0622   -2.0000   -0.0000 C   0  0  0  0  0  0  0  0  0  0  0  0
    6.9282   -1.5000   -0.0000 O   0  0  0  0  0  0  0  0  0  0  0  0
    5.1962   -1.5000   -0.0000 C   0  0  0  0  0  0  0  0  0  0  0  0
    5.1962   -0.5000   -0.0000 C   0  0  0  0  0  0  0  0  0  0  0  0
    4.3301   -2.0000   -0.0000 C   0  0  0  0  0  0  0  0  0  0  0  0
    4.3301    0.0000   -0.0000 C   0  0  0  0  0  0  0  0  0  0  0  0
    3.4641   -1.5000   -0.0000 C   0  0  0  0  0  0  0  0  0  0  0  0
    3.4641   -0.5000   -0.0000 C   0  0  0  0  0  0  0  0  0  0  0  0
    2.5981   -0.0000   -0.0000 N   0  0  0  0  0  0  0  0  0  0  0  0
    1.7321   -0.5000   -0.0000 C   0  0  0  0  0  0  0  0  0  0  0  0
    1.7321   -1.5000   -0.0000 O   0  0  0  0  0  0  0  0  0  0  0  0
    0.8660   -0.0000   -0.0000 C   0  0  0  0  0  0  0  0  0  0  0  0
    0.0000   -0.5000   -0.0000 C   0  0  0  0  0  0  0  0  0  0  0  0
   -0.8660    0.0000   -0.0000 C   0  0  0  0  0  0  0  0  0  0  0  0
   -0.0000   -1.5000   -0.0000 C   0  0  0  0  0  0  0  0  0  0  0  0
   -1.7321   -0.5000   -0.0000 C   0  0  0  0  0  0  0  0  0  0  0  0
   -0.8660    1.0000   -0.0000 C   0  0  0  0  0  0  0  0  0  0  0  0
   -0.8660   -2.0000   -0.0000 C   0  0  0  0  0  0  0  0  0  0  0  0
   -1.7321   -1.5000   -0.0000 C   0  0  0  0  0  0  0  0  0  0  0  0
   -2.5981    0.0000   -0.0000 C   0  0  0  0  0  0  0  0  0  0  0  0
   -1.7321    1.5000   -0.0000 C   0  0  0  0  0  0  0  0  0  0  0  0
   -2.5981   -2.0000   -0.0000 C   0  0  0  0  0  0  0  0  0  0  0  0
   -2.5981    1.0000   -0.0000 C   0  0  0  0  0  0  0  0  0  0  0  0
  1  2  1  0  0  0  0
  2  3  2  0  0  0  0
  2  4  1  0  0  0  0
  3  5  1  0  0  0  0
  3  6  1  0  0  0  0
  4  7  2  0  0  0  0
  5  8  2  0  0  0  0
  5  9  1  0  0  0  0
 10  6  1  0  0  0  0
  9 11  1  0  0  0  0
 10 12  1  1  0  0  0
 11 13  1  0  0  0  0
 13 14  2  0  0  0  0
 13 15  1  0  0  0  0
 15 16  2  0  0  0  0
 15 17  1  0  0  0  0
 16 18  1  0  0  0  0
 17 19  2  0  0  0  0
 18 20  2  0  0  0  0
 20 21  1  0  0  0  0
 21 22  1  0  0  0  0
 22 23  2  0  0  0  0
 22 24  1  0  0  0  0
 24 25  1  0  0  0  0
 25 26  1  0  0  0  0
 25 27  2  0  0  0  0
 26 28  1  0  0  0  0
 26 29  2  0  0  0  0
 27 30  1  0  0  0  0
 28 31  1  0  0  0  0
 28 32  2  0  0  0  0
 29 33  1  0  0  0  0
 31 34  1  0  0  0  0
 32 35  1  0  0  0  0
  7  8  1  0  0  0  0
 10 11  1  0  0  0  0
 19 20  1  0  0  0  0
 30 31  2  0  0  0  0
 33 35  2  0  0  0  0
M  END
>  <Molecule Name>
EN300-1253965_EN300-1139090

$$$$
EN300-719499_EN300-26981340
Actelion Java MolfileCreator 1.0

 34 38  0  0  1  0  0  0  0  0999 V2000
   11.6913   -3.0000   -0.0000 O   0  0  0  0  0  0  0  0  0  0  0  0
   12.9904   -2.2500   -0.0000 C   0  0  0  0  0  0  0  0  0  0  0  0
   14.2894   -3.0000   -0.0000 O   0  0  0  0  0  0  0  0  0  0  0  0
   12.9904   -0.7500   -0.0000 N   0  0  0  0  0  0  0  0  0  0  0  0
   15.5885   -2.2500   -0.0000 C   0  0  0  0  0  0  0  0  0  0  0  0
   11.6913    0.0000   -0.0000 C   0  0  0  0  0  0  0  0  0  0  0  0
   14.2894    0.0000   -0.0000 C   0  0  0  0  0  0  0  0  0  0  0  0
   15.5885   -0.7500   -0.0000 C   0  0  0  0  0  0  0  0  0  0  0  0
   11.6913    1.5000   -0.0000 C   0  0  0  0  0  0  0  0  0  0  0  0
   10.3923   -0.7500   -0.0000 C   0  0  0  0  0  0  0  0  0  0  0  0
   10.3923    2.2500   -0.0000 C   0  0  0  0  0  0  0  0  0  0  0  0
    9.0933    0.0000   -0.0000 C   0  0  0  0  0  0  0  0  0  0  0  0
    9.0933    1.5000   -0.0000 N   0  0  0  0  0  0  0  0  0  0  0  0
    7.7942    2.2500   -0.0000 C   0  0  0  0  0  0  0  0  0  0  0  0
    7.7942    3.7500   -0.0000 O   0  0  0  0  0  0  0  0  0  0  0  0
    6.4952    1.5000   -0.0000 C   0  0  0  0  0  0  0  0  0  0  0  0
    5.1962    2.2500   -0.0000 C   0  0  0  0  0  0  0  0  0  0  0  0
    6.4952    0.0000   -0.0000 C   0  0  0  0  0  0  0  0  0  0  0  0
    3.8971    1.5000   -0.0000 C   0  0  0  0  0  0  0  0  0  0  0  0
    5.1962   -0.7500   -0.0000 C   0  0  0  0  0  0  0  0  0  0  0  0
    3.8971   -0.0000   -0.0000 C   0  0  0  0  0  0  0  0  0  0  0  0
    2.5981   -0.7500   -0.0000 N   0  0  0  0  0  0  0  0  0  0  0  0
    1.2990   -0.0000   -0.0000 C   0  0  0  0  0  0  0  0  0  0  0  0
    1.2990    1.5000   -0.0000 O   0  0  0  0  0  0  0  0  0  0  0  0
    0.0000   -0.7500   -0.0000 C   0  0  0  0  0  0  0  0  0  0  0  0
   -1.3703   -0.1399   -0.0000 O   0  0  0  0  0  0  0  0  0  0  0  0
   -0.1568   -2.2418   -0.0000 C   0  0  0  0  0  0  0  0  0  0  0  0
   -2.3740   -1.2546   -0.0000 C   0  0  0  0  0  0  0  0  0  0  0  0
   -1.6240   -2.5537   -0.0000 C   0  0  0  0  0  0  0  0  0  0  0  0
    0.9579   -3.2455   -0.0000 C   0  0  0  0  0  0  0  0  0  0  0  0
   -3.8740   -1.2546   -0.0000 C   0  0  0  0  0  0  0  0  0  0  0  0
   -2.3740   -3.8527   -0.0000 C   0  0  0  0  0  0  0  0  0  0  0  0
   -4.6240   -2.5537   -0.0000 C   0  0  0  0  0  0  0  0  0  0  0  0
   -3.8740   -3.8527   -0.0000 C   0  0  0  0  0  0  0  0  0  0  0  0
  1  2  2  0  0  0  0
  2  3  1  0  0  0  0
  2  4  1  0  0  0  0
  3  5  1  0  0  0  0
  4  6  1  0  0  0  0
  4  7  1  0  0  0  0
  5  8  1  0  0  0  0
  6  9  1  0  0  0  0
  6 10  1  0  0  0  0
  9 11  1  0  0  0  0
 10 12  1  0  0  0  0
 11 13  1  0  0  0  0
 13 14  1  0  0  0  0
 14 15  2  0  0  0  0
 14 16  1  0  0  0  0
 16 17  2  0  0  0  0
 16 18  1  0  0  0  0
 17 19  1  0  0  0  0
 18 20  2  0  0  0  0
 19 21  2  0  0  0  0
 21 22  1  0  0  0  0
 22 23  1  0  0  0  0
 23 24  2  0  0  0  0
 25 23  1  1  0  0  0
 25 26  1  0  0  0  0
 27 25  1  0  0  0  0
 26 28  1  0  0  0  0
 27 29  1  0  0  0  0
 27 30  1  1  0  0  0
 28 31  1  0  0  0  0
 29 32  1  0  0  0  0
 31 33  2  0  0  0  0
 32 34  2  0  0  0  0
  7  8  1  0  0  0  0
 12 13  1  0  0  0  0
 20 21  1  0  0  0  0
 28 29  2  0  0  0  0
 33 34  1  0  0  0  0
M  END
>  <Molecule Name>
EN300-719499_EN300-26981340

$$$$
EN300-256111_EN300-220526
Actelion Java MolfileCreator 1.0

 34 38  0  0  0  0  0  0  0  0999 V2000
    5.1962    1.5000   -0.0000 Br  0  0  0  0  0  0  0  0  0  0  0  0
    4.3301    1.0000   -0.0000 C   0  0  0  0  0  0  0  0  0  0  0  0
    3.4641    1.5000   -0.0000 C   0  0  0  0  0  0  0  0  0  0  0  0
    4.3301    0.0000   -0.0000 C   0  0  0  0  0  0  0  0  0  0  0  0
    3.4641    2.5000   -0.0000 F   0  0  0  0  0  0  0  0  0  0  0  0
    2.5981    1.0000   -0.0000 C   0  0  0  0  0  0  0  0  0  0  0  0
    3.4641   -0.5000   -0.0000 C   0  0  0  0  0  0  0  0  0  0  0  0
    2.5981   -0.0000   -0.0000 C   0  0  0  0  0  0  0  0  0  0  0  0
    1.7321    1.5000   -0.0000 C   0  0  0  0  0  0  0  0  0  0  0  0
    1.7321   -0.5000   -0.0000 C   0  0  0  0  0  0  0  0  0  0  0  0
    1.7321   -1.5000   -0.0000 O   0  0  0  0  0  0  0  0  0  0  0  0
    0.8660   -0.0000   -0.0000 N   0  0  0  0  0  0  0  0  0  0  0  0
    0.0000   -0.5000   -0.0000 C   0  0  0  0  0  0  0  0  0  0  0  0
   -0.8660    0.0000   -0.0000 C   0  0  0  0  0  0  0  0  0  0  0  0
   -0.0000   -1.5000   -0.0000 C   0  0  0  0  0  0  0  0  0  0  0  0
   -1.7321   -0.5000   -0.0000 C   0  0  0  0  0  0  0  0  0  0  0  0
   -0.8660   -2.0000   -0.0000 C   0  0  0  0  0  0  0  0  0  0  0  0
   -1.7321   -1.5000   -0.0000 C   0  0  0  0  0  0  0  0  0  0  0  0
   -2.5981   -2.0000   -0.0000 C   0  0  0  0  0  0  0  0  0  0  0  0
   -3.4641   -1.5000   -0.0000 O   0  0  0  0  0  0  0  0  0  0  0  0
   -2.5981   -3.0000   -0.0000 N   0  0  0  0  0  0  0  0  0  0  0  0
   -3.4641   -3.5000   -0.0000 C   0  0  0  0  0  0  0  0  0  0  0  0
   -1.7321   -3.5000   -0.0000 C   0  0  0  0  0  0  0  0  0  0  0  0
   -3.4641   -4.5000   -0.0000 C   0  0  0  0  0  0  0  0  0  0  0  0
   -3.4641   -2.5000   -0.0000 C   0  0  0  0  0  0  0  0  0  0  0  0
   -4.3301   -4.0000   -0.0000 C   0  0  0  0  0  0  0  0  0  0  0  0
   -1.7321   -4.5000   -0.0000 C   0  0  0  0  0  0  0  0  0  0  0  0
   -4.2072   -5.1691   -0.0000 N   0  0  0  0  0  0  0  0  0  0  0  0
   -2.5981   -5.0000   -0.0000 C   0  0  0  0  0  0  0  0  0  0  0  0
   -4.3301   -2.0000   -0.0000 C   0  0  0  0  0  0  0  0  0  0  0  0
   -5.1962   -3.5000   -0.0000 C   0  0  0  0  0  0  0  0  0  0  0  0
   -3.8005   -6.0827   -0.0000 C   0  0  0  0  0  0  0  0  0  0  0  0
   -2.8060   -5.9781   -0.0000 N   0  0  0  0  0  0  0  0  0  0  0  0
   -5.1962   -2.5000   -0.0000 O   0  0  0  0  0  0  0  0  0  0  0  0
  1  2  1  0  0  0  0
  2  3  2  0  0  0  0
  2  4  1  0  0  0  0
  3  5  1  0  0  0  0
  3  6  1  0  0  0  0
  4  7  2  0  0  0  0
  6  8  2  0  0  0  0
  6  9  1  0  0  0  0
  8 10  1  0  0  0  0
 10 11  2  0  0  0  0
 10 12  1  0  0  0  0
 12 13  1  0  0  0  0
 13 14  2  0  0  0  0
 13 15  1  0  0  0  0
 14 16  1  0  0  0  0
 15 17  2  0  0  0  0
 16 18  2  0  0  0  0
 18 19  1  0  0  0  0
 19 20  2  0  0  0  0
 19 21  1  0  0  0  0
 21 22  1  0  0  0  0
 21 23  1  0  0  0  0
 22 24  1  0  0  0  0
 22 25  1  0  0  0  0
 22 26  1  0  0  0  0
 23 27  1  0  0  0  0
 24 28  1  0  0  0  0
 24 29  2  0  0  0  0
 25 30  1  0  0  0  0
 26 31  1  0  0  0  0
 28 32  1  0  0  0  0
 29 33  1  0  0  0  0
 30 34  1  0  0  0  0
  7  8  1  0  0  0  0
 17 18  1  0  0  0  0
 27 29  1  0  0  0  0
 31 34  1  0  0  0  0
 32 33  2  0  0  0  0
M  END
>  <Molecule Name>
EN300-256111_EN300-220526

$$$$
EN300-331830_EN300-7327426
Actelion Java MolfileCreator 1.0

 26 28  0  0  1  0  0  0  0  0999 V2000
    6.0622    1.0000   -0.0000 O   0  0  0  0  0  0  0  0  0  0  0  0
    5.1962    1.5000   -0.0000 C   0  0  0  0  0  0  0  0  0  0  0  0
    5.1962    2.5000   -0.0000 N   0  0  0  0  0  0  0  0  0  0  0  0
    4.3301    1.0000   -0.0000 C   0  0  0  0  0  0  0  0  0  0  0  0
    6.0622    3.0000   -0.0000 C   0  0  0  0  0  0  0  0  0  0  0  0
    4.3301    3.0000   -0.0000 C   0  0  0  0  0  0  0  0  0  0  0  0
    3.4641    1.5000   -0.0000 C   0  0  0  0  0  0  0  0  0  0  0  0
    4.3301    0.0000   -0.0000 C   0  0  0  0  0  0  0  0  0  0  0  0
    6.0622    4.0000   -0.0000 C   0  0  0  0  0  0  0  0  0  0  0  0
    6.9282    2.5000   -0.0000 C   0  0  0  0  0  0  0  0  0  0  0  0
    4.3301    4.0000   -0.0000 C   0  0  0  0  0  0  0  0  0  0  0  0
    2.5981    1.0000   -0.0000 C   0  0  0  0  0  0  0  0  0  0  0  0
    3.4641   -0.5000   -0.0000 C   0  0  0  0  0  0  0  0  0  0  0  0
    5.1962    4.5000   -0.0000 C   0  0  0  0  0  0  0  0  0  0  0  0
    2.5981   -0.0000   -0.0000 C   0  0  0  0  0  0  0  0  0  0  0  0
    5.1962    5.5000   -0.0000 O   0  0  0  0  0  0  0  0  0  0  0  0
    1.7321   -0.5000   -0.0000 N   0  0  0  0  0  0  0  0  0  0  0  0
    0.8660   -0.0000   -0.0000 C   0  0  0  0  0  0  0  0  0  0  0  0
    0.8660    1.0000   -0.0000 O   0  0  0  0  0  0  0  0  0  0  0  0
    0.0000   -0.5000   -0.0000 C   0  0  0  0  0  0  0  0  0  0  0  0
   -0.8660    0.0000   -0.0000 C   0  0  0  0  0  0  0  0  0  0  0  0
   -0.0000   -1.5000   -0.0000 C   0  0  0  0  0  0  0  0  0  0  0  0
   -0.8660    1.0000   -0.0000 O   0  0  0  0  0  0  0  0  0  0  0  0
   -1.7321   -0.5000   -0.0000 C   0  0  0  0  0  0  0  0  0  0  0  0
   -0.8660   -2.0000   -0.0000 C   0  0  0  0  0  0  0  0  0  0  0  0
   -1.7321   -1.5000   -0.0000 C   0  0  0  0  0  0  0  0  0  0  0  0
  1  2  2  0  0  0  0
  2  3  1  0  0  0  0
  2  4  1  0  0  0  0
  5  3  1  0  0  0  0
  3  6  1  0  0  0  0
  4  7  2  0  0  0  0
  4  8  1  0  0  0  0
  5  9  1  0  0  0  0
  5 10  1  1  0  0  0
  6 11  1  0  0  0  0
  7 12  1  0  0  0  0
  8 13  2  0  0  0  0
 14  9  1  0  0  0  0
 12 15  2  0  0  0  0
 14 16  1  1  0  0  0
 15 17  1  0  0  0  0
 17 18  1  0  0  0  0
 18 19  2  0  0  0  0
 20 18  1  1  0  0  0
 21 20  1  0  0  0  0
 20 22  1  0  0  0  0
 21 23  1  6  0  0  0
 21 24  1  0  0  0  0
 22 25  1  0  0  0  0
 24 26  1  0  0  0  0
 11 14  1  0  0  0  0
 13 15  1  0  0  0  0
 25 26  1  0  0  0  0
M  END
>  <Molecule Name>
EN300-331830_EN300-7327426

$$$$
EN300-1718669_EN300-33039798
Actelion Java MolfileCreator 1.0

 37 41  0  0  0  0  0  0  0  0999 V2000
   14.2894   -3.0000   -0.0000 Cl  0  0  0  0  0  0  0  0  0  0  0  0
   12.9904   -2.2500   -0.0000 C   0  0  0  0  0  0  0  0  0  0  0  0
   12.9904   -0.7500   -0.0000 N   0  0  0  0  0  0  0  0  0  0  0  0
   11.6913   -3.0000   -0.0000 C   0  0  0  0  0  0  0  0  0  0  0  0
   11.6913    0.0000   -0.0000 C   0  0  0  0  0  0  0  0  0  0  0  0
   11.6913   -4.5000   -0.0000 C   0  0  0  0  0  0  0  0  0  0  0  0
   10.3923   -2.2500   -0.0000 C   0  0  0  0  0  0  0  0  0  0  0  0
   10.3923   -0.7500   -0.0000 C   0  0  0  0  0  0  0  0  0  0  0  0
   11.6913    1.5000   -0.0000 C   0  0  0  0  0  0  0  0  0  0  0  0
   11.6913   -6.0000   -0.0000 N   0  0  0  0  0  0  0  0  0  0  0  0
    9.0933    0.0000   -0.0000 C   0  0  0  0  0  0  0  0  0  0  0  0
   10.3923    2.2500   -0.0000 C   0  0  0  0  0  0  0  0  0  0  0  0
    9.0933    1.5000   -0.0000 N   0  0  0  0  0  0  0  0  0  0  0  0
    7.7942    2.2500   -0.0000 C   0  0  0  0  0  0  0  0  0  0  0  0
    7.7942    3.7500   -0.0000 O   0  0  0  0  0  0  0  0  0  0  0  0
    6.4952    1.5000   -0.0000 C   0  0  0  0  0  0  0  0  0  0  0  0
    5.1962    2.2500   -0.0000 C   0  0  0  0  0  0  0  0  0  0  0  0
    6.4952    0.0000   -0.0000 C   0  0  0  0  0  0  0  0  0  0  0  0
    3.8971    1.5000   -0.0000 C   0  0  0  0  0  0  0  0  0  0  0  0
    5.1962   -0.7500   -0.0000 C   0  0  0  0  0  0  0  0  0  0  0  0
    3.8971   -0.0000   -0.0000 C   0  0  0  0  0  0  0  0  0  0  0  0
    2.5981   -0.7500   -0.0000 N   0  0  0  0  0  0  0  0  0  0  0  0
    1.2990   -0.0000   -0.0000 C   0  0  0  0  0  0  0  0  0  0  0  0
    1.2990    1.5000   -0.0000 O   0  0  0  0  0  0  0  0  0  0  0  0
    0.0000   -0.7500   -0.0000 C   0  0  0  0  0  0  0  0  0  0  0  0
   -0.0000   -2.2500   -0.0000 C   0  0  0  0  0  0  0  0  0  0  0  0
   -1.2990    0.0000   -0.0000 C   0  0  0  0  0  0  0  0  0  0  0  0
   -1.2990   -3.0000   -0.0000 C   0  0  0  0  0  0  0  0  0  0  0  0
    1.1147   -3.2537   -0.0000 C   0  0  0  0  0  0  0  0  0  0  0  0
   -2.5981   -0.7500   -0.0000 C   0  0  0  0  0  0  0  0  0  0  0  0
   -2.5981   -2.2500   -0.0000 C   0  0  0  0  0  0  0  0  0  0  0  0
   -0.9872   -4.4672   -0.0000 C   0  0  0  0  0  0  0  0  0  0  0  0
    0.5046   -4.6240   -0.0000 N   0  0  0  0  0  0  0  0  0  0  0  0
    1.2546   -5.9231   -0.0000 C   0  0  0  0  0  0  0  0  0  0  0  0
    2.7546   -5.9231   -0.0000 O   0  0  0  0  0  0  0  0  0  0  0  0
    0.5046   -7.2221   -0.0000 C   0  0  0  0  0  0  0  0  0  0  0  0
    1.2546   -8.5211   -0.0000 C   0  0  0  0  0  0  0  0  0  0  0  0
  1  2  1  0  0  0  0
  2  3  2  0  0  0  0
  2  4  1  0  0  0  0
  3  5  1  0  0  0  0
  4  6  1  0  0  0  0
  4  7  2  0  0  0  0
  5  8  2  0  0  0  0
  5  9  1  0  0  0  0
  6 10  3  0  0  0  0
  8 11  1  0  0  0  0
  9 12  1  0  0  0  0
 11 13  1  0  0  0  0
 13 14  1  0  0  0  0
 14 15  2  0  0  0  0
 14 16  1  0  0  0  0
 16 17  2  0  0  0  0
 16 18  1  0  0  0  0
 17 19  1  0  0  0  0
 18 20  2  0  0  0  0
 19 21  2  0  0  0  0
 21 22  1  0  0  0  0
 22 23  1  0  0  0  0
 23 24  2  0  0  0  0
 23 25  1  0  0  0  0
 25 26  2  0  0  0  0
 25 27  1  0  0  0  0
 26 28  1  0  0  0  0
 26 29  1  0  0  0  0
 27 30  2  0  0  0  0
 28 31  2  0  0  0  0
 28 32  1  0  0  0  0
 29 33  1  0  0  0  0
 33 34  1  0  0  0  0
 34 35  2  0  0  0  0
 34 36  1  0  0  0  0
 36 37  2  0  0  0  0
  7  8  1  0  0  0  0
 12 13  1  0  0  0  0
 20 21  1  0  0  0  0
 30 31  1  0  0  0  0
 32 33  1  0  0  0  0
M  END
>  <Molecule Name>
EN300-1718669_EN300-33039798

$$$$
EN300-29447_EN300-31321
Actelion Java MolfileCreator 1.0

 33 36  0  0  1  0  0  0  0  0999 V2000
    5.1962    1.5000   -0.0000 F   0  0  0  0  0  0  0  0  0  0  0  0
    4.3301    1.0000   -0.0000 C   0  0  0  0  0  0  0  0  0  0  0  0
    3.4641    1.5000   -0.0000 C   0  0  0  0  0  0  0  0  0  0  0  0
    4.3301    0.0000   -0.0000 C   0  0  0  0  0  0  0  0  0  0  0  0
    3.4641    2.5000   -0.0000 O   0  0  0  0  0  0  0  0  0  0  0  0
    2.5981    1.0000   -0.0000 C   0  0  0  0  0  0  0  0  0  0  0  0
    5.1962   -0.5000   -0.0000 F   0  0  0  0  0  0  0  0  0  0  0  0
    3.4641   -0.5000   -0.0000 C   0  0  0  0  0  0  0  0  0  0  0  0
    1.7321    1.5000   -0.0000 F   0  0  0  0  0  0  0  0  0  0  0  0
    2.5981   -0.0000   -0.0000 C   0  0  0  0  0  0  0  0  0  0  0  0
    1.7321   -0.5000   -0.0000 C   0  0  0  0  0  0  0  0  0  0  0  0
    1.7321   -1.5000   -0.0000 O   0  0  0  0  0  0  0  0  0  0  0  0
    0.8660   -0.0000   -0.0000 N   0  0  0  0  0  0  0  0  0  0  0  0
    0.0000   -0.5000   -0.0000 C   0  0  0  0  0  0  0  0  0  0  0  0
   -0.8660    0.0000   -0.0000 C   0  0  0  0  0  0  0  0  0  0  0  0
   -0.0000   -1.5000   -0.0000 C   0  0  0  0  0  0  0  0  0  0  0  0
   -1.7321   -0.5000   -0.0000 C   0  0  0  0  0  0  0  0  0  0  0  0
   -0.8660   -2.0000   -0.0000 C   0  0  0  0  0  0  0  0  0  0  0  0
   -1.7321   -1.5000   -0.0000 C   0  0  0  0  0  0  0  0  0  0  0  0
   -2.5981   -2.0000   -0.0000 C   0  0  0  0  0  0  0  0  0  0  0  0
   -3.4641   -1.5000   -0.0000 O   0  0  0  0  0  0  0  0  0  0  0  0
   -2.5981   -3.0000   -0.0000 N   0  0  0  0  0  0  0  0  0  0  0  0
   -3.4641   -3.5000   -0.0000 C   0  0  0  0  0  0  0  0  0  0  0  0
   -1.7321   -3.5000   -0.0000 C   0  0  0  0  0  0  0  0  0  0  0  0
   -3.4641   -4.5000   -0.0000 C   0  0  0  0  0  0  0  0  0  0  0  0
   -1.7321   -4.5000   -0.0000 C   0  0  0  0  0  0  0  0  0  0  0  0
   -2.5981   -5.0000   -0.0000 O   0  0  0  0  0  0  0  0  0  0  0  0
   -4.3301   -5.0000   -0.0000 C   0  0  0  0  0  0  0  0  0  0  0  0
   -5.1962   -4.5000   -0.0000 C   0  0  0  0  0  0  0  0  0  0  0  0
   -4.3301   -6.0000   -0.0000 C   0  0  0  0  0  0  0  0  0  0  0  0
   -6.0622   -5.0000   -0.0000 C   0  0  0  0  0  0  0  0  0  0  0  0
   -5.1962   -6.5000   -0.0000 C   0  0  0  0  0  0  0  0  0  0  0  0
   -6.0622   -6.0000   -0.0000 C   0  0  0  0  0  0  0  0  0  0  0  0
  1  2  1  0  0  0  0
  2  3  2  0  0  0  0
  2  4  1  0  0  0  0
  3  5  1  0  0  0  0
  3  6  1  0  0  0  0
  4  7  1  0  0  0  0
  4  8  2  0  0  0  0
  6  9  1  0  0  0  0
  6 10  2  0  0  0  0
 10 11  1  0  0  0  0
 11 12  2  0  0  0  0
 11 13  1  0  0  0  0
 13 14  1  0  0  0  0
 14 15  2  0  0  0  0
 14 16  1  0  0  0  0
 15 17  1  0  0  0  0
 16 18  2  0  0  0  0
 17 19  2  0  0  0  0
 19 20  1  0  0  0  0
 20 21  2  0  0  0  0
 20 22  1  0  0  0  0
 22 23  1  0  0  0  0
 22 24  1  0  0  0  0
 25 23  1  0  0  0  0
 24 26  1  0  0  0  0
 25 27  1  0  0  0  0
 25 28  1  1  0  0  0
 28 29  2  0  0  0  0
 28 30  1  0  0  0  0
 29 31  1  0  0  0  0
 30 32  2  0  0  0  0
 31 33  2  0  0  0  0
  8 10  1  0  0  0  0
 18 19  1  0  0  0  0
 26 27  1  0  0  0  0
 32 33  1  0  0  0  0
M  END
>  <Molecule Name>
EN300-29447_EN300-31321

$$$$
EN300-12584155_EN300-7353700
Actelion Java MolfileCreator 1.0

 44 48  0  0  1  0  0  0  0  0999 V2000
   12.2404    3.5490   -0.0000 F   0  0  0  0  0  0  0  0  0  0  0  0
   12.9904    2.2500   -0.0000 C   0  0  0  0  0  0  0  0  0  0  0  0
   14.2894    3.0000   -0.0000 F   0  0  0  0  0  0  0  0  0  0  0  0
   13.7404    0.9510   -0.0000 F   0  0  0  0  0  0  0  0  0  0  0  0
   11.6913    1.5000   -0.0000 C   0  0  0  0  0  0  0  0  0  0  0  0
   10.3923    2.2500   -0.0000 C   0  0  0  0  0  0  0  0  0  0  0  0
   11.6913    0.0000   -0.0000 C   0  0  0  0  0  0  0  0  0  0  0  0
    9.0933    1.5000   -0.0000 N   0  0  0  0  0  0  0  0  0  0  0  0
   10.3923   -0.7500   -0.0000 C   0  0  0  0  0  0  0  0  0  0  0  0
    7.7942    2.2500   -0.0000 C   0  0  0  0  0  0  0  0  0  0  0  0
    9.0933    0.0000   -0.0000 C   0  0  0  0  0  0  0  0  0  0  0  0
    6.4952    1.5000   -0.0000 O   0  0  0  0  0  0  0  0  0  0  0  0
    7.7942    3.7500   -0.0000 C   0  0  0  0  0  0  0  0  0  0  0  0
    7.7942   -0.7500   -0.0000 C   0  0  0  0  0  0  0  0  0  0  0  0
    6.4952    4.5000   -0.0000 C   0  0  0  0  0  0  0  0  0  0  0  0
    9.0933    4.5000   -0.0000 C   0  0  0  0  0  0  0  0  0  0  0  0
    6.4952    0.0000   -0.0000 C   0  0  0  0  0  0  0  0  0  0  0  0
    7.7942   -2.2500   -0.0000 C   0  0  0  0  0  0  0  0  0  0  0  0
    6.4952    6.0000   -0.0000 C   0  0  0  0  0  0  0  0  0  0  0  0
    9.0933    6.0000   -0.0000 C   0  0  0  0  0  0  0  0  0  0  0  0
    5.1962   -0.7500   -0.0000 C   0  0  0  0  0  0  0  0  0  0  0  0
    6.4952   -3.0000   -0.0000 C   0  0  0  0  0  0  0  0  0  0  0  0
    7.7942    6.7500   -0.0000 C   0  0  0  0  0  0  0  0  0  0  0  0
    5.1962   -2.2500   -0.0000 N   0  0  0  0  0  0  0  0  0  0  0  0
    7.7942    8.2500   -0.0000 N   0  0  0  0  0  0  0  0  0  0  0  0
    3.8971   -3.0000   -0.0000 C   0  0  0  0  0  0  0  0  0  0  0  0
    6.4952    9.0000   -0.0000 C   0  0  0  0  0  0  0  0  0  0  0  0
    3.8971   -4.5000   -0.0000 O   0  0  0  0  0  0  0  0  0  0  0  0
    2.5981   -2.2500   -0.0000 O   0  0  0  0  0  0  0  0  0  0  0  0
    5.1962    8.2500   -0.0000 O   0  0  0  0  0  0  0  0  0  0  0  0
    6.4952   10.5000   -0.0000 C   0  0  0  0  0  0  0  0  0  0  0  0
    1.2990   -3.0000   -0.0000 C   0  0  0  0  0  0  0  0  0  0  0  0
    5.2817   11.3817   -0.0000 C   0  0  0  0  0  0  0  0  0  0  0  0
    7.7087   11.3817   -0.0000 C   0  0  0  0  0  0  0  0  0  0  0  0
    2.0490   -4.2990   -0.0000 C   0  0  0  0  0  0  0  0  0  0  0  0
   -0.0000   -3.7500   -0.0000 C   0  0  0  0  0  0  0  0  0  0  0  0
    0.5490   -1.7010   -0.0000 C   0  0  0  0  0  0  0  0  0  0  0  0
    5.7452   12.8083   -0.0000 N   0  0  0  0  0  0  0  0  0  0  0  0
    3.8144   11.0698   -0.0000 C   0  0  0  0  0  0  0  0  0  0  0  0
    7.2452   12.8083   -0.0000 N   0  0  0  0  0  0  0  0  0  0  0  0
    9.1353   10.9182   -0.0000 C   0  0  0  0  0  0  0  0  0  0  0  0
    4.7415   13.9230   -0.0000 C   0  0  0  0  0  0  0  0  0  0  0  0
    2.8107   12.1845   -0.0000 C   0  0  0  0  0  0  0  0  0  0  0  0
    3.2743   13.6111   -0.0000 C   0  0  0  0  0  0  0  0  0  0  0  0
  1  2  1  0  0  0  0
  2  3  1  0  0  0  0
  2  4  1  0  0  0  0
  5  2  1  6  0  0  0
  5  6  1  0  0  0  0
  5  7  1  0  0  0  0
  6  8  1  0  0  0  0
  7  9  1  0  0  0  0
  8 10  1  0  0  0  0
 11  8  1  0  0  0  0
 10 12  2  0  0  0  0
 10 13  1  0  0  0  0
 11 14  1  6  0  0  0
 13 15  2  0  0  0  0
 13 16  1  0  0  0  0
 14 17  1  0  0  0  0
 14 18  1  0  0  0  0
 15 19  1  0  0  0  0
 16 20  2  0  0  0  0
 17 21  1  0  0  0  0
 18 22  1  0  0  0  0
 19 23  2  0  0  0  0
 21 24  1  0  0  0  0
 23 25  1  0  0  0  0
 24 26  1  0  0  0  0
 25 27  1  0  0  0  0
 26 28  2  0  0  0  0
 26 29  1  0  0  0  0
 27 30  2  0  0  0  0
 27 31  1  0  0  0  0
 29 32  1  0  0  0  0
 31 33  2  0  0  0  0
 31 34  1  0  0  0  0
 32 35  1  0  0  0  0
 32 36  1  0  0  0  0
 32 37  1  0  0  0  0
 33 38  1  0  0  0  0
 33 39  1  0  0  0  0
 34 40  2  0  0  0  0
 34 41  1  0  0  0  0
 38 42  1  0  0  0  0
 39 43  1  0  0  0  0
 42 44  1  0  0  0  0
  9 11  1  0  0  0  0
 20 23  1  0  0  0  0
 22 24  1  0  0  0  0
 38 40  1  0  0  0  0
 43 44  1  0  0  0  0
M  END
>  <Molecule Name>
EN300-12584155_EN300-7353700

$$$$
EN300-44832811_EN300-189180
Actelion Java MolfileCreator 1.0

 36 40  0  0  0  0  0  0  0  0999 V2000
    9.0933    1.5000   -0.0000 O   0  0  0  0  0  0  0  0  0  0  0  0
    7.7942    2.2500   -0.0000 C   0  0  0  0  0  0  0  0  0  0  0  0
    7.7942    3.7500   -0.0000 N   0  0  0  0  0  0  0  0  0  0  0  0
    6.4952    1.5000   -0.0000 C   0  0  0  0  0  0  0  0  0  0  0  0
    9.0933    4.5000   -0.0000 C   0  0  0  0  0  0  0  0  0  0  0  0
    6.4952    4.5000   -0.0000 C   0  0  0  0  0  0  0  0  0  0  0  0
    5.1962    2.2500   -0.0000 C   0  0  0  0  0  0  0  0  0  0  0  0
    6.4952    0.0000   -0.0000 C   0  0  0  0  0  0  0  0  0  0  0  0
    9.0933    6.0000   -0.0000 C   0  0  0  0  0  0  0  0  0  0  0  0
    6.4952    6.0000   -0.0000 C   0  0  0  0  0  0  0  0  0  0  0  0
    3.8971    1.5000   -0.0000 C   0  0  0  0  0  0  0  0  0  0  0  0
    5.1962   -0.7500   -0.0000 C   0  0  0  0  0  0  0  0  0  0  0  0
    7.7942    6.7500   -0.0000 C   0  0  0  0  0  0  0  0  0  0  0  0
    3.8971   -0.0000   -0.0000 C   0  0  0  0  0  0  0  0  0  0  0  0
    9.0933    7.5000   -0.0000 N   0  0  0  0  0  0  0  0  0  0  0  0
    6.4952    7.5000   -0.0000 C   0  0  0  0  0  0  0  0  0  0  0  0
    2.5981   -0.7500   -0.0000 N   0  0  0  0  0  0  0  0  0  0  0  0
   10.3923    6.7500   -0.0000 C   0  0  0  0  0  0  0  0  0  0  0  0
    9.0933    9.0000   -0.0000 C   0  0  0  0  0  0  0  0  0  0  0  0
    6.4952    9.0000   -0.0000 C   0  0  0  0  0  0  0  0  0  0  0  0
    1.2990   -0.0000   -0.0000 C   0  0  0  0  0  0  0  0  0  0  0  0
   10.3923    5.2500   -0.0000 O   0  0  0  0  0  0  0  0  0  0  0  0
   11.6914    7.5000   -0.0000 C   0  0  0  0  0  0  0  0  0  0  0  0
    7.7942    9.7500   -0.0000 C   0  0  0  0  0  0  0  0  0  0  0  0
    1.2990    1.5000   -0.0000 O   0  0  0  0  0  0  0  0  0  0  0  0
    0.0000   -0.7500   -0.0000 C   0  0  0  0  0  0  0  0  0  0  0  0
   -1.2990    0.0000   -0.0000 C   0  0  0  0  0  0  0  0  0  0  0  0
   -0.0000   -2.2500   -0.0000 C   0  0  0  0  0  0  0  0  0  0  0  0
   -1.6109    1.4672   -0.0000 O   0  0  0  0  0  0  0  0  0  0  0  0
   -2.5981   -0.7500   -0.0000 C   0  0  0  0  0  0  0  0  0  0  0  0
   -1.2990   -3.0000   -0.0000 C   0  0  0  0  0  0  0  0  0  0  0  0
   -3.1027    1.6240   -0.0000 C   0  0  0  0  0  0  0  0  0  0  0  0
   -2.5981   -2.2500   -0.0000 C   0  0  0  0  0  0  0  0  0  0  0  0
   -3.7128    0.2537   -0.0000 C   0  0  0  0  0  0  0  0  0  0  0  0
   -5.1393    0.7172   -0.0000 C   0  0  0  0  0  0  0  0  0  0  0  0
   -4.8275   -0.7500   -0.0000 C   0  0  0  0  0  0  0  0  0  0  0  0
  1  2  2  0  0  0  0
  2  3  1  0  0  0  0
  2  4  1  0  0  0  0
  3  5  1  0  0  0  0
  3  6  1  0  0  0  0
  4  7  2  0  0  0  0
  4  8  1  0  0  0  0
  5  9  1  0  0  0  0
  6 10  1  0  0  0  0
  7 11  1  0  0  0  0
  8 12  2  0  0  0  0
  9 13  1  0  0  0  0
 11 14  2  0  0  0  0
 13 15  1  0  0  0  0
 13 16  1  0  0  0  0
 14 17  1  0  0  0  0
 15 18  1  0  0  0  0
 15 19  1  0  0  0  0
 16 20  1  0  0  0  0
 17 21  1  0  0  0  0
 18 22  2  0  0  0  0
 18 23  1  0  0  0  0
 19 24  1  0  0  0  0
 21 25  2  0  0  0  0
 21 26  1  0  0  0  0
 26 27  2  0  0  0  0
 26 28  1  0  0  0  0
 27 29  1  0  0  0  0
 27 30  1  0  0  0  0
 28 31  2  0  0  0  0
 29 32  1  0  0  0  0
 30 33  2  0  0  0  0
 30 34  1  0  0  0  0
 34 35  1  0  0  0  0
 34 36  1  0  0  0  0
 10 13  1  0  0  0  0
 12 14  1  0  0  0  0
 20 24  1  0  0  0  0
 31 33  1  0  0  0  0
 32 34  1  0  0  0  0
M  END
>  <Molecule Name>
EN300-44832811_EN300-189180

$$$$
EN300-34542_EN300-143564
Actelion Java MolfileCreator 1.0

 28 30  0  0  1  0  0  0  0  0999 V2000
    3.5686   -1.4945   -0.0000 S   0  0  0  0  0  0  0  0  0  0  0  0
    3.4641   -0.5000   -0.0000 C   0  0  0  0  0  0  0  0  0  0  0  0
    4.5468   -1.7024   -0.0000 C   0  0  0  0  0  0  0  0  0  0  0  0
    4.3776   -0.0933   -0.0000 N   0  0  0  0  0  0  0  0  0  0  0  0
    2.5981   -0.0000   -0.0000 C   0  0  0  0  0  0  0  0  0  0  0  0
    5.0468   -0.8364   -0.0000 C   0  0  0  0  0  0  0  0  0  0  0  0
    4.5856    0.8849   -0.0000 C   0  0  0  0  0  0  0  0  0  0  0  0
    1.7321   -0.5000   -0.0000 C   0  0  0  0  0  0  0  0  0  0  0  0
    6.0413   -0.7319   -0.0000 O   0  0  0  0  0  0  0  0  0  0  0  0
    1.7321   -1.5000   -0.0000 O   0  0  0  0  0  0  0  0  0  0  0  0
    0.8660   -0.0000   -0.0000 N   0  0  0  0  0  0  0  0  0  0  0  0
    0.0000   -0.5000   -0.0000 C   0  0  0  0  0  0  0  0  0  0  0  0
   -0.8660    0.0000   -0.0000 C   0  0  0  0  0  0  0  0  0  0  0  0
   -0.0000   -1.5000   -0.0000 C   0  0  0  0  0  0  0  0  0  0  0  0
   -1.7321   -0.5000   -0.0000 C   0  0  0  0  0  0  0  0  0  0  0  0
   -0.8660   -2.0000   -0.0000 C   0  0  0  0  0  0  0  0  0  0  0  0
   -1.7321   -1.5000   -0.0000 C   0  0  0  0  0  0  0  0  0  0  0  0
   -2.5981   -2.0000   -0.0000 C   0  0  0  0  0  0  0  0  0  0  0  0
   -3.4641   -1.5000   -0.0000 O   0  0  0  0  0  0  0  0  0  0  0  0
   -2.5981   -3.0000   -0.0000 N   0  0  0  0  0  0  0  0  0  0  0  0
   -3.4641   -3.5000   -0.0000 C   0  0  0  0  0  0  0  0  0  0  0  0
   -1.7321   -3.5000   -0.0000 C   0  0  0  0  0  0  0  0  0  0  0  0
   -4.3301   -3.0000   -0.0000 C   0  0  0  0  0  0  0  0  0  0  0  0
   -3.4641   -4.5000   -0.0000 C   0  0  0  0  0  0  0  0  0  0  0  0
   -1.7321   -4.5000   -0.0000 C   0  0  0  0  0  0  0  0  0  0  0  0
   -4.3301   -2.0000   -0.0000 O   0  0  0  0  0  0  0  0  0  0  0  0
   -5.1962   -3.5000   -0.0000 N   0  0  0  0  0  0  0  0  0  0  0  0
   -2.5981   -5.0000   -0.0000 C   0  0  0  0  0  0  0  0  0  0  0  0
  1  2  1  0  0  0  0
  1  3  1  0  0  0  0
  2  4  1  0  0  0  0
  2  5  2  0  0  0  0
  3  6  1  0  0  0  0
  4  7  1  0  0  0  0
  5  8  1  0  0  0  0
  6  9  2  0  0  0  0
  8 10  2  0  0  0  0
  8 11  1  0  0  0  0
 11 12  1  0  0  0  0
 12 13  2  0  0  0  0
 12 14  1  0  0  0  0
 13 15  1  0  0  0  0
 14 16  2  0  0  0  0
 15 17  2  0  0  0  0
 17 18  1  0  0  0  0
 18 19  2  0  0  0  0
 18 20  1  0  0  0  0
 21 20  1  0  0  0  0
 20 22  1  0  0  0  0
 21 23  1  6  0  0  0
 21 24  1  0  0  0  0
 22 25  1  0  0  0  0
 23 26  2  0  0  0  0
 23 27  1  0  0  0  0
 24 28  1  0  0  0  0
  4  6  1  0  0  0  0
 16 17  1  0  0  0  0
 25 28  1  0  0  0  0
M  END
>  <Molecule Name>
EN300-34542_EN300-143564

$$$$
EN300-112187_EN300-98343
Actelion Java MolfileCreator 1.0

 32 36  0  0  1  0  0  0  0  0999 V2000
    7.1836    2.3849   -0.0000 O   0  0  0  0  0  0  0  0  0  0  0  0
    6.9757    1.4067   -0.0000 C   0  0  0  0  0  0  0  0  0  0  0  0
    6.0622    1.0000   -0.0000 N   0  0  0  0  0  0  0  0  0  0  0  0
    7.6449    0.6636   -0.0000 C   0  0  0  0  0  0  0  0  0  0  0  0
    6.1667    0.0055   -0.0000 C   0  0  0  0  0  0  0  0  0  0  0  0
    5.1962    1.5000   -0.0000 C   0  0  0  0  0  0  0  0  0  0  0  0
    8.6394    0.7681   -0.0000 N   0  0  0  0  0  0  0  0  0  0  0  0
    7.1449   -0.2024   -0.0000 C   0  0  0  0  0  0  0  0  0  0  0  0
    5.4236   -0.6637   -0.0000 O   0  0  0  0  0  0  0  0  0  0  0  0
    5.1962    2.5000   -0.0000 O   0  0  0  0  0  0  0  0  0  0  0  0
    4.3301    1.0000   -0.0000 C   0  0  0  0  0  0  0  0  0  0  0  0
    9.2272   -0.0409   -0.0000 C   0  0  0  0  0  0  0  0  0  0  0  0
    9.0461    1.6817   -0.0000 C   0  0  0  0  0  0  0  0  0  0  0  0
    3.4641    1.5000   -0.0000 C   0  0  0  0  0  0  0  0  0  0  0  0
    4.3301    0.0000   -0.0000 C   0  0  0  0  0  0  0  0  0  0  0  0
   10.2217    0.0636   -0.0000 C   0  0  0  0  0  0  0  0  0  0  0  0
   10.0406    1.7862   -0.0000 C   0  0  0  0  0  0  0  0  0  0  0  0
    2.5981    1.0000   -0.0000 C   0  0  0  0  0  0  0  0  0  0  0  0
    3.4641   -0.5000   -0.0000 C   0  0  0  0  0  0  0  0  0  0  0  0
   10.6284    0.9772   -0.0000 C   0  0  0  0  0  0  0  0  0  0  0  0
    2.5981   -0.0000   -0.0000 C   0  0  0  0  0  0  0  0  0  0  0  0
   11.6229    1.0817   -0.0000 N   0  0  0  0  0  0  0  0  0  0  0  0
    1.7321   -0.5000   -0.0000 N   0  0  0  0  0  0  0  0  0  0  0  0
    0.8660   -0.0000   -0.0000 C   0  0  0  0  0  0  0  0  0  0  0  0
    0.8660    1.0000   -0.0000 O   0  0  0  0  0  0  0  0  0  0  0  0
    0.0000   -0.5000   -0.0000 C   0  0  0  0  0  0  0  0  0  0  0  0
   -1.0000   -0.5000   -0.0000 C   0  0  0  0  0  0  0  0  0  0  0  0
   -0.5000   -1.3660   -0.0000 C   0  0  0  0  0  0  0  0  0  0  0  0
   -1.1045    0.4945   -0.0000 C   0  0  0  0  0  0  0  0  0  0  0  0
   -1.9135   -0.9067   -0.0000 C   0  0  0  0  0  0  0  0  0  0  0  0
   -2.0827    0.7024   -0.0000 C   0  0  0  0  0  0  0  0  0  0  0  0
   -2.5827   -0.1636   -0.0000 C   0  0  0  0  0  0  0  0  0  0  0  0
  1  2  2  0  0  0  0
  2  3  1  0  0  0  0
  4  2  1  0  0  0  0
  3  5  1  0  0  0  0
  3  6  1  0  0  0  0
  4  7  1  1  0  0  0
  4  8  1  0  0  0  0
  5  9  2  0  0  0  0
  6 10  2  0  0  0  0
  6 11  1  0  0  0  0
  7 12  1  0  0  0  0
  7 13  1  0  0  0  0
 11 14  2  0  0  0  0
 11 15  1  0  0  0  0
 12 16  1  0  0  0  0
 13 17  1  0  0  0  0
 14 18  1  0  0  0  0
 15 19  2  0  0  0  0
 16 20  1  0  0  0  0
 18 21  2  0  0  0  0
 20 22  1  0  0  0  0
 21 23  1  0  0  0  0
 23 24  1  0  0  0  0
 24 25  2  0  0  0  0
 26 24  1  1  0  0  0
 26 27  1  0  0  0  0
 26 28  1  0  0  0  0
 27 29  1  0  0  0  0
 27 30  1  0  0  0  0
 29 31  1  0  0  0  0
 30 32  1  0  0  0  0
  5  8  1  0  0  0  0
 17 20  1  0  0  0  0
 19 21  1  0  0  0  0
 27 28  1  0  0  0  0
 31 32  1  0  0  0  0
M  END
>  <Molecule Name>
EN300-112187_EN300-98343

$$$$
EN300-6814003_EN300-7352416
Actelion Java MolfileCreator 1.0

 27 30  0  0  0  0  0  0  0  0999 V2000
    9.5155    1.4612   -0.0000 Br  0  0  0  0  0  0  0  0  0  0  0  0
    8.5374    1.6691   -0.0000 C   0  0  0  0  0  0  0  0  0  0  0  0
    8.1306    2.5827   -0.0000 N   0  0  0  0  0  0  0  0  0  0  0  0
    7.7942    1.0000   -0.0000 C   0  0  0  0  0  0  0  0  0  0  0  0
    7.1361    2.4781   -0.0000 N   0  0  0  0  0  0  0  0  0  0  0  0
    6.9282    1.5000   -0.0000 C   0  0  0  0  0  0  0  0  0  0  0  0
    7.7942    0.0000   -0.0000 C   0  0  0  0  0  0  0  0  0  0  0  0
    6.4670    3.2213   -0.0000 C   0  0  0  0  0  0  0  0  0  0  0  0
    6.0622    1.0000   -0.0000 N   0  0  0  0  0  0  0  0  0  0  0  0
    6.9282   -0.5000   -0.0000 C   0  0  0  0  0  0  0  0  0  0  0  0
    5.1962    1.5000   -0.0000 C   0  0  0  0  0  0  0  0  0  0  0  0
    6.0622    0.0000   -0.0000 C   0  0  0  0  0  0  0  0  0  0  0  0
    5.1962    2.5000   -0.0000 O   0  0  0  0  0  0  0  0  0  0  0  0
    4.3301    1.0000   -0.0000 C   0  0  0  0  0  0  0  0  0  0  0  0
    3.4641    1.5000   -0.0000 C   0  0  0  0  0  0  0  0  0  0  0  0
    4.3301    0.0000   -0.0000 C   0  0  0  0  0  0  0  0  0  0  0  0
    2.5981    1.0000   -0.0000 C   0  0  0  0  0  0  0  0  0  0  0  0
    3.4641   -0.5000   -0.0000 C   0  0  0  0  0  0  0  0  0  0  0  0
    2.5981   -0.0000   -0.0000 C   0  0  0  0  0  0  0  0  0  0  0  0
    1.7321   -0.5000   -0.0000 N   0  0  0  0  0  0  0  0  0  0  0  0
    0.8660   -0.0000   -0.0000 C   0  0  0  0  0  0  0  0  0  0  0  0
    0.8660    1.0000   -0.0000 O   0  0  0  0  0  0  0  0  0  0  0  0
    0.0000   -0.5000   -0.0000 C   0  0  0  0  0  0  0  0  0  0  0  0
   -0.9135   -0.0933   -0.0000 S   0  0  0  0  0  0  0  0  0  0  0  0
   -0.1045   -1.4945   -0.0000 C   0  0  0  0  0  0  0  0  0  0  0  0
   -1.5827   -0.8364   -0.0000 C   0  0  0  0  0  0  0  0  0  0  0  0
   -1.0827   -1.7024   -0.0000 S   0  0  0  0  0  0  0  0  0  0  0  0
  1  2  1  0  0  0  0
  2  3  2  0  0  0  0
  2  4  1  0  0  0  0
  3  5  1  0  0  0  0
  4  6  2  0  0  0  0
  4  7  1  0  0  0  0
  5  8  1  0  0  0  0
  6  9  1  0  0  0  0
  7 10  1  0  0  0  0
  9 11  1  0  0  0  0
  9 12  1  0  0  0  0
 11 13  2  0  0  0  0
 11 14  1  0  0  0  0
 14 15  2  0  0  0  0
 14 16  1  0  0  0  0
 15 17  1  0  0  0  0
 16 18  2  0  0  0  0
 17 19  2  0  0  0  0
 19 20  1  0  0  0  0
 20 21  1  0  0  0  0
 21 22  2  0  0  0  0
 21 23  1  0  0  0  0
 23 24  1  0  0  0  0
 23 25  2  0  0  0  0
 24 26  1  0  0  0  0
 25 27  1  0  0  0  0
  5  6  1  0  0  0  0
 10 12  1  0  0  0  0
 18 19  1  0  0  0  0
 26 27  1  0  0  0  0
M  END
>  <Molecule Name>
EN300-6814003_EN300-7352416

$$$$
EN300-71722_EN300-37327875
Actelion Java MolfileCreator 1.0

 30 33  0  0  1  0  0  0  0  0999 V2000
    8.4583    2.4907   -0.0000 F   0  0  0  0  0  0  0  0  0  0  0  0
    9.0461    1.6817   -0.0000 C   0  0  0  0  0  0  0  0  0  0  0  0
    8.6394    0.7681   -0.0000 C   0  0  0  0  0  0  0  0  0  0  0  0
   10.0406    1.7862   -0.0000 C   0  0  0  0  0  0  0  0  0  0  0  0
    9.2272   -0.0409   -0.0000 C   0  0  0  0  0  0  0  0  0  0  0  0
    7.6449    0.6636   -0.0000 C   0  0  0  0  0  0  0  0  0  0  0  0
   10.6284    0.9772   -0.0000 C   0  0  0  0  0  0  0  0  0  0  0  0
   10.2217    0.0636   -0.0000 C   0  0  0  0  0  0  0  0  0  0  0  0
    6.9757    1.4067   -0.0000 C   0  0  0  0  0  0  0  0  0  0  0  0
    7.1449   -0.2024   -0.0000 C   0  0  0  0  0  0  0  0  0  0  0  0
    6.0622    1.0000   -0.0000 N   0  0  0  0  0  0  0  0  0  0  0  0
    6.1667    0.0055   -0.0000 C   0  0  0  0  0  0  0  0  0  0  0  0
    5.1962    1.5000   -0.0000 C   0  0  0  0  0  0  0  0  0  0  0  0
    5.1962    2.5000   -0.0000 O   0  0  0  0  0  0  0  0  0  0  0  0
    4.3301    1.0000   -0.0000 C   0  0  0  0  0  0  0  0  0  0  0  0
    3.4641    1.5000   -0.0000 C   0  0  0  0  0  0  0  0  0  0  0  0
    4.3301    0.0000   -0.0000 C   0  0  0  0  0  0  0  0  0  0  0  0
    2.5981    1.0000   -0.0000 C   0  0  0  0  0  0  0  0  0  0  0  0
    3.4641   -0.5000   -0.0000 C   0  0  0  0  0  0  0  0  0  0  0  0
    2.5981   -0.0000   -0.0000 C   0  0  0  0  0  0  0  0  0  0  0  0
    1.7321   -0.5000   -0.0000 N   0  0  0  0  0  0  0  0  0  0  0  0
    0.8660   -0.0000   -0.0000 C   0  0  0  0  0  0  0  0  0  0  0  0
    0.8660    1.0000   -0.0000 O   0  0  0  0  0  0  0  0  0  0  0  0
    0.0000   -0.5000   -0.0000 C   0  0  0  0  0  0  0  0  0  0  0  0
   -0.9135   -0.0933   -0.0000 N   0  0  0  0  0  0  0  0  0  0  0  0
   -0.1045   -1.4945   -0.0000 C   0  0  0  0  0  0  0  0  0  0  0  0
   -1.5827   -0.8364   -0.0000 C   0  0  0  0  0  0  0  0  0  0  0  0
   -1.0827   -1.7024   -0.0000 N   0  0  0  0  0  0  0  0  0  0  0  0
    0.6386   -2.1637   -0.0000 C   0  0  0  0  0  0  0  0  0  0  0  0
   -1.4894   -2.6160   -0.0000 C   0  0  0  0  0  0  0  0  0  0  0  0
  1  2  1  0  0  0  0
  2  3  2  0  0  0  0
  2  4  1  0  0  0  0
  3  5  1  0  0  0  0
  6  3  1  1  0  0  0
  4  7  2  0  0  0  0
  5  8  2  0  0  0  0
  6  9  1  0  0  0  0
  6 10  1  0  0  0  0
  9 11  1  0  0  0  0
 10 12  1  0  0  0  0
 11 13  1  0  0  0  0
 13 14  2  0  0  0  0
 13 15  1  0  0  0  0
 15 16  2  0  0  0  0
 15 17  1  0  0  0  0
 16 18  1  0  0  0  0
 17 19  2  0  0  0  0
 18 20  2  0  0  0  0
 20 21  1  0  0  0  0
 21 22  1  0  0  0  0
 22 23  2  0  0  0  0
 22 24  1  0  0  0  0
 24 25  1  0  0  0  0
 24 26  2  0  0  0  0
 25 27  2  0  0  0  0
 26 28  1  0  0  0  0
 26 29  1  0  0  0  0
 28 30  1  0  0  0  0
  7  8  1  0  0  0  0
 11 12  1  0  0  0  0
 19 20  1  0  0  0  0
 27 28  1  0  0  0  0
M  END
>  <Molecule Name>
EN300-71722_EN300-37327875

$$$$
EN300-97873_EN300-16924
Actelion Java MolfileCreator 1.0

 50 56  0  0  1  0  0  0  0  0999 V2000
   13.9048   -1.9198   -0.0000 O   0  0  0  0  0  0  0  0  0  0  0  0
   12.4090   -2.0319   -0.0000 C   0  0  0  0  0  0  0  0  0  0  0  0
   11.7582   -3.3833   -0.0000 O   0  0  0  0  0  0  0  0  0  0  0  0
   11.5640   -0.7925   -0.0000 N   0  0  0  0  0  0  0  0  0  0  0  0
   12.6031   -4.6227   -0.0000 C   0  0  0  0  0  0  0  0  0  0  0  0
   10.0807   -1.0161   -0.0000 C   0  0  0  0  0  0  0  0  0  0  0  0
   12.3140    0.5065   -0.0000 C   0  0  0  0  0  0  0  0  0  0  0  0
   13.8425   -3.7777   -0.0000 C   0  0  0  0  0  0  0  0  0  0  0  0
   13.4481   -5.8620   -0.0000 C   0  0  0  0  0  0  0  0  0  0  0  0
   11.3638   -5.4677   -0.0000 C   0  0  0  0  0  0  0  0  0  0  0  0
    8.9812    0.0042   -0.0000 C   0  0  0  0  0  0  0  0  0  0  0  0
    9.6386   -2.4494   -0.0000 C   0  0  0  0  0  0  0  0  0  0  0  0
   11.7660    1.9028   -0.0000 C   0  0  0  0  0  0  0  0  0  0  0  0
    9.0933    1.5000   -0.0000 N   0  0  0  0  0  0  0  0  0  0  0  0
   10.3326    2.3450   -0.0000 C   0  0  0  0  0  0  0  0  0  0  0  0
   12.8656    2.9231   -0.0000 C   0  0  0  0  0  0  0  0  0  0  0  0
    7.7942    2.2500   -0.0000 C   0  0  0  0  0  0  0  0  0  0  0  0
    9.9988    3.8074   -0.0000 C   0  0  0  0  0  0  0  0  0  0  0  0
   12.5318    4.3855   -0.0000 C   0  0  0  0  0  0  0  0  0  0  0  0
    7.7942    3.7500   -0.0000 O   0  0  0  0  0  0  0  0  0  0  0  0
    6.4952    1.5000   -0.0000 C   0  0  0  0  0  0  0  0  0  0  0  0
   11.0984    4.8276   -0.0000 C   0  0  0  0  0  0  0  0  0  0  0  0
    5.1962    2.2500   -0.0000 C   0  0  0  0  0  0  0  0  0  0  0  0
    6.4952    0.0000   -0.0000 C   0  0  0  0  0  0  0  0  0  0  0  0
    3.8971    1.5000   -0.0000 C   0  0  0  0  0  0  0  0  0  0  0  0
    5.1962   -0.7500   -0.0000 C   0  0  0  0  0  0  0  0  0  0  0  0
    3.8971   -0.0000   -0.0000 C   0  0  0  0  0  0  0  0  0  0  0  0
    2.5981   -0.7500   -0.0000 N   0  0  0  0  0  0  0  0  0  0  0  0
    1.2990   -0.0000   -0.0000 C   0  0  0  0  0  0  0  0  0  0  0  0
    1.2990    1.5000   -0.0000 O   0  0  0  0  0  0  0  0  0  0  0  0
    0.0000   -0.7500   -0.0000 C   0  0  0  0  0  0  0  0  0  0  0  0
   -1.2990    0.0000   -0.0000 C   0  0  0  0  0  0  0  0  0  0  0  0
   -0.0000   -2.2500   -0.0000 C   0  0  0  0  0  0  0  0  0  0  0  0
   -2.5981   -0.7500   -0.0000 C   0  0  0  0  0  0  0  0  0  0  0  0
   -1.2990    1.5000   -0.0000 C   0  0  0  0  0  0  0  0  0  0  0  0
   -1.2990   -3.0000   -0.0000 C   0  0  0  0  0  0  0  0  0  0  0  0
   -2.5981   -2.2500   -0.0000 N   0  0  0  0  0  0  0  0  0  0  0  0
   -3.8971    0.0000   -0.0000 C   0  0  0  0  0  0  0  0  0  0  0  0
   -2.5981    2.2500   -0.0000 C   0  0  0  0  0  0  0  0  0  0  0  0
   -1.2990   -4.5000   -0.0000 C   0  0  0  0  0  0  0  0  0  0  0  0
   -3.8971    1.5000   -0.0000 C   0  0  0  0  0  0  0  0  0  0  0  0
   -2.5981   -5.2500   -0.0000 C   0  0  0  0  0  0  0  0  0  0  0  0
   -0.0000   -5.2500   -0.0000 C   0  0  0  0  0  0  0  0  0  0  0  0
   -2.5981   -6.7500   -0.0000 C   0  0  0  0  0  0  0  0  0  0  0  0
   -0.0000   -6.7500   -0.0000 C   0  0  0  0  0  0  0  0  0  0  0  0
   -3.8971   -7.5000   -0.0000 O   0  0  0  0  0  0  0  0  0  0  0  0
   -1.2990   -7.5000   -0.0000 C   0  0  0  0  0  0  0  0  0  0  0  0
   -3.8971   -9.0000   -0.0000 C   0  0  0  0  0  0  0  0  0  0  0  0
   -1.2990   -9.0000   -0.0000 O   0  0  0  0  0  0  0  0  0  0  0  0
   -2.5981   -9.7500   -0.0000 C   0  0  0  0  0  0  0  0  0  0  0  0
  1  2  2  0  0  0  0
  2  3  1  0  0  0  0
  2  4  1  0  0  0  0
  3  5  1  0  0  0  0
  6  4  1  0  0  0  0
  4  7  1  0  0  0  0
  5  8  1  0  0  0  0
  5  9  1  0  0  0  0
  5 10  1  0  0  0  0
  6 11  1  0  0  0  0
  6 12  1  1  0  0  0
  7 13  1  0  0  0  0
 11 14  1  0  0  0  0
 13 15  2  0  0  0  0
 13 16  1  0  0  0  0
 14 17  1  0  0  0  0
 15 18  1  0  0  0  0
 16 19  2  0  0  0  0
 17 20  2  0  0  0  0
 17 21  1  0  0  0  0
 18 22  2  0  0  0  0
 21 23  2  0  0  0  0
 21 24  1  0  0  0  0
 23 25  1  0  0  0  0
 24 26  2  0  0  0  0
 25 27  2  0  0  0  0
 27 28  1  0  0  0  0
 28 29  1  0  0  0  0
 29 30  2  0  0  0  0
 29 31  1  0  0  0  0
 31 32  1  0  0  0  0
 31 33  2  0  0  0  0
 32 34  1  0  0  0  0
 32 35  2  0  0  0  0
 33 36  1  0  0  0  0
 34 37  1  0  0  0  0
 34 38  2  0  0  0  0
 35 39  1  0  0  0  0
 36 40  1  0  0  0  0
 38 41  1  0  0  0  0
 40 42  2  0  0  0  0
 40 43  1  0  0  0  0
 42 44  1  0  0  0  0
 43 45  2  0  0  0  0
 44 46  1  0  0  0  0
 44 47  2  0  0  0  0
 46 48  1  0  0  0  0
 47 49  1  0  0  0  0
 48 50  1  0  0  0  0
 14 15  1  0  0  0  0
 19 22  1  0  0  0  0
 26 27  1  0  0  0  0
 36 37  2  0  0  0  0
 39 41  2  0  0  0  0
 45 47  1  0  0  0  0
 49 50  1  0  0  0  0
M  END
>  <Molecule Name>
EN300-97873_EN300-16924

$$$$
EN300-6748369_EN300-124203
Actelion Java MolfileCreator 1.0

 29 32  0  0  1  0  0  0  0  0999 V2000
    6.0514   -0.4612   -0.0000 O   0  0  0  0  0  0  0  0  0  0  0  0
    5.0733   -0.6691   -0.0000 C   0  0  0  0  0  0  0  0  0  0  0  0
    4.3301    0.0000   -0.0000 N   0  0  0  0  0  0  0  0  0  0  0  0
    4.6665   -1.5827   -0.0000 N   0  0  0  0  0  0  0  0  0  0  0  0
    3.4641   -0.5000   -0.0000 C   0  0  0  0  0  0  0  0  0  0  0  0
    4.3301    1.0000   -0.0000 C   0  0  0  0  0  0  0  0  0  0  0  0
    3.6720   -1.4781   -0.0000 N   0  0  0  0  0  0  0  0  0  0  0  0
    2.5981   -0.0000   -0.0000 C   0  0  0  0  0  0  0  0  0  0  0  0
    3.4641    1.5000   -0.0000 C   0  0  0  0  0  0  0  0  0  0  0  0
    1.7321   -0.5000   -0.0000 C   0  0  0  0  0  0  0  0  0  0  0  0
    2.5981    1.0000   -0.0000 C   0  0  0  0  0  0  0  0  0  0  0  0
    1.7321   -1.5000   -0.0000 O   0  0  0  0  0  0  0  0  0  0  0  0
    0.8660   -0.0000   -0.0000 N   0  0  0  0  0  0  0  0  0  0  0  0
    0.0000   -0.5000   -0.0000 C   0  0  0  0  0  0  0  0  0  0  0  0
   -0.8660    0.0000   -0.0000 C   0  0  0  0  0  0  0  0  0  0  0  0
   -0.0000   -1.5000   -0.0000 C   0  0  0  0  0  0  0  0  0  0  0  0
   -1.7321   -0.5000   -0.0000 C   0  0  0  0  0  0  0  0  0  0  0  0
   -0.8660   -2.0000   -0.0000 C   0  0  0  0  0  0  0  0  0  0  0  0
   -1.7321   -1.5000   -0.0000 C   0  0  0  0  0  0  0  0  0  0  0  0
   -2.5981   -2.0000   -0.0000 C   0  0  0  0  0  0  0  0  0  0  0  0
   -3.4641   -1.5000   -0.0000 O   0  0  0  0  0  0  0  0  0  0  0  0
   -2.5981   -3.0000   -0.0000 N   0  0  0  0  0  0  0  0  0  0  0  0
   -3.4071   -3.5878   -0.0000 C   0  0  0  0  0  0  0  0  0  0  0  0
   -1.7891   -3.5878   -0.0000 C   0  0  0  0  0  0  0  0  0  0  0  0
   -3.0981   -4.5388   -0.0000 C   0  0  0  0  0  0  0  0  0  0  0  0
   -2.0981   -4.5388   -0.0000 C   0  0  0  0  0  0  0  0  0  0  0  0
   -3.6859   -5.3479   -0.0000 N   0  0  0  0  0  0  0  0  0  0  0  0
   -4.6804   -5.2433   -0.0000 C   0  0  0  0  0  0  0  0  0  0  0  0
   -3.2791   -6.2614   -0.0000 C   0  0  0  0  0  0  0  0  0  0  0  0
  1  2  2  0  0  0  0
  2  3  1  0  0  0  0
  2  4  1  0  0  0  0
  3  5  1  0  0  0  0
  3  6  1  0  0  0  0
  4  7  1  0  0  0  0
  5  8  1  0  0  0  0
  6  9  2  0  0  0  0
  8 10  1  0  0  0  0
  8 11  2  0  0  0  0
 10 12  2  0  0  0  0
 10 13  1  0  0  0  0
 13 14  1  0  0  0  0
 14 15  2  0  0  0  0
 14 16  1  0  0  0  0
 15 17  1  0  0  0  0
 16 18  2  0  0  0  0
 17 19  2  0  0  0  0
 19 20  1  0  0  0  0
 20 21  2  0  0  0  0
 20 22  1  0  0  0  0
 22 23  1  0  0  0  0
 22 24  1  0  0  0  0
 25 23  1  0  0  0  0
 24 26  1  0  0  0  0
 25 27  1  6  0  0  0
 27 28  1  0  0  0  0
 27 29  1  0  0  0  0
  5  7  2  0  0  0  0
  9 11  1  0  0  0  0
 18 19  1  0  0  0  0
 25 26  1  0  0  0  0
M  END
>  <Molecule Name>
EN300-6748369_EN300-124203

$$$$
EN300-20867218_EN300-1071326
Actelion Java MolfileCreator 1.0

 41 44  0  0  1  0  0  0  0  0999 V2000
    7.2869    2.2929   -0.0000 O   0  0  0  0  0  0  0  0  0  0  0  0
    8.1529    1.7929   -0.0000 C   0  0  0  0  0  0  0  0  0  0  0  0
    9.0190    2.2929   -0.0000 O   0  0  0  0  0  0  0  0  0  0  0  0
    8.1529    0.7929   -0.0000 N   0  0  0  0  0  0  0  0  0  0  0  0
    9.0190    3.2929   -0.0000 C   0  0  0  0  0  0  0  0  0  0  0  0
    7.2869    0.2929   -0.0000 C   0  0  0  0  0  0  0  0  0  0  0  0
    9.0190    0.2929   -0.0000 C   0  0  0  0  0  0  0  0  0  0  0  0
    8.0190    3.2929   -0.0000 C   0  0  0  0  0  0  0  0  0  0  0  0
    9.0190    4.2929   -0.0000 C   0  0  0  0  0  0  0  0  0  0  0  0
   10.0190    3.2929   -0.0000 C   0  0  0  0  0  0  0  0  0  0  0  0
    7.2869   -0.7071   -0.0000 C   0  0  0  0  0  0  0  0  0  0  0  0
    7.0281    1.2588   -0.0000 C   0  0  0  0  0  0  0  0  0  0  0  0
    6.3210    0.0341   -0.0000 C   0  0  0  0  0  0  0  0  0  0  0  0
    9.0190   -0.7071   -0.0000 C   0  0  0  0  0  0  0  0  0  0  0  0
    8.1529   -1.2071   -0.0000 C   0  0  0  0  0  0  0  0  0  0  0  0
    6.0622    1.0000   -0.0000 N   0  0  0  0  0  0  0  0  0  0  0  0
    5.1962    1.5000   -0.0000 C   0  0  0  0  0  0  0  0  0  0  0  0
    5.1962    2.5000   -0.0000 O   0  0  0  0  0  0  0  0  0  0  0  0
    4.3301    1.0000   -0.0000 C   0  0  0  0  0  0  0  0  0  0  0  0
    3.4641    1.5000   -0.0000 C   0  0  0  0  0  0  0  0  0  0  0  0
    4.3301    0.0000   -0.0000 C   0  0  0  0  0  0  0  0  0  0  0  0
    2.5981    1.0000   -0.0000 C   0  0  0  0  0  0  0  0  0  0  0  0
    3.4641   -0.5000   -0.0000 C   0  0  0  0  0  0  0  0  0  0  0  0
    2.5981   -0.0000   -0.0000 C   0  0  0  0  0  0  0  0  0  0  0  0
    1.7321   -0.5000   -0.0000 N   0  0  0  0  0  0  0  0  0  0  0  0
    0.8660   -0.0000   -0.0000 C   0  0  0  0  0  0  0  0  0  0  0  0
    0.8660    1.0000   -0.0000 O   0  0  0  0  0  0  0  0  0  0  0  0
    0.0000   -0.5000   -0.0000 C   0  0  0  0  0  0  0  0  0  0  0  0
   -0.8660    0.0000   -0.0000 O   0  0  0  0  0  0  0  0  0  0  0  0
   -0.0000   -1.5000   -0.0000 C   0  0  0  0  0  0  0  0  0  0  0  0
   -1.7321   -0.5000   -0.0000 C   0  0  0  0  0  0  0  0  0  0  0  0
   -0.8660   -2.0000   -0.0000 N   0  0  0  0  0  0  0  0  0  0  0  0
   -1.7321   -1.5000   -0.0000 C   0  0  0  0  0  0  0  0  0  0  0  0
   -2.5981    0.0000   -0.0000 C   0  0  0  0  0  0  0  0  0  0  0  0
   -0.8660   -3.0000   -0.0000 C   0  0  0  0  0  0  0  0  0  0  0  0
   -0.0000   -3.5000   -0.0000 O   0  0  0  0  0  0  0  0  0  0  0  0
   -1.7321   -3.5000   -0.0000 O   0  0  0  0  0  0  0  0  0  0  0  0
   -1.7321   -4.5000   -0.0000 C   0  0  0  0  0  0  0  0  0  0  0  0
   -0.7321   -4.5000   -0.0000 C   0  0  0  0  0  0  0  0  0  0  0  0
   -1.7321   -5.5000   -0.0000 C   0  0  0  0  0  0  0  0  0  0  0  0
   -2.7321   -4.5000   -0.0000 C   0  0  0  0  0  0  0  0  0  0  0  0
  1  2  2  0  0  0  0
  2  3  1  0  0  0  0
  2  4  1  0  0  0  0
  3  5  1  0  0  0  0
  4  6  1  0  0  0  0
  4  7  1  0  0  0  0
  5  8  1  0  0  0  0
  5  9  1  0  0  0  0
  5 10  1  0  0  0  0
  6 11  1  0  0  0  0
  6 12  1  0  0  0  0
  6 13  1  0  0  0  0
  7 14  1  0  0  0  0
 11 15  1  0  0  0  0
 12 16  1  0  0  0  0
 16 17  1  0  0  0  0
 17 18  2  0  0  0  0
 17 19  1  0  0  0  0
 19 20  2  0  0  0  0
 19 21  1  0  0  0  0
 20 22  1  0  0  0  0
 21 23  2  0  0  0  0
 22 24  2  0  0  0  0
 24 25  1  0  0  0  0
 25 26  1  0  0  0  0
 26 27  2  0  0  0  0
 28 26  1  6  0  0  0
 28 29  1  0  0  0  0
 28 30  1  0  0  0  0
 31 29  1  0  0  0  0
 30 32  1  0  0  0  0
 31 33  1  0  0  0  0
 31 34  1  1  0  0  0
 32 35  1  0  0  0  0
 35 36  2  0  0  0  0
 35 37  1  0  0  0  0
 37 38  1  0  0  0  0
 38 39  1  0  0  0  0
 38 40  1  0  0  0  0
 38 41  1  0  0  0  0
 13 16  1  0  0  0  0
 14 15  1  0  0  0  0
 23 24  1  0  0  0  0
 32 33  1  0  0  0  0
M  END
>  <Molecule Name>
EN300-20867218_EN300-1071326

$$$$
EN300-244170_EN300-1654914
Actelion Java MolfileCreator 1.0

 33 36  0  0  0  0  0  0  0  0999 V2000
    7.1361   -1.4781   -0.0000 S   0  0  0  0  0  0  0  0  0  0  0  0
    8.1306   -1.5827   -0.0000 C   0  0  0  0  0  0  0  0  0  0  0  0
    6.9282   -0.5000   -0.0000 C   0  0  0  0  0  0  0  0  0  0  0  0
    8.5374   -0.6691   -0.0000 N   0  0  0  0  0  0  0  0  0  0  0  0
    8.6306   -2.4487   -0.0000 C   0  0  0  0  0  0  0  0  0  0  0  0
    7.7942    0.0000   -0.0000 C   0  0  0  0  0  0  0  0  0  0  0  0
    6.0622    0.0000   -0.0000 C   0  0  0  0  0  0  0  0  0  0  0  0
    9.1306   -3.3147   -0.0000 N   0  0  0  0  0  0  0  0  0  0  0  0
    7.7942    1.0000   -0.0000 C   0  0  0  0  0  0  0  0  0  0  0  0
    6.0622    1.0000   -0.0000 N   0  0  0  0  0  0  0  0  0  0  0  0
    6.9282    1.5000   -0.0000 C   0  0  0  0  0  0  0  0  0  0  0  0
    5.1962    1.5000   -0.0000 C   0  0  0  0  0  0  0  0  0  0  0  0
    5.1962    2.5000   -0.0000 O   0  0  0  0  0  0  0  0  0  0  0  0
    4.3301    1.0000   -0.0000 C   0  0  0  0  0  0  0  0  0  0  0  0
    3.4641    1.5000   -0.0000 C   0  0  0  0  0  0  0  0  0  0  0  0
    4.3301    0.0000   -0.0000 C   0  0  0  0  0  0  0  0  0  0  0  0
    2.5981    1.0000   -0.0000 C   0  0  0  0  0  0  0  0  0  0  0  0
    3.4641   -0.5000   -0.0000 C   0  0  0  0  0  0  0  0  0  0  0  0
    2.5981   -0.0000   -0.0000 C   0  0  0  0  0  0  0  0  0  0  0  0
    1.7321   -0.5000   -0.0000 N   0  0  0  0  0  0  0  0  0  0  0  0
    0.8660   -0.0000   -0.0000 C   0  0  0  0  0  0  0  0  0  0  0  0
    0.8660    1.0000   -0.0000 O   0  0  0  0  0  0  0  0  0  0  0  0
    0.0000   -0.5000   -0.0000 C   0  0  0  0  0  0  0  0  0  0  0  0
   -0.8660    0.0000   -0.0000 C   0  0  0  0  0  0  0  0  0  0  0  0
   -0.0000   -1.5000   -0.0000 C   0  0  0  0  0  0  0  0  0  0  0  0
   -0.8660    1.0000   -0.0000 F   0  0  0  0  0  0  0  0  0  0  0  0
   -1.7321   -0.5000   -0.0000 C   0  0  0  0  0  0  0  0  0  0  0  0
   -0.8660   -2.0000   -0.0000 C   0  0  0  0  0  0  0  0  0  0  0  0
    0.8660   -2.0000   -0.0000 C   0  0  0  0  0  0  0  0  0  0  0  0
   -1.7321   -1.5000   -0.0000 C   0  0  0  0  0  0  0  0  0  0  0  0
   -0.8660   -3.0000   -0.0000 N   0  0  0  0  0  0  0  0  0  0  0  0
   -1.7321   -3.5000   -0.0000 O   0  0  0  0  0  0  0  0  0  0  0  0
   -0.0000   -3.5000   -0.0000 O   0  0  0  0  0  0  0  0  0  0  0  0
  1  2  1  0  0  0  0
  1  3  1  0  0  0  0
  2  4  2  0  0  0  0
  2  5  1  0  0  0  0
  3  6  2  0  0  0  0
  3  7  1  0  0  0  0
  5  8  3  0  0  0  0
  6  9  1  0  0  0  0
  7 10  1  0  0  0  0
  9 11  1  0  0  0  0
 10 12  1  0  0  0  0
 12 13  2  0  0  0  0
 12 14  1  0  0  0  0
 14 15  2  0  0  0  0
 14 16  1  0  0  0  0
 15 17  1  0  0  0  0
 16 18  2  0  0  0  0
 17 19  2  0  0  0  0
 19 20  1  0  0  0  0
 20 21  1  0  0  0  0
 21 22  2  0  0  0  0
 21 23  1  0  0  0  0
 23 24  2  0  0  0  0
 23 25  1  0  0  0  0
 24 26  1  0  0  0  0
 24 27  1  0  0  0  0
 25 28  2  0  0  0  0
 25 29  1  0  0  0  0
 27 30  2  0  0  0  0
 28 31  1  0  0  0  0
 31 32  2  0  0  0  0
 31 33  1  0  0  0  0
  4  6  1  0  0  0  0
 10 11  1  0  0  0  0
 18 19  1  0  0  0  0
 28 30  1  0  0  0  0
M  CHG  2  31   1  33  -1
M  END
>  <Molecule Name>
EN300-244170_EN300-1654914

$$$$
EN300-1666743_EN300-27669
Actelion Java MolfileCreator 1.0

 38 43  0  0  1  0  0  0  0  0999 V2000
   14.2894    4.5000   -0.0000 Br  0  0  0  0  0  0  0  0  0  0  0  0
   12.9904    3.7500   -0.0000 C   0  0  0  0  0  0  0  0  0  0  0  0
   12.9904    2.2500   -0.0000 C   0  0  0  0  0  0  0  0  0  0  0  0
   11.6913    4.5000   -0.0000 C   0  0  0  0  0  0  0  0  0  0  0  0
   11.6913    1.5000   -0.0000 C   0  0  0  0  0  0  0  0  0  0  0  0
   10.3923    3.7500   -0.0000 C   0  0  0  0  0  0  0  0  0  0  0  0
   11.6913    0.0000   -0.0000 N   0  0  0  0  0  0  0  0  0  0  0  0
   10.3923    2.2500   -0.0000 C   0  0  0  0  0  0  0  0  0  0  0  0
   10.3923   -0.7500   -0.0000 C   0  0  0  0  0  0  0  0  0  0  0  0
   12.8061   -1.0037   -0.0000 C   0  0  0  0  0  0  0  0  0  0  0  0
    9.0933    1.5000   -0.0000 N   0  0  0  0  0  0  0  0  0  0  0  0
    9.0933    0.0000   -0.0000 C   0  0  0  0  0  0  0  0  0  0  0  0
   10.7042   -2.2172   -0.0000 C   0  0  0  0  0  0  0  0  0  0  0  0
   12.1960   -2.3740   -0.0000 C   0  0  0  0  0  0  0  0  0  0  0  0
    7.7942    2.2500   -0.0000 C   0  0  0  0  0  0  0  0  0  0  0  0
    7.7942    3.7500   -0.0000 O   0  0  0  0  0  0  0  0  0  0  0  0
    6.4952    1.5000   -0.0000 C   0  0  0  0  0  0  0  0  0  0  0  0
    5.1962    2.2500   -0.0000 C   0  0  0  0  0  0  0  0  0  0  0  0
    6.4952    0.0000   -0.0000 C   0  0  0  0  0  0  0  0  0  0  0  0
    3.8971    1.5000   -0.0000 C   0  0  0  0  0  0  0  0  0  0  0  0
    5.1962   -0.7500   -0.0000 C   0  0  0  0  0  0  0  0  0  0  0  0
    3.8971   -0.0000   -0.0000 C   0  0  0  0  0  0  0  0  0  0  0  0
    2.5981   -0.7500   -0.0000 N   0  0  0  0  0  0  0  0  0  0  0  0
    1.2990   -0.0000   -0.0000 C   0  0  0  0  0  0  0  0  0  0  0  0
    1.2990    1.5000   -0.0000 O   0  0  0  0  0  0  0  0  0  0  0  0
    0.0000   -0.7500   -0.0000 C   0  0  0  0  0  0  0  0  0  0  0  0
   -1.3703   -0.1399   -0.0000 C   0  0  0  0  0  0  0  0  0  0  0  0
   -0.1568   -2.2418   -0.0000 C   0  0  0  0  0  0  0  0  0  0  0  0
   -2.3740   -1.2546   -0.0000 N   0  0  0  0  0  0  0  0  0  0  0  0
   -1.6822    1.3273   -0.0000 C   0  0  0  0  0  0  0  0  0  0  0  0
   -1.6240   -2.5537   -0.0000 N   0  0  0  0  0  0  0  0  0  0  0  0
   -3.8658   -1.0978   -0.0000 C   0  0  0  0  0  0  0  0  0  0  0  0
   -4.4759    0.2725   -0.0000 N   0  0  0  0  0  0  0  0  0  0  0  0
   -4.7475   -2.3113   -0.0000 C   0  0  0  0  0  0  0  0  0  0  0  0
   -5.9677    0.4293   -0.0000 N   0  0  0  0  0  0  0  0  0  0  0  0
   -6.2393   -2.1546   -0.0000 C   0  0  0  0  0  0  0  0  0  0  0  0
   -6.8494   -0.7842   -0.0000 C   0  0  0  0  0  0  0  0  0  0  0  0
   -8.3411   -0.6274   -0.0000 O   0  0  0  0  0  0  0  0  0  0  0  0
  1  2  1  0  0  0  0
  2  3  2  0  0  0  0
  2  4  1  0  0  0  0
  3  5  1  0  0  0  0
  4  6  2  0  0  0  0
  5  7  1  0  0  0  0
  5  8  2  0  0  0  0
  9  7  1  1  0  0  0
  7 10  1  0  0  0  0
  8 11  1  0  0  0  0
  9 12  1  0  0  0  0
  9 13  1  0  0  0  0
 10 14  1  0  0  0  0
 11 15  1  0  0  0  0
 15 16  2  0  0  0  0
 15 17  1  0  0  0  0
 17 18  2  0  0  0  0
 17 19  1  0  0  0  0
 18 20  1  0  0  0  0
 19 21  2  0  0  0  0
 20 22  2  0  0  0  0
 22 23  1  0  0  0  0
 23 24  1  0  0  0  0
 24 25  2  0  0  0  0
 24 26  1  0  0  0  0
 26 27  2  0  0  0  0
 26 28  1  0  0  0  0
 27 29  1  0  0  0  0
 27 30  1  0  0  0  0
 28 31  2  0  0  0  0
 29 32  1  0  0  0  0
 32 33  2  0  0  0  0
 32 34  1  0  0  0  0
 33 35  1  0  0  0  0
 34 36  2  0  0  0  0
 35 37  1  0  0  0  0
 37 38  2  0  0  0  0
  6  8  1  0  0  0  0
 11 12  1  0  0  0  0
 13 14  1  0  0  0  0
 21 22  1  0  0  0  0
 29 31  1  0  0  0  0
 36 37  1  0  0  0  0
M  END
>  <Molecule Name>
EN300-1666743_EN300-27669

$$$$
EN300-1588907_EN300-216476
Actelion Java MolfileCreator 1.0

 32 36  0  0  1  0  0  0  0  0999 V2000
    3.4641   -1.5000   -0.0000 Br  0  0  0  0  0  0  0  0  0  0  0  0
    3.4641   -0.5000   -0.0000 C   0  0  0  0  0  0  0  0  0  0  0  0
    4.3301   -0.0000   -0.0000 C   0  0  0  0  0  0  0  0  0  0  0  0
    2.5981   -0.0000   -0.0000 C   0  0  0  0  0  0  0  0  0  0  0  0
    4.3301    1.0000   -0.0000 C   0  0  0  0  0  0  0  0  0  0  0  0
    5.1962   -0.5000   -0.0000 C   0  0  0  0  0  0  0  0  0  0  0  0
    1.7321   -0.5000   -0.0000 C   0  0  0  0  0  0  0  0  0  0  0  0
    2.5981    1.0000   -0.0000 C   0  0  0  0  0  0  0  0  0  0  0  0
    5.1962    1.5000   -0.0000 N   0  0  0  0  0  0  0  0  0  0  0  0
    3.4641    1.5000   -0.0000 C   0  0  0  0  0  0  0  0  0  0  0  0
    6.0622   -0.0000   -0.0000 C   0  0  0  0  0  0  0  0  0  0  0  0
    1.7321   -1.5000   -0.0000 O   0  0  0  0  0  0  0  0  0  0  0  0
    0.8660   -0.0000   -0.0000 N   0  0  0  0  0  0  0  0  0  0  0  0
    6.0622    1.0000   -0.0000 C   0  0  0  0  0  0  0  0  0  0  0  0
    0.0000   -0.5000   -0.0000 C   0  0  0  0  0  0  0  0  0  0  0  0
   -0.8660    0.0000   -0.0000 C   0  0  0  0  0  0  0  0  0  0  0  0
   -0.0000   -1.5000   -0.0000 C   0  0  0  0  0  0  0  0  0  0  0  0
   -1.7321   -0.5000   -0.0000 C   0  0  0  0  0  0  0  0  0  0  0  0
   -0.8660   -2.0000   -0.0000 C   0  0  0  0  0  0  0  0  0  0  0  0
   -1.7321   -1.5000   -0.0000 C   0  0  0  0  0  0  0  0  0  0  0  0
   -2.5981   -2.0000   -0.0000 C   0  0  0  0  0  0  0  0  0  0  0  0
   -3.4641   -1.5000   -0.0000 O   0  0  0  0  0  0  0  0  0  0  0  0
   -2.5981   -3.0000   -0.0000 N   0  0  0  0  0  0  0  0  0  0  0  0
   -1.7891   -3.5878   -0.0000 C   0  0  0  0  0  0  0  0  0  0  0  0
   -3.4071   -3.5878   -0.0000 C   0  0  0  0  0  0  0  0  0  0  0  0
   -2.0981   -4.5388   -0.0000 C   0  0  0  0  0  0  0  0  0  0  0  0
   -0.7891   -3.5878   -0.0000 C   0  0  0  0  0  0  0  0  0  0  0  0
   -3.0981   -4.5388   -0.0000 C   0  0  0  0  0  0  0  0  0  0  0  0
   -4.3581   -3.2788   -0.0000 C   0  0  0  0  0  0  0  0  0  0  0  0
   -1.2891   -5.1266   -0.0000 O   0  0  0  0  0  0  0  0  0  0  0  0
   -0.4800   -4.5388   -0.0000 C   0  0  0  0  0  0  0  0  0  0  0  0
   -4.5661   -2.3006   -0.0000 O   0  0  0  0  0  0  0  0  0  0  0  0
  1  2  1  0  0  0  0
  2  3  1  0  0  0  0
  2  4  2  0  0  0  0
  3  5  1  0  0  0  0
  3  6  2  0  0  0  0
  4  7  1  0  0  0  0
  4  8  1  0  0  0  0
  5  9  2  0  0  0  0
  5 10  1  0  0  0  0
  6 11  1  0  0  0  0
  7 12  2  0  0  0  0
  7 13  1  0  0  0  0
  9 14  1  0  0  0  0
 13 15  1  0  0  0  0
 15 16  2  0  0  0  0
 15 17  1  0  0  0  0
 16 18  1  0  0  0  0
 17 19  2  0  0  0  0
 18 20  2  0  0  0  0
 20 21  1  0  0  0  0
 21 22  2  0  0  0  0
 21 23  1  0  0  0  0
 24 23  1  1  0  0  0
 25 23  1  0  0  0  0
 26 24  1  0  0  0  0
 24 27  1  0  0  0  0
 25 28  1  0  0  0  0
 25 29  1  1  0  0  0
 26 30  1  1  0  0  0
 27 31  1  0  0  0  0
 29 32  1  0  0  0  0
  8 10  2  0  0  0  0
 11 14  2  0  0  0  0
 19 20  1  0  0  0  0
 26 28  1  0  0  0  0
 30 31  1  0  0  0  0
M  END
>  <Molecule Name>
EN300-1588907_EN300-216476

$$$$
EN300-43394496_EN300-24805758
Actelion Java MolfileCreator 1.0

 37 40  0  0  1  0  0  0  0  0999 V2000
    1.7321    1.5000   -0.0000 Cl  0  0  0  0  0  0  0  0  0  0  0  0
    2.5981    1.0000   -0.0000 C   0  0  0  0  0  0  0  0  0  0  0  0
    2.5981   -0.0000   -0.0000 C   0  0  0  0  0  0  0  0  0  0  0  0
    3.4641    1.5000   -0.0000 C   0  0  0  0  0  0  0  0  0  0  0  0
    3.4641   -0.5000   -0.0000 C   0  0  0  0  0  0  0  0  0  0  0  0
    1.7321   -0.5000   -0.0000 C   0  0  0  0  0  0  0  0  0  0  0  0
    4.3301    1.0000   -0.0000 C   0  0  0  0  0  0  0  0  0  0  0  0
    3.4641   -1.5000   -0.0000 O   0  0  0  0  0  0  0  0  0  0  0  0
    4.3301   -0.0000   -0.0000 C   0  0  0  0  0  0  0  0  0  0  0  0
    1.7321   -1.5000   -0.0000 O   0  0  0  0  0  0  0  0  0  0  0  0
    0.8660   -0.0000   -0.0000 N   0  0  0  0  0  0  0  0  0  0  0  0
    5.1962    1.5000   -0.0000 Cl  0  0  0  0  0  0  0  0  0  0  0  0
    4.3301   -2.0000   -0.0000 C   0  0  0  0  0  0  0  0  0  0  0  0
    0.0000   -0.5000   -0.0000 C   0  0  0  0  0  0  0  0  0  0  0  0
   -0.8660    0.0000   -0.0000 C   0  0  0  0  0  0  0  0  0  0  0  0
   -0.0000   -1.5000   -0.0000 C   0  0  0  0  0  0  0  0  0  0  0  0
   -1.7321   -0.5000   -0.0000 C   0  0  0  0  0  0  0  0  0  0  0  0
   -0.8660   -2.0000   -0.0000 C   0  0  0  0  0  0  0  0  0  0  0  0
   -1.7321   -1.5000   -0.0000 C   0  0  0  0  0  0  0  0  0  0  0  0
   -2.5981   -2.0000   -0.0000 C   0  0  0  0  0  0  0  0  0  0  0  0
   -3.4641   -1.5000   -0.0000 O   0  0  0  0  0  0  0  0  0  0  0  0
   -2.5981   -3.0000   -0.0000 N   0  0  0  0  0  0  0  0  0  0  0  0
   -3.4071   -3.5878   -0.0000 C   0  0  0  0  0  0  0  0  0  0  0  0
   -1.7891   -3.5878   -0.0000 C   0  0  0  0  0  0  0  0  0  0  0  0
   -3.0981   -4.5388   -0.0000 C   0  0  0  0  0  0  0  0  0  0  0  0
   -4.4071   -3.5878   -0.0000 C   0  0  0  0  0  0  0  0  0  0  0  0
   -2.0981   -4.5388   -0.0000 C   0  0  0  0  0  0  0  0  0  0  0  0
   -2.7891   -5.4899   -0.0000 F   0  0  0  0  0  0  0  0  0  0  0  0
   -3.9071   -5.1266   -0.0000 C   0  0  0  0  0  0  0  0  0  0  0  0
   -4.7161   -4.5388   -0.0000 N   0  0  0  0  0  0  0  0  0  0  0  0
   -5.6672   -4.8479   -0.0000 C   0  0  0  0  0  0  0  0  0  0  0  0
   -5.8751   -5.8260   -0.0000 O   0  0  0  0  0  0  0  0  0  0  0  0
   -6.4103   -4.1787   -0.0000 O   0  0  0  0  0  0  0  0  0  0  0  0
   -7.3614   -4.4877   -0.0000 C   0  0  0  0  0  0  0  0  0  0  0  0
   -7.0524   -5.4388   -0.0000 C   0  0  0  0  0  0  0  0  0  0  0  0
   -8.3124   -4.7968   -0.0000 C   0  0  0  0  0  0  0  0  0  0  0  0
   -7.6704   -3.5367   -0.0000 C   0  0  0  0  0  0  0  0  0  0  0  0
  1  2  1  0  0  0  0
  2  3  2  0  0  0  0
  2  4  1  0  0  0  0
  3  5  1  0  0  0  0
  3  6  1  0  0  0  0
  4  7  2  0  0  0  0
  5  8  1  0  0  0  0
  5  9  2  0  0  0  0
  6 10  2  0  0  0  0
  6 11  1  0  0  0  0
  7 12  1  0  0  0  0
  8 13  1  0  0  0  0
 11 14  1  0  0  0  0
 14 15  2  0  0  0  0
 14 16  1  0  0  0  0
 15 17  1  0  0  0  0
 16 18  2  0  0  0  0
 17 19  2  0  0  0  0
 19 20  1  0  0  0  0
 20 21  2  0  0  0  0
 20 22  1  0  0  0  0
 23 22  1  6  0  0  0
 22 24  1  0  0  0  0
 25 23  1  0  0  0  0
 23 26  1  0  0  0  0
 24 27  1  0  0  0  0
 25 28  1  1  0  0  0
 25 29  1  0  0  0  0
 26 30  1  0  0  0  0
 30 31  1  0  0  0  0
 31 32  2  0  0  0  0
 31 33  1  0  0  0  0
 33 34  1  0  0  0  0
 34 35  1  0  0  0  0
 34 36  1  0  0  0  0
 34 37  1  0  0  0  0
  7  9  1  0  0  0  0
 18 19  1  0  0  0  0
 25 27  1  0  0  0  0
 29 30  1  0  0  0  0
M  END
>  <Molecule Name>
EN300-43394496_EN300-24805758

$$$$
EN300-299244_EN300-6497095
Actelion Java MolfileCreator 1.0

 30 34  0  0  1  0  0  0  0  0999 V2000
    2.6769    2.7406   -0.0000 F   0  0  0  0  0  0  0  0  0  0  0  0
    3.2870    1.3703   -0.0000 C   0  0  0  0  0  0  0  0  0  0  0  0
    1.7953    1.5271   -0.0000 F   0  0  0  0  0  0  0  0  0  0  0  0
    3.8971   -0.0000   -0.0000 C   0  0  0  0  0  0  0  0  0  0  0  0
    4.7788    1.2135   -0.0000 C   0  0  0  0  0  0  0  0  0  0  0  0
    2.5981   -0.7500   -0.0000 C   0  0  0  0  0  0  0  0  0  0  0  0
    4.7788   -1.2135   -0.0000 C   0  0  0  0  0  0  0  0  0  0  0  0
    6.2054    0.7500   -0.0000 C   0  0  0  0  0  0  0  0  0  0  0  0
    2.5981   -2.2500   -0.0000 O   0  0  0  0  0  0  0  0  0  0  0  0
    1.2990   -0.0000   -0.0000 N   0  0  0  0  0  0  0  0  0  0  0  0
    6.2054   -0.7500   -0.0000 C   0  0  0  0  0  0  0  0  0  0  0  0
    0.0000   -0.7500   -0.0000 C   0  0  0  0  0  0  0  0  0  0  0  0
   -1.2990    0.0000   -0.0000 C   0  0  0  0  0  0  0  0  0  0  0  0
   -0.0000   -2.2500   -0.0000 C   0  0  0  0  0  0  0  0  0  0  0  0
   -2.5981   -0.7500   -0.0000 C   0  0  0  0  0  0  0  0  0  0  0  0
   -1.2990   -3.0000   -0.0000 C   0  0  0  0  0  0  0  0  0  0  0  0
   -2.5981   -2.2500   -0.0000 C   0  0  0  0  0  0  0  0  0  0  0  0
   -3.8971   -3.0000   -0.0000 C   0  0  0  0  0  0  0  0  0  0  0  0
   -5.1962   -2.2500   -0.0000 O   0  0  0  0  0  0  0  0  0  0  0  0
   -3.8971   -4.5000   -0.0000 N   0  0  0  0  0  0  0  0  0  0  0  0
   -5.1962   -5.2500   -0.0000 C   0  0  0  0  0  0  0  0  0  0  0  0
   -2.5981   -5.2500   -0.0000 C   0  0  0  0  0  0  0  0  0  0  0  0
   -5.1962   -6.7500   -0.0000 C   0  0  0  0  0  0  0  0  0  0  0  0
   -2.5981   -6.7500   -0.0000 C   0  0  0  0  0  0  0  0  0  0  0  0
   -3.8971   -7.5000   -0.0000 C   0  0  0  0  0  0  0  0  0  0  0  0
   -5.1962   -8.2500   -0.0000 C   0  0  0  0  0  0  0  0  0  0  0  0
   -2.5981   -8.2500   -0.0000 C   0  0  0  0  0  0  0  0  0  0  0  0
   -5.1962   -9.7500   -0.0000 C   0  0  0  0  0  0  0  0  0  0  0  0
   -2.5981   -9.7500   -0.0000 C   0  0  0  0  0  0  0  0  0  0  0  0
   -3.8971  -10.5000   -0.0000 C   0  0  0  0  0  0  0  0  0  0  0  0
  1  2  1  0  0  0  0
  2  3  1  0  0  0  0
  4  2  1  0  0  0  0
  5  2  1  0  0  0  0
  4  6  1  6  0  0  0
  4  7  1  0  0  0  0
  5  8  1  1  0  0  0
  6  9  2  0  0  0  0
  6 10  1  0  0  0  0
  7 11  1  0  0  0  0
 10 12  1  0  0  0  0
 12 13  2  0  0  0  0
 12 14  1  0  0  0  0
 13 15  1  0  0  0  0
 14 16  2  0  0  0  0
 15 17  2  0  0  0  0
 17 18  1  0  0  0  0
 18 19  2  0  0  0  0
 18 20  1  0  0  0  0
 20 21  1  0  0  0  0
 20 22  1  0  0  0  0
 21 23  1  0  0  0  0
 22 24  1  0  0  0  0
 23 25  1  0  0  0  0
 25 26  1  0  0  0  0
 25 27  1  0  0  0  0
 26 28  1  0  0  0  0
 27 29  1  0  0  0  0
 28 30  1  0  0  0  0
  4  5  1  0  0  0  0
  8 11  1  0  0  0  0
 16 17  1  0  0  0  0
 24 25  1  0  0  0  0
 29 30  1  0  0  0  0
M  END
>  <Molecule Name>
EN300-299244_EN300-6497095

$$$$
EN300-1666743_EN300-1654497
Actelion Java MolfileCreator 1.0

 37 41  0  0  1  0  0  0  0  0999 V2000
    9.5263    3.0000   -0.0000 Br  0  0  0  0  0  0  0  0  0  0  0  0
    8.6603    2.5000   -0.0000 C   0  0  0  0  0  0  0  0  0  0  0  0
    8.6603    1.5000   -0.0000 C   0  0  0  0  0  0  0  0  0  0  0  0
    7.7942    3.0000   -0.0000 C   0  0  0  0  0  0  0  0  0  0  0  0
    7.7942    1.0000   -0.0000 C   0  0  0  0  0  0  0  0  0  0  0  0
    6.9282    2.5000   -0.0000 C   0  0  0  0  0  0  0  0  0  0  0  0
    7.7942    0.0000   -0.0000 N   0  0  0  0  0  0  0  0  0  0  0  0
    6.9282    1.5000   -0.0000 C   0  0  0  0  0  0  0  0  0  0  0  0
    6.9282   -0.5000   -0.0000 C   0  0  0  0  0  0  0  0  0  0  0  0
    8.5374   -0.6691   -0.0000 C   0  0  0  0  0  0  0  0  0  0  0  0
    6.0622    1.0000   -0.0000 N   0  0  0  0  0  0  0  0  0  0  0  0
    6.0622    0.0000   -0.0000 C   0  0  0  0  0  0  0  0  0  0  0  0
    7.1361   -1.4781   -0.0000 C   0  0  0  0  0  0  0  0  0  0  0  0
    8.1306   -1.5827   -0.0000 C   0  0  0  0  0  0  0  0  0  0  0  0
    5.1962    1.5000   -0.0000 C   0  0  0  0  0  0  0  0  0  0  0  0
    5.1962    2.5000   -0.0000 O   0  0  0  0  0  0  0  0  0  0  0  0
    4.3301    1.0000   -0.0000 C   0  0  0  0  0  0  0  0  0  0  0  0
    3.4641    1.5000   -0.0000 C   0  0  0  0  0  0  0  0  0  0  0  0
    4.3301    0.0000   -0.0000 C   0  0  0  0  0  0  0  0  0  0  0  0
    2.5981    1.0000   -0.0000 C   0  0  0  0  0  0  0  0  0  0  0  0
    3.4641   -0.5000   -0.0000 C   0  0  0  0  0  0  0  0  0  0  0  0
    2.5981   -0.0000   -0.0000 C   0  0  0  0  0  0  0  0  0  0  0  0
    1.7321   -0.5000   -0.0000 N   0  0  0  0  0  0  0  0  0  0  0  0
    0.8660   -0.0000   -0.0000 C   0  0  0  0  0  0  0  0  0  0  0  0
    0.8660    1.0000   -0.0000 O   0  0  0  0  0  0  0  0  0  0  0  0
    0.0000   -0.5000   -0.0000 C   0  0  0  0  0  0  0  0  0  0  0  0
   -0.8660    0.0000   -0.0000 C   0  0  0  0  0  0  0  0  0  0  0  0
   -0.0000   -1.5000   -0.0000 C   0  0  0  0  0  0  0  0  0  0  0  0
   -1.7321   -0.5000   -0.0000 C   0  0  0  0  0  0  0  0  0  0  0  0
   -0.8660   -2.0000   -0.0000 C   0  0  0  0  0  0  0  0  0  0  0  0
   -1.7321   -1.5000   -0.0000 C   0  0  0  0  0  0  0  0  0  0  0  0
   -2.5981    0.0000   -0.0000 C   0  0  0  0  0  0  0  0  0  0  0  0
   -2.5981   -2.0000   -0.0000 C   0  0  0  0  0  0  0  0  0  0  0  0
   -3.0981   -0.8660   -0.0000 F   0  0  0  0  0  0  0  0  0  0  0  0
   -3.4641    0.5000   -0.0000 F   0  0  0  0  0  0  0  0  0  0  0  0
   -2.0981    0.8660   -0.0000 F   0  0  0  0  0  0  0  0  0  0  0  0
   -2.5981   -3.0000   -0.0000 C   0  0  0  0  0  0  0  0  0  0  0  0
  1  2  1  0  0  0  0
  2  3  2  0  0  0  0
  2  4  1  0  0  0  0
  3  5  1  0  0  0  0
  4  6  2  0  0  0  0
  5  7  1  0  0  0  0
  5  8  2  0  0  0  0
  9  7  1  1  0  0  0
  7 10  1  0  0  0  0
  8 11  1  0  0  0  0
  9 12  1  0  0  0  0
  9 13  1  0  0  0  0
 10 14  1  0  0  0  0
 11 15  1  0  0  0  0
 15 16  2  0  0  0  0
 15 17  1  0  0  0  0
 17 18  2  0  0  0  0
 17 19  1  0  0  0  0
 18 20  1  0  0  0  0
 19 21  2  0  0  0  0
 20 22  2  0  0  0  0
 22 23  1  0  0  0  0
 23 24  1  0  0  0  0
 24 25  2  0  0  0  0
 24 26  1  0  0  0  0
 26 27  2  0  0  0  0
 26 28  1  0  0  0  0
 27 29  1  0  0  0  0
 28 30  2  0  0  0  0
 29 31  2  0  0  0  0
 29 32  1  0  0  0  0
 31 33  1  0  0  0  0
 32 34  1  0  0  0  0
 32 35  1  0  0  0  0
 32 36  1  0  0  0  0
 33 37  1  0  0  0  0
  6  8  1  0  0  0  0
 11 12  1  0  0  0  0
 13 14  1  0  0  0  0
 21 22  1  0  0  0  0
 30 31  1  0  0  0  0
M  END
>  <Molecule Name>
EN300-1666743_EN300-1654497

$$$$
EN300-374269_EN300-37327875
Actelion Java MolfileCreator 1.0

 31 34  0  0  0  0  0  0  0  0999 V2000
    6.0622    1.0000   -0.0000 O   0  0  0  0  0  0  0  0  0  0  0  0
    5.1962    1.5000   -0.0000 C   0  0  0  0  0  0  0  0  0  0  0  0
    5.1962    2.5000   -0.0000 N   0  0  0  0  0  0  0  0  0  0  0  0
    4.3301    1.0000   -0.0000 C   0  0  0  0  0  0  0  0  0  0  0  0
    6.0622    3.0000   -0.0000 C   0  0  0  0  0  0  0  0  0  0  0  0
    4.3301    3.0000   -0.0000 C   0  0  0  0  0  0  0  0  0  0  0  0
    3.4641    1.5000   -0.0000 C   0  0  0  0  0  0  0  0  0  0  0  0
    4.3301    0.0000   -0.0000 C   0  0  0  0  0  0  0  0  0  0  0  0
    6.0622    4.0000   -0.0000 C   0  0  0  0  0  0  0  0  0  0  0  0
    4.3301    4.0000   -0.0000 C   0  0  0  0  0  0  0  0  0  0  0  0
    2.5981    1.0000   -0.0000 C   0  0  0  0  0  0  0  0  0  0  0  0
    3.4641   -0.5000   -0.0000 C   0  0  0  0  0  0  0  0  0  0  0  0
    5.1962    4.5000   -0.0000 C   0  0  0  0  0  0  0  0  0  0  0  0
    2.5981   -0.0000   -0.0000 C   0  0  0  0  0  0  0  0  0  0  0  0
    6.0622    5.0000   -0.0000 O   0  0  0  0  0  0  0  0  0  0  0  0
    5.1962    5.5000   -0.0000 C   0  0  0  0  0  0  0  0  0  0  0  0
    1.7321   -0.5000   -0.0000 N   0  0  0  0  0  0  0  0  0  0  0  0
    6.0052    6.0878   -0.0000 N   0  0  0  0  0  0  0  0  0  0  0  0
    4.3871    6.0878   -0.0000 N   0  0  0  0  0  0  0  0  0  0  0  0
    0.8660   -0.0000   -0.0000 C   0  0  0  0  0  0  0  0  0  0  0  0
    5.6962    7.0388   -0.0000 C   0  0  0  0  0  0  0  0  0  0  0  0
    4.6962    7.0388   -0.0000 C   0  0  0  0  0  0  0  0  0  0  0  0
    3.4361    5.7788   -0.0000 C   0  0  0  0  0  0  0  0  0  0  0  0
    0.8660    1.0000   -0.0000 O   0  0  0  0  0  0  0  0  0  0  0  0
    0.0000   -0.5000   -0.0000 C   0  0  0  0  0  0  0  0  0  0  0  0
   -0.9135   -0.0933   -0.0000 N   0  0  0  0  0  0  0  0  0  0  0  0
   -0.1045   -1.4945   -0.0000 C   0  0  0  0  0  0  0  0  0  0  0  0
   -1.5827   -0.8364   -0.0000 C   0  0  0  0  0  0  0  0  0  0  0  0
   -1.0827   -1.7024   -0.0000 N   0  0  0  0  0  0  0  0  0  0  0  0
    0.6386   -2.1637   -0.0000 C   0  0  0  0  0  0  0  0  0  0  0  0
   -1.4894   -2.6160   -0.0000 C   0  0  0  0  0  0  0  0  0  0  0  0
  1  2  2  0  0  0  0
  2  3  1  0  0  0  0
  2  4  1  0  0  0  0
  3  5  1  0  0  0  0
  3  6  1  0  0  0  0
  4  7  2  0  0  0  0
  4  8  1  0  0  0  0
  5  9  1  0  0  0  0
  6 10  1  0  0  0  0
  7 11  1  0  0  0  0
  8 12  2  0  0  0  0
  9 13  1  0  0  0  0
 11 14  2  0  0  0  0
 13 15  1  0  0  0  0
 13 16  1  0  0  0  0
 14 17  1  0  0  0  0
 16 18  2  0  0  0  0
 16 19  1  0  0  0  0
 17 20  1  0  0  0  0
 18 21  1  0  0  0  0
 19 22  1  0  0  0  0
 19 23  1  0  0  0  0
 20 24  2  0  0  0  0
 20 25  1  0  0  0  0
 25 26  1  0  0  0  0
 25 27  2  0  0  0  0
 26 28  2  0  0  0  0
 27 29  1  0  0  0  0
 27 30  1  0  0  0  0
 29 31  1  0  0  0  0
 10 13  1  0  0  0  0
 12 14  1  0  0  0  0
 21 22  2  0  0  0  0
 28 29  1  0  0  0  0
M  END
>  <Molecule Name>
EN300-374269_EN300-37327875

$$$$
EN300-71722_EN300-265043
Actelion Java MolfileCreator 1.0

 40 44  0  0  1  0  0  0  0  0999 V2000
    8.4583    2.4907   -0.0000 F   0  0  0  0  0  0  0  0  0  0  0  0
    9.0461    1.6817   -0.0000 C   0  0  0  0  0  0  0  0  0  0  0  0
    8.6394    0.7681   -0.0000 C   0  0  0  0  0  0  0  0  0  0  0  0
   10.0406    1.7862   -0.0000 C   0  0  0  0  0  0  0  0  0  0  0  0
    9.2272   -0.0409   -0.0000 C   0  0  0  0  0  0  0  0  0  0  0  0
    7.6449    0.6636   -0.0000 C   0  0  0  0  0  0  0  0  0  0  0  0
   10.6284    0.9772   -0.0000 C   0  0  0  0  0  0  0  0  0  0  0  0
   10.2217    0.0636   -0.0000 C   0  0  0  0  0  0  0  0  0  0  0  0
    6.9757    1.4067   -0.0000 C   0  0  0  0  0  0  0  0  0  0  0  0
    7.1449   -0.2024   -0.0000 C   0  0  0  0  0  0  0  0  0  0  0  0
    6.0622    1.0000   -0.0000 N   0  0  0  0  0  0  0  0  0  0  0  0
    6.1667    0.0055   -0.0000 C   0  0  0  0  0  0  0  0  0  0  0  0
    5.1962    1.5000   -0.0000 C   0  0  0  0  0  0  0  0  0  0  0  0
    5.1962    2.5000   -0.0000 O   0  0  0  0  0  0  0  0  0  0  0  0
    4.3301    1.0000   -0.0000 C   0  0  0  0  0  0  0  0  0  0  0  0
    3.4641    1.5000   -0.0000 C   0  0  0  0  0  0  0  0  0  0  0  0
    4.3301    0.0000   -0.0000 C   0  0  0  0  0  0  0  0  0  0  0  0
    2.5981    1.0000   -0.0000 C   0  0  0  0  0  0  0  0  0  0  0  0
    3.4641   -0.5000   -0.0000 C   0  0  0  0  0  0  0  0  0  0  0  0
    2.5981   -0.0000   -0.0000 C   0  0  0  0  0  0  0  0  0  0  0  0
    1.7321   -0.5000   -0.0000 N   0  0  0  0  0  0  0  0  0  0  0  0
    0.8660   -0.0000   -0.0000 C   0  0  0  0  0  0  0  0  0  0  0  0
    0.8660    1.0000   -0.0000 O   0  0  0  0  0  0  0  0  0  0  0  0
    0.0000   -0.5000   -0.0000 C   0  0  0  0  0  0  0  0  0  0  0  0
   -0.9135   -0.0933   -0.0000 C   0  0  0  0  0  0  0  0  0  0  0  0
   -0.1045   -1.4945   -0.0000 C   0  0  0  0  0  0  0  0  0  0  0  0
   -0.1704    0.5759   -0.0000 C   0  0  0  0  0  0  0  0  0  0  0  0
   -1.8646    0.2158   -0.0000 C   0  0  0  0  0  0  0  0  0  0  0  0
   -1.5827   -0.8364   -0.0000 C   0  0  0  0  0  0  0  0  0  0  0  0
   -1.0827   -1.7024   -0.0000 N   0  0  0  0  0  0  0  0  0  0  0  0
   -0.3783    1.5540   -0.0000 C   0  0  0  0  0  0  0  0  0  0  0  0
   -2.0725    1.1939   -0.0000 C   0  0  0  0  0  0  0  0  0  0  0  0
   -1.4894   -2.6160   -0.0000 C   0  0  0  0  0  0  0  0  0  0  0  0
   -1.3294    1.8630   -0.0000 O   0  0  0  0  0  0  0  0  0  0  0  0
   -0.9016   -3.4250   -0.0000 O   0  0  0  0  0  0  0  0  0  0  0  0
   -2.4839   -2.7205   -0.0000 O   0  0  0  0  0  0  0  0  0  0  0  0
   -2.8907   -3.6341   -0.0000 C   0  0  0  0  0  0  0  0  0  0  0  0
   -1.9771   -4.0408   -0.0000 C   0  0  0  0  0  0  0  0  0  0  0  0
   -3.2974   -4.5476   -0.0000 C   0  0  0  0  0  0  0  0  0  0  0  0
   -3.8042   -3.2273   -0.0000 C   0  0  0  0  0  0  0  0  0  0  0  0
  1  2  1  0  0  0  0
  2  3  2  0  0  0  0
  2  4  1  0  0  0  0
  3  5  1  0  0  0  0
  6  3  1  1  0  0  0
  4  7  2  0  0  0  0
  5  8  2  0  0  0  0
  6  9  1  0  0  0  0
  6 10  1  0  0  0  0
  9 11  1  0  0  0  0
 10 12  1  0  0  0  0
 11 13  1  0  0  0  0
 13 14  2  0  0  0  0
 13 15  1  0  0  0  0
 15 16  2  0  0  0  0
 15 17  1  0  0  0  0
 16 18  1  0  0  0  0
 17 19  2  0  0  0  0
 18 20  2  0  0  0  0
 20 21  1  0  0  0  0
 21 22  1  0  0  0  0
 22 23  2  0  0  0  0
 24 22  1  6  0  0  0
 24 25  1  0  0  0  0
 24 26  1  0  0  0  0
 25 27  1  0  0  0  0
 25 28  1  0  0  0  0
 25 29  1  0  0  0  0
 26 30  1  0  0  0  0
 27 31  1  0  0  0  0
 28 32  1  0  0  0  0
 30 33  1  0  0  0  0
 31 34  1  0  0  0  0
 33 35  2  0  0  0  0
 33 36  1  0  0  0  0
 36 37  1  0  0  0  0
 37 38  1  0  0  0  0
 37 39  1  0  0  0  0
 37 40  1  0  0  0  0
  7  8  1  0  0  0  0
 11 12  1  0  0  0  0
 19 20  1  0  0  0  0
 29 30  1  0  0  0  0
 32 34  1  0  0  0  0
M  END
>  <Molecule Name>
EN300-71722_EN300-265043

$$$$
EN300-384577_EN300-199125
Actelion Java MolfileCreator 1.0

 33 37  0  0  1  0  0  0  0  0999 V2000
    6.1381    0.9898   -0.0000 O   0  0  0  0  0  0  0  0  0  0  0  0
    5.1962    1.5000   -0.0000 C   0  0  0  0  0  0  0  0  0  0  0  0
    5.1962    2.5000   -0.0000 N   0  0  0  0  0  0  0  0  0  0  0  0
    4.2767    0.9696   -0.0000 C   0  0  0  0  0  0  0  0  0  0  0  0
    6.0052    3.0878   -0.0000 C   0  0  0  0  0  0  0  0  0  0  0  0
    4.3871    3.0878   -0.0000 C   0  0  0  0  0  0  0  0  0  0  0  0
    3.4641    1.5000   -0.0000 C   0  0  0  0  0  0  0  0  0  0  0  0
    4.3301    0.0000   -0.0000 C   0  0  0  0  0  0  0  0  0  0  0  0
    6.3196    1.7723   -0.0000 C   0  0  0  0  0  0  0  0  0  0  0  0
    5.6962    4.0388   -0.0000 C   0  0  0  0  0  0  0  0  0  0  0  0
    4.0727    1.7723   -0.0000 C   0  0  0  0  0  0  0  0  0  0  0  0
    4.6962    4.0388   -0.0000 C   0  0  0  0  0  0  0  0  0  0  0  0
    2.5981    1.0000   -0.0000 C   0  0  0  0  0  0  0  0  0  0  0  0
    3.4641   -0.5000   -0.0000 C   0  0  0  0  0  0  0  0  0  0  0  0
    5.6271    0.8629   -0.0000 N   0  0  0  0  0  0  0  0  0  0  0  0
    4.7665    0.9447   -0.0000 C   0  0  0  0  0  0  0  0  0  0  0  0
    2.5981   -0.0000   -0.0000 C   0  0  0  0  0  0  0  0  0  0  0  0
    6.1300    0.0895   -0.0000 C   0  0  0  0  0  0  0  0  0  0  0  0
    1.7321   -0.5000   -0.0000 N   0  0  0  0  0  0  0  0  0  0  0  0
    0.8660   -0.0000   -0.0000 C   0  0  0  0  0  0  0  0  0  0  0  0
    0.8660    1.0000   -0.0000 O   0  0  0  0  0  0  0  0  0  0  0  0
    0.0000   -0.5000   -0.0000 C   0  0  0  0  0  0  0  0  0  0  0  0
   -0.9135   -0.0933   -0.0000 C   0  0  0  0  0  0  0  0  0  0  0  0
   -0.1045   -1.4945   -0.0000 C   0  0  0  0  0  0  0  0  0  0  0  0
   -1.5827   -0.8364   -0.0000 C   0  0  0  0  0  0  0  0  0  0  0  0
   -1.0827   -1.7024   -0.0000 C   0  0  0  0  0  0  0  0  0  0  0  0
   -2.5772   -0.7319   -0.0000 O   0  0  0  0  0  0  0  0  0  0  0  0
   -1.9410    0.0972   -0.0000 C   0  0  0  0  0  0  0  0  0  0  0  0
   -1.3117    0.8743   -0.0000 C   0  0  0  0  0  0  0  0  0  0  0  0
   -2.9287    0.2536   -0.0000 C   0  0  0  0  0  0  0  0  0  0  0  0
   -1.6701    1.8079   -0.0000 C   0  0  0  0  0  0  0  0  0  0  0  0
   -3.2871    1.1872   -0.0000 C   0  0  0  0  0  0  0  0  0  0  0  0
   -2.6578    1.9643   -0.0000 C   0  0  0  0  0  0  0  0  0  0  0  0
  1  2  2  0  0  0  0
  2  3  1  0  0  0  0
  2  4  1  0  0  0  0
  5  3  1  0  0  0  0
  6  3  1  0  0  0  0
  4  7  2  0  0  0  0
  4  8  1  0  0  0  0
  5  9  1  6  0  0  0
  5 10  1  0  0  0  0
  6 11  1  6  0  0  0
  6 12  1  0  0  0  0
  7 13  1  0  0  0  0
  8 14  2  0  0  0  0
  9 15  1  0  0  0  0
 11 16  1  0  0  0  0
 13 17  2  0  0  0  0
 15 18  1  0  0  0  0
 17 19  1  0  0  0  0
 19 20  1  0  0  0  0
 20 21  2  0  0  0  0
 22 20  1  1  0  0  0
 22 23  1  0  0  0  0
 22 24  1  0  0  0  0
 25 23  1  0  0  0  0
 24 26  1  0  0  0  0
 25 27  1  6  0  0  0
 25 28  1  0  0  0  0
 28 29  2  0  0  0  0
 28 30  1  0  0  0  0
 29 31  1  0  0  0  0
 30 32  2  0  0  0  0
 31 33  2  0  0  0  0
 10 12  1  0  0  0  0
 14 17  1  0  0  0  0
 15 16  1  0  0  0  0
 25 26  1  0  0  0  0
 32 33  1  0  0  0  0
M  END
>  <Molecule Name>
EN300-384577_EN300-199125

$$$$
EN300-37405791_EN300-134989
Actelion Java MolfileCreator 1.0

 32 35  0  0  0  0  0  0  0  0999 V2000
    5.1962    1.5000   -0.0000 O   0  0  0  0  0  0  0  0  0  0  0  0
    4.3301    1.0000   -0.0000 C   0  0  0  0  0  0  0  0  0  0  0  0
    3.4641    1.5000   -0.0000 N   0  0  0  0  0  0  0  0  0  0  0  0
    4.3301    0.0000   -0.0000 C   0  0  0  0  0  0  0  0  0  0  0  0
    3.4641    2.5000   -0.0000 O   0  0  0  0  0  0  0  0  0  0  0  0
    2.5981    1.0000   -0.0000 C   0  0  0  0  0  0  0  0  0  0  0  0
    3.4641   -0.5000   -0.0000 C   0  0  0  0  0  0  0  0  0  0  0  0
    2.5981   -0.0000   -0.0000 C   0  0  0  0  0  0  0  0  0  0  0  0
    1.7321   -0.5000   -0.0000 C   0  0  0  0  0  0  0  0  0  0  0  0
    1.7321   -1.5000   -0.0000 O   0  0  0  0  0  0  0  0  0  0  0  0
    0.8660   -0.0000   -0.0000 N   0  0  0  0  0  0  0  0  0  0  0  0
    0.0000   -0.5000   -0.0000 C   0  0  0  0  0  0  0  0  0  0  0  0
   -0.8660    0.0000   -0.0000 C   0  0  0  0  0  0  0  0  0  0  0  0
   -0.0000   -1.5000   -0.0000 C   0  0  0  0  0  0  0  0  0  0  0  0
   -1.7321   -0.5000   -0.0000 C   0  0  0  0  0  0  0  0  0  0  0  0
   -0.8660   -2.0000   -0.0000 C   0  0  0  0  0  0  0  0  0  0  0  0
   -1.7321   -1.5000   -0.0000 C   0  0  0  0  0  0  0  0  0  0  0  0
   -2.5981   -2.0000   -0.0000 C   0  0  0  0  0  0  0  0  0  0  0  0
   -3.4641   -1.5000   -0.0000 O   0  0  0  0  0  0  0  0  0  0  0  0
   -2.5981   -3.0000   -0.0000 N   0  0  0  0  0  0  0  0  0  0  0  0
   -3.4071   -3.5878   -0.0000 C   0  0  0  0  0  0  0  0  0  0  0  0
   -1.7891   -3.5878   -0.0000 C   0  0  0  0  0  0  0  0  0  0  0  0
   -3.0981   -4.5388   -0.0000 C   0  0  0  0  0  0  0  0  0  0  0  0
   -4.3852   -3.3799   -0.0000 C   0  0  0  0  0  0  0  0  0  0  0  0
   -2.0981   -4.5388   -0.0000 C   0  0  0  0  0  0  0  0  0  0  0  0
   -3.7672   -5.2820   -0.0000 N   0  0  0  0  0  0  0  0  0  0  0  0
   -5.0544   -4.1230   -0.0000 C   0  0  0  0  0  0  0  0  0  0  0  0
   -4.7454   -5.0741   -0.0000 C   0  0  0  0  0  0  0  0  0  0  0  0
   -6.0325   -3.9151   -0.0000 C   0  0  0  0  0  0  0  0  0  0  0  0
   -6.7016   -4.6583   -0.0000 O   0  0  0  0  0  0  0  0  0  0  0  0
   -6.3415   -2.9641   -0.0000 O   0  0  0  0  0  0  0  0  0  0  0  0
   -7.3197   -2.7561   -0.0000 C   0  0  0  0  0  0  0  0  0  0  0  0
  1  2  2  0  0  0  0
  2  3  1  0  0  0  0
  2  4  1  0  0  0  0
  3  5  1  0  0  0  0
  3  6  1  0  0  0  0
  4  7  2  0  0  0  0
  6  8  2  0  0  0  0
  8  9  1  0  0  0  0
  9 10  2  0  0  0  0
  9 11  1  0  0  0  0
 11 12  1  0  0  0  0
 12 13  2  0  0  0  0
 12 14  1  0  0  0  0
 13 15  1  0  0  0  0
 14 16  2  0  0  0  0
 15 17  2  0  0  0  0
 17 18  1  0  0  0  0
 18 19  2  0  0  0  0
 18 20  1  0  0  0  0
 20 21  1  0  0  0  0
 20 22  1  0  0  0  0
 21 23  2  0  0  0  0
 21 24  1  0  0  0  0
 22 25  1  0  0  0  0
 23 26  1  0  0  0  0
 24 27  2  0  0  0  0
 26 28  2  0  0  0  0
 27 29  1  0  0  0  0
 29 30  2  0  0  0  0
 29 31  1  0  0  0  0
 31 32  1  0  0  0  0
  7  8  1  0  0  0  0
 16 17  1  0  0  0  0
 23 25  1  0  0  0  0
 27 28  1  0  0  0  0
M  END
>  <Molecule Name>
EN300-37405791_EN300-134989

$$$$
EN300-159684_EN300-12445156
Actelion Java MolfileCreator 1.0

 37 40  0  0  1  0  0  0  0  0999 V2000
    5.1962   -0.5000   -0.0000 Br  0  0  0  0  0  0  0  0  0  0  0  0
    4.3301   -0.0000   -0.0000 C   0  0  0  0  0  0  0  0  0  0  0  0
    4.3301    1.0000   -0.0000 N   0  0  0  0  0  0  0  0  0  0  0  0
    3.4641   -0.5000   -0.0000 C   0  0  0  0  0  0  0  0  0  0  0  0
    3.4641    1.5000   -0.0000 C   0  0  0  0  0  0  0  0  0  0  0  0
    2.5981   -0.0000   -0.0000 C   0  0  0  0  0  0  0  0  0  0  0  0
    2.5981    1.0000   -0.0000 N   0  0  0  0  0  0  0  0  0  0  0  0
    1.7321   -0.5000   -0.0000 N   0  0  0  0  0  0  0  0  0  0  0  0
    0.8660   -0.0000   -0.0000 C   0  0  0  0  0  0  0  0  0  0  0  0
    1.7321   -1.5000   -0.0000 C   0  0  0  0  0  0  0  0  0  0  0  0
    0.8660    1.0000   -0.0000 O   0  0  0  0  0  0  0  0  0  0  0  0
    0.0000   -0.5000   -0.0000 C   0  0  0  0  0  0  0  0  0  0  0  0
   -0.8660    0.0000   -0.0000 C   0  0  0  0  0  0  0  0  0  0  0  0
   -0.0000   -1.5000   -0.0000 C   0  0  0  0  0  0  0  0  0  0  0  0
   -1.7321   -0.5000   -0.0000 C   0  0  0  0  0  0  0  0  0  0  0  0
   -0.8660   -2.0000   -0.0000 C   0  0  0  0  0  0  0  0  0  0  0  0
   -1.7321   -1.5000   -0.0000 C   0  0  0  0  0  0  0  0  0  0  0  0
   -2.5981   -2.0000   -0.0000 N   0  0  0  0  0  0  0  0  0  0  0  0
   -3.4641   -1.5000   -0.0000 C   0  0  0  0  0  0  0  0  0  0  0  0
   -3.4641   -0.5000   -0.0000 O   0  0  0  0  0  0  0  0  0  0  0  0
   -4.3301   -2.0000   -0.0000 C   0  0  0  0  0  0  0  0  0  0  0  0
   -5.3274   -2.0732   -0.0000 C   0  0  0  0  0  0  0  0  0  0  0  0
   -5.1447   -0.9054   -0.0000 C   0  0  0  0  0  0  0  0  0  0  0  0
   -3.9523   -2.9259   -0.0000 C   0  0  0  0  0  0  0  0  0  0  0  0
   -5.5145   -1.2000   -0.0000 F   0  0  0  0  0  0  0  0  0  0  0  0
   -6.1572   -1.7431   -0.0000 F   0  0  0  0  0  0  0  0  0  0  0  0
   -5.5660   -3.0443   -0.0000 C   0  0  0  0  0  0  0  0  0  0  0  0
   -6.1502   -1.0995   -0.0000 N   0  0  0  0  0  0  0  0  0  0  0  0
   -4.7161   -3.5713   -0.0000 C   0  0  0  0  0  0  0  0  0  0  0  0
   -6.5093   -2.0585   -0.0000 C   0  0  0  0  0  0  0  0  0  0  0  0
   -6.7957   -0.3357   -0.0000 C   0  0  0  0  0  0  0  0  0  0  0  0
   -7.7799   -0.5127   -0.0000 O   0  0  0  0  0  0  0  0  0  0  0  0
   -6.4569    0.6052   -0.0000 O   0  0  0  0  0  0  0  0  0  0  0  0
   -7.1023    1.3690   -0.0000 C   0  0  0  0  0  0  0  0  0  0  0  0
   -7.8661    0.7236   -0.0000 C   0  0  0  0  0  0  0  0  0  0  0  0
   -7.7478    2.1329   -0.0000 C   0  0  0  0  0  0  0  0  0  0  0  0
   -6.3385    2.0145   -0.0000 C   0  0  0  0  0  0  0  0  0  0  0  0
  1  2  1  0  0  0  0
  2  3  2  0  0  0  0
  2  4  1  0  0  0  0
  3  5  1  0  0  0  0
  4  6  2  0  0  0  0
  5  7  2  0  0  0  0
  6  8  1  0  0  0  0
  8  9  1  0  0  0  0
  8 10  1  0  0  0  0
  9 11  2  0  0  0  0
  9 12  1  0  0  0  0
 12 13  2  0  0  0  0
 12 14  1  0  0  0  0
 13 15  1  0  0  0  0
 14 16  2  0  0  0  0
 15 17  2  0  0  0  0
 17 18  1  0  0  0  0
 18 19  1  0  0  0  0
 19 20  2  0  0  0  0
 21 19  1  1  0  0  0
 21 22  1  0  0  0  0
 21 23  1  0  0  0  0
 21 24  1  0  0  0  0
 22 25  1  0  0  0  0
 22 26  1  0  0  0  0
 27 22  1  0  0  0  0
 23 28  1  0  0  0  0
 24 29  1  0  0  0  0
 27 30  1  6  0  0  0
 28 31  1  0  0  0  0
 31 32  2  0  0  0  0
 31 33  1  0  0  0  0
 33 34  1  0  0  0  0
 34 35  1  0  0  0  0
 34 36  1  0  0  0  0
 34 37  1  0  0  0  0
  6  7  1  0  0  0  0
 16 17  1  0  0  0  0
 27 29  1  0  0  0  0
 28 30  1  0  0  0  0
M  END
>  <Molecule Name>
EN300-159684_EN300-12445156

$$$$
EN300-22934048_EN300-1654497
Actelion Java MolfileCreator 1.0

 32 35  0  0  0  0  0  0  0  0999 V2000
   10.5605   -1.7954   -0.0000 F   0  0  0  0  0  0  0  0  0  0  0  0
   10.7173   -0.3037   -0.0000 C   0  0  0  0  0  0  0  0  0  0  0  0
   11.9308   -1.1853   -0.0000 F   0  0  0  0  0  0  0  0  0  0  0  0
   11.4673    0.9954   -0.0000 C   0  0  0  0  0  0  0  0  0  0  0  0
    9.2501    0.0082   -0.0000 C   0  0  0  0  0  0  0  0  0  0  0  0
   10.4636    2.1101   -0.0000 C   0  0  0  0  0  0  0  0  0  0  0  0
   12.8376    0.3853   -0.0000 C   0  0  0  0  0  0  0  0  0  0  0  0
   12.6808    1.8771   -0.0000 C   0  0  0  0  0  0  0  0  0  0  0  0
    9.0933    1.5000   -0.0000 N   0  0  0  0  0  0  0  0  0  0  0  0
    7.7942    2.2500   -0.0000 C   0  0  0  0  0  0  0  0  0  0  0  0
    7.7942    3.7500   -0.0000 O   0  0  0  0  0  0  0  0  0  0  0  0
    6.4952    1.5000   -0.0000 C   0  0  0  0  0  0  0  0  0  0  0  0
    5.1962    2.2500   -0.0000 C   0  0  0  0  0  0  0  0  0  0  0  0
    6.4952    0.0000   -0.0000 C   0  0  0  0  0  0  0  0  0  0  0  0
    3.8971    1.5000   -0.0000 C   0  0  0  0  0  0  0  0  0  0  0  0
    5.1962   -0.7500   -0.0000 C   0  0  0  0  0  0  0  0  0  0  0  0
    3.8971   -0.0000   -0.0000 C   0  0  0  0  0  0  0  0  0  0  0  0
    2.5981   -0.7500   -0.0000 N   0  0  0  0  0  0  0  0  0  0  0  0
    1.2990   -0.0000   -0.0000 C   0  0  0  0  0  0  0  0  0  0  0  0
    1.2990    1.5000   -0.0000 O   0  0  0  0  0  0  0  0  0  0  0  0
    0.0000   -0.7500   -0.0000 C   0  0  0  0  0  0  0  0  0  0  0  0
   -1.2990    0.0000   -0.0000 C   0  0  0  0  0  0  0  0  0  0  0  0
   -0.0000   -2.2500   -0.0000 C   0  0  0  0  0  0  0  0  0  0  0  0
   -2.5981   -0.7500   -0.0000 C   0  0  0  0  0  0  0  0  0  0  0  0
   -1.2990   -3.0000   -0.0000 C   0  0  0  0  0  0  0  0  0  0  0  0
   -2.5981   -2.2500   -0.0000 C   0  0  0  0  0  0  0  0  0  0  0  0
   -3.8971    0.0000   -0.0000 C   0  0  0  0  0  0  0  0  0  0  0  0
   -3.8971   -3.0000   -0.0000 C   0  0  0  0  0  0  0  0  0  0  0  0
   -4.6471   -1.2990   -0.0000 F   0  0  0  0  0  0  0  0  0  0  0  0
   -5.1962    0.7500   -0.0000 F   0  0  0  0  0  0  0  0  0  0  0  0
   -3.1471    1.2990   -0.0000 F   0  0  0  0  0  0  0  0  0  0  0  0
   -3.8971   -4.5000   -0.0000 C   0  0  0  0  0  0  0  0  0  0  0  0
  1  2  1  0  0  0  0
  2  3  1  0  0  0  0
  2  4  1  0  0  0  0
  2  5  1  0  0  0  0
  4  6  1  0  0  0  0
  4  7  1  0  0  0  0
  4  8  1  0  0  0  0
  5  9  1  0  0  0  0
  9 10  1  0  0  0  0
 10 11  2  0  0  0  0
 10 12  1  0  0  0  0
 12 13  2  0  0  0  0
 12 14  1  0  0  0  0
 13 15  1  0  0  0  0
 14 16  2  0  0  0  0
 15 17  2  0  0  0  0
 17 18  1  0  0  0  0
 18 19  1  0  0  0  0
 19 20  2  0  0  0  0
 19 21  1  0  0  0  0
 21 22  2  0  0  0  0
 21 23  1  0  0  0  0
 22 24  1  0  0  0  0
 23 25  2  0  0  0  0
 24 26  2  0  0  0  0
 24 27  1  0  0  0  0
 26 28  1  0  0  0  0
 27 29  1  0  0  0  0
 27 30  1  0  0  0  0
 27 31  1  0  0  0  0
 28 32  1  0  0  0  0
  6  9  1  0  0  0  0
  7  8  1  0  0  0  0
 16 17  1  0  0  0  0
 25 26  1  0  0  0  0
M  END
>  <Molecule Name>
EN300-22934048_EN300-1654497

$$$$
EN300-43207_EN300-136889
Actelion Java MolfileCreator 1.0

 32 36  0  0  1  0  0  0  0  0999 V2000
    6.0622    1.0000   -0.0000 O   0  0  0  0  0  0  0  0  0  0  0  0
    5.1962    1.5000   -0.0000 C   0  0  0  0  0  0  0  0  0  0  0  0
    5.1962    2.5000   -0.0000 N   0  0  0  0  0  0  0  0  0  0  0  0
    4.3301    1.0000   -0.0000 C   0  0  0  0  0  0  0  0  0  0  0  0
    6.0622    3.0000   -0.0000 C   0  0  0  0  0  0  0  0  0  0  0  0
    4.3301    3.0000   -0.0000 C   0  0  0  0  0  0  0  0  0  0  0  0
    3.4641    1.5000   -0.0000 C   0  0  0  0  0  0  0  0  0  0  0  0
    4.3301    0.0000   -0.0000 C   0  0  0  0  0  0  0  0  0  0  0  0
    6.0622    4.0000   -0.0000 C   0  0  0  0  0  0  0  0  0  0  0  0
    4.3301    4.0000   -0.0000 C   0  0  0  0  0  0  0  0  0  0  0  0
    2.5981    1.0000   -0.0000 C   0  0  0  0  0  0  0  0  0  0  0  0
    3.4641   -0.5000   -0.0000 C   0  0  0  0  0  0  0  0  0  0  0  0
    5.1962    4.5000   -0.0000 C   0  0  0  0  0  0  0  0  0  0  0  0
    2.5981   -0.0000   -0.0000 C   0  0  0  0  0  0  0  0  0  0  0  0
    5.1962    5.5000   -0.0000 N   0  0  0  0  0  0  0  0  0  0  0  0
    1.7321   -0.5000   -0.0000 N   0  0  0  0  0  0  0  0  0  0  0  0
    6.0622    6.0000   -0.0000 C   0  0  0  0  0  0  0  0  0  0  0  0
    4.3301    6.0000   -0.0000 C   0  0  0  0  0  0  0  0  0  0  0  0
    0.8660   -0.0000   -0.0000 C   0  0  0  0  0  0  0  0  0  0  0  0
    6.0622    7.0000   -0.0000 C   0  0  0  0  0  0  0  0  0  0  0  0
    4.3301    7.0000   -0.0000 C   0  0  0  0  0  0  0  0  0  0  0  0
    0.8660    1.0000   -0.0000 O   0  0  0  0  0  0  0  0  0  0  0  0
    0.0000   -0.5000   -0.0000 C   0  0  0  0  0  0  0  0  0  0  0  0
    5.1962    7.5000   -0.0000 C   0  0  0  0  0  0  0  0  0  0  0  0
    6.9282    7.5000   -0.0000 C   0  0  0  0  0  0  0  0  0  0  0  0
    3.4641    7.5000   -0.0000 C   0  0  0  0  0  0  0  0  0  0  0  0
   -1.0000   -0.5000   -0.0000 C   0  0  0  0  0  0  0  0  0  0  0  0
   -0.5000   -1.3660   -0.0000 C   0  0  0  0  0  0  0  0  0  0  0  0
   -1.1045    0.4945   -0.0000 C   0  0  0  0  0  0  0  0  0  0  0  0
   -1.9135   -0.9067   -0.0000 C   0  0  0  0  0  0  0  0  0  0  0  0
   -2.0827    0.7024   -0.0000 O   0  0  0  0  0  0  0  0  0  0  0  0
   -2.5827   -0.1636   -0.0000 C   0  0  0  0  0  0  0  0  0  0  0  0
  1  2  2  0  0  0  0
  2  3  1  0  0  0  0
  2  4  1  0  0  0  0
  3  5  1  0  0  0  0
  3  6  1  0  0  0  0
  4  7  2  0  0  0  0
  4  8  1  0  0  0  0
  5  9  1  0  0  0  0
  6 10  1  0  0  0  0
  7 11  1  0  0  0  0
  8 12  2  0  0  0  0
  9 13  1  0  0  0  0
 11 14  2  0  0  0  0
 13 15  1  0  0  0  0
 14 16  1  0  0  0  0
 15 17  1  0  0  0  0
 15 18  1  0  0  0  0
 16 19  1  0  0  0  0
 20 17  1  0  0  0  0
 21 18  1  0  0  0  0
 19 22  2  0  0  0  0
 23 19  1  1  0  0  0
 20 24  1  0  0  0  0
 20 25  1  6  0  0  0
 21 26  1  6  0  0  0
 27 23  1  0  0  0  0
 23 28  1  0  0  0  0
 27 29  1  6  0  0  0
 27 30  1  0  0  0  0
 29 31  1  0  0  0  0
 30 32  1  0  0  0  0
 10 13  1  0  0  0  0
 12 14  1  0  0  0  0
 21 24  1  0  0  0  0
 27 28  1  0  0  0  0
 31 32  1  0  0  0  0
M  END
>  <Molecule Name>
EN300-43207_EN300-136889

$$$$
EN300-7460002_EN300-45418
Actelion Java MolfileCreator 1.0

 34 37  0  0  0  0  0  0  0  0999 V2000
    9.5263    1.0000   -0.0000 Br  0  0  0  0  0  0  0  0  0  0  0  0
    9.5263    0.0000   -0.0000 C   0  0  0  0  0  0  0  0  0  0  0  0
    8.6603   -0.5000   -0.0000 C   0  0  0  0  0  0  0  0  0  0  0  0
   10.3923   -0.5000   -0.0000 C   0  0  0  0  0  0  0  0  0  0  0  0
    8.6603   -1.5000   -0.0000 C   0  0  0  0  0  0  0  0  0  0  0  0
    7.7942    0.0000   -0.0000 C   0  0  0  0  0  0  0  0  0  0  0  0
   10.3923   -1.5000   -0.0000 C   0  0  0  0  0  0  0  0  0  0  0  0
    9.5263   -2.0000   -0.0000 C   0  0  0  0  0  0  0  0  0  0  0  0
    7.7942    1.0000   -0.0000 C   0  0  0  0  0  0  0  0  0  0  0  0
    6.9282   -0.5000   -0.0000 C   0  0  0  0  0  0  0  0  0  0  0  0
   11.2583   -2.0000   -0.0000 Cl  0  0  0  0  0  0  0  0  0  0  0  0
    6.9282    1.5000   -0.0000 C   0  0  0  0  0  0  0  0  0  0  0  0
    6.0622    0.0000   -0.0000 C   0  0  0  0  0  0  0  0  0  0  0  0
    6.0622    1.0000   -0.0000 N   0  0  0  0  0  0  0  0  0  0  0  0
    5.1962    1.5000   -0.0000 C   0  0  0  0  0  0  0  0  0  0  0  0
    5.1962    2.5000   -0.0000 O   0  0  0  0  0  0  0  0  0  0  0  0
    4.3301    1.0000   -0.0000 C   0  0  0  0  0  0  0  0  0  0  0  0
    3.4641    1.5000   -0.0000 C   0  0  0  0  0  0  0  0  0  0  0  0
    4.3301    0.0000   -0.0000 C   0  0  0  0  0  0  0  0  0  0  0  0
    2.5981    1.0000   -0.0000 C   0  0  0  0  0  0  0  0  0  0  0  0
    3.4641   -0.5000   -0.0000 C   0  0  0  0  0  0  0  0  0  0  0  0
    2.5981   -0.0000   -0.0000 C   0  0  0  0  0  0  0  0  0  0  0  0
    1.7321   -0.5000   -0.0000 N   0  0  0  0  0  0  0  0  0  0  0  0
    0.8660   -0.0000   -0.0000 C   0  0  0  0  0  0  0  0  0  0  0  0
    0.8660    1.0000   -0.0000 O   0  0  0  0  0  0  0  0  0  0  0  0
    0.0000   -0.5000   -0.0000 C   0  0  0  0  0  0  0  0  0  0  0  0
   -0.8660    0.0000   -0.0000 C   0  0  0  0  0  0  0  0  0  0  0  0
   -0.0000   -1.5000   -0.0000 C   0  0  0  0  0  0  0  0  0  0  0  0
   -1.7321   -0.5000   -0.0000 C   0  0  0  0  0  0  0  0  0  0  0  0
   -0.8660   -2.0000   -0.0000 C   0  0  0  0  0  0  0  0  0  0  0  0
   -1.7321   -1.5000   -0.0000 C   0  0  0  0  0  0  0  0  0  0  0  0
   -2.5981    0.0000   -0.0000 C   0  0  0  0  0  0  0  0  0  0  0  0
   -0.8660   -3.0000   -0.0000 C   0  0  0  0  0  0  0  0  0  0  0  0
   -2.5981   -2.0000   -0.0000 F   0  0  0  0  0  0  0  0  0  0  0  0
  1  2  1  0  0  0  0
  2  3  2  0  0  0  0
  2  4  1  0  0  0  0
  3  5  1  0  0  0  0
  3  6  1  0  0  0  0
  4  7  2  0  0  0  0
  5  8  2  0  0  0  0
  6  9  1  0  0  0  0
  6 10  1  0  0  0  0
  7 11  1  0  0  0  0
  9 12  1  0  0  0  0
 10 13  1  0  0  0  0
 12 14  1  0  0  0  0
 14 15  1  0  0  0  0
 15 16  2  0  0  0  0
 15 17  1  0  0  0  0
 17 18  2  0  0  0  0
 17 19  1  0  0  0  0
 18 20  1  0  0  0  0
 19 21  2  0  0  0  0
 20 22  2  0  0  0  0
 22 23  1  0  0  0  0
 23 24  1  0  0  0  0
 24 25  2  0  0  0  0
 24 26  1  0  0  0  0
 26 27  2  0  0  0  0
 26 28  1  0  0  0  0
 27 29  1  0  0  0  0
 28 30  2  0  0  0  0
 29 31  2  0  0  0  0
 29 32  1  0  0  0  0
 30 33  1  0  0  0  0
 31 34  1  0  0  0  0
  7  8  1  0  0  0  0
 13 14  1  0  0  0  0
 21 22  1  0  0  0  0
 30 31  1  0  0  0  0
M  END
>  <Molecule Name>
EN300-7460002_EN300-45418

$$$$
EN300-264648_EN300-7433804
Actelion Java MolfileCreator 1.0

 31 34  0  0  1  0  0  0  0  0999 V2000
    5.3971    4.0980   -0.0000 F   0  0  0  0  0  0  0  0  0  0  0  0
    5.3971    2.5981   -0.0000 C   0  0  0  0  0  0  0  0  0  0  0  0
    4.0981    3.3480   -0.0000 F   0  0  0  0  0  0  0  0  0  0  0  0
    4.6471    1.2990   -0.0000 C   0  0  0  0  0  0  0  0  0  0  0  0
    6.8971    2.5981   -0.0000 C   0  0  0  0  0  0  0  0  0  0  0  0
    3.8971   -0.0000   -0.0000 C   0  0  0  0  0  0  0  0  0  0  0  0
    5.3971   -0.0000   -0.0000 C   0  0  0  0  0  0  0  0  0  0  0  0
    7.6471    1.2990   -0.0000 C   0  0  0  0  0  0  0  0  0  0  0  0
    2.5981   -0.7500   -0.0000 C   0  0  0  0  0  0  0  0  0  0  0  0
    6.8971   -0.0000   -0.0000 C   0  0  0  0  0  0  0  0  0  0  0  0
    2.5981   -2.2500   -0.0000 O   0  0  0  0  0  0  0  0  0  0  0  0
    1.2990   -0.0000   -0.0000 N   0  0  0  0  0  0  0  0  0  0  0  0
    0.0000   -0.7500   -0.0000 C   0  0  0  0  0  0  0  0  0  0  0  0
   -1.2990    0.0000   -0.0000 C   0  0  0  0  0  0  0  0  0  0  0  0
   -0.0000   -2.2500   -0.0000 C   0  0  0  0  0  0  0  0  0  0  0  0
   -2.5981   -0.7500   -0.0000 C   0  0  0  0  0  0  0  0  0  0  0  0
   -1.2990   -3.0000   -0.0000 C   0  0  0  0  0  0  0  0  0  0  0  0
   -2.5981   -2.2500   -0.0000 C   0  0  0  0  0  0  0  0  0  0  0  0
   -3.8971   -3.0000   -0.0000 C   0  0  0  0  0  0  0  0  0  0  0  0
   -5.1962   -2.2500   -0.0000 O   0  0  0  0  0  0  0  0  0  0  0  0
   -3.8971   -4.5000   -0.0000 N   0  0  0  0  0  0  0  0  0  0  0  0
   -5.1962   -5.2500   -0.0000 C   0  0  0  0  0  0  0  0  0  0  0  0
   -2.5981   -5.2500   -0.0000 C   0  0  0  0  0  0  0  0  0  0  0  0
   -5.1962   -6.7500   -0.0000 C   0  0  0  0  0  0  0  0  0  0  0  0
   -2.5981   -6.7500   -0.0000 C   0  0  0  0  0  0  0  0  0  0  0  0
   -3.8971   -7.5000   -0.0000 N   0  0  0  0  0  0  0  0  0  0  0  0
   -6.4952   -7.5000   -0.0000 C   0  0  0  0  0  0  0  0  0  0  0  0
   -1.2990   -7.5000   -0.0000 C   0  0  0  0  0  0  0  0  0  0  0  0
   -3.8971   -9.0000   -0.0000 C   0  0  0  0  0  0  0  0  0  0  0  0
   -5.1962   -9.7500   -0.0000 O   0  0  0  0  0  0  0  0  0  0  0  0
   -2.5981   -9.7500   -0.0000 C   0  0  0  0  0  0  0  0  0  0  0  0
  1  2  1  0  0  0  0
  2  3  1  0  0  0  0
  4  2  1  0  0  0  0
  2  5  1  0  0  0  0
  4  6  1  6  0  0  0
  7  4  1  0  0  0  0
  5  8  1  0  0  0  0
  6  9  1  6  0  0  0
  7 10  1  0  0  0  0
  9 11  2  0  0  0  0
  9 12  1  0  0  0  0
 12 13  1  0  0  0  0
 13 14  2  0  0  0  0
 13 15  1  0  0  0  0
 14 16  1  0  0  0  0
 15 17  2  0  0  0  0
 16 18  2  0  0  0  0
 18 19  1  0  0  0  0
 19 20  2  0  0  0  0
 19 21  1  0  0  0  0
 21 22  1  0  0  0  0
 21 23  1  0  0  0  0
 24 22  1  0  0  0  0
 25 23  1  0  0  0  0
 24 26  1  0  0  0  0
 24 27  1  1  0  0  0
 25 28  1  1  0  0  0
 26 29  1  0  0  0  0
 29 30  2  0  0  0  0
 29 31  1  0  0  0  0
  7  6  1  6  0  0  0
  8 10  1  0  0  0  0
 17 18  1  0  0  0  0
 25 26  1  0  0  0  0
M  END
>  <Molecule Name>
EN300-264648_EN300-7433804

$$$$
EN300-39870422_EN300-373553
Actelion Java MolfileCreator 1.0

 36 40  0  0  1  0  0  0  0  0999 V2000
    5.1962   -2.2500   -0.0000 O   0  0  0  0  0  0  0  0  0  0  0  0
    5.1962   -0.7500   -0.0000 C   0  0  0  0  0  0  0  0  0  0  0  0
    6.4952   -0.0000   -0.0000 N   0  0  0  0  0  0  0  0  0  0  0  0
    3.8971   -0.0000   -0.0000 C   0  0  0  0  0  0  0  0  0  0  0  0
    6.4952    1.5000   -0.0000 C   0  0  0  0  0  0  0  0  0  0  0  0
    2.5981   -0.7500   -0.0000 C   0  0  0  0  0  0  0  0  0  0  0  0
    3.8971    1.5000   -0.0000 C   0  0  0  0  0  0  0  0  0  0  0  0
    5.1962    2.2500   -0.0000 N   0  0  0  0  0  0  0  0  0  0  0  0
    7.7942    2.2500   -0.0000 C   0  0  0  0  0  0  0  0  0  0  0  0
    2.5981   -2.2500   -0.0000 O   0  0  0  0  0  0  0  0  0  0  0  0
    1.2990   -0.0000   -0.0000 N   0  0  0  0  0  0  0  0  0  0  0  0
    9.0933    1.5000   -0.0000 N   0  0  0  0  0  0  0  0  0  0  0  0
    7.7942    3.7500   -0.0000 C   0  0  0  0  0  0  0  0  0  0  0  0
    0.0000   -0.7500   -0.0000 C   0  0  0  0  0  0  0  0  0  0  0  0
   10.3923    2.2500   -0.0000 C   0  0  0  0  0  0  0  0  0  0  0  0
    9.0933    4.5000   -0.0000 C   0  0  0  0  0  0  0  0  0  0  0  0
   -1.2990    0.0000   -0.0000 C   0  0  0  0  0  0  0  0  0  0  0  0
   -0.0000   -2.2500   -0.0000 C   0  0  0  0  0  0  0  0  0  0  0  0
   10.3923    3.7500   -0.0000 N   0  0  0  0  0  0  0  0  0  0  0  0
   -2.5981   -0.7500   -0.0000 C   0  0  0  0  0  0  0  0  0  0  0  0
   -1.2990   -3.0000   -0.0000 C   0  0  0  0  0  0  0  0  0  0  0  0
   -2.5981   -2.2500   -0.0000 C   0  0  0  0  0  0  0  0  0  0  0  0
   -3.8971   -3.0000   -0.0000 C   0  0  0  0  0  0  0  0  0  0  0  0
   -5.1962   -2.2500   -0.0000 O   0  0  0  0  0  0  0  0  0  0  0  0
   -3.8971   -4.5000   -0.0000 N   0  0  0  0  0  0  0  0  0  0  0  0
   -5.1106   -5.3817   -0.0000 C   0  0  0  0  0  0  0  0  0  0  0  0
   -2.6836   -5.3817   -0.0000 C   0  0  0  0  0  0  0  0  0  0  0  0
   -4.6471   -6.8083   -0.0000 C   0  0  0  0  0  0  0  0  0  0  0  0
   -3.1471   -6.8083   -0.0000 C   0  0  0  0  0  0  0  0  0  0  0  0
   -6.1389   -6.6515   -0.0000 C   0  0  0  0  0  0  0  0  0  0  0  0
   -4.0370   -8.1786   -0.0000 C   0  0  0  0  0  0  0  0  0  0  0  0
   -7.0206   -7.8650   -0.0000 C   0  0  0  0  0  0  0  0  0  0  0  0
   -4.9187   -9.3921   -0.0000 C   0  0  0  0  0  0  0  0  0  0  0  0
   -6.4105   -9.2353   -0.0000 C   0  0  0  0  0  0  0  0  0  0  0  0
   -7.7808   -9.8454   -0.0000 O   0  0  0  0  0  0  0  0  0  0  0  0
   -6.5672  -10.7271   -0.0000 C   0  0  0  0  0  0  0  0  0  0  0  0
  1  2  2  0  0  0  0
  2  3  1  0  0  0  0
  2  4  1  0  0  0  0
  3  5  1  0  0  0  0
  4  6  1  0  0  0  0
  4  7  2  0  0  0  0
  5  8  2  0  0  0  0
  5  9  1  0  0  0  0
  6 10  2  0  0  0  0
  6 11  1  0  0  0  0
  9 12  2  0  0  0  0
  9 13  1  0  0  0  0
 11 14  1  0  0  0  0
 12 15  1  0  0  0  0
 13 16  2  0  0  0  0
 14 17  2  0  0  0  0
 14 18  1  0  0  0  0
 15 19  2  0  0  0  0
 17 20  1  0  0  0  0
 18 21  2  0  0  0  0
 20 22  2  0  0  0  0
 22 23  1  0  0  0  0
 23 24  2  0  0  0  0
 23 25  1  0  0  0  0
 25 26  1  0  0  0  0
 25 27  1  0  0  0  0
 28 26  1  1  0  0  0
 27 29  1  0  0  0  0
 28 30  1  0  0  0  0
 28 31  1  0  0  0  0
 30 32  1  0  0  0  0
 31 33  1  0  0  0  0
 34 32  1  0  0  0  0
 34 35  1  1  0  0  0
 34 36  1  0  0  0  0
  7  8  1  0  0  0  0
 16 19  1  0  0  0  0
 21 22  1  0  0  0  0
 28 29  1  0  0  0  0
 33 34  1  0  0  0  0
M  END
>  <Molecule Name>
EN300-39870422_EN300-373553

$$$$
EN300-264648_EN300-36133
Actelion Java MolfileCreator 1.0

 36 39  0  0  1  0  0  0  0  0999 V2000
    5.3563    1.9544   -0.0000 F   0  0  0  0  0  0  0  0  0  0  0  0
    5.7631    1.0409   -0.0000 C   0  0  0  0  0  0  0  0  0  0  0  0
    5.1753    0.2319   -0.0000 C   0  0  0  0  0  0  0  0  0  0  0  0
    6.7576    0.9364   -0.0000 C   0  0  0  0  0  0  0  0  0  0  0  0
    4.1808    0.3364   -0.0000 N   0  0  0  0  0  0  0  0  0  0  0  0
    5.5820   -0.6817   -0.0000 C   0  0  0  0  0  0  0  0  0  0  0  0
    7.1643    0.0228   -0.0000 C   0  0  0  0  0  0  0  0  0  0  0  0
    3.6808    1.2024   -0.0000 C   0  0  0  0  0  0  0  0  0  0  0  0
    3.5116   -0.4067   -0.0000 C   0  0  0  0  0  0  0  0  0  0  0  0
    6.5765   -0.7862   -0.0000 C   0  0  0  0  0  0  0  0  0  0  0  0
    8.1588   -0.0817   -0.0000 F   0  0  0  0  0  0  0  0  0  0  0  0
    4.0875    2.1160   -0.0000 O   0  0  0  0  0  0  0  0  0  0  0  0
    2.7026    0.9945   -0.0000 C   0  0  0  0  0  0  0  0  0  0  0  0
    2.5981   -0.0000   -0.0000 C   0  0  0  0  0  0  0  0  0  0  0  0
    1.7321   -0.5000   -0.0000 C   0  0  0  0  0  0  0  0  0  0  0  0
    1.7321   -1.5000   -0.0000 O   0  0  0  0  0  0  0  0  0  0  0  0
    0.8660   -0.0000   -0.0000 N   0  0  0  0  0  0  0  0  0  0  0  0
    0.0000   -0.5000   -0.0000 C   0  0  0  0  0  0  0  0  0  0  0  0
   -0.8660    0.0000   -0.0000 C   0  0  0  0  0  0  0  0  0  0  0  0
   -0.0000   -1.5000   -0.0000 C   0  0  0  0  0  0  0  0  0  0  0  0
   -1.7321   -0.5000   -0.0000 C   0  0  0  0  0  0  0  0  0  0  0  0
   -0.8660   -2.0000   -0.0000 C   0  0  0  0  0  0  0  0  0  0  0  0
   -1.7321   -1.5000   -0.0000 C   0  0  0  0  0  0  0  0  0  0  0  0
   -2.5981   -2.0000   -0.0000 C   0  0  0  0  0  0  0  0  0  0  0  0
   -3.4641   -1.5000   -0.0000 O   0  0  0  0  0  0  0  0  0  0  0  0
   -2.5981   -3.0000   -0.0000 N   0  0  0  0  0  0  0  0  0  0  0  0
   -3.4641   -3.5000   -0.0000 C   0  0  0  0  0  0  0  0  0  0  0  0
   -1.7321   -3.5000   -0.0000 C   0  0  0  0  0  0  0  0  0  0  0  0
   -3.4641   -4.5000   -0.0000 C   0  0  0  0  0  0  0  0  0  0  0  0
   -1.7321   -4.5000   -0.0000 C   0  0  0  0  0  0  0  0  0  0  0  0
   -2.5981   -5.0000   -0.0000 N   0  0  0  0  0  0  0  0  0  0  0  0
   -4.3301   -5.0000   -0.0000 C   0  0  0  0  0  0  0  0  0  0  0  0
   -0.8660   -5.0000   -0.0000 C   0  0  0  0  0  0  0  0  0  0  0  0
   -2.5981   -6.0000   -0.0000 C   0  0  0  0  0  0  0  0  0  0  0  0
   -3.4641   -6.5000   -0.0000 O   0  0  0  0  0  0  0  0  0  0  0  0
   -1.7321   -6.5000   -0.0000 C   0  0  0  0  0  0  0  0  0  0  0  0
  1  2  1  0  0  0  0
  2  3  2  0  0  0  0
  2  4  1  0  0  0  0
  3  5  1  0  0  0  0
  3  6  1  0  0  0  0
  4  7  2  0  0  0  0
  5  8  1  0  0  0  0
  5  9  1  0  0  0  0
  6 10  2  0  0  0  0
  7 11  1  0  0  0  0
  8 12  2  0  0  0  0
  8 13  1  0  0  0  0
 14  9  1  0  0  0  0
 14 15  1  1  0  0  0
 15 16  2  0  0  0  0
 15 17  1  0  0  0  0
 17 18  1  0  0  0  0
 18 19  2  0  0  0  0
 18 20  1  0  0  0  0
 19 21  1  0  0  0  0
 20 22  2  0  0  0  0
 21 23  2  0  0  0  0
 23 24  1  0  0  0  0
 24 25  2  0  0  0  0
 24 26  1  0  0  0  0
 26 27  1  0  0  0  0
 26 28  1  0  0  0  0
 29 27  1  0  0  0  0
 30 28  1  0  0  0  0
 29 31  1  0  0  0  0
 29 32  1  1  0  0  0
 30 33  1  1  0  0  0
 31 34  1  0  0  0  0
 34 35  2  0  0  0  0
 34 36  1  0  0  0  0
  7 10  1  0  0  0  0
 13 14  1  0  0  0  0
 22 23  1  0  0  0  0
 30 31  1  0  0  0  0
M  END
>  <Molecule Name>
EN300-264648_EN300-36133

$$$$
EN300-239138_EN300-24805758
Actelion Java MolfileCreator 1.0

 32 35  0  0  0  0  0  0  0  0999 V2000
    1.7321    1.5000   -0.0000 Cl  0  0  0  0  0  0  0  0  0  0  0  0
    2.5981    1.0000   -0.0000 C   0  0  0  0  0  0  0  0  0  0  0  0
    2.5981   -0.0000   -0.0000 C   0  0  0  0  0  0  0  0  0  0  0  0
    3.4641    1.5000   -0.0000 C   0  0  0  0  0  0  0  0  0  0  0  0
    3.4641   -0.5000   -0.0000 C   0  0  0  0  0  0  0  0  0  0  0  0
    1.7321   -0.5000   -0.0000 C   0  0  0  0  0  0  0  0  0  0  0  0
    4.3301    1.0000   -0.0000 C   0  0  0  0  0  0  0  0  0  0  0  0
    3.4641   -1.5000   -0.0000 O   0  0  0  0  0  0  0  0  0  0  0  0
    4.3301   -0.0000   -0.0000 C   0  0  0  0  0  0  0  0  0  0  0  0
    1.7321   -1.5000   -0.0000 O   0  0  0  0  0  0  0  0  0  0  0  0
    0.8660   -0.0000   -0.0000 N   0  0  0  0  0  0  0  0  0  0  0  0
    5.1962    1.5000   -0.0000 Cl  0  0  0  0  0  0  0  0  0  0  0  0
    4.3301   -2.0000   -0.0000 C   0  0  0  0  0  0  0  0  0  0  0  0
    0.0000   -0.5000   -0.0000 C   0  0  0  0  0  0  0  0  0  0  0  0
   -0.8660    0.0000   -0.0000 C   0  0  0  0  0  0  0  0  0  0  0  0
   -0.0000   -1.5000   -0.0000 C   0  0  0  0  0  0  0  0  0  0  0  0
   -1.7321   -0.5000   -0.0000 C   0  0  0  0  0  0  0  0  0  0  0  0
   -0.8660   -2.0000   -0.0000 C   0  0  0  0  0  0  0  0  0  0  0  0
   -1.7321   -1.5000   -0.0000 C   0  0  0  0  0  0  0  0  0  0  0  0
   -2.5981   -2.0000   -0.0000 C   0  0  0  0  0  0  0  0  0  0  0  0
   -3.4641   -1.5000   -0.0000 O   0  0  0  0  0  0  0  0  0  0  0  0
   -2.5981   -3.0000   -0.0000 N   0  0  0  0  0  0  0  0  0  0  0  0
   -3.4641   -3.5000   -0.0000 C   0  0  0  0  0  0  0  0  0  0  0  0
   -1.7321   -3.5000   -0.0000 C   0  0  0  0  0  0  0  0  0  0  0  0
   -4.3301   -3.0000   -0.0000 N   0  0  0  0  0  0  0  0  0  0  0  0
   -3.4641   -4.5000   -0.0000 C   0  0  0  0  0  0  0  0  0  0  0  0
   -1.7321   -4.5000   -0.0000 C   0  0  0  0  0  0  0  0  0  0  0  0
   -5.1962   -3.5000   -0.0000 C   0  0  0  0  0  0  0  0  0  0  0  0
   -4.3301   -5.0000   -0.0000 C   0  0  0  0  0  0  0  0  0  0  0  0
   -2.5981   -5.0000   -0.0000 C   0  0  0  0  0  0  0  0  0  0  0  0
   -5.1962   -4.5000   -0.0000 C   0  0  0  0  0  0  0  0  0  0  0  0
   -4.3301   -6.0000   -0.0000 C   0  0  0  0  0  0  0  0  0  0  0  0
  1  2  1  0  0  0  0
  2  3  2  0  0  0  0
  2  4  1  0  0  0  0
  3  5  1  0  0  0  0
  3  6  1  0  0  0  0
  4  7  2  0  0  0  0
  5  8  1  0  0  0  0
  5  9  2  0  0  0  0
  6 10  2  0  0  0  0
  6 11  1  0  0  0  0
  7 12  1  0  0  0  0
  8 13  1  0  0  0  0
 11 14  1  0  0  0  0
 14 15  2  0  0  0  0
 14 16  1  0  0  0  0
 15 17  1  0  0  0  0
 16 18  2  0  0  0  0
 17 19  2  0  0  0  0
 19 20  1  0  0  0  0
 20 21  2  0  0  0  0
 20 22  1  0  0  0  0
 22 23  1  0  0  0  0
 22 24  1  0  0  0  0
 23 25  2  0  0  0  0
 23 26  1  0  0  0  0
 24 27  1  0  0  0  0
 25 28  1  0  0  0  0
 26 29  2  0  0  0  0
 26 30  1  0  0  0  0
 28 31  2  0  0  0  0
 29 32  1  0  0  0  0
  7  9  1  0  0  0  0
 18 19  1  0  0  0  0
 27 30  1  0  0  0  0
 29 31  1  0  0  0  0
M  END
>  <Molecule Name>
EN300-239138_EN300-24805758

$$$$
EN300-39870422_EN300-28564
Actelion Java MolfileCreator 1.0

 32 35  0  0  1  0  0  0  0  0999 V2000
    9.0933    1.5000   -0.0000 S   0  0  0  0  0  0  0  0  0  0  0  0
    7.7942    2.2500   -0.0000 C   0  0  0  0  0  0  0  0  0  0  0  0
    7.7942    3.7500   -0.0000 N   0  0  0  0  0  0  0  0  0  0  0  0
    6.4952    1.5000   -0.0000 C   0  0  0  0  0  0  0  0  0  0  0  0
    5.1962    2.2500   -0.0000 C   0  0  0  0  0  0  0  0  0  0  0  0
    6.4952    0.0000   -0.0000 C   0  0  0  0  0  0  0  0  0  0  0  0
    3.8971    1.5000   -0.0000 C   0  0  0  0  0  0  0  0  0  0  0  0
    5.1962   -0.7500   -0.0000 C   0  0  0  0  0  0  0  0  0  0  0  0
    3.8971   -0.0000   -0.0000 C   0  0  0  0  0  0  0  0  0  0  0  0
    2.5981   -0.7500   -0.0000 C   0  0  0  0  0  0  0  0  0  0  0  0
    2.5981   -2.2500   -0.0000 O   0  0  0  0  0  0  0  0  0  0  0  0
    1.2990   -0.0000   -0.0000 N   0  0  0  0  0  0  0  0  0  0  0  0
    0.0000   -0.7500   -0.0000 C   0  0  0  0  0  0  0  0  0  0  0  0
   -1.2990    0.0000   -0.0000 C   0  0  0  0  0  0  0  0  0  0  0  0
   -0.0000   -2.2500   -0.0000 C   0  0  0  0  0  0  0  0  0  0  0  0
   -2.5981   -0.7500   -0.0000 C   0  0  0  0  0  0  0  0  0  0  0  0
   -1.2990   -3.0000   -0.0000 C   0  0  0  0  0  0  0  0  0  0  0  0
   -2.5981   -2.2500   -0.0000 C   0  0  0  0  0  0  0  0  0  0  0  0
   -3.8971   -3.0000   -0.0000 C   0  0  0  0  0  0  0  0  0  0  0  0
   -5.1962   -2.2500   -0.0000 O   0  0  0  0  0  0  0  0  0  0  0  0
   -3.8971   -4.5000   -0.0000 N   0  0  0  0  0  0  0  0  0  0  0  0
   -5.1106   -5.3817   -0.0000 C   0  0  0  0  0  0  0  0  0  0  0  0
   -2.6836   -5.3817   -0.0000 C   0  0  0  0  0  0  0  0  0  0  0  0
   -4.6471   -6.8083   -0.0000 C   0  0  0  0  0  0  0  0  0  0  0  0
   -3.1471   -6.8083   -0.0000 C   0  0  0  0  0  0  0  0  0  0  0  0
   -6.1389   -6.6515   -0.0000 C   0  0  0  0  0  0  0  0  0  0  0  0
   -4.0370   -8.1786   -0.0000 C   0  0  0  0  0  0  0  0  0  0  0  0
   -7.0206   -7.8650   -0.0000 C   0  0  0  0  0  0  0  0  0  0  0  0
   -4.9187   -9.3921   -0.0000 C   0  0  0  0  0  0  0  0  0  0  0  0
   -6.4105   -9.2353   -0.0000 C   0  0  0  0  0  0  0  0  0  0  0  0
   -7.7808   -9.8454   -0.0000 O   0  0  0  0  0  0  0  0  0  0  0  0
   -6.5672  -10.7271   -0.0000 C   0  0  0  0  0  0  0  0  0  0  0  0
  1  2  2  0  0  0  0
  2  3  1  0  0  0  0
  2  4  1  0  0  0  0
  4  5  2  0  0  0  0
  4  6  1  0  0  0  0
  5  7  1  0  0  0  0
  6  8  2  0  0  0  0
  7  9  2  0  0  0  0
  9 10  1  0  0  0  0
 10 11  2  0  0  0  0
 10 12  1  0  0  0  0
 12 13  1  0  0  0  0
 13 14  2  0  0  0  0
 13 15  1  0  0  0  0
 14 16  1  0  0  0  0
 15 17  2  0  0  0  0
 16 18  2  0  0  0  0
 18 19  1  0  0  0  0
 19 20  2  0  0  0  0
 19 21  1  0  0  0  0
 21 22  1  0  0  0  0
 21 23  1  0  0  0  0
 24 22  1  1  0  0  0
 23 25  1  0  0  0  0
 24 26  1  0  0  0  0
 24 27  1  0  0  0  0
 26 28  1  0  0  0  0
 27 29  1  0  0  0  0
 30 28  1  0  0  0  0
 30 31  1  1  0  0  0
 30 32  1  0  0  0  0
  8  9  1  0  0  0  0
 17 18  1  0  0  0  0
 24 25  1  0  0  0  0
 29 30  1  0  0  0  0
M  END
>  <Molecule Name>
EN300-39870422_EN300-28564

$$$$
EN300-172748_EN300-254829
Actelion Java MolfileCreator 1.0

 35 39  0  0  0  0  0  0  0  0999 V2000
    6.0622    1.0000   -0.0000 O   0  0  0  0  0  0  0  0  0  0  0  0
    5.1962    1.5000   -0.0000 C   0  0  0  0  0  0  0  0  0  0  0  0
    5.1962    2.5000   -0.0000 N   0  0  0  0  0  0  0  0  0  0  0  0
    4.3301    1.0000   -0.0000 C   0  0  0  0  0  0  0  0  0  0  0  0
    6.0622    3.0000   -0.0000 C   0  0  0  0  0  0  0  0  0  0  0  0
    4.3301    3.0000   -0.0000 C   0  0  0  0  0  0  0  0  0  0  0  0
    3.4641    1.5000   -0.0000 C   0  0  0  0  0  0  0  0  0  0  0  0
    4.3301    0.0000   -0.0000 C   0  0  0  0  0  0  0  0  0  0  0  0
    6.0622    4.0000   -0.0000 C   0  0  0  0  0  0  0  0  0  0  0  0
    6.9282    2.5000   -0.0000 C   0  0  0  0  0  0  0  0  0  0  0  0
    4.3301    4.0000   -0.0000 C   0  0  0  0  0  0  0  0  0  0  0  0
    2.5981    1.0000   -0.0000 C   0  0  0  0  0  0  0  0  0  0  0  0
    3.4641   -0.5000   -0.0000 C   0  0  0  0  0  0  0  0  0  0  0  0
    5.1962    4.5000   -0.0000 O   0  0  0  0  0  0  0  0  0  0  0  0
    6.9282    4.5000   -0.0000 C   0  0  0  0  0  0  0  0  0  0  0  0
    7.7942    3.0000   -0.0000 C   0  0  0  0  0  0  0  0  0  0  0  0
    2.5981   -0.0000   -0.0000 C   0  0  0  0  0  0  0  0  0  0  0  0
    7.7942    4.0000   -0.0000 C   0  0  0  0  0  0  0  0  0  0  0  0
    8.6603    2.5000   -0.0000 C   0  0  0  0  0  0  0  0  0  0  0  0
    1.7321   -0.5000   -0.0000 N   0  0  0  0  0  0  0  0  0  0  0  0
    9.5263    2.0000   -0.0000 C   0  0  0  0  0  0  0  0  0  0  0  0
    0.8660   -0.0000   -0.0000 C   0  0  0  0  0  0  0  0  0  0  0  0
    0.8660    1.0000   -0.0000 O   0  0  0  0  0  0  0  0  0  0  0  0
    0.0000   -0.5000   -0.0000 C   0  0  0  0  0  0  0  0  0  0  0  0
   -0.9135   -0.0933   -0.0000 N   0  0  0  0  0  0  0  0  0  0  0  0
   -0.1045   -1.4945   -0.0000 C   0  0  0  0  0  0  0  0  0  0  0  0
   -1.5827   -0.8364   -0.0000 N   0  0  0  0  0  0  0  0  0  0  0  0
   -1.0827   -1.7024   -0.0000 N   0  0  0  0  0  0  0  0  0  0  0  0
   -1.4894   -2.6160   -0.0000 C   0  0  0  0  0  0  0  0  0  0  0  0
   -2.4839   -2.7205   -0.0000 C   0  0  0  0  0  0  0  0  0  0  0  0
   -0.9016   -3.4250   -0.0000 C   0  0  0  0  0  0  0  0  0  0  0  0
   -2.8907   -3.6341   -0.0000 C   0  0  0  0  0  0  0  0  0  0  0  0
   -3.0717   -1.9115   -0.0000 C   0  0  0  0  0  0  0  0  0  0  0  0
   -1.3084   -4.3385   -0.0000 C   0  0  0  0  0  0  0  0  0  0  0  0
   -2.3029   -4.4431   -0.0000 C   0  0  0  0  0  0  0  0  0  0  0  0
  1  2  2  0  0  0  0
  2  3  1  0  0  0  0
  2  4  1  0  0  0  0
  3  5  1  0  0  0  0
  3  6  1  0  0  0  0
  4  7  2  0  0  0  0
  4  8  1  0  0  0  0
  5  9  2  0  0  0  0
  5 10  1  0  0  0  0
  6 11  1  0  0  0  0
  7 12  1  0  0  0  0
  8 13  2  0  0  0  0
  9 14  1  0  0  0  0
  9 15  1  0  0  0  0
 10 16  2  0  0  0  0
 12 17  2  0  0  0  0
 15 18  2  0  0  0  0
 16 19  1  0  0  0  0
 17 20  1  0  0  0  0
 19 21  3  0  0  0  0
 20 22  1  0  0  0  0
 22 23  2  0  0  0  0
 22 24  1  0  0  0  0
 24 25  1  0  0  0  0
 24 26  2  0  0  0  0
 25 27  2  0  0  0  0
 26 28  1  0  0  0  0
 28 29  1  0  0  0  0
 29 30  2  0  0  0  0
 29 31  1  0  0  0  0
 30 32  1  0  0  0  0
 30 33  1  0  0  0  0
 31 34  2  0  0  0  0
 32 35  2  0  0  0  0
 11 14  1  0  0  0  0
 13 17  1  0  0  0  0
 16 18  1  0  0  0  0
 27 28  1  0  0  0  0
 34 35  1  0  0  0  0
M  END
>  <Molecule Name>
EN300-172748_EN300-254829

$$$$
EN300-172748_EN300-106796
Actelion Java MolfileCreator 1.0

 31 34  0  0  0  0  0  0  0  0999 V2000
    5.1962   -0.5000   -0.0000 F   0  0  0  0  0  0  0  0  0  0  0  0
    4.3301   -0.0000   -0.0000 C   0  0  0  0  0  0  0  0  0  0  0  0
    4.3301    1.0000   -0.0000 C   0  0  0  0  0  0  0  0  0  0  0  0
    3.4641   -0.5000   -0.0000 C   0  0  0  0  0  0  0  0  0  0  0  0
    5.1962    1.5000   -0.0000 O   0  0  0  0  0  0  0  0  0  0  0  0
    3.4641    1.5000   -0.0000 N   0  0  0  0  0  0  0  0  0  0  0  0
    2.5981   -0.0000   -0.0000 C   0  0  0  0  0  0  0  0  0  0  0  0
    2.5981    1.0000   -0.0000 C   0  0  0  0  0  0  0  0  0  0  0  0
    1.7321   -0.5000   -0.0000 C   0  0  0  0  0  0  0  0  0  0  0  0
    1.7321   -1.5000   -0.0000 O   0  0  0  0  0  0  0  0  0  0  0  0
    0.8660   -0.0000   -0.0000 N   0  0  0  0  0  0  0  0  0  0  0  0
    0.0000   -0.5000   -0.0000 C   0  0  0  0  0  0  0  0  0  0  0  0
   -0.8660    0.0000   -0.0000 C   0  0  0  0  0  0  0  0  0  0  0  0
   -0.0000   -1.5000   -0.0000 C   0  0  0  0  0  0  0  0  0  0  0  0
   -1.7321   -0.5000   -0.0000 C   0  0  0  0  0  0  0  0  0  0  0  0
   -0.8660   -2.0000   -0.0000 C   0  0  0  0  0  0  0  0  0  0  0  0
   -1.7321   -1.5000   -0.0000 C   0  0  0  0  0  0  0  0  0  0  0  0
   -2.5981   -2.0000   -0.0000 C   0  0  0  0  0  0  0  0  0  0  0  0
   -3.4641   -1.5000   -0.0000 O   0  0  0  0  0  0  0  0  0  0  0  0
   -2.5981   -3.0000   -0.0000 N   0  0  0  0  0  0  0  0  0  0  0  0
   -3.4641   -3.5000   -0.0000 C   0  0  0  0  0  0  0  0  0  0  0  0
   -1.7321   -3.5000   -0.0000 C   0  0  0  0  0  0  0  0  0  0  0  0
   -3.4641   -4.5000   -0.0000 C   0  0  0  0  0  0  0  0  0  0  0  0
   -4.3301   -3.0000   -0.0000 C   0  0  0  0  0  0  0  0  0  0  0  0
   -1.7321   -4.5000   -0.0000 C   0  0  0  0  0  0  0  0  0  0  0  0
   -2.5981   -5.0000   -0.0000 O   0  0  0  0  0  0  0  0  0  0  0  0
   -4.3301   -5.0000   -0.0000 C   0  0  0  0  0  0  0  0  0  0  0  0
   -5.1962   -3.5000   -0.0000 C   0  0  0  0  0  0  0  0  0  0  0  0
   -5.1962   -4.5000   -0.0000 C   0  0  0  0  0  0  0  0  0  0  0  0
   -6.0622   -3.0000   -0.0000 C   0  0  0  0  0  0  0  0  0  0  0  0
   -6.9282   -2.5000   -0.0000 C   0  0  0  0  0  0  0  0  0  0  0  0
  1  2  1  0  0  0  0
  2  3  2  0  0  0  0
  2  4  1  0  0  0  0
  3  5  1  0  0  0  0
  3  6  1  0  0  0  0
  4  7  2  0  0  0  0
  6  8  2  0  0  0  0
  7  9  1  0  0  0  0
  9 10  2  0  0  0  0
  9 11  1  0  0  0  0
 11 12  1  0  0  0  0
 12 13  2  0  0  0  0
 12 14  1  0  0  0  0
 13 15  1  0  0  0  0
 14 16  2  0  0  0  0
 15 17  2  0  0  0  0
 17 18  1  0  0  0  0
 18 19  2  0  0  0  0
 18 20  1  0  0  0  0
 20 21  1  0  0  0  0
 20 22  1  0  0  0  0
 21 23  2  0  0  0  0
 21 24  1  0  0  0  0
 22 25  1  0  0  0  0
 23 26  1  0  0  0  0
 23 27  1  0  0  0  0
 24 28  2  0  0  0  0
 27 29  2  0  0  0  0
 28 30  1  0  0  0  0
 30 31  3  0  0  0  0
  7  8  1  0  0  0  0
 16 17  1  0  0  0  0
 25 26  1  0  0  0  0
 28 29  1  0  0  0  0
M  END
>  <Molecule Name>
EN300-172748_EN300-106796

$$$$
EN300-6994596_EN300-72575
Actelion Java MolfileCreator 1.0

 35 40  0  0  0  0  0  0  0  0999 V2000
    9.0513    0.8114   -0.0000 S   0  0  0  0  0  0  0  0  0  0  0  0
    8.2742    1.4407   -0.0000 C   0  0  0  0  0  0  0  0  0  0  0  0
    8.4220    0.0343   -0.0000 C   0  0  0  0  0  0  0  0  0  0  0  0
    7.6449    0.6636   -0.0000 C   0  0  0  0  0  0  0  0  0  0  0  0
    6.9757    1.4067   -0.0000 C   0  0  0  0  0  0  0  0  0  0  0  0
    7.1449   -0.2024   -0.0000 C   0  0  0  0  0  0  0  0  0  0  0  0
    6.0622    1.0000   -0.0000 N   0  0  0  0  0  0  0  0  0  0  0  0
    6.1667    0.0055   -0.0000 C   0  0  0  0  0  0  0  0  0  0  0  0
    5.1962    1.5000   -0.0000 C   0  0  0  0  0  0  0  0  0  0  0  0
    5.1962    2.5000   -0.0000 O   0  0  0  0  0  0  0  0  0  0  0  0
    4.3301    1.0000   -0.0000 C   0  0  0  0  0  0  0  0  0  0  0  0
    3.4641    1.5000   -0.0000 C   0  0  0  0  0  0  0  0  0  0  0  0
    4.3301    0.0000   -0.0000 C   0  0  0  0  0  0  0  0  0  0  0  0
    2.5981    1.0000   -0.0000 C   0  0  0  0  0  0  0  0  0  0  0  0
    3.4641   -0.5000   -0.0000 C   0  0  0  0  0  0  0  0  0  0  0  0
    2.5981   -0.0000   -0.0000 C   0  0  0  0  0  0  0  0  0  0  0  0
    1.7321   -0.5000   -0.0000 N   0  0  0  0  0  0  0  0  0  0  0  0
    0.8660   -0.0000   -0.0000 C   0  0  0  0  0  0  0  0  0  0  0  0
    0.8660    1.0000   -0.0000 O   0  0  0  0  0  0  0  0  0  0  0  0
    0.0000   -0.5000   -0.0000 C   0  0  0  0  0  0  0  0  0  0  0  0
   -0.9135   -0.0933   -0.0000 N   0  0  0  0  0  0  0  0  0  0  0  0
   -0.1045   -1.4945   -0.0000 C   0  0  0  0  0  0  0  0  0  0  0  0
   -1.5827   -0.8364   -0.0000 N   0  0  0  0  0  0  0  0  0  0  0  0
   -1.0827   -1.7024   -0.0000 C   0  0  0  0  0  0  0  0  0  0  0  0
    0.5646   -2.2377   -0.0000 C   0  0  0  0  0  0  0  0  0  0  0  0
   -2.5772   -0.7319   -0.0000 C   0  0  0  0  0  0  0  0  0  0  0  0
   -1.3917   -2.6535   -0.0000 C   0  0  0  0  0  0  0  0  0  0  0  0
    0.2556   -3.1887   -0.0000 C   0  0  0  0  0  0  0  0  0  0  0  0
   -2.9839    0.1817   -0.0000 C   0  0  0  0  0  0  0  0  0  0  0  0
   -3.1650   -1.5409   -0.0000 C   0  0  0  0  0  0  0  0  0  0  0  0
   -0.7226   -3.3966   -0.0000 C   0  0  0  0  0  0  0  0  0  0  0  0
   -3.9785    0.2862   -0.0000 C   0  0  0  0  0  0  0  0  0  0  0  0
   -4.1595   -1.4364   -0.0000 C   0  0  0  0  0  0  0  0  0  0  0  0
   -4.5662   -0.5228   -0.0000 C   0  0  0  0  0  0  0  0  0  0  0  0
   -5.5608   -0.4183   -0.0000 C   0  0  0  0  0  0  0  0  0  0  0  0
  1  2  1  0  0  0  0
  1  3  1  0  0  0  0
  2  4  1  0  0  0  0
  4  5  1  0  0  0  0
  4  6  1  0  0  0  0
  5  7  1  0  0  0  0
  6  8  1  0  0  0  0
  7  9  1  0  0  0  0
  9 10  2  0  0  0  0
  9 11  1  0  0  0  0
 11 12  2  0  0  0  0
 11 13  1  0  0  0  0
 12 14  1  0  0  0  0
 13 15  2  0  0  0  0
 14 16  2  0  0  0  0
 16 17  1  0  0  0  0
 17 18  1  0  0  0  0
 18 19  2  0  0  0  0
 18 20  1  0  0  0  0
 20 21  2  0  0  0  0
 20 22  1  0  0  0  0
 21 23  1  0  0  0  0
 22 24  2  0  0  0  0
 22 25  1  0  0  0  0
 23 26  1  0  0  0  0
 24 27  1  0  0  0  0
 25 28  1  0  0  0  0
 26 29  2  0  0  0  0
 26 30  1  0  0  0  0
 27 31  1  0  0  0  0
 29 32  1  0  0  0  0
 30 33  2  0  0  0  0
 32 34  2  0  0  0  0
 34 35  1  0  0  0  0
  3  4  1  0  0  0  0
  7  8  1  0  0  0  0
 15 16  1  0  0  0  0
 23 24  1  0  0  0  0
 28 31  1  0  0  0  0
 33 34  1  0  0  0  0
M  END
>  <Molecule Name>
EN300-6994596_EN300-72575

$$$$
EN300-7400033_EN300-116580
Actelion Java MolfileCreator 1.0

 26 28  0  0  0  0  0  0  0  0999 V2000
    3.4641    2.5000   -0.0000 Cl  0  0  0  0  0  0  0  0  0  0  0  0
    3.4641    1.5000   -0.0000 C   0  0  0  0  0  0  0  0  0  0  0  0
    2.5981    1.0000   -0.0000 C   0  0  0  0  0  0  0  0  0  0  0  0
    4.3301    1.0000   -0.0000 C   0  0  0  0  0  0  0  0  0  0  0  0
    2.5981   -0.0000   -0.0000 C   0  0  0  0  0  0  0  0  0  0  0  0
    4.3301   -0.0000   -0.0000 C   0  0  0  0  0  0  0  0  0  0  0  0
    3.4641   -0.5000   -0.0000 C   0  0  0  0  0  0  0  0  0  0  0  0
    1.7321   -0.5000   -0.0000 C   0  0  0  0  0  0  0  0  0  0  0  0
    3.4641   -1.5000   -0.0000 C   0  0  0  0  0  0  0  0  0  0  0  0
    1.7321   -1.5000   -0.0000 O   0  0  0  0  0  0  0  0  0  0  0  0
    0.8660   -0.0000   -0.0000 N   0  0  0  0  0  0  0  0  0  0  0  0
    0.0000   -0.5000   -0.0000 C   0  0  0  0  0  0  0  0  0  0  0  0
   -0.8660    0.0000   -0.0000 C   0  0  0  0  0  0  0  0  0  0  0  0
   -0.0000   -1.5000   -0.0000 C   0  0  0  0  0  0  0  0  0  0  0  0
   -1.7321   -0.5000   -0.0000 C   0  0  0  0  0  0  0  0  0  0  0  0
   -0.8660   -2.0000   -0.0000 C   0  0  0  0  0  0  0  0  0  0  0  0
   -1.7321   -1.5000   -0.0000 C   0  0  0  0  0  0  0  0  0  0  0  0
   -2.5981   -2.0000   -0.0000 C   0  0  0  0  0  0  0  0  0  0  0  0
   -2.5981   -3.0000   -0.0000 O   0  0  0  0  0  0  0  0  0  0  0  0
   -3.4641   -1.5000   -0.0000 N   0  0  0  0  0  0  0  0  0  0  0  0
   -3.4641   -0.5000   -0.0000 C   0  0  0  0  0  0  0  0  0  0  0  0
   -4.3301   -2.0000   -0.0000 C   0  0  0  0  0  0  0  0  0  0  0  0
   -2.7570    0.2071   -0.0000 C   0  0  0  0  0  0  0  0  0  0  0  0
   -4.1712    0.2071   -0.0000 C   0  0  0  0  0  0  0  0  0  0  0  0
   -4.3880   -0.8827   -0.0000 C   0  0  0  0  0  0  0  0  0  0  0  0
   -3.4641    0.9142   -0.0000 O   0  0  0  0  0  0  0  0  0  0  0  0
  1  2  1  0  0  0  0
  2  3  2  0  0  0  0
  2  4  1  0  0  0  0
  3  5  1  0  0  0  0
  4  6  2  0  0  0  0
  5  7  2  0  0  0  0
  5  8  1  0  0  0  0
  7  9  1  0  0  0  0
  8 10  2  0  0  0  0
  8 11  1  0  0  0  0
 11 12  1  0  0  0  0
 12 13  2  0  0  0  0
 12 14  1  0  0  0  0
 13 15  1  0  0  0  0
 14 16  2  0  0  0  0
 15 17  2  0  0  0  0
 17 18  1  0  0  0  0
 18 19  2  0  0  0  0
 18 20  1  0  0  0  0
 20 21  1  0  0  0  0
 20 22  1  0  0  0  0
 21 23  1  0  0  0  0
 21 24  1  0  0  0  0
 21 25  1  0  0  0  0
 23 26  1  0  0  0  0
  6  7  1  0  0  0  0
 16 17  1  0  0  0  0
 24 26  1  0  0  0  0
M  END
>  <Molecule Name>
EN300-7400033_EN300-116580

$$$$
EN300-152848_EN300-77907
Actelion Java MolfileCreator 1.0

 36 41  0  0  0  0  0  0  0  0999 V2000
    6.0622    1.0000   -0.0000 O   0  0  0  0  0  0  0  0  0  0  0  0
    5.1962    1.5000   -0.0000 C   0  0  0  0  0  0  0  0  0  0  0  0
    5.1962    2.5000   -0.0000 N   0  0  0  0  0  0  0  0  0  0  0  0
    4.3301    1.0000   -0.0000 C   0  0  0  0  0  0  0  0  0  0  0  0
    6.0622    3.0000   -0.0000 C   0  0  0  0  0  0  0  0  0  0  0  0
    4.3301    3.0000   -0.0000 C   0  0  0  0  0  0  0  0  0  0  0  0
    3.4641    1.5000   -0.0000 C   0  0  0  0  0  0  0  0  0  0  0  0
    4.3301    0.0000   -0.0000 C   0  0  0  0  0  0  0  0  0  0  0  0
    6.0622    4.0000   -0.0000 C   0  0  0  0  0  0  0  0  0  0  0  0
    4.3301    4.0000   -0.0000 C   0  0  0  0  0  0  0  0  0  0  0  0
    2.5981    1.0000   -0.0000 C   0  0  0  0  0  0  0  0  0  0  0  0
    3.4641   -0.5000   -0.0000 C   0  0  0  0  0  0  0  0  0  0  0  0
    5.1962    4.5000   -0.0000 C   0  0  0  0  0  0  0  0  0  0  0  0
    2.5981   -0.0000   -0.0000 C   0  0  0  0  0  0  0  0  0  0  0  0
    5.1962    5.5000   -0.0000 C   0  0  0  0  0  0  0  0  0  0  0  0
    1.7321   -0.5000   -0.0000 N   0  0  0  0  0  0  0  0  0  0  0  0
    6.0052    6.0878   -0.0000 N   0  0  0  0  0  0  0  0  0  0  0  0
    4.3871    6.0878   -0.0000 N   0  0  0  0  0  0  0  0  0  0  0  0
    0.8660   -0.0000   -0.0000 C   0  0  0  0  0  0  0  0  0  0  0  0
    5.6962    7.0388   -0.0000 N   0  0  0  0  0  0  0  0  0  0  0  0
    4.6962    7.0388   -0.0000 C   0  0  0  0  0  0  0  0  0  0  0  0
    3.4090    5.8799   -0.0000 C   0  0  0  0  0  0  0  0  0  0  0  0
    0.8660    1.0000   -0.0000 O   0  0  0  0  0  0  0  0  0  0  0  0
    0.0000   -0.5000   -0.0000 C   0  0  0  0  0  0  0  0  0  0  0  0
    4.0270    7.7820   -0.0000 C   0  0  0  0  0  0  0  0  0  0  0  0
    2.7399    6.6230   -0.0000 C   0  0  0  0  0  0  0  0  0  0  0  0
   -0.8660    0.0000   -0.0000 C   0  0  0  0  0  0  0  0  0  0  0  0
   -0.0000   -1.5000   -0.0000 C   0  0  0  0  0  0  0  0  0  0  0  0
    3.0489    7.5741   -0.0000 C   0  0  0  0  0  0  0  0  0  0  0  0
   -1.7321   -0.5000   -0.0000 C   0  0  0  0  0  0  0  0  0  0  0  0
   -0.8660    1.0000   -0.0000 C   0  0  0  0  0  0  0  0  0  0  0  0
   -0.8660   -2.0000   -0.0000 C   0  0  0  0  0  0  0  0  0  0  0  0
   -2.5981    0.0000   -0.0000 C   0  0  0  0  0  0  0  0  0  0  0  0
   -1.7321   -1.5000   -0.0000 C   0  0  0  0  0  0  0  0  0  0  0  0
   -1.7321    1.5000   -0.0000 C   0  0  0  0  0  0  0  0  0  0  0  0
   -2.5981    1.0000   -0.0000 N   0  0  0  0  0  0  0  0  0  0  0  0
  1  2  2  0  0  0  0
  2  3  1  0  0  0  0
  2  4  1  0  0  0  0
  3  5  1  0  0  0  0
  3  6  1  0  0  0  0
  4  7  2  0  0  0  0
  4  8  1  0  0  0  0
  5  9  1  0  0  0  0
  6 10  1  0  0  0  0
  7 11  1  0  0  0  0
  8 12  2  0  0  0  0
  9 13  1  0  0  0  0
 11 14  2  0  0  0  0
 13 15  1  0  0  0  0
 14 16  1  0  0  0  0
 15 17  2  0  0  0  0
 15 18  1  0  0  0  0
 16 19  1  0  0  0  0
 17 20  1  0  0  0  0
 18 21  1  0  0  0  0
 18 22  1  0  0  0  0
 19 23  2  0  0  0  0
 19 24  1  0  0  0  0
 21 25  1  0  0  0  0
 22 26  1  0  0  0  0
 24 27  1  0  0  0  0
 24 28  2  0  0  0  0
 25 29  1  0  0  0  0
 27 30  1  0  0  0  0
 27 31  2  0  0  0  0
 28 32  1  0  0  0  0
 30 33  2  0  0  0  0
 30 34  1  0  0  0  0
 31 35  1  0  0  0  0
 33 36  1  0  0  0  0
 10 13  1  0  0  0  0
 12 14  1  0  0  0  0
 20 21  2  0  0  0  0
 26 29  1  0  0  0  0
 32 34  2  0  0  0  0
 35 36  2  0  0  0  0
M  END
>  <Molecule Name>
EN300-152848_EN300-77907

$$$$
EN300-239138_EN300-1105330
Actelion Java MolfileCreator 1.0

 37 41  0  0  0  0  0  0  0  0999 V2000
    4.3942    5.2634   -0.0000 F   0  0  0  0  0  0  0  0  0  0  0  0
    5.3077    4.8566   -0.0000 C   0  0  0  0  0  0  0  0  0  0  0  0
    5.7144    5.7702   -0.0000 F   0  0  0  0  0  0  0  0  0  0  0  0
    6.2212    4.4499   -0.0000 F   0  0  0  0  0  0  0  0  0  0  0  0
    4.9010    3.9431   -0.0000 C   0  0  0  0  0  0  0  0  0  0  0  0
    3.9064    3.8385   -0.0000 C   0  0  0  0  0  0  0  0  0  0  0  0
    5.4887    3.1341   -0.0000 C   0  0  0  0  0  0  0  0  0  0  0  0
    3.4997    2.9250   -0.0000 C   0  0  0  0  0  0  0  0  0  0  0  0
    5.0820    2.2205   -0.0000 C   0  0  0  0  0  0  0  0  0  0  0  0
    4.0875    2.1160   -0.0000 C   0  0  0  0  0  0  0  0  0  0  0  0
    3.6808    1.2024   -0.0000 N   0  0  0  0  0  0  0  0  0  0  0  0
    2.7026    0.9945   -0.0000 N   0  0  0  0  0  0  0  0  0  0  0  0
    4.1808    0.3364   -0.0000 C   0  0  0  0  0  0  0  0  0  0  0  0
    2.5981   -0.0000   -0.0000 C   0  0  0  0  0  0  0  0  0  0  0  0
    3.5116   -0.4067   -0.0000 C   0  0  0  0  0  0  0  0  0  0  0  0
    1.7321   -0.5000   -0.0000 C   0  0  0  0  0  0  0  0  0  0  0  0
    1.7321   -1.5000   -0.0000 O   0  0  0  0  0  0  0  0  0  0  0  0
    0.8660   -0.0000   -0.0000 N   0  0  0  0  0  0  0  0  0  0  0  0
    0.0000   -0.5000   -0.0000 C   0  0  0  0  0  0  0  0  0  0  0  0
   -0.8660    0.0000   -0.0000 C   0  0  0  0  0  0  0  0  0  0  0  0
   -0.0000   -1.5000   -0.0000 C   0  0  0  0  0  0  0  0  0  0  0  0
   -1.7321   -0.5000   -0.0000 C   0  0  0  0  0  0  0  0  0  0  0  0
   -0.8660   -2.0000   -0.0000 C   0  0  0  0  0  0  0  0  0  0  0  0
   -1.7321   -1.5000   -0.0000 C   0  0  0  0  0  0  0  0  0  0  0  0
   -2.5981   -2.0000   -0.0000 C   0  0  0  0  0  0  0  0  0  0  0  0
   -3.4641   -1.5000   -0.0000 O   0  0  0  0  0  0  0  0  0  0  0  0
   -2.5981   -3.0000   -0.0000 N   0  0  0  0  0  0  0  0  0  0  0  0
   -3.4641   -3.5000   -0.0000 C   0  0  0  0  0  0  0  0  0  0  0  0
   -1.7321   -3.5000   -0.0000 C   0  0  0  0  0  0  0  0  0  0  0  0
   -4.3301   -3.0000   -0.0000 N   0  0  0  0  0  0  0  0  0  0  0  0
   -3.4641   -4.5000   -0.0000 C   0  0  0  0  0  0  0  0  0  0  0  0
   -1.7321   -4.5000   -0.0000 C   0  0  0  0  0  0  0  0  0  0  0  0
   -5.1962   -3.5000   -0.0000 C   0  0  0  0  0  0  0  0  0  0  0  0
   -4.3301   -5.0000   -0.0000 C   0  0  0  0  0  0  0  0  0  0  0  0
   -2.5981   -5.0000   -0.0000 C   0  0  0  0  0  0  0  0  0  0  0  0
   -5.1962   -4.5000   -0.0000 C   0  0  0  0  0  0  0  0  0  0  0  0
   -4.3301   -6.0000   -0.0000 C   0  0  0  0  0  0  0  0  0  0  0  0
  1  2  1  0  0  0  0
  2  3  1  0  0  0  0
  2  4  1  0  0  0  0
  2  5  1  0  0  0  0
  5  6  2  0  0  0  0
  5  7  1  0  0  0  0
  6  8  1  0  0  0  0
  7  9  2  0  0  0  0
  8 10  2  0  0  0  0
 10 11  1  0  0  0  0
 11 12  1  0  0  0  0
 11 13  1  0  0  0  0
 12 14  2  0  0  0  0
 13 15  2  0  0  0  0
 14 16  1  0  0  0  0
 16 17  2  0  0  0  0
 16 18  1  0  0  0  0
 18 19  1  0  0  0  0
 19 20  2  0  0  0  0
 19 21  1  0  0  0  0
 20 22  1  0  0  0  0
 21 23  2  0  0  0  0
 22 24  2  0  0  0  0
 24 25  1  0  0  0  0
 25 26  2  0  0  0  0
 25 27  1  0  0  0  0
 27 28  1  0  0  0  0
 27 29  1  0  0  0  0
 28 30  2  0  0  0  0
 28 31  1  0  0  0  0
 29 32  1  0  0  0  0
 30 33  1  0  0  0  0
 31 34  2  0  0  0  0
 31 35  1  0  0  0  0
 33 36  2  0  0  0  0
 34 37  1  0  0  0  0
  9 10  1  0  0  0  0
 14 15  1  0  0  0  0
 23 24  1  0  0  0  0
 32 35  1  0  0  0  0
 34 36  1  0  0  0  0
M  END
>  <Molecule Name>
EN300-239138_EN300-1105330

$$$$
EN300-6730004_EN300-817827
Actelion Java MolfileCreator 1.0

 29 32  0  0  0  0  0  0  0  0999 V2000
    6.0622    1.0000   -0.0000 O   0  0  0  0  0  0  0  0  0  0  0  0
    5.1962    1.5000   -0.0000 C   0  0  0  0  0  0  0  0  0  0  0  0
    5.1962    2.5000   -0.0000 N   0  0  0  0  0  0  0  0  0  0  0  0
    4.3301    1.0000   -0.0000 C   0  0  0  0  0  0  0  0  0  0  0  0
    4.2952    2.9339   -0.0000 C   0  0  0  0  0  0  0  0  0  0  0  0
    6.0971    2.9339   -0.0000 C   0  0  0  0  0  0  0  0  0  0  0  0
    3.4641    1.5000   -0.0000 C   0  0  0  0  0  0  0  0  0  0  0  0
    4.3301    0.0000   -0.0000 C   0  0  0  0  0  0  0  0  0  0  0  0
    4.0727    3.9088   -0.0000 C   0  0  0  0  0  0  0  0  0  0  0  0
    6.3196    3.9088   -0.0000 C   0  0  0  0  0  0  0  0  0  0  0  0
    2.5981    1.0000   -0.0000 C   0  0  0  0  0  0  0  0  0  0  0  0
    3.4641   -0.5000   -0.0000 C   0  0  0  0  0  0  0  0  0  0  0  0
    4.6962    4.6906   -0.0000 C   0  0  0  0  0  0  0  0  0  0  0  0
    5.6962    4.6906   -0.0000 C   0  0  0  0  0  0  0  0  0  0  0  0
    2.5981   -0.0000   -0.0000 C   0  0  0  0  0  0  0  0  0  0  0  0
    4.1962    5.5567   -0.0000 C   0  0  0  0  0  0  0  0  0  0  0  0
    6.1962    5.5567   -0.0000 C   0  0  0  0  0  0  0  0  0  0  0  0
    1.7321   -0.5000   -0.0000 N   0  0  0  0  0  0  0  0  0  0  0  0
    4.6962    6.4227   -0.0000 C   0  0  0  0  0  0  0  0  0  0  0  0
    5.6962    6.4227   -0.0000 C   0  0  0  0  0  0  0  0  0  0  0  0
    0.8660   -0.0000   -0.0000 C   0  0  0  0  0  0  0  0  0  0  0  0
    0.8660    1.0000   -0.0000 O   0  0  0  0  0  0  0  0  0  0  0  0
    0.0000   -0.5000   -0.0000 C   0  0  0  0  0  0  0  0  0  0  0  0
    0.8387   -1.0446   -0.0000 C   0  0  0  0  0  0  0  0  0  0  0  0
   -0.0523    0.4986   -0.0000 C   0  0  0  0  0  0  0  0  0  0  0  0
   -0.9336   -0.8584   -0.0000 C   0  0  0  0  0  0  0  0  0  0  0  0
    1.6773   -1.5893   -0.0000 C   0  0  0  0  0  0  0  0  0  0  0  0
   -1.0183    0.7574   -0.0000 C   0  0  0  0  0  0  0  0  0  0  0  0
   -1.5629   -0.0812   -0.0000 C   0  0  0  0  0  0  0  0  0  0  0  0
  1  2  2  0  0  0  0
  2  3  1  0  0  0  0
  2  4  1  0  0  0  0
  3  5  1  0  0  0  0
  3  6  1  0  0  0  0
  4  7  2  0  0  0  0
  4  8  1  0  0  0  0
  5  9  1  0  0  0  0
  6 10  1  0  0  0  0
  7 11  1  0  0  0  0
  8 12  2  0  0  0  0
  9 13  1  0  0  0  0
 10 14  1  0  0  0  0
 11 15  2  0  0  0  0
 13 16  1  0  0  0  0
 14 17  1  0  0  0  0
 15 18  1  0  0  0  0
 16 19  2  0  0  0  0
 17 20  2  0  0  0  0
 18 21  1  0  0  0  0
 21 22  2  0  0  0  0
 21 23  1  0  0  0  0
 23 24  1  0  0  0  0
 23 25  1  0  0  0  0
 23 26  1  0  0  0  0
 24 27  3  0  0  0  0
 25 28  1  0  0  0  0
 26 29  1  0  0  0  0
 12 15  1  0  0  0  0
 13 14  2  0  0  0  0
 19 20  1  0  0  0  0
 28 29  1  0  0  0  0
M  END
>  <Molecule Name>
EN300-6730004_EN300-817827

$$$$
EN300-399902_EN300-6744026
Actelion Java MolfileCreator 1.0

 35 38  0  0  1  0  0  0  0  0999 V2000
    1.7321   -1.5000   -0.0000 O   0  0  0  0  0  0  0  0  0  0  0  0
    1.7321   -0.5000   -0.0000 C   0  0  0  0  0  0  0  0  0  0  0  0
    2.5981   -0.0000   -0.0000 O   0  0  0  0  0  0  0  0  0  0  0  0
    0.8660   -0.0000   -0.0000 N   0  0  0  0  0  0  0  0  0  0  0  0
    3.4641   -0.5000   -0.0000 C   0  0  0  0  0  0  0  0  0  0  0  0
    0.0000   -0.5000   -0.0000 C   0  0  0  0  0  0  0  0  0  0  0  0
    3.9641    0.3660   -0.0000 C   0  0  0  0  0  0  0  0  0  0  0  0
    4.3301   -1.0000   -0.0000 C   0  0  0  0  0  0  0  0  0  0  0  0
    2.9641   -1.3660   -0.0000 C   0  0  0  0  0  0  0  0  0  0  0  0
   -0.9135   -0.0933   -0.0000 C   0  0  0  0  0  0  0  0  0  0  0  0
   -0.1045   -1.4945   -0.0000 C   0  0  0  0  0  0  0  0  0  0  0  0
   -1.5827   -0.8364   -0.0000 C   0  0  0  0  0  0  0  0  0  0  0  0
   -1.1215    0.8849   -0.0000 C   0  0  0  0  0  0  0  0  0  0  0  0
   -1.0827   -1.7024   -0.0000 N   0  0  0  0  0  0  0  0  0  0  0  0
   -1.4894   -2.6160   -0.0000 C   0  0  0  0  0  0  0  0  0  0  0  0
   -2.4839   -2.7205   -0.0000 O   0  0  0  0  0  0  0  0  0  0  0  0
   -0.9016   -3.4250   -0.0000 C   0  0  0  0  0  0  0  0  0  0  0  0
   -1.3084   -4.3385   -0.0000 C   0  0  0  0  0  0  0  0  0  0  0  0
    0.0929   -3.3205   -0.0000 C   0  0  0  0  0  0  0  0  0  0  0  0
   -0.7206   -5.1476   -0.0000 C   0  0  0  0  0  0  0  0  0  0  0  0
    0.6807   -4.1295   -0.0000 C   0  0  0  0  0  0  0  0  0  0  0  0
    0.2739   -5.0430   -0.0000 C   0  0  0  0  0  0  0  0  0  0  0  0
    0.8617   -5.8520   -0.0000 N   0  0  0  0  0  0  0  0  0  0  0  0
    0.4550   -6.7656   -0.0000 C   0  0  0  0  0  0  0  0  0  0  0  0
   -0.5395   -6.8701   -0.0000 O   0  0  0  0  0  0  0  0  0  0  0  0
    1.0428   -7.5746   -0.0000 C   0  0  0  0  0  0  0  0  0  0  0  0
    0.7338   -8.5257   -0.0000 N   0  0  0  0  0  0  0  0  0  0  0  0
    2.0428   -7.5746   -0.0000 C   0  0  0  0  0  0  0  0  0  0  0  0
    1.5428   -9.1135   -0.0000 N   0  0  0  0  0  0  0  0  0  0  0  0
    2.3518   -8.5257   -0.0000 C   0  0  0  0  0  0  0  0  0  0  0  0
    1.6473  -10.1080   -0.0000 C   0  0  0  0  0  0  0  0  0  0  0  0
    3.2653   -8.9324   -0.0000 C   0  0  0  0  0  0  0  0  0  0  0  0
    2.5609  -10.5147   -0.0000 C   0  0  0  0  0  0  0  0  0  0  0  0
    0.8383  -10.6958   -0.0000 C   0  0  0  0  0  0  0  0  0  0  0  0
    3.3699   -9.9269   -0.0000 C   0  0  0  0  0  0  0  0  0  0  0  0
  1  2  2  0  0  0  0
  2  3  1  0  0  0  0
  2  4  1  0  0  0  0
  3  5  1  0  0  0  0
  6  4  1  6  0  0  0
  5  7  1  0  0  0  0
  5  8  1  0  0  0  0
  5  9  1  0  0  0  0
 10  6  1  0  0  0  0
  6 11  1  0  0  0  0
 10 12  1  0  0  0  0
 10 13  1  1  0  0  0
 11 14  1  0  0  0  0
 14 15  1  0  0  0  0
 15 16  2  0  0  0  0
 15 17  1  0  0  0  0
 17 18  2  0  0  0  0
 17 19  1  0  0  0  0
 18 20  1  0  0  0  0
 19 21  2  0  0  0  0
 20 22  2  0  0  0  0
 22 23  1  0  0  0  0
 23 24  1  0  0  0  0
 24 25  2  0  0  0  0
 24 26  1  0  0  0  0
 26 27  2  0  0  0  0
 26 28  1  0  0  0  0
 27 29  1  0  0  0  0
 28 30  2  0  0  0  0
 29 31  1  0  0  0  0
 30 32  1  0  0  0  0
 31 33  2  0  0  0  0
 31 34  1  0  0  0  0
 32 35  2  0  0  0  0
 12 14  1  0  0  0  0
 21 22  1  0  0  0  0
 29 30  1  0  0  0  0
 33 35  1  0  0  0  0
M  END
>  <Molecule Name>
EN300-399902_EN300-6744026

$$$$
EN300-1716189_EN300-1722961
Actelion Java MolfileCreator 1.0

 37 42  0  0  1  0  0  0  0  0999 V2000
    8.1434   -0.9965   -0.0000 O   0  0  0  0  0  0  0  0  0  0  0  0
    9.2593    0.0082   -0.0000 C   0  0  0  0  0  0  0  0  0  0  0  0
   10.7280   -0.3040   -0.0000 O   0  0  0  0  0  0  0  0  0  0  0  0
    9.1023    1.5015   -0.0000 N   0  0  0  0  0  0  0  0  0  0  0  0
   11.4787    0.9964   -0.0000 C   0  0  0  0  0  0  0  0  0  0  0  0
    7.8020    2.2522   -0.0000 C   0  0  0  0  0  0  0  0  0  0  0  0
   10.4740    2.1122   -0.0000 C   0  0  0  0  0  0  0  0  0  0  0  0
   12.6456    0.0515   -0.0000 C   0  0  0  0  0  0  0  0  0  0  0  0
   12.4571    2.1367   -0.0000 C   0  0  0  0  0  0  0  0  0  0  0  0
    7.8020    3.7537   -0.0000 O   0  0  0  0  0  0  0  0  0  0  0  0
    6.5017    1.5015   -0.0000 C   0  0  0  0  0  0  0  0  0  0  0  0
   11.8853    2.5895   -0.0000 C   0  0  0  0  0  0  0  0  0  0  0  0
    9.3582    3.1169   -0.0000 C   0  0  0  0  0  0  0  0  0  0  0  0
   13.5905    1.2183   -0.0000 N   0  0  0  0  0  0  0  0  0  0  0  0
    5.2013    2.2522   -0.0000 C   0  0  0  0  0  0  0  0  0  0  0  0
    6.5017    0.0000   -0.0000 C   0  0  0  0  0  0  0  0  0  0  0  0
   12.2142    4.0449   -0.0000 C   0  0  0  0  0  0  0  0  0  0  0  0
    9.6704    4.5856   -0.0000 C   0  0  0  0  0  0  0  0  0  0  0  0
    3.9010    1.5015   -0.0000 C   0  0  0  0  0  0  0  0  0  0  0  0
    5.2013   -0.7507   -0.0000 C   0  0  0  0  0  0  0  0  0  0  0  0
   11.0984    5.0496   -0.0000 O   0  0  0  0  0  0  0  0  0  0  0  0
    3.9010   -0.0000   -0.0000 C   0  0  0  0  0  0  0  0  0  0  0  0
    2.6007   -0.7507   -0.0000 N   0  0  0  0  0  0  0  0  0  0  0  0
    1.3003   -0.0000   -0.0000 C   0  0  0  0  0  0  0  0  0  0  0  0
    1.3003    1.5015   -0.0000 O   0  0  0  0  0  0  0  0  0  0  0  0
    0.0000   -0.7507   -0.0000 C   0  0  0  0  0  0  0  0  0  0  0  0
   -0.0000   -2.2522   -0.0000 N   0  0  0  0  0  0  0  0  0  0  0  0
   -1.3003    0.0000   -0.0000 C   0  0  0  0  0  0  0  0  0  0  0  0
   -1.3003   -3.0030   -0.0000 C   0  0  0  0  0  0  0  0  0  0  0  0
   -2.6007   -0.7507   -0.0000 C   0  0  0  0  0  0  0  0  0  0  0  0
   -2.6007   -2.2522   -0.0000 N   0  0  0  0  0  0  0  0  0  0  0  0
   -1.6125   -4.4717   -0.0000 C   0  0  0  0  0  0  0  0  0  0  0  0
   -3.9010    0.0000   -0.0000 C   0  0  0  0  0  0  0  0  0  0  0  0
   -3.7165   -3.2569   -0.0000 N   0  0  0  0  0  0  0  0  0  0  0  0
   -3.1058   -4.6286   -0.0000 C   0  0  0  0  0  0  0  0  0  0  0  0
   -0.6078   -5.5875   -0.0000 C   0  0  0  0  0  0  0  0  0  0  0  0
   -3.8565   -5.9290   -0.0000 C   0  0  0  0  0  0  0  0  0  0  0  0
  1  2  2  0  0  0  0
  2  3  1  0  0  0  0
  2  4  1  0  0  0  0
  5  3  1  1  0  0  0
  4  6  1  0  0  0  0
  7  4  1  6  0  0  0
  5  8  1  0  0  0  0
  5  9  1  0  0  0  0
  6 10  2  0  0  0  0
  6 11  1  0  0  0  0
  7 12  1  0  0  0  0
  7 13  1  0  0  0  0
  8 14  1  0  0  0  0
 11 15  2  0  0  0  0
 11 16  1  0  0  0  0
 12 17  1  0  0  0  0
 13 18  1  0  0  0  0
 15 19  1  0  0  0  0
 16 20  2  0  0  0  0
 17 21  1  0  0  0  0
 19 22  2  0  0  0  0
 22 23  1  0  0  0  0
 23 24  1  0  0  0  0
 24 25  2  0  0  0  0
 24 26  1  0  0  0  0
 26 27  2  0  0  0  0
 26 28  1  0  0  0  0
 27 29  1  0  0  0  0
 28 30  2  0  0  0  0
 29 31  1  0  0  0  0
 29 32  2  0  0  0  0
 30 33  1  0  0  0  0
 31 34  1  0  0  0  0
 32 35  1  0  0  0  0
 32 36  1  0  0  0  0
 35 37  1  0  0  0  0
  5  7  1  0  0  0  0
  9 14  1  0  0  0  0
 18 21  1  0  0  0  0
 20 22  1  0  0  0  0
 30 31  1  0  0  0  0
 34 35  2  0  0  0  0
M  END
>  <Molecule Name>
EN300-1716189_EN300-1722961

$$$$
EN300-26861109_EN300-45657481
Actelion Java MolfileCreator 1.0

 33 37  0  0  1  0  0  0  0  0999 V2000
    6.0622    0.0000   -0.0000 Cl  0  0  0  0  0  0  0  0  0  0  0  0
    5.1962   -0.5000   -0.0000 C   0  0  0  0  0  0  0  0  0  0  0  0
    4.3301    0.0000   -0.0000 C   0  0  0  0  0  0  0  0  0  0  0  0
    5.1962   -1.5000   -0.0000 C   0  0  0  0  0  0  0  0  0  0  0  0
    4.3301    1.0000   -0.0000 O   0  0  0  0  0  0  0  0  0  0  0  0
    3.4641   -0.5000   -0.0000 C   0  0  0  0  0  0  0  0  0  0  0  0
    4.3301   -2.0000   -0.0000 C   0  0  0  0  0  0  0  0  0  0  0  0
    3.4641    1.5000   -0.0000 C   0  0  0  0  0  0  0  0  0  0  0  0
    3.4641   -1.5000   -0.0000 C   0  0  0  0  0  0  0  0  0  0  0  0
    2.5981   -0.0000   -0.0000 C   0  0  0  0  0  0  0  0  0  0  0  0
    4.3301   -3.0000   -0.0000 F   0  0  0  0  0  0  0  0  0  0  0  0
    2.5981    1.0000   -0.0000 C   0  0  0  0  0  0  0  0  0  0  0  0
    1.7321   -0.5000   -0.0000 N   0  0  0  0  0  0  0  0  0  0  0  0
    0.8660   -0.0000   -0.0000 C   0  0  0  0  0  0  0  0  0  0  0  0
    1.7321   -1.5000   -0.0000 C   0  0  0  0  0  0  0  0  0  0  0  0
    0.8660    1.0000   -0.0000 O   0  0  0  0  0  0  0  0  0  0  0  0
    0.0000   -0.5000   -0.0000 C   0  0  0  0  0  0  0  0  0  0  0  0
   -0.8660    0.0000   -0.0000 C   0  0  0  0  0  0  0  0  0  0  0  0
   -0.0000   -1.5000   -0.0000 C   0  0  0  0  0  0  0  0  0  0  0  0
   -1.7321   -0.5000   -0.0000 C   0  0  0  0  0  0  0  0  0  0  0  0
   -0.8660   -2.0000   -0.0000 C   0  0  0  0  0  0  0  0  0  0  0  0
   -1.7321   -1.5000   -0.0000 C   0  0  0  0  0  0  0  0  0  0  0  0
   -2.5981   -2.0000   -0.0000 N   0  0  0  0  0  0  0  0  0  0  0  0
   -3.4641   -1.5000   -0.0000 C   0  0  0  0  0  0  0  0  0  0  0  0
   -3.4641   -0.5000   -0.0000 O   0  0  0  0  0  0  0  0  0  0  0  0
   -4.3301   -2.0000   -0.0000 C   0  0  0  0  0  0  0  0  0  0  0  0
   -3.4915   -2.5446   -0.0000 F   0  0  0  0  0  0  0  0  0  0  0  0
   -5.2437   -1.5933   -0.0000 C   0  0  0  0  0  0  0  0  0  0  0  0
   -4.4347   -2.9945   -0.0000 C   0  0  0  0  0  0  0  0  0  0  0  0
   -6.6115   -1.7602   -0.0000 C   0  0  0  0  0  0  0  0  0  0  0  0
   -5.9128   -2.3364   -0.0000 C   0  0  0  0  0  0  0  0  0  0  0  0
   -5.4128   -3.2024   -0.0000 C   0  0  0  0  0  0  0  0  0  0  0  0
   -6.7161   -2.7547   -0.0000 C   0  0  0  0  0  0  0  0  0  0  0  0
  1  2  1  0  0  0  0
  2  3  2  0  0  0  0
  2  4  1  0  0  0  0
  3  5  1  0  0  0  0
  3  6  1  0  0  0  0
  4  7  2  0  0  0  0
  5  8  1  0  0  0  0
  6  9  2  0  0  0  0
 10  6  1  0  0  0  0
  7 11  1  0  0  0  0
  8 12  1  0  0  0  0
 10 13  1  1  0  0  0
 13 14  1  0  0  0  0
 13 15  1  0  0  0  0
 14 16  2  0  0  0  0
 14 17  1  0  0  0  0
 17 18  2  0  0  0  0
 17 19  1  0  0  0  0
 18 20  1  0  0  0  0
 19 21  2  0  0  0  0
 20 22  2  0  0  0  0
 22 23  1  0  0  0  0
 23 24  1  0  0  0  0
 24 25  2  0  0  0  0
 26 24  1  0  0  0  0
 26 27  1  6  0  0  0
 28 26  1  0  0  0  0
 26 29  1  0  0  0  0
 28 30  1  6  0  0  0
 28 31  1  0  0  0  0
 32 29  1  6  0  0  0
 30 33  2  0  0  0  0
  7  9  1  0  0  0  0
 10 12  1  0  0  0  0
 21 22  1  0  0  0  0
 31 32  1  0  0  0  0
 32 33  1  0  0  0  0
M  END
>  <Molecule Name>
EN300-26861109_EN300-45657481

$$$$
EN300-239138_EN300-343708
Actelion Java MolfileCreator 1.0

 36 41  0  0  1  0  0  0  0  0999 V2000
    6.0622    1.0000   -0.0000 O   0  0  0  0  0  0  0  0  0  0  0  0
    5.1962    1.5000   -0.0000 C   0  0  0  0  0  0  0  0  0  0  0  0
    5.1962    2.5000   -0.0000 N   0  0  0  0  0  0  0  0  0  0  0  0
    4.3301    1.0000   -0.0000 C   0  0  0  0  0  0  0  0  0  0  0  0
    6.0622    3.0000   -0.0000 C   0  0  0  0  0  0  0  0  0  0  0  0
    4.3301    3.0000   -0.0000 C   0  0  0  0  0  0  0  0  0  0  0  0
    3.4641    1.5000   -0.0000 C   0  0  0  0  0  0  0  0  0  0  0  0
    4.3301    0.0000   -0.0000 C   0  0  0  0  0  0  0  0  0  0  0  0
    6.9282    2.5000   -0.0000 N   0  0  0  0  0  0  0  0  0  0  0  0
    6.0622    4.0000   -0.0000 C   0  0  0  0  0  0  0  0  0  0  0  0
    4.3301    4.0000   -0.0000 C   0  0  0  0  0  0  0  0  0  0  0  0
    2.5981    1.0000   -0.0000 C   0  0  0  0  0  0  0  0  0  0  0  0
    3.4641   -0.5000   -0.0000 C   0  0  0  0  0  0  0  0  0  0  0  0
    7.7942    3.0000   -0.0000 C   0  0  0  0  0  0  0  0  0  0  0  0
    6.9282    4.5000   -0.0000 C   0  0  0  0  0  0  0  0  0  0  0  0
    5.1962    4.5000   -0.0000 C   0  0  0  0  0  0  0  0  0  0  0  0
    2.5981   -0.0000   -0.0000 C   0  0  0  0  0  0  0  0  0  0  0  0
    7.7942    4.0000   -0.0000 C   0  0  0  0  0  0  0  0  0  0  0  0
    6.9282    5.5000   -0.0000 C   0  0  0  0  0  0  0  0  0  0  0  0
    1.7321   -0.5000   -0.0000 N   0  0  0  0  0  0  0  0  0  0  0  0
    0.8660   -0.0000   -0.0000 C   0  0  0  0  0  0  0  0  0  0  0  0
    0.8660    1.0000   -0.0000 O   0  0  0  0  0  0  0  0  0  0  0  0
    0.0000   -0.5000   -0.0000 C   0  0  0  0  0  0  0  0  0  0  0  0
   -1.0000   -0.5000   -0.0000 C   0  0  0  0  0  0  0  0  0  0  0  0
   -0.5000   -1.3660   -0.0000 C   0  0  0  0  0  0  0  0  0  0  0  0
   -1.0000    0.5000   -0.0000 C   0  0  0  0  0  0  0  0  0  0  0  0
   -1.8660   -1.0000   -0.0000 C   0  0  0  0  0  0  0  0  0  0  0  0
   -1.8660    1.0000   -0.0000 C   0  0  0  0  0  0  0  0  0  0  0  0
   -0.1340    1.0000   -0.0000 C   0  0  0  0  0  0  0  0  0  0  0  0
[truncated: 16,283,891 more chars]
