# Supplementary material for: 2-Oxabicyclo[2.2.2]octane as a new bioisostere of the phenyl ring
Source: Nat Commun. 2023 Oct 2;14:5608. doi: 10.1038/s41467-023-41298-3 (PMC10545790; doi:10.1038/s41467-023-41298-3)
Supplement: Supplementary file 10 — Supplementary Data 7 [file 41467_2023_41298_MOESM10_ESM.txt]

EN300-138584_EN300-27607
Actelion Java MolfileCreator 1.0

 32 35  0  0  1  0  0  0  0  0999 V2000
    4.6962    2.3660   -0.0000 F   0  0  0  0  0  0  0  0  0  0  0  0
    5.1962    1.5000   -0.0000 C   0  0  0  0  0  0  0  0  0  0  0  0
    6.0622    2.0000   -0.0000 F   0  0  0  0  0  0  0  0  0  0  0  0
    5.6962    0.6340   -0.0000 F   0  0  0  0  0  0  0  0  0  0  0  0
    4.3301    1.0000   -0.0000 C   0  0  0  0  0  0  0  0  0  0  0  0
    3.4641    1.5000   -0.0000 N   0  0  0  0  0  0  0  0  0  0  0  0
    4.3301    0.0000   -0.0000 C   0  0  0  0  0  0  0  0  0  0  0  0
    2.5981    1.0000   -0.0000 C   0  0  0  0  0  0  0  0  0  0  0  0
    3.4641   -0.5000   -0.0000 C   0  0  0  0  0  0  0  0  0  0  0  0
    2.5981   -0.0000   -0.0000 C   0  0  0  0  0  0  0  0  0  0  0  0
    1.7321   -0.5000   -0.0000 C   0  0  0  0  0  0  0  0  0  0  0  0
    1.7321   -1.5000   -0.0000 O   0  0  0  0  0  0  0  0  0  0  0  0
    0.8660   -0.0000   -0.0000 N   0  0  0  0  0  0  0  0  0  0  0  0
    0.0000   -0.5000   -0.0000 C   0  0  0  0  0  0  0  0  0  0  0  0
   -0.7992    0.1011   -0.0000 C   0  0  0  0  0  0  0  0  0  0  0  0
   -0.2499   -1.5084   -0.0000 C   0  0  0  0  0  0  0  0  0  0  0  0
    0.2181   -2.2895   -0.0000 C   0  0  0  0  0  0  0  0  0  0  0  0
   -1.7193   -0.2904   -0.0000 O   0  0  0  0  0  0  0  0  0  0  0  0
   -0.9404   -1.8022   -0.0000 C   0  0  0  0  0  0  0  0  0  0  0  0
   -0.7020   -2.6811   -0.0000 C   0  0  0  0  0  0  0  0  0  0  0  0
   -1.8403   -1.2831   -0.0000 C   0  0  0  0  0  0  0  0  0  0  0  0
   -2.8011   -1.5605   -0.0000 C   0  0  0  0  0  0  0  0  0  0  0  0
   -3.5217   -0.8671   -0.0000 O   0  0  0  0  0  0  0  0  0  0  0  0
   -3.0413   -2.5312   -0.0000 N   0  0  0  0  0  0  0  0  0  0  0  0
   -3.9678   -2.9074   -0.0000 C   0  0  0  0  0  0  0  0  0  0  0  0
   -2.3971   -3.2961   -0.0000 C   0  0  0  0  0  0  0  0  0  0  0  0
   -4.8168   -2.3790   -0.0000 C   0  0  0  0  0  0  0  0  0  0  0  0
   -3.8963   -3.9049   -0.0000 C   0  0  0  0  0  0  0  0  0  0  0  0
   -2.9255   -4.1451   -0.0000 C   0  0  0  0  0  0  0  0  0  0  0  0
   -4.7837   -1.3796   -0.0000 O   0  0  0  0  0  0  0  0  0  0  0  0
   -5.6989   -2.8501   -0.0000 N   0  0  0  0  0  0  0  0  0  0  0  0
   -4.6612   -4.5490   -0.0000 C   0  0  0  0  0  0  0  0  0  0  0  0
  1  2  1  0  0  0  0
  2  3  1  0  0  0  0
  2  4  1  0  0  0  0
  2  5  1  0  0  0  0
  5  6  2  0  0  0  0
  5  7  1  0  0  0  0
  6  8  1  0  0  0  0
  7  9  2  0  0  0  0
  8 10  2  0  0  0  0
 10 11  1  0  0  0  0
 11 12  2  0  0  0  0
 11 13  1  0  0  0  0
 14 13  1  6  0  0  0
 14 15  1  0  0  0  0
 14 16  1  0  0  0  0
 14 17  1  0  0  0  0
 15 18  1  0  0  0  0
 16 19  1  0  0  0  0
 17 20  1  0  0  0  0
 21 18  1  0  0  0  0
 21 22  1  6  0  0  0
 22 23  2  0  0  0  0
 22 24  1  0  0  0  0
 25 24  1  0  0  0  0
 24 26  1  0  0  0  0
 25 27  1  6  0  0  0
 28 25  1  0  0  0  0
 26 29  1  0  0  0  0
 27 30  2  0  0  0  0
 27 31  1  0  0  0  0
 28 32  1  6  0  0  0
  9 10  1  0  0  0  0
 19 21  1  0  0  0  0
 20 21  1  0  0  0  0
 28 29  1  0  0  0  0
M  END
>  <Molecule Name>
EN300-138584_EN300-27607

$$$$
EN300-138584_EN300-39218
Actelion Java MolfileCreator 1.0

 35 39  0  0  1  0  0  0  0  0999 V2000
    2.5981    3.0000   -0.0000 O   0  0  0  0  0  0  0  0  0  0  0  0
    3.4641    2.5000   -0.0000 C   0  0  0  0  0  0  0  0  0  0  0  0
    3.4641    1.5000   -0.0000 N   0  0  0  0  0  0  0  0  0  0  0  0
    4.3301    3.0000   -0.0000 N   0  0  0  0  0  0  0  0  0  0  0  0
    2.5981    1.0000   -0.0000 C   0  0  0  0  0  0  0  0  0  0  0  0
    4.3301    1.0000   -0.0000 C   0  0  0  0  0  0  0  0  0  0  0  0
    5.2437    2.5933   -0.0000 C   0  0  0  0  0  0  0  0  0  0  0  0
    4.4347    3.9945   -0.0000 C   0  0  0  0  0  0  0  0  0  0  0  0
    2.5981   -0.0000   -0.0000 C   0  0  0  0  0  0  0  0  0  0  0  0
    4.3301   -0.0000   -0.0000 C   0  0  0  0  0  0  0  0  0  0  0  0
    5.9128    3.3364   -0.0000 C   0  0  0  0  0  0  0  0  0  0  0  0
    5.4128    4.2024   -0.0000 C   0  0  0  0  0  0  0  0  0  0  0  0
    1.7321   -0.5000   -0.0000 C   0  0  0  0  0  0  0  0  0  0  0  0
    3.4641   -0.5000   -0.0000 C   0  0  0  0  0  0  0  0  0  0  0  0
    1.7321   -1.5000   -0.0000 O   0  0  0  0  0  0  0  0  0  0  0  0
    0.8660   -0.0000   -0.0000 N   0  0  0  0  0  0  0  0  0  0  0  0
    0.0000   -0.5000   -0.0000 C   0  0  0  0  0  0  0  0  0  0  0  0
   -0.7992    0.1011   -0.0000 C   0  0  0  0  0  0  0  0  0  0  0  0
   -0.2499   -1.5084   -0.0000 C   0  0  0  0  0  0  0  0  0  0  0  0
    0.2181   -2.2895   -0.0000 C   0  0  0  0  0  0  0  0  0  0  0  0
   -1.7193   -0.2904   -0.0000 O   0  0  0  0  0  0  0  0  0  0  0  0
   -0.9404   -1.8022   -0.0000 C   0  0  0  0  0  0  0  0  0  0  0  0
   -0.7020   -2.6811   -0.0000 C   0  0  0  0  0  0  0  0  0  0  0  0
   -1.8403   -1.2831   -0.0000 C   0  0  0  0  0  0  0  0  0  0  0  0
   -2.8011   -1.5605   -0.0000 C   0  0  0  0  0  0  0  0  0  0  0  0
   -3.5217   -0.8671   -0.0000 O   0  0  0  0  0  0  0  0  0  0  0  0
   -3.0413   -2.5312   -0.0000 N   0  0  0  0  0  0  0  0  0  0  0  0
   -3.9678   -2.9074   -0.0000 C   0  0  0  0  0  0  0  0  0  0  0  0
   -2.3971   -3.2961   -0.0000 C   0  0  0  0  0  0  0  0  0  0  0  0
   -4.8168   -2.3790   -0.0000 C   0  0  0  0  0  0  0  0  0  0  0  0
   -3.8963   -3.9049   -0.0000 C   0  0  0  0  0  0  0  0  0  0  0  0
   -2.9255   -4.1451   -0.0000 C   0  0  0  0  0  0  0  0  0  0  0  0
   -4.7837   -1.3796   -0.0000 O   0  0  0  0  0  0  0  0  0  0  0  0
   -5.6989   -2.8501   -0.0000 N   0  0  0  0  0  0  0  0  0  0  0  0
   -4.6612   -4.5490   -0.0000 C   0  0  0  0  0  0  0  0  0  0  0  0
  1  2  2  0  0  0  0
  2  3  1  0  0  0  0
  2  4  1  0  0  0  0
  3  5  1  0  0  0  0
  3  6  1  0  0  0  0
  4  7  1  0  0  0  0
  4  8  1  0  0  0  0
  9  5  1  0  0  0  0
  6 10  1  0  0  0  0
  7 11  1  0  0  0  0
  8 12  1  0  0  0  0
  9 13  1  6  0  0  0
  9 14  1  0  0  0  0
 13 15  2  0  0  0  0
 13 16  1  0  0  0  0
 17 16  1  6  0  0  0
 17 18  1  0  0  0  0
 17 19  1  0  0  0  0
 17 20  1  0  0  0  0
 18 21  1  0  0  0  0
 19 22  1  0  0  0  0
 20 23  1  0  0  0  0
 24 21  1  0  0  0  0
 24 25  1  6  0  0  0
 25 26  2  0  0  0  0
 25 27  1  0  0  0  0
 28 27  1  0  0  0  0
 27 29  1  0  0  0  0
 28 30  1  6  0  0  0
 31 28  1  0  0  0  0
 29 32  1  0  0  0  0
 30 33  2  0  0  0  0
 30 34  1  0  0  0  0
 31 35  1  6  0  0  0
 10 14  1  0  0  0  0
 11 12  1  0  0  0  0
 22 24  1  0  0  0  0
 23 24  1  0  0  0  0
 31 32  1  0  0  0  0
M  END
>  <Molecule Name>
EN300-138584_EN300-39218

$$$$
EN300-138584_EN300-269349
Actelion Java MolfileCreator 1.0

 39 43  0  0  1  0  0  0  0  0999 V2000
    2.2617    1.5827   -0.0000 S   0  0  0  0  0  0  0  0  0  0  0  0
    2.2617    2.5827   -0.0000 O   0  0  0  0  0  0  0  0  0  0  0  0
    1.3957    2.0827   -0.0000 O   0  0  0  0  0  0  0  0  0  0  0  0
    1.8549    0.6691   -0.0000 C   0  0  0  0  0  0  0  0  0  0  0  0
    3.2562    1.4781   -0.0000 C   0  0  0  0  0  0  0  0  0  0  0  0
    2.5981   -0.0000   -0.0000 C   0  0  0  0  0  0  0  0  0  0  0  0
    3.4641    0.5000   -0.0000 C   0  0  0  0  0  0  0  0  0  0  0  0
    1.7321   -0.5000   -0.0000 C   0  0  0  0  0  0  0  0  0  0  0  0
    2.8060   -0.9781   -0.0000 C   0  0  0  0  0  0  0  0  0  0  0  0
    4.2072   -0.1691   -0.0000 C   0  0  0  0  0  0  0  0  0  0  0  0
    1.7321   -1.5000   -0.0000 O   0  0  0  0  0  0  0  0  0  0  0  0
    0.8660   -0.0000   -0.0000 N   0  0  0  0  0  0  0  0  0  0  0  0
    3.8005   -1.0827   -0.0000 N   0  0  0  0  0  0  0  0  0  0  0  0
    0.0000   -0.5000   -0.0000 C   0  0  0  0  0  0  0  0  0  0  0  0
    4.3005   -1.9487   -0.0000 C   0  0  0  0  0  0  0  0  0  0  0  0
   -0.7992    0.1011   -0.0000 C   0  0  0  0  0  0  0  0  0  0  0  0
   -0.2499   -1.5084   -0.0000 C   0  0  0  0  0  0  0  0  0  0  0  0
    0.2181   -2.2895   -0.0000 C   0  0  0  0  0  0  0  0  0  0  0  0
    5.3005   -1.9487   -0.0000 O   0  0  0  0  0  0  0  0  0  0  0  0
    3.8005   -2.8147   -0.0000 O   0  0  0  0  0  0  0  0  0  0  0  0
   -1.7193   -0.2904   -0.0000 O   0  0  0  0  0  0  0  0  0  0  0  0
   -0.9404   -1.8022   -0.0000 C   0  0  0  0  0  0  0  0  0  0  0  0
   -0.7020   -2.6811   -0.0000 C   0  0  0  0  0  0  0  0  0  0  0  0
    4.3005   -3.6808   -0.0000 C   0  0  0  0  0  0  0  0  0  0  0  0
   -1.8403   -1.2831   -0.0000 C   0  0  0  0  0  0  0  0  0  0  0  0
    5.1665   -3.1808   -0.0000 C   0  0  0  0  0  0  0  0  0  0  0  0
    4.8005   -4.5468   -0.0000 C   0  0  0  0  0  0  0  0  0  0  0  0
    3.4345   -4.1808   -0.0000 C   0  0  0  0  0  0  0  0  0  0  0  0
   -2.8011   -1.5605   -0.0000 C   0  0  0  0  0  0  0  0  0  0  0  0
   -3.5217   -0.8671   -0.0000 O   0  0  0  0  0  0  0  0  0  0  0  0
   -3.0413   -2.5312   -0.0000 N   0  0  0  0  0  0  0  0  0  0  0  0
   -3.9678   -2.9074   -0.0000 C   0  0  0  0  0  0  0  0  0  0  0  0
   -2.3971   -3.2961   -0.0000 C   0  0  0  0  0  0  0  0  0  0  0  0
   -4.8168   -2.3790   -0.0000 C   0  0  0  0  0  0  0  0  0  0  0  0
   -3.8963   -3.9049   -0.0000 C   0  0  0  0  0  0  0  0  0  0  0  0
   -2.9255   -4.1451   -0.0000 C   0  0  0  0  0  0  0  0  0  0  0  0
   -4.7837   -1.3796   -0.0000 O   0  0  0  0  0  0  0  0  0  0  0  0
   -5.6989   -2.8501   -0.0000 N   0  0  0  0  0  0  0  0  0  0  0  0
   -4.6612   -4.5490   -0.0000 C   0  0  0  0  0  0  0  0  0  0  0  0
  1  2  2  0  0  0  0
  1  3  2  0  0  0  0
  1  4  1  0  0  0  0
  1  5  1  0  0  0  0
  6  4  1  0  0  0  0
  7  5  1  1  0  0  0
  6  8  1  6  0  0  0
  6  9  1  0  0  0  0
  7 10  1  0  0  0  0
  8 11  2  0  0  0  0
  8 12  1  0  0  0  0
  9 13  1  0  0  0  0
 14 12  1  6  0  0  0
 13 15  1  0  0  0  0
 14 16  1  0  0  0  0
 14 17  1  0  0  0  0
 14 18  1  0  0  0  0
 15 19  2  0  0  0  0
 15 20  1  0  0  0  0
 16 21  1  0  0  0  0
 17 22  1  0  0  0  0
 18 23  1  0  0  0  0
 20 24  1  0  0  0  0
 25 21  1  0  0  0  0
 24 26  1  0  0  0  0
 24 27  1  0  0  0  0
 24 28  1  0  0  0  0
 25 29  1  6  0  0  0
 29 30  2  0  0  0  0
 29 31  1  0  0  0  0
 32 31  1  0  0  0  0
 31 33  1  0  0  0  0
 32 34  1  6  0  0  0
 35 32  1  0  0  0  0
 33 36  1  0  0  0  0
 34 37  2  0  0  0  0
 34 38  1  0  0  0  0
 35 39  1  6  0  0  0
  6  7  1  0  0  0  0
 10 13  1  0  0  0  0
 22 25  1  0  0  0  0
 23 25  1  0  0  0  0
 35 36  1  0  0  0  0
M  END
>  <Molecule Name>
EN300-138584_EN300-269349

$$$$
EN300-138584_EN300-112488
Actelion Java MolfileCreator 1.0

 33 37  0  0  1  0  0  0  0  0999 V2000
    1.7617    3.4487   -0.0000 O   0  0  0  0  0  0  0  0  0  0  0  0
    2.2617    2.5827   -0.0000 C   0  0  0  0  0  0  0  0  0  0  0  0
    1.8549    1.6691   -0.0000 O   0  0  0  0  0  0  0  0  0  0  0  0
    3.2562    2.4781   -0.0000 N   0  0  0  0  0  0  0  0  0  0  0  0
    2.5981    1.0000   -0.0000 C   0  0  0  0  0  0  0  0  0  0  0  0
    3.4641    1.5000   -0.0000 C   0  0  0  0  0  0  0  0  0  0  0  0
    3.9253    3.2213   -0.0000 C   0  0  0  0  0  0  0  0  0  0  0  0
    2.5981   -0.0000   -0.0000 C   0  0  0  0  0  0  0  0  0  0  0  0
    4.3301    1.0000   -0.0000 C   0  0  0  0  0  0  0  0  0  0  0  0
    1.7321   -0.5000   -0.0000 C   0  0  0  0  0  0  0  0  0  0  0  0
    3.4641   -0.5000   -0.0000 C   0  0  0  0  0  0  0  0  0  0  0  0
    4.3301   -0.0000   -0.0000 C   0  0  0  0  0  0  0  0  0  0  0  0
    1.7321   -1.5000   -0.0000 O   0  0  0  0  0  0  0  0  0  0  0  0
    0.8660   -0.0000   -0.0000 N   0  0  0  0  0  0  0  0  0  0  0  0
    0.0000   -0.5000   -0.0000 C   0  0  0  0  0  0  0  0  0  0  0  0
   -0.7992    0.1011   -0.0000 C   0  0  0  0  0  0  0  0  0  0  0  0
   -0.2499   -1.5084   -0.0000 C   0  0  0  0  0  0  0  0  0  0  0  0
    0.2181   -2.2895   -0.0000 C   0  0  0  0  0  0  0  0  0  0  0  0
   -1.7193   -0.2904   -0.0000 O   0  0  0  0  0  0  0  0  0  0  0  0
   -0.9404   -1.8022   -0.0000 C   0  0  0  0  0  0  0  0  0  0  0  0
   -0.7020   -2.6811   -0.0000 C   0  0  0  0  0  0  0  0  0  0  0  0
   -1.8403   -1.2831   -0.0000 C   0  0  0  0  0  0  0  0  0  0  0  0
   -2.8011   -1.5605   -0.0000 C   0  0  0  0  0  0  0  0  0  0  0  0
   -3.5217   -0.8671   -0.0000 O   0  0  0  0  0  0  0  0  0  0  0  0
   -3.0413   -2.5312   -0.0000 N   0  0  0  0  0  0  0  0  0  0  0  0
   -3.9678   -2.9074   -0.0000 C   0  0  0  0  0  0  0  0  0  0  0  0
   -2.3971   -3.2961   -0.0000 C   0  0  0  0  0  0  0  0  0  0  0  0
   -4.8168   -2.3790   -0.0000 C   0  0  0  0  0  0  0  0  0  0  0  0
   -3.8963   -3.9049   -0.0000 C   0  0  0  0  0  0  0  0  0  0  0  0
   -2.9255   -4.1451   -0.0000 C   0  0  0  0  0  0  0  0  0  0  0  0
   -4.7837   -1.3796   -0.0000 O   0  0  0  0  0  0  0  0  0  0  0  0
   -5.6989   -2.8501   -0.0000 N   0  0  0  0  0  0  0  0  0  0  0  0
   -4.6612   -4.5490   -0.0000 C   0  0  0  0  0  0  0  0  0  0  0  0
  1  2  2  0  0  0  0
  2  3  1  0  0  0  0
  2  4  1  0  0  0  0
  3  5  1  0  0  0  0
  4  6  1  0  0  0  0
  4  7  1  0  0  0  0
  5  8  1  0  0  0  0
  6  9  1  0  0  0  0
  8 10  1  0  0  0  0
  8 11  2  0  0  0  0
  9 12  2  0  0  0  0
 10 13  2  0  0  0  0
 10 14  1  0  0  0  0
 15 14  1  6  0  0  0
 15 16  1  0  0  0  0
 15 17  1  0  0  0  0
 15 18  1  0  0  0  0
 16 19  1  0  0  0  0
 17 20  1  0  0  0  0
 18 21  1  0  0  0  0
 22 19  1  0  0  0  0
 22 23  1  6  0  0  0
 23 24  2  0  0  0  0
 23 25  1  0  0  0  0
 26 25  1  0  0  0  0
 25 27  1  0  0  0  0
 26 28  1  6  0  0  0
 29 26  1  0  0  0  0
 27 30  1  0  0  0  0
 28 31  2  0  0  0  0
 28 32  1  0  0  0  0
 29 33  1  6  0  0  0
  5  6  2  0  0  0  0
 11 12  1  0  0  0  0
 20 22  1  0  0  0  0
 21 22  1  0  0  0  0
 29 30  1  0  0  0  0
M  END
>  <Molecule Name>
EN300-138584_EN300-112488

$$$$
EN300-138584_EN300-1700398
Actelion Java MolfileCreator 1.0

 32 36  0  0  1  0  0  0  0  0999 V2000
    4.9898   -1.0649   -0.0000 S   0  0  0  0  0  0  0  0  0  0  0  0
    5.2988   -2.0159   -0.0000 O   0  0  0  0  0  0  0  0  0  0  0  0
    5.9679   -1.2727   -0.0000 O   0  0  0  0  0  0  0  0  0  0  0  0
    5.0943   -0.0703   -0.0000 C   0  0  0  0  0  0  0  0  0  0  0  0
    4.0116   -1.2728   -0.0000 C   0  0  0  0  0  0  0  0  0  0  0  0
    4.1808    0.3364   -0.0000 C   0  0  0  0  0  0  0  0  0  0  0  0
    3.5116   -0.4067   -0.0000 C   0  0  0  0  0  0  0  0  0  0  0  0
    3.6808    1.2024   -0.0000 O   0  0  0  0  0  0  0  0  0  0  0  0
    2.5981   -0.0000   -0.0000 C   0  0  0  0  0  0  0  0  0  0  0  0
    2.7026    0.9945   -0.0000 C   0  0  0  0  0  0  0  0  0  0  0  0
    1.7321   -0.5000   -0.0000 C   0  0  0  0  0  0  0  0  0  0  0  0
    1.7321   -1.5000   -0.0000 O   0  0  0  0  0  0  0  0  0  0  0  0
    0.8660   -0.0000   -0.0000 N   0  0  0  0  0  0  0  0  0  0  0  0
    0.0000   -0.5000   -0.0000 C   0  0  0  0  0  0  0  0  0  0  0  0
   -0.7992    0.1011   -0.0000 C   0  0  0  0  0  0  0  0  0  0  0  0
   -0.2499   -1.5084   -0.0000 C   0  0  0  0  0  0  0  0  0  0  0  0
    0.2181   -2.2895   -0.0000 C   0  0  0  0  0  0  0  0  0  0  0  0
   -1.7193   -0.2904   -0.0000 O   0  0  0  0  0  0  0  0  0  0  0  0
   -0.9404   -1.8022   -0.0000 C   0  0  0  0  0  0  0  0  0  0  0  0
   -0.7020   -2.6811   -0.0000 C   0  0  0  0  0  0  0  0  0  0  0  0
   -1.8403   -1.2831   -0.0000 C   0  0  0  0  0  0  0  0  0  0  0  0
   -2.8011   -1.5605   -0.0000 C   0  0  0  0  0  0  0  0  0  0  0  0
   -3.5217   -0.8671   -0.0000 O   0  0  0  0  0  0  0  0  0  0  0  0
   -3.0413   -2.5312   -0.0000 N   0  0  0  0  0  0  0  0  0  0  0  0
   -3.9678   -2.9074   -0.0000 C   0  0  0  0  0  0  0  0  0  0  0  0
   -2.3971   -3.2961   -0.0000 C   0  0  0  0  0  0  0  0  0  0  0  0
   -4.8168   -2.3790   -0.0000 C   0  0  0  0  0  0  0  0  0  0  0  0
   -3.8963   -3.9049   -0.0000 C   0  0  0  0  0  0  0  0  0  0  0  0
   -2.9255   -4.1451   -0.0000 C   0  0  0  0  0  0  0  0  0  0  0  0
   -4.7837   -1.3796   -0.0000 O   0  0  0  0  0  0  0  0  0  0  0  0
   -5.6989   -2.8501   -0.0000 N   0  0  0  0  0  0  0  0  0  0  0  0
   -4.6612   -4.5490   -0.0000 C   0  0  0  0  0  0  0  0  0  0  0  0
  1  2  2  0  0  0  0
  1  3  2  0  0  0  0
  1  4  1  0  0  0  0
  1  5  1  0  0  0  0
  4  6  1  0  0  0  0
  5  7  1  0  0  0  0
  6  8  1  0  0  0  0
  7  9  1  0  0  0  0
  8 10  1  0  0  0  0
  9 11  1  0  0  0  0
 11 12  2  0  0  0  0
 11 13  1  0  0  0  0
 14 13  1  6  0  0  0
 14 15  1  0  0  0  0
 14 16  1  0  0  0  0
 14 17  1  0  0  0  0
 15 18  1  0  0  0  0
 16 19  1  0  0  0  0
 17 20  1  0  0  0  0
 21 18  1  0  0  0  0
 21 22  1  6  0  0  0
 22 23  2  0  0  0  0
 22 24  1  0  0  0  0
 25 24  1  0  0  0  0
 24 26  1  0  0  0  0
 25 27  1  6  0  0  0
 28 25  1  0  0  0  0
 26 29  1  0  0  0  0
 27 30  2  0  0  0  0
 27 31  1  0  0  0  0
 28 32  1  6  0  0  0
  6  7  2  0  0  0  0
  9 10  2  0  0  0  0
 19 21  1  0  0  0  0
 20 21  1  0  0  0  0
 28 29  1  0  0  0  0
M  END
>  <Molecule Name>
EN300-138584_EN300-1700398

$$$$
EN300-138584_EN300-6744026
Actelion Java MolfileCreator 1.0

 32 36  0  0  1  0  0  0  0  0999 V2000
    1.7321   -1.5000   -0.0000 O   0  0  0  0  0  0  0  0  0  0  0  0
    1.7321   -0.5000   -0.0000 C   0  0  0  0  0  0  0  0  0  0  0  0
    0.8660   -0.0000   -0.0000 N   0  0  0  0  0  0  0  0  0  0  0  0
    2.5981   -0.0000   -0.0000 C   0  0  0  0  0  0  0  0  0  0  0  0
    0.0000   -0.5000   -0.0000 C   0  0  0  0  0  0  0  0  0  0  0  0
    3.5116   -0.4067   -0.0000 N   0  0  0  0  0  0  0  0  0  0  0  0
    2.7026    0.9945   -0.0000 C   0  0  0  0  0  0  0  0  0  0  0  0
   -0.7992    0.1011   -0.0000 C   0  0  0  0  0  0  0  0  0  0  0  0
   -0.2499   -1.5084   -0.0000 C   0  0  0  0  0  0  0  0  0  0  0  0
    0.2181   -2.2895   -0.0000 C   0  0  0  0  0  0  0  0  0  0  0  0
    4.1808    0.3364   -0.0000 N   0  0  0  0  0  0  0  0  0  0  0  0
    3.6808    1.2024   -0.0000 C   0  0  0  0  0  0  0  0  0  0  0  0
   -1.7193   -0.2904   -0.0000 O   0  0  0  0  0  0  0  0  0  0  0  0
   -0.9404   -1.8022   -0.0000 C   0  0  0  0  0  0  0  0  0  0  0  0
   -0.7020   -2.6811   -0.0000 C   0  0  0  0  0  0  0  0  0  0  0  0
    5.1808    0.3364   -0.0000 C   0  0  0  0  0  0  0  0  0  0  0  0
    4.1808    2.0685   -0.0000 C   0  0  0  0  0  0  0  0  0  0  0  0
   -1.8403   -1.2831   -0.0000 C   0  0  0  0  0  0  0  0  0  0  0  0
    5.6808    1.2024   -0.0000 C   0  0  0  0  0  0  0  0  0  0  0  0
    5.6808   -0.5296   -0.0000 C   0  0  0  0  0  0  0  0  0  0  0  0
    5.1808    2.0685   -0.0000 C   0  0  0  0  0  0  0  0  0  0  0  0
   -2.8011   -1.5605   -0.0000 C   0  0  0  0  0  0  0  0  0  0  0  0
   -3.5217   -0.8671   -0.0000 O   0  0  0  0  0  0  0  0  0  0  0  0
   -3.0413   -2.5312   -0.0000 N   0  0  0  0  0  0  0  0  0  0  0  0
   -3.9678   -2.9074   -0.0000 C   0  0  0  0  0  0  0  0  0  0  0  0
   -2.3971   -3.2961   -0.0000 C   0  0  0  0  0  0  0  0  0  0  0  0
   -4.8168   -2.3790   -0.0000 C   0  0  0  0  0  0  0  0  0  0  0  0
   -3.8963   -3.9049   -0.0000 C   0  0  0  0  0  0  0  0  0  0  0  0
   -2.9255   -4.1451   -0.0000 C   0  0  0  0  0  0  0  0  0  0  0  0
   -4.7837   -1.3796   -0.0000 O   0  0  0  0  0  0  0  0  0  0  0  0
   -5.6989   -2.8501   -0.0000 N   0  0  0  0  0  0  0  0  0  0  0  0
   -4.6612   -4.5490   -0.0000 C   0  0  0  0  0  0  0  0  0  0  0  0
  1  2  2  0  0  0  0
  2  3  1  0  0  0  0
  2  4  1  0  0  0  0
  5  3  1  6  0  0  0
  4  6  2  0  0  0  0
  4  7  1  0  0  0  0
  5  8  1  0  0  0  0
  5  9  1  0  0  0  0
  5 10  1  0  0  0  0
  6 11  1  0  0  0  0
  7 12  2  0  0  0  0
  8 13  1  0  0  0  0
  9 14  1  0  0  0  0
 10 15  1  0  0  0  0
 11 16  1  0  0  0  0
 12 17  1  0  0  0  0
 18 13  1  0  0  0  0
 16 19  2  0  0  0  0
 16 20  1  0  0  0  0
 17 21  2  0  0  0  0
 18 22  1  6  0  0  0
 22 23  2  0  0  0  0
 22 24  1  0  0  0  0
 25 24  1  0  0  0  0
 24 26  1  0  0  0  0
 25 27  1  6  0  0  0
 28 25  1  0  0  0  0
 26 29  1  0  0  0  0
 27 30  2  0  0  0  0
 27 31  1  0  0  0  0
 28 32  1  6  0  0  0
 11 12  1  0  0  0  0
 14 18  1  0  0  0  0
 15 18  1  0  0  0  0
 19 21  1  0  0  0  0
 28 29  1  0  0  0  0
M  END
>  <Molecule Name>
EN300-138584_EN300-6744026

$$$$
EN300-138584_EN300-10372
Actelion Java MolfileCreator 1.0

 29 32  0  0  1  0  0  0  0  0999 V2000
    2.7026    0.9945   -0.0000 S   0  0  0  0  0  0  0  0  0  0  0  0
    2.5981   -0.0000   -0.0000 C   0  0  0  0  0  0  0  0  0  0  0  0
    3.6808    1.2024   -0.0000 C   0  0  0  0  0  0  0  0  0  0  0  0
    3.5116   -0.4067   -0.0000 C   0  0  0  0  0  0  0  0  0  0  0  0
    1.7321   -0.5000   -0.0000 C   0  0  0  0  0  0  0  0  0  0  0  0
    4.1808    0.3364   -0.0000 N   0  0  0  0  0  0  0  0  0  0  0  0
    4.0875    2.1160   -0.0000 C   0  0  0  0  0  0  0  0  0  0  0  0
    3.7195   -1.3849   -0.0000 C   0  0  0  0  0  0  0  0  0  0  0  0
    1.7321   -1.5000   -0.0000 O   0  0  0  0  0  0  0  0  0  0  0  0
    0.8660   -0.0000   -0.0000 N   0  0  0  0  0  0  0  0  0  0  0  0
    0.0000   -0.5000   -0.0000 C   0  0  0  0  0  0  0  0  0  0  0  0
   -0.7992    0.1011   -0.0000 C   0  0  0  0  0  0  0  0  0  0  0  0
   -0.2499   -1.5084   -0.0000 C   0  0  0  0  0  0  0  0  0  0  0  0
    0.2181   -2.2895   -0.0000 C   0  0  0  0  0  0  0  0  0  0  0  0
   -1.7193   -0.2904   -0.0000 O   0  0  0  0  0  0  0  0  0  0  0  0
   -0.9404   -1.8022   -0.0000 C   0  0  0  0  0  0  0  0  0  0  0  0
   -0.7020   -2.6811   -0.0000 C   0  0  0  0  0  0  0  0  0  0  0  0
   -1.8403   -1.2831   -0.0000 C   0  0  0  0  0  0  0  0  0  0  0  0
   -2.8011   -1.5605   -0.0000 C   0  0  0  0  0  0  0  0  0  0  0  0
   -3.5217   -0.8671   -0.0000 O   0  0  0  0  0  0  0  0  0  0  0  0
   -3.0413   -2.5312   -0.0000 N   0  0  0  0  0  0  0  0  0  0  0  0
   -3.9678   -2.9074   -0.0000 C   0  0  0  0  0  0  0  0  0  0  0  0
   -2.3971   -3.2961   -0.0000 C   0  0  0  0  0  0  0  0  0  0  0  0
   -4.8168   -2.3790   -0.0000 C   0  0  0  0  0  0  0  0  0  0  0  0
   -3.8963   -3.9049   -0.0000 C   0  0  0  0  0  0  0  0  0  0  0  0
   -2.9255   -4.1451   -0.0000 C   0  0  0  0  0  0  0  0  0  0  0  0
   -4.7837   -1.3796   -0.0000 O   0  0  0  0  0  0  0  0  0  0  0  0
   -5.6989   -2.8501   -0.0000 N   0  0  0  0  0  0  0  0  0  0  0  0
   -4.6612   -4.5490   -0.0000 C   0  0  0  0  0  0  0  0  0  0  0  0
  1  2  1  0  0  0  0
  1  3  1  0  0  0  0
  2  4  2  0  0  0  0
  2  5  1  0  0  0  0
  3  6  2  0  0  0  0
  3  7  1  0  0  0  0
  4  8  1  0  0  0  0
  5  9  2  0  0  0  0
  5 10  1  0  0  0  0
 11 10  1  6  0  0  0
 11 12  1  0  0  0  0
 11 13  1  0  0  0  0
 11 14  1  0  0  0  0
 12 15  1  0  0  0  0
 13 16  1  0  0  0  0
 14 17  1  0  0  0  0
 18 15  1  0  0  0  0
 18 19  1  6  0  0  0
 19 20  2  0  0  0  0
 19 21  1  0  0  0  0
 22 21  1  0  0  0  0
 21 23  1  0  0  0  0
 22 24  1  6  0  0  0
 25 22  1  0  0  0  0
 23 26  1  0  0  0  0
 24 27  2  0  0  0  0
 24 28  1  0  0  0  0
 25 29  1  6  0  0  0
  4  6  1  0  0  0  0
 16 18  1  0  0  0  0
 17 18  1  0  0  0  0
 25 26  1  0  0  0  0
M  END
>  <Molecule Name>
EN300-138584_EN300-10372

$$$$
EN300-138584_EN300-1718170
Actelion Java MolfileCreator 1.0

 36 40  0  0  1  0  0  0  0  0999 V2000
    1.0084    1.3546   -0.0000 O   0  0  0  0  0  0  0  0  0  0  0  0
    1.9595    1.6637   -0.0000 C   0  0  0  0  0  0  0  0  0  0  0  0
    2.1674    2.6418   -0.0000 O   0  0  0  0  0  0  0  0  0  0  0  0
    2.7026    0.9945   -0.0000 N   0  0  0  0  0  0  0  0  0  0  0  0
    3.1184    2.9508   -0.0000 C   0  0  0  0  0  0  0  0  0  0  0  0
    2.5981   -0.0000   -0.0000 C   0  0  0  0  0  0  0  0  0  0  0  0
    3.6808    1.2024   -0.0000 C   0  0  0  0  0  0  0  0  0  0  0  0
    3.4274    1.9998   -0.0000 C   0  0  0  0  0  0  0  0  0  0  0  0
    4.0695    3.2598   -0.0000 C   0  0  0  0  0  0  0  0  0  0  0  0
    2.8094    3.9019   -0.0000 C   0  0  0  0  0  0  0  0  0  0  0  0
    1.7321   -0.5000   -0.0000 C   0  0  0  0  0  0  0  0  0  0  0  0
    3.5116   -0.4067   -0.0000 C   0  0  0  0  0  0  0  0  0  0  0  0
    4.1808    0.3364   -0.0000 C   0  0  0  0  0  0  0  0  0  0  0  0
    1.7321   -1.5000   -0.0000 O   0  0  0  0  0  0  0  0  0  0  0  0
    0.8660   -0.0000   -0.0000 N   0  0  0  0  0  0  0  0  0  0  0  0
    3.2026   -1.3578   -0.0000 C   0  0  0  0  0  0  0  0  0  0  0  0
    4.1808   -1.1499   -0.0000 C   0  0  0  0  0  0  0  0  0  0  0  0
    0.0000   -0.5000   -0.0000 C   0  0  0  0  0  0  0  0  0  0  0  0
   -0.7992    0.1011   -0.0000 C   0  0  0  0  0  0  0  0  0  0  0  0
   -0.2499   -1.5084   -0.0000 C   0  0  0  0  0  0  0  0  0  0  0  0
    0.2181   -2.2895   -0.0000 C   0  0  0  0  0  0  0  0  0  0  0  0
   -1.7193   -0.2904   -0.0000 O   0  0  0  0  0  0  0  0  0  0  0  0
   -0.9404   -1.8022   -0.0000 C   0  0  0  0  0  0  0  0  0  0  0  0
   -0.7020   -2.6811   -0.0000 C   0  0  0  0  0  0  0  0  0  0  0  0
   -1.8403   -1.2831   -0.0000 C   0  0  0  0  0  0  0  0  0  0  0  0
   -2.8011   -1.5605   -0.0000 C   0  0  0  0  0  0  0  0  0  0  0  0
   -3.5217   -0.8671   -0.0000 O   0  0  0  0  0  0  0  0  0  0  0  0
   -3.0413   -2.5312   -0.0000 N   0  0  0  0  0  0  0  0  0  0  0  0
   -3.9678   -2.9074   -0.0000 C   0  0  0  0  0  0  0  0  0  0  0  0
   -2.3971   -3.2961   -0.0000 C   0  0  0  0  0  0  0  0  0  0  0  0
   -4.8168   -2.3790   -0.0000 C   0  0  0  0  0  0  0  0  0  0  0  0
   -3.8963   -3.9049   -0.0000 C   0  0  0  0  0  0  0  0  0  0  0  0
   -2.9255   -4.1451   -0.0000 C   0  0  0  0  0  0  0  0  0  0  0  0
   -4.7837   -1.3796   -0.0000 O   0  0  0  0  0  0  0  0  0  0  0  0
   -5.6989   -2.8501   -0.0000 N   0  0  0  0  0  0  0  0  0  0  0  0
   -4.6612   -4.5490   -0.0000 C   0  0  0  0  0  0  0  0  0  0  0  0
  1  2  2  0  0  0  0
  2  3  1  0  0  0  0
  2  4  1  0  0  0  0
  3  5  1  0  0  0  0
  6  4  1  0  0  0  0
  4  7  1  0  0  0  0
  5  8  1  0  0  0  0
  5  9  1  0  0  0  0
  5 10  1  0  0  0  0
  6 11  1  1  0  0  0
  6 12  1  0  0  0  0
  7 13  1  0  0  0  0
 11 14  2  0  0  0  0
 11 15  1  0  0  0  0
 12 16  1  0  0  0  0
 12 17  1  0  0  0  0
 18 15  1  6  0  0  0
 18 19  1  0  0  0  0
 18 20  1  0  0  0  0
 18 21  1  0  0  0  0
 19 22  1  0  0  0  0
 20 23  1  0  0  0  0
 21 24  1  0  0  0  0
 25 22  1  0  0  0  0
 25 26  1  6  0  0  0
 26 27  2  0  0  0  0
 26 28  1  0  0  0  0
 29 28  1  0  0  0  0
 28 30  1  0  0  0  0
 29 31  1  6  0  0  0
 32 29  1  0  0  0  0
 30 33  1  0  0  0  0
 31 34  2  0  0  0  0
 31 35  1  0  0  0  0
 32 36  1  6  0  0  0
 12 13  1  0  0  0  0
 16 17  1  0  0  0  0
 23 25  1  0  0  0  0
 24 25  1  0  0  0  0
 32 33  1  0  0  0  0
M  END
>  <Molecule Name>
EN300-138584_EN300-1718170

$$$$
EN300-138584_EN300-817827
Actelion Java MolfileCreator 1.0

 29 32  0  0  1  0  0  0  0  0999 V2000
    5.8778    1.6182   -0.0000 O   0  0  0  0  0  0  0  0  0  0  0  0
    4.9170    1.8956   -0.0000 C   0  0  0  0  0  0  0  0  0  0  0  0
    4.6768    2.8663   -0.0000 N   0  0  0  0  0  0  0  0  0  0  0  0
    4.1964    1.2022   -0.0000 C   0  0  0  0  0  0  0  0  0  0  0  0
    5.3210    3.6312   -0.0000 C   0  0  0  0  0  0  0  0  0  0  0  0
    3.7503    3.2426   -0.0000 C   0  0  0  0  0  0  0  0  0  0  0  0
    3.2763    1.5938   -0.0000 O   0  0  0  0  0  0  0  0  0  0  0  0
    4.1960    0.1633   -0.0000 C   0  0  0  0  0  0  0  0  0  0  0  0
    4.8380   -0.4826   -0.0000 C   0  0  0  0  0  0  0  0  0  0  0  0
    6.3184    3.5597   -0.0000 C   0  0  0  0  0  0  0  0  0  0  0  0
    4.7925    4.4802   -0.0000 C   0  0  0  0  0  0  0  0  0  0  0  0
    3.8218    4.2400   -0.0000 C   0  0  0  0  0  0  0  0  0  0  0  0
    2.4771    0.9927   -0.0000 C   0  0  0  0  0  0  0  0  0  0  0  0
    3.5963   -0.2877   -0.0000 C   0  0  0  0  0  0  0  0  0  0  0  0
    4.0388   -1.0837   -0.0000 C   0  0  0  0  0  0  0  0  0  0  0  0
    6.7552    2.6601   -0.0000 O   0  0  0  0  0  0  0  0  0  0  0  0
    6.8791    4.3877   -0.0000 N   0  0  0  0  0  0  0  0  0  0  0  0
    5.1688    5.4067   -0.0000 C   0  0  0  0  0  0  0  0  0  0  0  0
    2.5981   -0.0000   -0.0000 C   0  0  0  0  0  0  0  0  0  0  0  0
    1.7321   -0.5000   -0.0000 N   0  0  0  0  0  0  0  0  0  0  0  0
    0.8660   -0.0000   -0.0000 C   0  0  0  0  0  0  0  0  0  0  0  0
    0.8660    1.0000   -0.0000 O   0  0  0  0  0  0  0  0  0  0  0  0
    0.0000   -0.5000   -0.0000 C   0  0  0  0  0  0  0  0  0  0  0  0
    0.8387   -1.0446   -0.0000 C   0  0  0  0  0  0  0  0  0  0  0  0
   -0.0523    0.4986   -0.0000 C   0  0  0  0  0  0  0  0  0  0  0  0
   -0.9336   -0.8584   -0.0000 C   0  0  0  0  0  0  0  0  0  0  0  0
    1.6773   -1.5893   -0.0000 C   0  0  0  0  0  0  0  0  0  0  0  0
   -1.0183    0.7574   -0.0000 C   0  0  0  0  0  0  0  0  0  0  0  0
   -1.5629   -0.0812   -0.0000 C   0  0  0  0  0  0  0  0  0  0  0  0
  1  2  2  0  0  0  0
  2  3  1  0  0  0  0
  4  2  1  1  0  0  0
  5  3  1  0  0  0  0
  3  6  1  0  0  0  0
  4  7  1  0  0  0  0
  4  8  1  0  0  0  0
  4  9  1  0  0  0  0
  5 10  1  6  0  0  0
 11  5  1  0  0  0  0
  6 12  1  0  0  0  0
  7 13  1  0  0  0  0
  8 14  1  0  0  0  0
  9 15  1  0  0  0  0
 10 16  2  0  0  0  0
 10 17  1  0  0  0  0
 11 18  1  6  0  0  0
 19 13  1  0  0  0  0
 19 20  1  1  0  0  0
 20 21  1  0  0  0  0
 21 22  2  0  0  0  0
 21 23  1  0  0  0  0
 23 24  1  0  0  0  0
 23 25  1  0  0  0  0
 23 26  1  0  0  0  0
 24 27  3  0  0  0  0
 25 28  1  0  0  0  0
 26 29  1  0  0  0  0
 11 12  1  0  0  0  0
 14 19  1  0  0  0  0
 15 19  1  0  0  0  0
 28 29  1  0  0  0  0
M  END
>  <Molecule Name>
EN300-138584_EN300-817827

$$$$
EN300-138584_EN300-179254
Actelion Java MolfileCreator 1.0

 31 34  0  0  1  0  0  0  0  0999 V2000
    5.8778    1.6182   -0.0000 O   0  0  0  0  0  0  0  0  0  0  0  0
    4.9170    1.8956   -0.0000 C   0  0  0  0  0  0  0  0  0  0  0  0
    4.6768    2.8663   -0.0000 N   0  0  0  0  0  0  0  0  0  0  0  0
    4.1964    1.2022   -0.0000 C   0  0  0  0  0  0  0  0  0  0  0  0
    5.3210    3.6312   -0.0000 C   0  0  0  0  0  0  0  0  0  0  0  0
    3.7503    3.2426   -0.0000 C   0  0  0  0  0  0  0  0  0  0  0  0
    3.2763    1.5938   -0.0000 O   0  0  0  0  0  0  0  0  0  0  0  0
    4.1960    0.1633   -0.0000 C   0  0  0  0  0  0  0  0  0  0  0  0
    4.8380   -0.4826   -0.0000 C   0  0  0  0  0  0  0  0  0  0  0  0
    6.3184    3.5597   -0.0000 C   0  0  0  0  0  0  0  0  0  0  0  0
    4.7925    4.4802   -0.0000 C   0  0  0  0  0  0  0  0  0  0  0  0
    3.8218    4.2400   -0.0000 C   0  0  0  0  0  0  0  0  0  0  0  0
    2.4771    0.9927   -0.0000 C   0  0  0  0  0  0  0  0  0  0  0  0
    3.5963   -0.2877   -0.0000 C   0  0  0  0  0  0  0  0  0  0  0  0
    4.0388   -1.0837   -0.0000 C   0  0  0  0  0  0  0  0  0  0  0  0
    6.7552    2.6601   -0.0000 O   0  0  0  0  0  0  0  0  0  0  0  0
    6.8791    4.3877   -0.0000 N   0  0  0  0  0  0  0  0  0  0  0  0
    5.1688    5.4067   -0.0000 C   0  0  0  0  0  0  0  0  0  0  0  0
    2.5981   -0.0000   -0.0000 C   0  0  0  0  0  0  0  0  0  0  0  0
    1.7321   -0.5000   -0.0000 N   0  0  0  0  0  0  0  0  0  0  0  0
    0.8660   -0.0000   -0.0000 C   0  0  0  0  0  0  0  0  0  0  0  0
    0.8660    1.0000   -0.0000 O   0  0  0  0  0  0  0  0  0  0  0  0
    0.0000   -0.5000   -0.0000 C   0  0  0  0  0  0  0  0  0  0  0  0
   -0.9135   -0.0933   -0.0000 C   0  0  0  0  0  0  0  0  0  0  0  0
   -0.1045   -1.4945   -0.0000 C   0  0  0  0  0  0  0  0  0  0  0  0
   -1.5827   -0.8364   -0.0000 C   0  0  0  0  0  0  0  0  0  0  0  0
   -1.0827   -1.7024   -0.0000 C   0  0  0  0  0  0  0  0  0  0  0  0
   -2.5772   -0.7319   -0.0000 C   0  0  0  0  0  0  0  0  0  0  0  0
   -2.6817   -1.7264   -0.0000 C   0  0  0  0  0  0  0  0  0  0  0  0
   -3.5717   -0.6274   -0.0000 C   0  0  0  0  0  0  0  0  0  0  0  0
   -2.4727    0.2626   -0.0000 C   0  0  0  0  0  0  0  0  0  0  0  0
  1  2  2  0  0  0  0
  2  3  1  0  0  0  0
  4  2  1  1  0  0  0
  5  3  1  0  0  0  0
  3  6  1  0  0  0  0
  4  7  1  0  0  0  0
  4  8  1  0  0  0  0
  4  9  1  0  0  0  0
  5 10  1  6  0  0  0
 11  5  1  0  0  0  0
  6 12  1  0  0  0  0
  7 13  1  0  0  0  0
  8 14  1  0  0  0  0
  9 15  1  0  0  0  0
 10 16  2  0  0  0  0
 10 17  1  0  0  0  0
 11 18  1  6  0  0  0
 19 13  1  0  0  0  0
 19 20  1  1  0  0  0
 20 21  1  0  0  0  0
 21 22  2  0  0  0  0
 23 21  1  6  0  0  0
 23 24  1  0  0  0  0
 23 25  1  0  0  0  0
 26 24  1  0  0  0  0
 25 27  1  0  0  0  0
 26 28  1  6  0  0  0
 28 29  1  0  0  0  0
 28 30  1  0  0  0  0
 28 31  1  0  0  0  0
 11 12  1  0  0  0  0
 14 19  1  0  0  0  0
 15 19  1  0  0  0  0
 26 27  1  0  0  0  0
M  END
>  <Molecule Name>
EN300-138584_EN300-179254

$$$$
EN300-138584_EN300-1722961
Actelion Java MolfileCreator 1.0

 34 38  0  0  1  0  0  0  0  0999 V2000
    1.7321   -1.5000   -0.0000 O   0  0  0  0  0  0  0  0  0  0  0  0
    1.7321   -0.5000   -0.0000 C   0  0  0  0  0  0  0  0  0  0  0  0
    0.8660   -0.0000   -0.0000 N   0  0  0  0  0  0  0  0  0  0  0  0
    2.5981   -0.0000   -0.0000 C   0  0  0  0  0  0  0  0  0  0  0  0
    0.0000   -0.5000   -0.0000 C   0  0  0  0  0  0  0  0  0  0  0  0
    2.5981    1.0000   -0.0000 N   0  0  0  0  0  0  0  0  0  0  0  0
    3.4641   -0.5000   -0.0000 C   0  0  0  0  0  0  0  0  0  0  0  0
   -0.7992    0.1011   -0.0000 C   0  0  0  0  0  0  0  0  0  0  0  0
   -0.2499   -1.5084   -0.0000 C   0  0  0  0  0  0  0  0  0  0  0  0
    0.2181   -2.2895   -0.0000 C   0  0  0  0  0  0  0  0  0  0  0  0
    3.4641    1.5000   -0.0000 C   0  0  0  0  0  0  0  0  0  0  0  0
    4.3301    0.0000   -0.0000 C   0  0  0  0  0  0  0  0  0  0  0  0
   -1.7193   -0.2904   -0.0000 O   0  0  0  0  0  0  0  0  0  0  0  0
   -0.9404   -1.8022   -0.0000 C   0  0  0  0  0  0  0  0  0  0  0  0
   -0.7020   -2.6811   -0.0000 C   0  0  0  0  0  0  0  0  0  0  0  0
    4.3301    1.0000   -0.0000 N   0  0  0  0  0  0  0  0  0  0  0  0
    3.6720    2.4781   -0.0000 C   0  0  0  0  0  0  0  0  0  0  0  0
    5.1962   -0.5000   -0.0000 C   0  0  0  0  0  0  0  0  0  0  0  0
   -1.8403   -1.2831   -0.0000 C   0  0  0  0  0  0  0  0  0  0  0  0
    5.0733    1.6691   -0.0000 N   0  0  0  0  0  0  0  0  0  0  0  0
    4.6665    2.5827   -0.0000 C   0  0  0  0  0  0  0  0  0  0  0  0
    3.0029    3.2213   -0.0000 C   0  0  0  0  0  0  0  0  0  0  0  0
   -2.8011   -1.5605   -0.0000 C   0  0  0  0  0  0  0  0  0  0  0  0
    5.1665    3.4487   -0.0000 C   0  0  0  0  0  0  0  0  0  0  0  0
   -3.5217   -0.8671   -0.0000 O   0  0  0  0  0  0  0  0  0  0  0  0
   -3.0413   -2.5312   -0.0000 N   0  0  0  0  0  0  0  0  0  0  0  0
   -3.9678   -2.9074   -0.0000 C   0  0  0  0  0  0  0  0  0  0  0  0
   -2.3971   -3.2961   -0.0000 C   0  0  0  0  0  0  0  0  0  0  0  0
   -4.8168   -2.3790   -0.0000 C   0  0  0  0  0  0  0  0  0  0  0  0
   -3.8963   -3.9049   -0.0000 C   0  0  0  0  0  0  0  0  0  0  0  0
   -2.9255   -4.1451   -0.0000 C   0  0  0  0  0  0  0  0  0  0  0  0
   -4.7837   -1.3796   -0.0000 O   0  0  0  0  0  0  0  0  0  0  0  0
   -5.6989   -2.8501   -0.0000 N   0  0  0  0  0  0  0  0  0  0  0  0
   -4.6612   -4.5490   -0.0000 C   0  0  0  0  0  0  0  0  0  0  0  0
  1  2  2  0  0  0  0
  2  3  1  0  0  0  0
  2  4  1  0  0  0  0
  5  3  1  6  0  0  0
  4  6  2  0  0  0  0
  4  7  1  0  0  0  0
  5  8  1  0  0  0  0
  5  9  1  0  0  0  0
  5 10  1  0  0  0  0
  6 11  1  0  0  0  0
  7 12  2  0  0  0  0
  8 13  1  0  0  0  0
  9 14  1  0  0  0  0
 10 15  1  0  0  0  0
 11 16  1  0  0  0  0
 11 17  2  0  0  0  0
 12 18  1  0  0  0  0
 19 13  1  0  0  0  0
 16 20  1  0  0  0  0
 17 21  1  0  0  0  0
 17 22  1  0  0  0  0
 19 23  1  6  0  0  0
 21 24  1  0  0  0  0
 23 25  2  0  0  0  0
 23 26  1  0  0  0  0
 27 26  1  0  0  0  0
 26 28  1  0  0  0  0
 27 29  1  6  0  0  0
 30 27  1  0  0  0  0
 28 31  1  0  0  0  0
 29 32  2  0  0  0  0
 29 33  1  0  0  0  0
 30 34  1  6  0  0  0
 12 16  1  0  0  0  0
 14 19  1  0  0  0  0
 15 19  1  0  0  0  0
 20 21  2  0  0  0  0
 30 31  1  0  0  0  0
M  END
>  <Molecule Name>
EN300-138584_EN300-1722961

$$$$
EN300-138584_EN300-151409
Actelion Java MolfileCreator 1.0

 30 33  0  0  1  0  0  0  0  0999 V2000
    1.7321    1.5000   -0.0000 Br  0  0  0  0  0  0  0  0  0  0  0  0
    2.5981    1.0000   -0.0000 C   0  0  0  0  0  0  0  0  0  0  0  0
    2.5981   -0.0000   -0.0000 C   0  0  0  0  0  0  0  0  0  0  0  0
    3.4641    1.5000   -0.0000 C   0  0  0  0  0  0  0  0  0  0  0  0
    3.4641   -0.5000   -0.0000 N   0  0  0  0  0  0  0  0  0  0  0  0
    1.7321   -0.5000   -0.0000 C   0  0  0  0  0  0  0  0  0  0  0  0
    4.3301    1.0000   -0.0000 C   0  0  0  0  0  0  0  0  0  0  0  0
    4.3301   -0.0000   -0.0000 C   0  0  0  0  0  0  0  0  0  0  0  0
    1.7321   -1.5000   -0.0000 O   0  0  0  0  0  0  0  0  0  0  0  0
    0.8660   -0.0000   -0.0000 N   0  0  0  0  0  0  0  0  0  0  0  0
    5.1962   -0.5000   -0.0000 F   0  0  0  0  0  0  0  0  0  0  0  0
    0.0000   -0.5000   -0.0000 C   0  0  0  0  0  0  0  0  0  0  0  0
   -0.7992    0.1011   -0.0000 C   0  0  0  0  0  0  0  0  0  0  0  0
   -0.2499   -1.5084   -0.0000 C   0  0  0  0  0  0  0  0  0  0  0  0
    0.2181   -2.2895   -0.0000 C   0  0  0  0  0  0  0  0  0  0  0  0
   -1.7193   -0.2904   -0.0000 O   0  0  0  0  0  0  0  0  0  0  0  0
   -0.9404   -1.8022   -0.0000 C   0  0  0  0  0  0  0  0  0  0  0  0
   -0.7020   -2.6811   -0.0000 C   0  0  0  0  0  0  0  0  0  0  0  0
   -1.8403   -1.2831   -0.0000 C   0  0  0  0  0  0  0  0  0  0  0  0
   -2.8011   -1.5605   -0.0000 C   0  0  0  0  0  0  0  0  0  0  0  0
   -3.5217   -0.8671   -0.0000 O   0  0  0  0  0  0  0  0  0  0  0  0
   -3.0413   -2.5312   -0.0000 N   0  0  0  0  0  0  0  0  0  0  0  0
   -3.9678   -2.9074   -0.0000 C   0  0  0  0  0  0  0  0  0  0  0  0
   -2.3971   -3.2961   -0.0000 C   0  0  0  0  0  0  0  0  0  0  0  0
   -4.8168   -2.3790   -0.0000 C   0  0  0  0  0  0  0  0  0  0  0  0
   -3.8963   -3.9049   -0.0000 C   0  0  0  0  0  0  0  0  0  0  0  0
   -2.9255   -4.1451   -0.0000 C   0  0  0  0  0  0  0  0  0  0  0  0
   -4.7837   -1.3796   -0.0000 O   0  0  0  0  0  0  0  0  0  0  0  0
   -5.6989   -2.8501   -0.0000 N   0  0  0  0  0  0  0  0  0  0  0  0
   -4.6612   -4.5490   -0.0000 C   0  0  0  0  0  0  0  0  0  0  0  0
  1  2  1  0  0  0  0
  2  3  2  0  0  0  0
  2  4  1  0  0  0  0
  3  5  1  0  0  0  0
  3  6  1  0  0  0  0
  4  7  2  0  0  0  0
  5  8  2  0  0  0  0
  6  9  2  0  0  0  0
  6 10  1  0  0  0  0
  8 11  1  0  0  0  0
 12 10  1  6  0  0  0
 12 13  1  0  0  0  0
 12 14  1  0  0  0  0
 12 15  1  0  0  0  0
 13 16  1  0  0  0  0
 14 17  1  0  0  0  0
 15 18  1  0  0  0  0
 19 16  1  0  0  0  0
 19 20  1  6  0  0  0
 20 21  2  0  0  0  0
 20 22  1  0  0  0  0
 23 22  1  0  0  0  0
 22 24  1  0  0  0  0
 23 25  1  6  0  0  0
 26 23  1  0  0  0  0
 24 27  1  0  0  0  0
 25 28  2  0  0  0  0
 25 29  1  0  0  0  0
 26 30  1  6  0  0  0
  7  8  1  0  0  0  0
 17 19  1  0  0  0  0
 18 19  1  0  0  0  0
 26 27  1  0  0  0  0
M  END
>  <Molecule Name>
EN300-138584_EN300-151409

$$$$
EN300-138584_EN300-3007284
Actelion Java MolfileCreator 1.0

 31 34  0  0  1  0  0  0  0  0999 V2000
    3.4641    2.5000   -0.0000 F   0  0  0  0  0  0  0  0  0  0  0  0
    3.4641    1.5000   -0.0000 C   0  0  0  0  0  0  0  0  0  0  0  0
    2.5981    1.0000   -0.0000 C   0  0  0  0  0  0  0  0  0  0  0  0
    4.3301    1.0000   -0.0000 C   0  0  0  0  0  0  0  0  0  0  0  0
    1.7321    1.5000   -0.0000 O   0  0  0  0  0  0  0  0  0  0  0  0
    2.5981   -0.0000   -0.0000 C   0  0  0  0  0  0  0  0  0  0  0  0
    4.3301   -0.0000   -0.0000 C   0  0  0  0  0  0  0  0  0  0  0  0
    3.4641   -0.5000   -0.0000 C   0  0  0  0  0  0  0  0  0  0  0  0
    1.7321   -0.5000   -0.0000 C   0  0  0  0  0  0  0  0  0  0  0  0
    3.4641   -1.5000   -0.0000 C   0  0  0  0  0  0  0  0  0  0  0  0
    1.7321   -1.5000   -0.0000 O   0  0  0  0  0  0  0  0  0  0  0  0
    0.8660   -0.0000   -0.0000 N   0  0  0  0  0  0  0  0  0  0  0  0
    0.0000   -0.5000   -0.0000 C   0  0  0  0  0  0  0  0  0  0  0  0
   -0.7992    0.1011   -0.0000 C   0  0  0  0  0  0  0  0  0  0  0  0
   -0.2499   -1.5084   -0.0000 C   0  0  0  0  0  0  0  0  0  0  0  0
    0.2181   -2.2895   -0.0000 C   0  0  0  0  0  0  0  0  0  0  0  0
   -1.7193   -0.2904   -0.0000 O   0  0  0  0  0  0  0  0  0  0  0  0
   -0.9404   -1.8022   -0.0000 C   0  0  0  0  0  0  0  0  0  0  0  0
   -0.7020   -2.6811   -0.0000 C   0  0  0  0  0  0  0  0  0  0  0  0
   -1.8403   -1.2831   -0.0000 C   0  0  0  0  0  0  0  0  0  0  0  0
   -2.8011   -1.5605   -0.0000 C   0  0  0  0  0  0  0  0  0  0  0  0
   -3.5217   -0.8671   -0.0000 O   0  0  0  0  0  0  0  0  0  0  0  0
   -3.0413   -2.5312   -0.0000 N   0  0  0  0  0  0  0  0  0  0  0  0
   -3.9678   -2.9074   -0.0000 C   0  0  0  0  0  0  0  0  0  0  0  0
   -2.3971   -3.2961   -0.0000 C   0  0  0  0  0  0  0  0  0  0  0  0
   -4.8168   -2.3790   -0.0000 C   0  0  0  0  0  0  0  0  0  0  0  0
   -3.8963   -3.9049   -0.0000 C   0  0  0  0  0  0  0  0  0  0  0  0
   -2.9255   -4.1451   -0.0000 C   0  0  0  0  0  0  0  0  0  0  0  0
   -4.7837   -1.3796   -0.0000 O   0  0  0  0  0  0  0  0  0  0  0  0
   -5.6989   -2.8501   -0.0000 N   0  0  0  0  0  0  0  0  0  0  0  0
   -4.6612   -4.5490   -0.0000 C   0  0  0  0  0  0  0  0  0  0  0  0
  1  2  1  0  0  0  0
  2  3  2  0  0  0  0
  2  4  1  0  0  0  0
  3  5  1  0  0  0  0
  3  6  1  0  0  0  0
  4  7  2  0  0  0  0
  6  8  2  0  0  0  0
  6  9  1  0  0  0  0
  8 10  1  0  0  0  0
  9 11  2  0  0  0  0
  9 12  1  0  0  0  0
 13 12  1  6  0  0  0
 13 14  1  0  0  0  0
 13 15  1  0  0  0  0
 13 16  1  0  0  0  0
 14 17  1  0  0  0  0
 15 18  1  0  0  0  0
 16 19  1  0  0  0  0
 20 17  1  0  0  0  0
 20 21  1  6  0  0  0
 21 22  2  0  0  0  0
 21 23  1  0  0  0  0
 24 23  1  0  0  0  0
 23 25  1  0  0  0  0
 24 26  1  6  0  0  0
 27 24  1  0  0  0  0
 25 28  1  0  0  0  0
 26 29  2  0  0  0  0
 26 30  1  0  0  0  0
 27 31  1  6  0  0  0
  7  8  1  0  0  0  0
 18 20  1  0  0  0  0
 19 20  1  0  0  0  0
 27 28  1  0  0  0  0
M  END
>  <Molecule Name>
EN300-138584_EN300-3007284

$$$$
EN300-138584_EN300-111481
Actelion Java MolfileCreator 1.0

 30 33  0  0  1  0  0  0  0  0999 V2000
    3.4641    2.5000   -0.0000 Br  0  0  0  0  0  0  0  0  0  0  0  0
    3.4641    1.5000   -0.0000 C   0  0  0  0  0  0  0  0  0  0  0  0
    2.5981    1.0000   -0.0000 N   0  0  0  0  0  0  0  0  0  0  0  0
    4.3301    1.0000   -0.0000 C   0  0  0  0  0  0  0  0  0  0  0  0
    2.5981   -0.0000   -0.0000 C   0  0  0  0  0  0  0  0  0  0  0  0
    4.3301   -0.0000   -0.0000 C   0  0  0  0  0  0  0  0  0  0  0  0
    3.4641   -0.5000   -0.0000 C   0  0  0  0  0  0  0  0  0  0  0  0
    1.7321   -0.5000   -0.0000 C   0  0  0  0  0  0  0  0  0  0  0  0
    3.4641   -1.5000   -0.0000 Cl  0  0  0  0  0  0  0  0  0  0  0  0
    1.7321   -1.5000   -0.0000 O   0  0  0  0  0  0  0  0  0  0  0  0
    0.8660   -0.0000   -0.0000 N   0  0  0  0  0  0  0  0  0  0  0  0
    0.0000   -0.5000   -0.0000 C   0  0  0  0  0  0  0  0  0  0  0  0
   -0.7992    0.1011   -0.0000 C   0  0  0  0  0  0  0  0  0  0  0  0
   -0.2499   -1.5084   -0.0000 C   0  0  0  0  0  0  0  0  0  0  0  0
    0.2181   -2.2895   -0.0000 C   0  0  0  0  0  0  0  0  0  0  0  0
   -1.7193   -0.2904   -0.0000 O   0  0  0  0  0  0  0  0  0  0  0  0
   -0.9404   -1.8022   -0.0000 C   0  0  0  0  0  0  0  0  0  0  0  0
   -0.7020   -2.6811   -0.0000 C   0  0  0  0  0  0  0  0  0  0  0  0
   -1.8403   -1.2831   -0.0000 C   0  0  0  0  0  0  0  0  0  0  0  0
   -2.8011   -1.5605   -0.0000 C   0  0  0  0  0  0  0  0  0  0  0  0
   -3.5217   -0.8671   -0.0000 O   0  0  0  0  0  0  0  0  0  0  0  0
   -3.0413   -2.5312   -0.0000 N   0  0  0  0  0  0  0  0  0  0  0  0
   -3.9678   -2.9074   -0.0000 C   0  0  0  0  0  0  0  0  0  0  0  0
   -2.3971   -3.2961   -0.0000 C   0  0  0  0  0  0  0  0  0  0  0  0
   -4.8168   -2.3790   -0.0000 C   0  0  0  0  0  0  0  0  0  0  0  0
   -3.8963   -3.9049   -0.0000 C   0  0  0  0  0  0  0  0  0  0  0  0
   -2.9255   -4.1451   -0.0000 C   0  0  0  0  0  0  0  0  0  0  0  0
   -4.7837   -1.3796   -0.0000 O   0  0  0  0  0  0  0  0  0  0  0  0
   -5.6989   -2.8501   -0.0000 N   0  0  0  0  0  0  0  0  0  0  0  0
   -4.6612   -4.5490   -0.0000 C   0  0  0  0  0  0  0  0  0  0  0  0
  1  2  1  0  0  0  0
  2  3  2  0  0  0  0
  2  4  1  0  0  0  0
  3  5  1  0  0  0  0
  4  6  2  0  0  0  0
  5  7  2  0  0  0  0
  5  8  1  0  0  0  0
  7  9  1  0  0  0  0
  8 10  2  0  0  0  0
  8 11  1  0  0  0  0
 12 11  1  6  0  0  0
 12 13  1  0  0  0  0
 12 14  1  0  0  0  0
 12 15  1  0  0  0  0
 13 16  1  0  0  0  0
 14 17  1  0  0  0  0
 15 18  1  0  0  0  0
 19 16  1  0  0  0  0
 19 20  1  6  0  0  0
 20 21  2  0  0  0  0
 20 22  1  0  0  0  0
 23 22  1  0  0  0  0
 22 24  1  0  0  0  0
 23 25  1  6  0  0  0
 26 23  1  0  0  0  0
 24 27  1  0  0  0  0
 25 28  2  0  0  0  0
 25 29  1  0  0  0  0
 26 30  1  6  0  0  0
  6  7  1  0  0  0  0
 17 19  1  0  0  0  0
 18 19  1  0  0  0  0
 26 27  1  0  0  0  0
M  END
>  <Molecule Name>
EN300-138584_EN300-111481

$$$$
EN300-138584_EN300-37440809
Actelion Java MolfileCreator 1.0

 35 39  0  0  1  0  0  0  0  0999 V2000
    5.0849    1.5408   -0.0000 F   0  0  0  0  0  0  0  0  0  0  0  0
    5.8280    0.8716   -0.0000 C   0  0  0  0  0  0  0  0  0  0  0  0
    6.4972    1.6148   -0.0000 F   0  0  0  0  0  0  0  0  0  0  0  0
    6.5712    0.2025   -0.0000 F   0  0  0  0  0  0  0  0  0  0  0  0
    5.1589    0.1285   -0.0000 C   0  0  0  0  0  0  0  0  0  0  0  0
    4.1808    0.3364   -0.0000 N   0  0  0  0  0  0  0  0  0  0  0  0
    5.4679   -0.8226   -0.0000 C   0  0  0  0  0  0  0  0  0  0  0  0
    3.6808    1.2024   -0.0000 N   0  0  0  0  0  0  0  0  0  0  0  0
    3.5116   -0.4067   -0.0000 C   0  0  0  0  0  0  0  0  0  0  0  0
    4.7988   -1.5657   -0.0000 C   0  0  0  0  0  0  0  0  0  0  0  0
    2.7026    0.9945   -0.0000 C   0  0  0  0  0  0  0  0  0  0  0  0
    2.5981   -0.0000   -0.0000 C   0  0  0  0  0  0  0  0  0  0  0  0
    3.8206   -1.3578   -0.0000 C   0  0  0  0  0  0  0  0  0  0  0  0
    1.7321   -0.5000   -0.0000 C   0  0  0  0  0  0  0  0  0  0  0  0
    1.7321   -1.5000   -0.0000 O   0  0  0  0  0  0  0  0  0  0  0  0
    0.8660   -0.0000   -0.0000 N   0  0  0  0  0  0  0  0  0  0  0  0
    0.0000   -0.5000   -0.0000 C   0  0  0  0  0  0  0  0  0  0  0  0
   -0.7992    0.1011   -0.0000 C   0  0  0  0  0  0  0  0  0  0  0  0
   -0.2499   -1.5084   -0.0000 C   0  0  0  0  0  0  0  0  0  0  0  0
    0.2181   -2.2895   -0.0000 C   0  0  0  0  0  0  0  0  0  0  0  0
   -1.7193   -0.2904   -0.0000 O   0  0  0  0  0  0  0  0  0  0  0  0
   -0.9404   -1.8022   -0.0000 C   0  0  0  0  0  0  0  0  0  0  0  0
   -0.7020   -2.6811   -0.0000 C   0  0  0  0  0  0  0  0  0  0  0  0
   -1.8403   -1.2831   -0.0000 C   0  0  0  0  0  0  0  0  0  0  0  0
   -2.8011   -1.5605   -0.0000 C   0  0  0  0  0  0  0  0  0  0  0  0
   -3.5217   -0.8671   -0.0000 O   0  0  0  0  0  0  0  0  0  0  0  0
   -3.0413   -2.5312   -0.0000 N   0  0  0  0  0  0  0  0  0  0  0  0
   -3.9678   -2.9074   -0.0000 C   0  0  0  0  0  0  0  0  0  0  0  0
   -2.3971   -3.2961   -0.0000 C   0  0  0  0  0  0  0  0  0  0  0  0
   -4.8168   -2.3790   -0.0000 C   0  0  0  0  0  0  0  0  0  0  0  0
   -3.8963   -3.9049   -0.0000 C   0  0  0  0  0  0  0  0  0  0  0  0
   -2.9255   -4.1451   -0.0000 C   0  0  0  0  0  0  0  0  0  0  0  0
   -4.7837   -1.3796   -0.0000 O   0  0  0  0  0  0  0  0  0  0  0  0
   -5.6989   -2.8501   -0.0000 N   0  0  0  0  0  0  0  0  0  0  0  0
   -4.6612   -4.5490   -0.0000 C   0  0  0  0  0  0  0  0  0  0  0  0
  1  2  1  0  0  0  0
  2  3  1  0  0  0  0
  2  4  1  0  0  0  0
  2  5  1  0  0  0  0
  5  6  1  0  0  0  0
  5  7  2  0  0  0  0
  6  8  1  0  0  0  0
  6  9  1  0  0  0  0
  7 10  1  0  0  0  0
  8 11  2  0  0  0  0
  9 12  2  0  0  0  0
  9 13  1  0  0  0  0
 12 14  1  0  0  0  0
 14 15  2  0  0  0  0
 14 16  1  0  0  0  0
 17 16  1  6  0  0  0
 17 18  1  0  0  0  0
 17 19  1  0  0  0  0
 17 20  1  0  0  0  0
 18 21  1  0  0  0  0
 19 22  1  0  0  0  0
 20 23  1  0  0  0  0
 24 21  1  0  0  0  0
 24 25  1  6  0  0  0
 25 26  2  0  0  0  0
 25 27  1  0  0  0  0
 28 27  1  0  0  0  0
 27 29  1  0  0  0  0
 28 30  1  6  0  0  0
 31 28  1  0  0  0  0
 29 32  1  0  0  0  0
 30 33  2  0  0  0  0
 30 34  1  0  0  0  0
 31 35  1  6  0  0  0
 10 13  2  0  0  0  0
 11 12  1  0  0  0  0
 22 24  1  0  0  0  0
 23 24  1  0  0  0  0
 31 32  1  0  0  0  0
M  END
>  <Molecule Name>
EN300-138584_EN300-37440809

$$$$
EN300-138584_EN300-1644700
Actelion Java MolfileCreator 1.0

 33 37  0  0  1  0  0  0  0  0999 V2000
    4.3301    4.0000   -0.0000 O   0  0  0  0  0  0  0  0  0  0  0  0
    4.3301    3.0000   -0.0000 C   0  0  0  0  0  0  0  0  0  0  0  0
    3.4641    2.5000   -0.0000 N   0  0  0  0  0  0  0  0  0  0  0  0
    5.1962    2.5000   -0.0000 C   0  0  0  0  0  0  0  0  0  0  0  0
    3.4641    1.5000   -0.0000 C   0  0  0  0  0  0  0  0  0  0  0  0
    5.1962    1.5000   -0.0000 N   0  0  0  0  0  0  0  0  0  0  0  0
    4.3301    1.0000   -0.0000 C   0  0  0  0  0  0  0  0  0  0  0  0
    2.5981    1.0000   -0.0000 C   0  0  0  0  0  0  0  0  0  0  0  0
    4.3301   -0.0000   -0.0000 C   0  0  0  0  0  0  0  0  0  0  0  0
    2.5981   -0.0000   -0.0000 C   0  0  0  0  0  0  0  0  0  0  0  0
    3.4641   -0.5000   -0.0000 C   0  0  0  0  0  0  0  0  0  0  0  0
    1.7321   -0.5000   -0.0000 C   0  0  0  0  0  0  0  0  0  0  0  0
    1.7321   -1.5000   -0.0000 O   0  0  0  0  0  0  0  0  0  0  0  0
    0.8660   -0.0000   -0.0000 N   0  0  0  0  0  0  0  0  0  0  0  0
    0.0000   -0.5000   -0.0000 C   0  0  0  0  0  0  0  0  0  0  0  0
   -0.7992    0.1011   -0.0000 C   0  0  0  0  0  0  0  0  0  0  0  0
   -0.2499   -1.5084   -0.0000 C   0  0  0  0  0  0  0  0  0  0  0  0
    0.2181   -2.2895   -0.0000 C   0  0  0  0  0  0  0  0  0  0  0  0
   -1.7193   -0.2904   -0.0000 O   0  0  0  0  0  0  0  0  0  0  0  0
   -0.9404   -1.8022   -0.0000 C   0  0  0  0  0  0  0  0  0  0  0  0
   -0.7020   -2.6811   -0.0000 C   0  0  0  0  0  0  0  0  0  0  0  0
   -1.8403   -1.2831   -0.0000 C   0  0  0  0  0  0  0  0  0  0  0  0
   -2.8011   -1.5605   -0.0000 C   0  0  0  0  0  0  0  0  0  0  0  0
   -3.5217   -0.8671   -0.0000 O   0  0  0  0  0  0  0  0  0  0  0  0
   -3.0413   -2.5312   -0.0000 N   0  0  0  0  0  0  0  0  0  0  0  0
   -3.9678   -2.9074   -0.0000 C   0  0  0  0  0  0  0  0  0  0  0  0
   -2.3971   -3.2961   -0.0000 C   0  0  0  0  0  0  0  0  0  0  0  0
   -4.8168   -2.3790   -0.0000 C   0  0  0  0  0  0  0  0  0  0  0  0
   -3.8963   -3.9049   -0.0000 C   0  0  0  0  0  0  0  0  0  0  0  0
   -2.9255   -4.1451   -0.0000 C   0  0  0  0  0  0  0  0  0  0  0  0
   -4.7837   -1.3796   -0.0000 O   0  0  0  0  0  0  0  0  0  0  0  0
   -5.6989   -2.8501   -0.0000 N   0  0  0  0  0  0  0  0  0  0  0  0
   -4.6612   -4.5490   -0.0000 C   0  0  0  0  0  0  0  0  0  0  0  0
  1  2  2  0  0  0  0
  2  3  1  0  0  0  0
  2  4  1  0  0  0  0
  3  5  1  0  0  0  0
  4  6  2  0  0  0  0
  5  7  2  0  0  0  0
  5  8  1  0  0  0  0
  7  9  1  0  0  0  0
  8 10  2  0  0  0  0
  9 11  2  0  0  0  0
 10 12  1  0  0  0  0
 12 13  2  0  0  0  0
 12 14  1  0  0  0  0
 15 14  1  6  0  0  0
 15 16  1  0  0  0  0
 15 17  1  0  0  0  0
 15 18  1  0  0  0  0
 16 19  1  0  0  0  0
 17 20  1  0  0  0  0
 18 21  1  0  0  0  0
 22 19  1  0  0  0  0
 22 23  1  6  0  0  0
 23 24  2  0  0  0  0
 23 25  1  0  0  0  0
 26 25  1  0  0  0  0
 25 27  1  0  0  0  0
 26 28  1  6  0  0  0
 29 26  1  0  0  0  0
 27 30  1  0  0  0  0
 28 31  2  0  0  0  0
 28 32  1  0  0  0  0
 29 33  1  6  0  0  0
  6  7  1  0  0  0  0
 10 11  1  0  0  0  0
 20 22  1  0  0  0  0
 21 22  1  0  0  0  0
 29 30  1  0  0  0  0
M  END
>  <Molecule Name>
EN300-138584_EN300-1644700

$$$$
EN300-34240_EN300-220526
Actelion Java MolfileCreator 1.0

 36 41  0  0  1  0  0  0  0  0999 V2000
    5.1962    1.5000   -0.0000 Br  0  0  0  0  0  0  0  0  0  0  0  0
    4.3301    1.0000   -0.0000 C   0  0  0  0  0  0  0  0  0  0  0  0
    3.4641    1.5000   -0.0000 C   0  0  0  0  0  0  0  0  0  0  0  0
    4.3301    0.0000   -0.0000 C   0  0  0  0  0  0  0  0  0  0  0  0
    3.4641    2.5000   -0.0000 F   0  0  0  0  0  0  0  0  0  0  0  0
    2.5981    1.0000   -0.0000 C   0  0  0  0  0  0  0  0  0  0  0  0
    3.4641   -0.5000   -0.0000 C   0  0  0  0  0  0  0  0  0  0  0  0
    2.5981   -0.0000   -0.0000 C   0  0  0  0  0  0  0  0  0  0  0  0
    1.7321    1.5000   -0.0000 C   0  0  0  0  0  0  0  0  0  0  0  0
    1.7321   -0.5000   -0.0000 C   0  0  0  0  0  0  0  0  0  0  0  0
    1.7321   -1.5000   -0.0000 O   0  0  0  0  0  0  0  0  0  0  0  0
    0.8660   -0.0000   -0.0000 N   0  0  0  0  0  0  0  0  0  0  0  0
    0.0000   -0.5000   -0.0000 C   0  0  0  0  0  0  0  0  0  0  0  0
   -0.7992    0.1011   -0.0000 C   0  0  0  0  0  0  0  0  0  0  0  0
   -0.2499   -1.5084   -0.0000 C   0  0  0  0  0  0  0  0  0  0  0  0
    0.2181   -2.2895   -0.0000 C   0  0  0  0  0  0  0  0  0  0  0  0
   -1.7193   -0.2904   -0.0000 O   0  0  0  0  0  0  0  0  0  0  0  0
   -0.9404   -1.8022   -0.0000 C   0  0  0  0  0  0  0  0  0  0  0  0
   -0.7020   -2.6811   -0.0000 C   0  0  0  0  0  0  0  0  0  0  0  0
   -1.8403   -1.2831   -0.0000 C   0  0  0  0  0  0  0  0  0  0  0  0
   -2.8011   -1.5605   -0.0000 C   0  0  0  0  0  0  0  0  0  0  0  0
   -3.5217   -0.8671   -0.0000 O   0  0  0  0  0  0  0  0  0  0  0  0
   -3.0413   -2.5312   -0.0000 N   0  0  0  0  0  0  0  0  0  0  0  0
   -3.9678   -2.9074   -0.0000 C   0  0  0  0  0  0  0  0  0  0  0  0
   -2.3971   -3.2961   -0.0000 C   0  0  0  0  0  0  0  0  0  0  0  0
   -4.8168   -2.3790   -0.0000 C   0  0  0  0  0  0  0  0  0  0  0  0
   -3.8963   -3.9049   -0.0000 C   0  0  0  0  0  0  0  0  0  0  0  0
   -2.9255   -4.1451   -0.0000 C   0  0  0  0  0  0  0  0  0  0  0  0
   -4.8883   -1.3816   -0.0000 S   0  0  0  0  0  0  0  0  0  0  0  0
   -5.7433   -2.7553   -0.0000 N   0  0  0  0  0  0  0  0  0  0  0  0
   -5.8590   -1.1414   -0.0000 C   0  0  0  0  0  0  0  0  0  0  0  0
   -6.3874   -1.9904   -0.0000 C   0  0  0  0  0  0  0  0  0  0  0  0
   -6.3301   -0.2593   -0.0000 C   0  0  0  0  0  0  0  0  0  0  0  0
   -7.3869   -1.9573   -0.0000 C   0  0  0  0  0  0  0  0  0  0  0  0
   -7.3295   -0.2262   -0.0000 C   0  0  0  0  0  0  0  0  0  0  0  0
   -7.8579   -1.0752   -0.0000 C   0  0  0  0  0  0  0  0  0  0  0  0
  1  2  1  0  0  0  0
  2  3  2  0  0  0  0
  2  4  1  0  0  0  0
  3  5  1  0  0  0  0
  3  6  1  0  0  0  0
  4  7  2  0  0  0  0
  6  8  2  0  0  0  0
  6  9  1  0  0  0  0
  8 10  1  0  0  0  0
 10 11  2  0  0  0  0
 10 12  1  0  0  0  0
 13 12  1  6  0  0  0
 13 14  1  0  0  0  0
 13 15  1  0  0  0  0
 13 16  1  0  0  0  0
 14 17  1  0  0  0  0
 15 18  1  0  0  0  0
 16 19  1  0  0  0  0
 20 17  1  0  0  0  0
 20 21  1  6  0  0  0
 21 22  2  0  0  0  0
 21 23  1  0  0  0  0
 24 23  1  0  0  0  0
 23 25  1  0  0  0  0
 24 26  1  6  0  0  0
 24 27  1  0  0  0  0
 25 28  1  0  0  0  0
 26 29  1  0  0  0  0
 26 30  2  0  0  0  0
 29 31  1  0  0  0  0
 30 32  1  0  0  0  0
 31 33  1  0  0  0  0
 32 34  1  0  0  0  0
 33 35  2  0  0  0  0
 34 36  2  0  0  0  0
  7  8  1  0  0  0  0
 18 20  1  0  0  0  0
 19 20  1  0  0  0  0
 27 28  1  0  0  0  0
 31 32  2  0  0  0  0
 35 36  1  0  0  0  0
M  END
>  <Molecule Name>
EN300-34240_EN300-220526

$$$$
EN300-34240_EN300-134989
Actelion Java MolfileCreator 1.0

 35 40  0  0  1  0  0  0  0  0999 V2000
    7.4229    3.8462   -0.0000 S   0  0  0  0  0  0  0  0  0  0  0  0
    7.0825    4.7865   -0.0000 C   0  0  0  0  0  0  0  0  0  0  0  0
    6.6338    3.2319   -0.0000 C   0  0  0  0  0  0  0  0  0  0  0  0
    6.0831    4.7534   -0.0000 C   0  0  0  0  0  0  0  0  0  0  0  0
    7.5536    5.6686   -0.0000 C   0  0  0  0  0  0  0  0  0  0  0  0
    5.8057    3.7926   -0.0000 N   0  0  0  0  0  0  0  0  0  0  0  0
    6.6669    2.2325   -0.0000 C   0  0  0  0  0  0  0  0  0  0  0  0
    5.5547    5.6024   -0.0000 C   0  0  0  0  0  0  0  0  0  0  0  0
    7.0252    6.5176   -0.0000 C   0  0  0  0  0  0  0  0  0  0  0  0
    5.8778    1.6182   -0.0000 N   0  0  0  0  0  0  0  0  0  0  0  0
    7.4949    1.6718   -0.0000 C   0  0  0  0  0  0  0  0  0  0  0  0
    6.0257    6.4845   -0.0000 C   0  0  0  0  0  0  0  0  0  0  0  0
    4.9170    1.8956   -0.0000 C   0  0  0  0  0  0  0  0  0  0  0  0
    6.2181    0.6779   -0.0000 C   0  0  0  0  0  0  0  0  0  0  0  0
    7.2176    0.7110   -0.0000 C   0  0  0  0  0  0  0  0  0  0  0  0
    4.6768    2.8663   -0.0000 O   0  0  0  0  0  0  0  0  0  0  0  0
    4.1964    1.2022   -0.0000 C   0  0  0  0  0  0  0  0  0  0  0  0
    3.2763    1.5938   -0.0000 O   0  0  0  0  0  0  0  0  0  0  0  0
    4.1960    0.1633   -0.0000 C   0  0  0  0  0  0  0  0  0  0  0  0
    4.8380   -0.4826   -0.0000 C   0  0  0  0  0  0  0  0  0  0  0  0
    2.4771    0.9927   -0.0000 C   0  0  0  0  0  0  0  0  0  0  0  0
    3.5963   -0.2877   -0.0000 C   0  0  0  0  0  0  0  0  0  0  0  0
    4.0388   -1.0837   -0.0000 C   0  0  0  0  0  0  0  0  0  0  0  0
    2.5981   -0.0000   -0.0000 C   0  0  0  0  0  0  0  0  0  0  0  0
    1.7321   -0.5000   -0.0000 N   0  0  0  0  0  0  0  0  0  0  0  0
    0.8660   -0.0000   -0.0000 C   0  0  0  0  0  0  0  0  0  0  0  0
    0.8660    1.0000   -0.0000 O   0  0  0  0  0  0  0  0  0  0  0  0
    0.0000   -0.5000   -0.0000 C   0  0  0  0  0  0  0  0  0  0  0  0
   -0.8660    0.0000   -0.0000 C   0  0  0  0  0  0  0  0  0  0  0  0
   -0.0000   -1.5000   -0.0000 C   0  0  0  0  0  0  0  0  0  0  0  0
   -1.7321   -0.5000   -0.0000 N   0  0  0  0  0  0  0  0  0  0  0  0
   -0.8660   -2.0000   -0.0000 C   0  0  0  0  0  0  0  0  0  0  0  0
   -2.5981    0.0000   -0.0000 O   0  0  0  0  0  0  0  0  0  0  0  0
   -1.7321   -1.5000   -0.0000 C   0  0  0  0  0  0  0  0  0  0  0  0
   -2.5981   -2.0000   -0.0000 O   0  0  0  0  0  0  0  0  0  0  0  0
  1  2  1  0  0  0  0
  1  3  1  0  0  0  0
  2  4  2  0  0  0  0
  2  5  1  0  0  0  0
  3  6  2  0  0  0  0
  7  3  1  1  0  0  0
  4  8  1  0  0  0  0
  5  9  2  0  0  0  0
  7 10  1  0  0  0  0
  7 11  1  0  0  0  0
  8 12  2  0  0  0  0
 10 13  1  0  0  0  0
 10 14  1  0  0  0  0
 11 15  1  0  0  0  0
 13 16  2  0  0  0  0
 17 13  1  1  0  0  0
 17 18  1  0  0  0  0
 17 19  1  0  0  0  0
 17 20  1  0  0  0  0
 18 21  1  0  0  0  0
 19 22  1  0  0  0  0
 20 23  1  0  0  0  0
 24 21  1  0  0  0  0
 24 25  1  1  0  0  0
 25 26  1  0  0  0  0
 26 27  2  0  0  0  0
 26 28  1  0  0  0  0
 28 29  2  0  0  0  0
 28 30  1  0  0  0  0
 29 31  1  0  0  0  0
 30 32  2  0  0  0  0
 31 33  1  0  0  0  0
 31 34  1  0  0  0  0
 34 35  2  0  0  0  0
  4  6  1  0  0  0  0
  9 12  1  0  0  0  0
 14 15  1  0  0  0  0
 22 24  1  0  0  0  0
 23 24  1  0  0  0  0
 32 34  1  0  0  0  0
M  END
>  <Molecule Name>
EN300-34240_EN300-134989

$$$$
EN300-34240_EN300-1129689
Actelion Java MolfileCreator 1.0

 37 43  0  0  1  0  0  0  0  0999 V2000
    7.4229    3.8462   -0.0000 S   0  0  0  0  0  0  0  0  0  0  0  0
    7.0825    4.7865   -0.0000 C   0  0  0  0  0  0  0  0  0  0  0  0
    6.6338    3.2319   -0.0000 C   0  0  0  0  0  0  0  0  0  0  0  0
    6.0831    4.7534   -0.0000 C   0  0  0  0  0  0  0  0  0  0  0  0
    7.5536    5.6686   -0.0000 C   0  0  0  0  0  0  0  0  0  0  0  0
    5.8057    3.7926   -0.0000 N   0  0  0  0  0  0  0  0  0  0  0  0
    6.6669    2.2325   -0.0000 C   0  0  0  0  0  0  0  0  0  0  0  0
    5.5547    5.6024   -0.0000 C   0  0  0  0  0  0  0  0  0  0  0  0
    7.0252    6.5176   -0.0000 C   0  0  0  0  0  0  0  0  0  0  0  0
    5.8778    1.6182   -0.0000 N   0  0  0  0  0  0  0  0  0  0  0  0
    7.4949    1.6718   -0.0000 C   0  0  0  0  0  0  0  0  0  0  0  0
    6.0257    6.4845   -0.0000 C   0  0  0  0  0  0  0  0  0  0  0  0
    4.9170    1.8956   -0.0000 C   0  0  0  0  0  0  0  0  0  0  0  0
    6.2181    0.6779   -0.0000 C   0  0  0  0  0  0  0  0  0  0  0  0
    7.2176    0.7110   -0.0000 C   0  0  0  0  0  0  0  0  0  0  0  0
    4.6768    2.8663   -0.0000 O   0  0  0  0  0  0  0  0  0  0  0  0
    4.1964    1.2022   -0.0000 C   0  0  0  0  0  0  0  0  0  0  0  0
    3.2763    1.5938   -0.0000 O   0  0  0  0  0  0  0  0  0  0  0  0
    4.1960    0.1633   -0.0000 C   0  0  0  0  0  0  0  0  0  0  0  0
    4.8380   -0.4826   -0.0000 C   0  0  0  0  0  0  0  0  0  0  0  0
    2.4771    0.9927   -0.0000 C   0  0  0  0  0  0  0  0  0  0  0  0
    3.5963   -0.2877   -0.0000 C   0  0  0  0  0  0  0  0  0  0  0  0
    4.0388   -1.0837   -0.0000 C   0  0  0  0  0  0  0  0  0  0  0  0
    2.5981   -0.0000   -0.0000 C   0  0  0  0  0  0  0  0  0  0  0  0
    1.7321   -0.5000   -0.0000 N   0  0  0  0  0  0  0  0  0  0  0  0
    0.8660   -0.0000   -0.0000 C   0  0  0  0  0  0  0  0  0  0  0  0
    0.8660    1.0000   -0.0000 O   0  0  0  0  0  0  0  0  0  0  0  0
    0.0000   -0.5000   -0.0000 C   0  0  0  0  0  0  0  0  0  0  0  0
   -0.9135   -0.0933   -0.0000 N   0  0  0  0  0  0  0  0  0  0  0  0
   -0.1045   -1.4945   -0.0000 C   0  0  0  0  0  0  0  0  0  0  0  0
   -1.5827   -0.8364   -0.0000 N   0  0  0  0  0  0  0  0  0  0  0  0
   -1.0827   -1.7024   -0.0000 C   0  0  0  0  0  0  0  0  0  0  0  0
   -2.5827   -0.8364   -0.0000 C   0  0  0  0  0  0  0  0  0  0  0  0
   -1.5827   -2.5685   -0.0000 N   0  0  0  0  0  0  0  0  0  0  0  0
   -3.0827   -1.7024   -0.0000 C   0  0  0  0  0  0  0  0  0  0  0  0
   -2.5827   -2.5685   -0.0000 C   0  0  0  0  0  0  0  0  0  0  0  0
   -3.0827   -3.4345   -0.0000 O   0  0  0  0  0  0  0  0  0  0  0  0
  1  2  1  0  0  0  0
  1  3  1  0  0  0  0
  2  4  2  0  0  0  0
  2  5  1  0  0  0  0
  3  6  2  0  0  0  0
  7  3  1  1  0  0  0
  4  8  1  0  0  0  0
  5  9  2  0  0  0  0
  7 10  1  0  0  0  0
  7 11  1  0  0  0  0
  8 12  2  0  0  0  0
 10 13  1  0  0  0  0
 10 14  1  0  0  0  0
 11 15  1  0  0  0  0
 13 16  2  0  0  0  0
 17 13  1  1  0  0  0
 17 18  1  0  0  0  0
 17 19  1  0  0  0  0
 17 20  1  0  0  0  0
 18 21  1  0  0  0  0
 19 22  1  0  0  0  0
 20 23  1  0  0  0  0
 24 21  1  0  0  0  0
 24 25  1  1  0  0  0
 25 26  1  0  0  0  0
 26 27  2  0  0  0  0
 26 28  1  0  0  0  0
 28 29  2  0  0  0  0
 28 30  1  0  0  0  0
 29 31  1  0  0  0  0
 30 32  2  0  0  0  0
 31 33  1  0  0  0  0
 32 34  1  0  0  0  0
 33 35  2  0  0  0  0
 34 36  1  0  0  0  0
 36 37  2  0  0  0  0
  4  6  1  0  0  0  0
  9 12  1  0  0  0  0
 14 15  1  0  0  0  0
 22 24  1  0  0  0  0
 23 24  1  0  0  0  0
 31 32  1  0  0  0  0
 35 36  1  0  0  0  0
M  END
>  <Molecule Name>
EN300-34240_EN300-1129689

$$$$
EN300-34240_EN300-7287075
Actelion Java MolfileCreator 1.0

 32 37  0  0  1  0  0  0  0  0999 V2000
    7.4229    3.8462   -0.0000 S   0  0  0  0  0  0  0  0  0  0  0  0
    7.0825    4.7865   -0.0000 C   0  0  0  0  0  0  0  0  0  0  0  0
    6.6338    3.2319   -0.0000 C   0  0  0  0  0  0  0  0  0  0  0  0
    6.0831    4.7534   -0.0000 C   0  0  0  0  0  0  0  0  0  0  0  0
    7.5536    5.6686   -0.0000 C   0  0  0  0  0  0  0  0  0  0  0  0
    5.8057    3.7926   -0.0000 N   0  0  0  0  0  0  0  0  0  0  0  0
    6.6669    2.2325   -0.0000 C   0  0  0  0  0  0  0  0  0  0  0  0
    5.5547    5.6024   -0.0000 C   0  0  0  0  0  0  0  0  0  0  0  0
    7.0252    6.5176   -0.0000 C   0  0  0  0  0  0  0  0  0  0  0  0
    5.8778    1.6182   -0.0000 N   0  0  0  0  0  0  0  0  0  0  0  0
    7.4949    1.6718   -0.0000 C   0  0  0  0  0  0  0  0  0  0  0  0
    6.0257    6.4845   -0.0000 C   0  0  0  0  0  0  0  0  0  0  0  0
    4.9170    1.8956   -0.0000 C   0  0  0  0  0  0  0  0  0  0  0  0
    6.2181    0.6779   -0.0000 C   0  0  0  0  0  0  0  0  0  0  0  0
    7.2176    0.7110   -0.0000 C   0  0  0  0  0  0  0  0  0  0  0  0
    4.6768    2.8663   -0.0000 O   0  0  0  0  0  0  0  0  0  0  0  0
    4.1964    1.2022   -0.0000 C   0  0  0  0  0  0  0  0  0  0  0  0
    3.2763    1.5938   -0.0000 O   0  0  0  0  0  0  0  0  0  0  0  0
    4.1960    0.1633   -0.0000 C   0  0  0  0  0  0  0  0  0  0  0  0
    4.8380   -0.4826   -0.0000 C   0  0  0  0  0  0  0  0  0  0  0  0
    2.4771    0.9927   -0.0000 C   0  0  0  0  0  0  0  0  0  0  0  0
    3.5963   -0.2877   -0.0000 C   0  0  0  0  0  0  0  0  0  0  0  0
    4.0388   -1.0837   -0.0000 C   0  0  0  0  0  0  0  0  0  0  0  0
    2.5981   -0.0000   -0.0000 C   0  0  0  0  0  0  0  0  0  0  0  0
    1.7321   -0.5000   -0.0000 N   0  0  0  0  0  0  0  0  0  0  0  0
    0.8660   -0.0000   -0.0000 C   0  0  0  0  0  0  0  0  0  0  0  0
    0.8660    1.0000   -0.0000 O   0  0  0  0  0  0  0  0  0  0  0  0
    0.0000   -0.5000   -0.0000 C   0  0  0  0  0  0  0  0  0  0  0  0
   -0.9659   -0.2412   -0.0000 C   0  0  0  0  0  0  0  0  0  0  0  0
   -0.2588   -1.4659   -0.0000 C   0  0  0  0  0  0  0  0  0  0  0  0
    0.7934   -1.1088   -0.0000 C   0  0  0  0  0  0  0  0  0  0  0  0
   -1.2247   -1.2071   -0.0000 S   0  0  0  0  0  0  0  0  0  0  0  0
  1  2  1  0  0  0  0
  1  3  1  0  0  0  0
  2  4  2  0  0  0  0
  2  5  1  0  0  0  0
  3  6  2  0  0  0  0
  7  3  1  1  0  0  0
  4  8  1  0  0  0  0
  5  9  2  0  0  0  0
  7 10  1  0  0  0  0
  7 11  1  0  0  0  0
  8 12  2  0  0  0  0
 10 13  1  0  0  0  0
 10 14  1  0  0  0  0
 11 15  1  0  0  0  0
 13 16  2  0  0  0  0
 17 13  1  1  0  0  0
 17 18  1  0  0  0  0
 17 19  1  0  0  0  0
 17 20  1  0  0  0  0
 18 21  1  0  0  0  0
 19 22  1  0  0  0  0
 20 23  1  0  0  0  0
 24 21  1  0  0  0  0
 24 25  1  1  0  0  0
 25 26  1  0  0  0  0
 26 27  2  0  0  0  0
 26 28  1  0  0  0  0
 28 29  1  0  0  0  0
 28 30  1  0  0  0  0
 28 31  1  0  0  0  0
 29 32  1  0  0  0  0
  4  6  1  0  0  0  0
  9 12  1  0  0  0  0
 14 15  1  0  0  0  0
 22 24  1  0  0  0  0
 23 24  1  0  0  0  0
 30 32  1  0  0  0  0
M  END
>  <Molecule Name>
EN300-34240_EN300-7287075

$$$$
EN300-34240_EN300-2999330
Actelion Java MolfileCreator 1.0

 37 43  0  0  1  0  0  0  0  0999 V2000
    7.4229    3.8462   -0.0000 S   0  0  0  0  0  0  0  0  0  0  0  0
    7.0825    4.7865   -0.0000 C   0  0  0  0  0  0  0  0  0  0  0  0
    6.6338    3.2319   -0.0000 C   0  0  0  0  0  0  0  0  0  0  0  0
    6.0831    4.7534   -0.0000 C   0  0  0  0  0  0  0  0  0  0  0  0
    7.5536    5.6686   -0.0000 C   0  0  0  0  0  0  0  0  0  0  0  0
    5.8057    3.7926   -0.0000 N   0  0  0  0  0  0  0  0  0  0  0  0
    6.6669    2.2325   -0.0000 C   0  0  0  0  0  0  0  0  0  0  0  0
    5.5547    5.6024   -0.0000 C   0  0  0  0  0  0  0  0  0  0  0  0
    7.0252    6.5176   -0.0000 C   0  0  0  0  0  0  0  0  0  0  0  0
    5.8778    1.6182   -0.0000 N   0  0  0  0  0  0  0  0  0  0  0  0
    7.4949    1.6718   -0.0000 C   0  0  0  0  0  0  0  0  0  0  0  0
    6.0257    6.4845   -0.0000 C   0  0  0  0  0  0  0  0  0  0  0  0
    4.9170    1.8956   -0.0000 C   0  0  0  0  0  0  0  0  0  0  0  0
    6.2181    0.6779   -0.0000 C   0  0  0  0  0  0  0  0  0  0  0  0
    7.2176    0.7110   -0.0000 C   0  0  0  0  0  0  0  0  0  0  0  0
    4.6768    2.8663   -0.0000 O   0  0  0  0  0  0  0  0  0  0  0  0
    4.1964    1.2022   -0.0000 C   0  0  0  0  0  0  0  0  0  0  0  0
    3.2763    1.5938   -0.0000 O   0  0  0  0  0  0  0  0  0  0  0  0
    4.1960    0.1633   -0.0000 C   0  0  0  0  0  0  0  0  0  0  0  0
    4.8380   -0.4826   -0.0000 C   0  0  0  0  0  0  0  0  0  0  0  0
    2.4771    0.9927   -0.0000 C   0  0  0  0  0  0  0  0  0  0  0  0
    3.5963   -0.2877   -0.0000 C   0  0  0  0  0  0  0  0  0  0  0  0
    4.0388   -1.0837   -0.0000 C   0  0  0  0  0  0  0  0  0  0  0  0
    2.5981   -0.0000   -0.0000 C   0  0  0  0  0  0  0  0  0  0  0  0
    1.7321   -0.5000   -0.0000 N   0  0  0  0  0  0  0  0  0  0  0  0
    0.8660   -0.0000   -0.0000 C   0  0  0  0  0  0  0  0  0  0  0  0
    0.8660    1.0000   -0.0000 O   0  0  0  0  0  0  0  0  0  0  0  0
    0.0000   -0.5000   -0.0000 C   0  0  0  0  0  0  0  0  0  0  0  0
   -0.8660    0.0000   -0.0000 C   0  0  0  0  0  0  0  0  0  0  0  0
   -0.0000   -1.5000   -0.0000 C   0  0  0  0  0  0  0  0  0  0  0  0
   -1.0739    0.9781   -0.0000 N   0  0  0  0  0  0  0  0  0  0  0  0
   -1.7321   -0.5000   -0.0000 C   0  0  0  0  0  0  0  0  0  0  0  0
   -0.8660   -2.0000   -0.0000 C   0  0  0  0  0  0  0  0  0  0  0  0
   -2.0685    1.0827   -0.0000 N   0  0  0  0  0  0  0  0  0  0  0  0
   -1.7321   -1.5000   -0.0000 C   0  0  0  0  0  0  0  0  0  0  0  0
   -2.4752    0.1691   -0.0000 C   0  0  0  0  0  0  0  0  0  0  0  0
   -2.5685    1.9487   -0.0000 C   0  0  0  0  0  0  0  0  0  0  0  0
  1  2  1  0  0  0  0
  1  3  1  0  0  0  0
  2  4  2  0  0  0  0
  2  5  1  0  0  0  0
  3  6  2  0  0  0  0
  7  3  1  1  0  0  0
  4  8  1  0  0  0  0
  5  9  2  0  0  0  0
  7 10  1  0  0  0  0
  7 11  1  0  0  0  0
  8 12  2  0  0  0  0
 10 13  1  0  0  0  0
 10 14  1  0  0  0  0
 11 15  1  0  0  0  0
 13 16  2  0  0  0  0
 17 13  1  1  0  0  0
 17 18  1  0  0  0  0
 17 19  1  0  0  0  0
 17 20  1  0  0  0  0
 18 21  1  0  0  0  0
 19 22  1  0  0  0  0
 20 23  1  0  0  0  0
 24 21  1  0  0  0  0
 24 25  1  1  0  0  0
 25 26  1  0  0  0  0
 26 27  2  0  0  0  0
 26 28  1  0  0  0  0
 28 29  1  0  0  0  0
 28 30  2  0  0  0  0
 29 31  2  0  0  0  0
 29 32  1  0  0  0  0
 30 33  1  0  0  0  0
 31 34  1  0  0  0  0
 32 35  1  0  0  0  0
 32 36  2  0  0  0  0
 34 37  1  0  0  0  0
  4  6  1  0  0  0  0
  9 12  1  0  0  0  0
 14 15  1  0  0  0  0
 22 24  1  0  0  0  0
 23 24  1  0  0  0  0
 33 35  2  0  0  0  0
 34 36  1  0  0  0  0
M  END
>  <Molecule Name>
EN300-34240_EN300-2999330

$$$$
EN300-34240_EN300-317495
Actelion Java MolfileCreator 1.0

 37 43  0  0  1  0  0  0  0  0999 V2000
    7.4229    3.8462   -0.0000 S   0  0  0  0  0  0  0  0  0  0  0  0
    7.0825    4.7865   -0.0000 C   0  0  0  0  0  0  0  0  0  0  0  0
    6.6338    3.2319   -0.0000 C   0  0  0  0  0  0  0  0  0  0  0  0
    6.0831    4.7534   -0.0000 C   0  0  0  0  0  0  0  0  0  0  0  0
    7.5536    5.6686   -0.0000 C   0  0  0  0  0  0  0  0  0  0  0  0
    5.8057    3.7926   -0.0000 N   0  0  0  0  0  0  0  0  0  0  0  0
    6.6669    2.2325   -0.0000 C   0  0  0  0  0  0  0  0  0  0  0  0
    5.5547    5.6024   -0.0000 C   0  0  0  0  0  0  0  0  0  0  0  0
    7.0252    6.5176   -0.0000 C   0  0  0  0  0  0  0  0  0  0  0  0
    5.8778    1.6182   -0.0000 N   0  0  0  0  0  0  0  0  0  0  0  0
    7.4949    1.6718   -0.0000 C   0  0  0  0  0  0  0  0  0  0  0  0
    6.0257    6.4845   -0.0000 C   0  0  0  0  0  0  0  0  0  0  0  0
    4.9170    1.8956   -0.0000 C   0  0  0  0  0  0  0  0  0  0  0  0
    6.2181    0.6779   -0.0000 C   0  0  0  0  0  0  0  0  0  0  0  0
    7.2176    0.7110   -0.0000 C   0  0  0  0  0  0  0  0  0  0  0  0
    4.6768    2.8663   -0.0000 O   0  0  0  0  0  0  0  0  0  0  0  0
    4.1964    1.2022   -0.0000 C   0  0  0  0  0  0  0  0  0  0  0  0
    3.2763    1.5938   -0.0000 O   0  0  0  0  0  0  0  0  0  0  0  0
    4.1960    0.1633   -0.0000 C   0  0  0  0  0  0  0  0  0  0  0  0
    4.8380   -0.4826   -0.0000 C   0  0  0  0  0  0  0  0  0  0  0  0
    2.4771    0.9927   -0.0000 C   0  0  0  0  0  0  0  0  0  0  0  0
    3.5963   -0.2877   -0.0000 C   0  0  0  0  0  0  0  0  0  0  0  0
    4.0388   -1.0837   -0.0000 C   0  0  0  0  0  0  0  0  0  0  0  0
    2.5981   -0.0000   -0.0000 C   0  0  0  0  0  0  0  0  0  0  0  0
    1.7321   -0.5000   -0.0000 N   0  0  0  0  0  0  0  0  0  0  0  0
    0.8660   -0.0000   -0.0000 C   0  0  0  0  0  0  0  0  0  0  0  0
    0.8660    1.0000   -0.0000 O   0  0  0  0  0  0  0  0  0  0  0  0
    0.0000   -0.5000   -0.0000 C   0  0  0  0  0  0  0  0  0  0  0  0
   -0.8660    0.0000   -0.0000 C   0  0  0  0  0  0  0  0  0  0  0  0
   -0.0000   -1.5000   -0.0000 C   0  0  0  0  0  0  0  0  0  0  0  0
   -1.7321   -0.5000   -0.0000 C   0  0  0  0  0  0  0  0  0  0  0  0
   -0.8660   -2.0000   -0.0000 C   0  0  0  0  0  0  0  0  0  0  0  0
   -2.5981    0.0000   -0.0000 F   0  0  0  0  0  0  0  0  0  0  0  0
   -1.7321   -1.5000   -0.0000 C   0  0  0  0  0  0  0  0  0  0  0  0
   -1.0739   -2.9781   -0.0000 N   0  0  0  0  0  0  0  0  0  0  0  0
   -2.4752   -2.1691   -0.0000 C   0  0  0  0  0  0  0  0  0  0  0  0
   -2.0685   -3.0827   -0.0000 C   0  0  0  0  0  0  0  0  0  0  0  0
  1  2  1  0  0  0  0
  1  3  1  0  0  0  0
  2  4  2  0  0  0  0
  2  5  1  0  0  0  0
  3  6  2  0  0  0  0
  7  3  1  1  0  0  0
  4  8  1  0  0  0  0
  5  9  2  0  0  0  0
  7 10  1  0  0  0  0
  7 11  1  0  0  0  0
  8 12  2  0  0  0  0
 10 13  1  0  0  0  0
 10 14  1  0  0  0  0
 11 15  1  0  0  0  0
 13 16  2  0  0  0  0
 17 13  1  1  0  0  0
 17 18  1  0  0  0  0
 17 19  1  0  0  0  0
 17 20  1  0  0  0  0
 18 21  1  0  0  0  0
 19 22  1  0  0  0  0
 20 23  1  0  0  0  0
 24 21  1  0  0  0  0
 24 25  1  1  0  0  0
 25 26  1  0  0  0  0
 26 27  2  0  0  0  0
 26 28  1  0  0  0  0
 28 29  2  0  0  0  0
 28 30  1  0  0  0  0
 29 31  1  0  0  0  0
 30 32  2  0  0  0  0
 31 33  1  0  0  0  0
 31 34  2  0  0  0  0
 32 35  1  0  0  0  0
 34 36  1  0  0  0  0
 35 37  1  0  0  0  0
  4  6  1  0  0  0  0
  9 12  1  0  0  0  0
 14 15  1  0  0  0  0
 22 24  1  0  0  0  0
 23 24  1  0  0  0  0
 32 34  1  0  0  0  0
 36 37  2  0  0  0  0
M  END
>  <Molecule Name>
EN300-34240_EN300-317495

$$$$
EN300-34240_EN300-6497095
Actelion Java MolfileCreator 1.0

 35 41  0  0  1  0  0  0  0  0999 V2000
    7.4229    3.8462   -0.0000 S   0  0  0  0  0  0  0  0  0  0  0  0
    7.0825    4.7865   -0.0000 C   0  0  0  0  0  0  0  0  0  0  0  0
    6.6338    3.2319   -0.0000 C   0  0  0  0  0  0  0  0  0  0  0  0
    6.0831    4.7534   -0.0000 C   0  0  0  0  0  0  0  0  0  0  0  0
    7.5536    5.6686   -0.0000 C   0  0  0  0  0  0  0  0  0  0  0  0
    5.8057    3.7926   -0.0000 N   0  0  0  0  0  0  0  0  0  0  0  0
    6.6669    2.2325   -0.0000 C   0  0  0  0  0  0  0  0  0  0  0  0
    5.5547    5.6024   -0.0000 C   0  0  0  0  0  0  0  0  0  0  0  0
    7.0252    6.5176   -0.0000 C   0  0  0  0  0  0  0  0  0  0  0  0
    5.8778    1.6182   -0.0000 N   0  0  0  0  0  0  0  0  0  0  0  0
    7.4949    1.6718   -0.0000 C   0  0  0  0  0  0  0  0  0  0  0  0
    6.0257    6.4845   -0.0000 C   0  0  0  0  0  0  0  0  0  0  0  0
    4.9170    1.8956   -0.0000 C   0  0  0  0  0  0  0  0  0  0  0  0
    6.2181    0.6779   -0.0000 C   0  0  0  0  0  0  0  0  0  0  0  0
    7.2176    0.7110   -0.0000 C   0  0  0  0  0  0  0  0  0  0  0  0
    4.6768    2.8663   -0.0000 O   0  0  0  0  0  0  0  0  0  0  0  0
    4.1964    1.2022   -0.0000 C   0  0  0  0  0  0  0  0  0  0  0  0
    3.2763    1.5938   -0.0000 O   0  0  0  0  0  0  0  0  0  0  0  0
    4.1960    0.1633   -0.0000 C   0  0  0  0  0  0  0  0  0  0  0  0
    4.8380   -0.4826   -0.0000 C   0  0  0  0  0  0  0  0  0  0  0  0
    2.4771    0.9927   -0.0000 C   0  0  0  0  0  0  0  0  0  0  0  0
    3.5963   -0.2877   -0.0000 C   0  0  0  0  0  0  0  0  0  0  0  0
    4.0388   -1.0837   -0.0000 C   0  0  0  0  0  0  0  0  0  0  0  0
    2.5981   -0.0000   -0.0000 C   0  0  0  0  0  0  0  0  0  0  0  0
    1.7321   -0.5000   -0.0000 N   0  0  0  0  0  0  0  0  0  0  0  0
    0.8660   -0.0000   -0.0000 C   0  0  0  0  0  0  0  0  0  0  0  0
    0.8660    1.0000   -0.0000 O   0  0  0  0  0  0  0  0  0  0  0  0
    0.0000   -0.5000   -0.0000 C   0  0  0  0  0  0  0  0  0  0  0  0
   -0.5878    0.3090   -0.0000 C   0  0  0  0  0  0  0  0  0  0  0  0
   -0.9945   -0.6045   -0.0000 C   0  0  0  0  0  0  0  0  0  0  0  0
    0.4067   -1.4135   -0.0000 C   0  0  0  0  0  0  0  0  0  0  0  0
   -0.1810    1.2225   -0.0000 F   0  0  0  0  0  0  0  0  0  0  0  0
   -1.1756    1.1180   -0.0000 F   0  0  0  0  0  0  0  0  0  0  0  0
   -1.2024   -1.5827   -0.0000 C   0  0  0  0  0  0  0  0  0  0  0  0
   -0.3364   -2.0827   -0.0000 C   0  0  0  0  0  0  0  0  0  0  0  0
  1  2  1  0  0  0  0
  1  3  1  0  0  0  0
  2  4  2  0  0  0  0
  2  5  1  0  0  0  0
  3  6  2  0  0  0  0
  7  3  1  1  0  0  0
  4  8  1  0  0  0  0
  5  9  2  0  0  0  0
  7 10  1  0  0  0  0
  7 11  1  0  0  0  0
  8 12  2  0  0  0  0
 10 13  1  0  0  0  0
 10 14  1  0  0  0  0
 11 15  1  0  0  0  0
 13 16  2  0  0  0  0
 17 13  1  1  0  0  0
 17 18  1  0  0  0  0
 17 19  1  0  0  0  0
 17 20  1  0  0  0  0
 18 21  1  0  0  0  0
 19 22  1  0  0  0  0
 20 23  1  0  0  0  0
 24 21  1  0  0  0  0
 24 25  1  1  0  0  0
 25 26  1  0  0  0  0
 26 27  2  0  0  0  0
 28 26  1  1  0  0  0
 28 29  1  0  0  0  0
 30 28  1  0  0  0  0
 28 31  1  0  0  0  0
 29 32  1  0  0  0  0
 29 33  1  0  0  0  0
 30 34  1  6  0  0  0
 31 35  1  0  0  0  0
  4  6  1  0  0  0  0
  9 12  1  0  0  0  0
 14 15  1  0  0  0  0
 22 24  1  0  0  0  0
 23 24  1  0  0  0  0
 29 30  1  0  0  0  0
 34 35  1  0  0  0  0
M  END
>  <Molecule Name>
EN300-34240_EN300-6497095

$$$$
EN300-34240_EN300-1071326
Actelion Java MolfileCreator 1.0

 41 46  0  0  1  0  0  0  0  0999 V2000
    7.4229    3.8462   -0.0000 S   0  0  0  0  0  0  0  0  0  0  0  0
    7.0825    4.7865   -0.0000 C   0  0  0  0  0  0  0  0  0  0  0  0
    6.6338    3.2319   -0.0000 C   0  0  0  0  0  0  0  0  0  0  0  0
    6.0831    4.7534   -0.0000 C   0  0  0  0  0  0  0  0  0  0  0  0
    7.5536    5.6686   -0.0000 C   0  0  0  0  0  0  0  0  0  0  0  0
    5.8057    3.7926   -0.0000 N   0  0  0  0  0  0  0  0  0  0  0  0
    6.6669    2.2325   -0.0000 C   0  0  0  0  0  0  0  0  0  0  0  0
    5.5547    5.6024   -0.0000 C   0  0  0  0  0  0  0  0  0  0  0  0
    7.0252    6.5176   -0.0000 C   0  0  0  0  0  0  0  0  0  0  0  0
    5.8778    1.6182   -0.0000 N   0  0  0  0  0  0  0  0  0  0  0  0
    7.4949    1.6718   -0.0000 C   0  0  0  0  0  0  0  0  0  0  0  0
    6.0257    6.4845   -0.0000 C   0  0  0  0  0  0  0  0  0  0  0  0
    4.9170    1.8956   -0.0000 C   0  0  0  0  0  0  0  0  0  0  0  0
    6.2181    0.6779   -0.0000 C   0  0  0  0  0  0  0  0  0  0  0  0
    7.2176    0.7110   -0.0000 C   0  0  0  0  0  0  0  0  0  0  0  0
    4.6768    2.8663   -0.0000 O   0  0  0  0  0  0  0  0  0  0  0  0
    4.1964    1.2022   -0.0000 C   0  0  0  0  0  0  0  0  0  0  0  0
    3.2763    1.5938   -0.0000 O   0  0  0  0  0  0  0  0  0  0  0  0
    4.1960    0.1633   -0.0000 C   0  0  0  0  0  0  0  0  0  0  0  0
    4.8380   -0.4826   -0.0000 C   0  0  0  0  0  0  0  0  0  0  0  0
    2.4771    0.9927   -0.0000 C   0  0  0  0  0  0  0  0  0  0  0  0
    3.5963   -0.2877   -0.0000 C   0  0  0  0  0  0  0  0  0  0  0  0
    4.0388   -1.0837   -0.0000 C   0  0  0  0  0  0  0  0  0  0  0  0
    2.5981   -0.0000   -0.0000 C   0  0  0  0  0  0  0  0  0  0  0  0
    1.7321   -0.5000   -0.0000 N   0  0  0  0  0  0  0  0  0  0  0  0
    0.8660   -0.0000   -0.0000 C   0  0  0  0  0  0  0  0  0  0  0  0
    0.8660    1.0000   -0.0000 O   0  0  0  0  0  0  0  0  0  0  0  0
    0.0000   -0.5000   -0.0000 C   0  0  0  0  0  0  0  0  0  0  0  0
   -0.8660    0.0000   -0.0000 O   0  0  0  0  0  0  0  0  0  0  0  0
   -0.0000   -1.5000   -0.0000 C   0  0  0  0  0  0  0  0  0  0  0  0
   -1.7321   -0.5000   -0.0000 C   0  0  0  0  0  0  0  0  0  0  0  0
   -0.8660   -2.0000   -0.0000 N   0  0  0  0  0  0  0  0  0  0  0  0
   -1.7321   -1.5000   -0.0000 C   0  0  0  0  0  0  0  0  0  0  0  0
   -2.5981    0.0000   -0.0000 C   0  0  0  0  0  0  0  0  0  0  0  0
   -0.8660   -3.0000   -0.0000 C   0  0  0  0  0  0  0  0  0  0  0  0
   -0.0000   -3.5000   -0.0000 O   0  0  0  0  0  0  0  0  0  0  0  0
   -1.7321   -3.5000   -0.0000 O   0  0  0  0  0  0  0  0  0  0  0  0
   -1.7321   -4.5000   -0.0000 C   0  0  0  0  0  0  0  0  0  0  0  0
   -0.7321   -4.5000   -0.0000 C   0  0  0  0  0  0  0  0  0  0  0  0
   -1.7321   -5.5000   -0.0000 C   0  0  0  0  0  0  0  0  0  0  0  0
   -2.7321   -4.5000   -0.0000 C   0  0  0  0  0  0  0  0  0  0  0  0
  1  2  1  0  0  0  0
  1  3  1  0  0  0  0
  2  4  2  0  0  0  0
  2  5  1  0  0  0  0
  3  6  2  0  0  0  0
  7  3  1  1  0  0  0
  4  8  1  0  0  0  0
  5  9  2  0  0  0  0
  7 10  1  0  0  0  0
  7 11  1  0  0  0  0
  8 12  2  0  0  0  0
 10 13  1  0  0  0  0
 10 14  1  0  0  0  0
 11 15  1  0  0  0  0
 13 16  2  0  0  0  0
 17 13  1  1  0  0  0
 17 18  1  0  0  0  0
 17 19  1  0  0  0  0
 17 20  1  0  0  0  0
 18 21  1  0  0  0  0
 19 22  1  0  0  0  0
 20 23  1  0  0  0  0
 24 21  1  0  0  0  0
 24 25  1  1  0  0  0
 25 26  1  0  0  0  0
 26 27  2  0  0  0  0
 28 26  1  6  0  0  0
 28 29  1  0  0  0  0
 28 30  1  0  0  0  0
 31 29  1  0  0  0  0
 30 32  1  0  0  0  0
 31 33  1  0  0  0  0
 31 34  1  1  0  0  0
 32 35  1  0  0  0  0
 35 36  2  0  0  0  0
 35 37  1  0  0  0  0
 37 38  1  0  0  0  0
 38 39  1  0  0  0  0
 38 40  1  0  0  0  0
 38 41  1  0  0  0  0
  4  6  1  0  0  0  0
  9 12  1  0  0  0  0
 14 15  1  0  0  0  0
 22 24  1  0  0  0  0
 23 24  1  0  0  0  0
 32 33  1  0  0  0  0
M  END
>  <Molecule Name>
EN300-34240_EN300-1071326

$$$$
EN300-34240_EN300-1654370
Actelion Java MolfileCreator 1.0

 40 45  0  0  1  0  0  0  0  0999 V2000
    7.4229    3.8462   -0.0000 S   0  0  0  0  0  0  0  0  0  0  0  0
    7.0825    4.7865   -0.0000 C   0  0  0  0  0  0  0  0  0  0  0  0
    6.6338    3.2319   -0.0000 C   0  0  0  0  0  0  0  0  0  0  0  0
    6.0831    4.7534   -0.0000 C   0  0  0  0  0  0  0  0  0  0  0  0
    7.5536    5.6686   -0.0000 C   0  0  0  0  0  0  0  0  0  0  0  0
    5.8057    3.7926   -0.0000 N   0  0  0  0  0  0  0  0  0  0  0  0
    6.6669    2.2325   -0.0000 C   0  0  0  0  0  0  0  0  0  0  0  0
    5.5547    5.6024   -0.0000 C   0  0  0  0  0  0  0  0  0  0  0  0
    7.0252    6.5176   -0.0000 C   0  0  0  0  0  0  0  0  0  0  0  0
    5.8778    1.6182   -0.0000 N   0  0  0  0  0  0  0  0  0  0  0  0
    7.4949    1.6718   -0.0000 C   0  0  0  0  0  0  0  0  0  0  0  0
    6.0257    6.4845   -0.0000 C   0  0  0  0  0  0  0  0  0  0  0  0
    4.9170    1.8956   -0.0000 C   0  0  0  0  0  0  0  0  0  0  0  0
    6.2181    0.6779   -0.0000 C   0  0  0  0  0  0  0  0  0  0  0  0
    7.2176    0.7110   -0.0000 C   0  0  0  0  0  0  0  0  0  0  0  0
    4.6768    2.8663   -0.0000 O   0  0  0  0  0  0  0  0  0  0  0  0
    4.1964    1.2022   -0.0000 C   0  0  0  0  0  0  0  0  0  0  0  0
    3.2763    1.5938   -0.0000 O   0  0  0  0  0  0  0  0  0  0  0  0
    4.1960    0.1633   -0.0000 C   0  0  0  0  0  0  0  0  0  0  0  0
    4.8380   -0.4826   -0.0000 C   0  0  0  0  0  0  0  0  0  0  0  0
    2.4771    0.9927   -0.0000 C   0  0  0  0  0  0  0  0  0  0  0  0
    3.5963   -0.2877   -0.0000 C   0  0  0  0  0  0  0  0  0  0  0  0
    4.0388   -1.0837   -0.0000 C   0  0  0  0  0  0  0  0  0  0  0  0
    2.5981   -0.0000   -0.0000 C   0  0  0  0  0  0  0  0  0  0  0  0
    1.7321   -0.5000   -0.0000 N   0  0  0  0  0  0  0  0  0  0  0  0
    0.8660   -0.0000   -0.0000 C   0  0  0  0  0  0  0  0  0  0  0  0
    0.8660    1.0000   -0.0000 O   0  0  0  0  0  0  0  0  0  0  0  0
    0.0000   -0.5000   -0.0000 C   0  0  0  0  0  0  0  0  0  0  0  0
   -0.8660    0.0000   -0.0000 N   0  0  0  0  0  0  0  0  0  0  0  0
   -0.0000   -1.5000   -0.0000 C   0  0  0  0  0  0  0  0  0  0  0  0
   -0.8660    1.0000   -0.0000 C   0  0  0  0  0  0  0  0  0  0  0  0
   -1.7321   -0.5000   -0.0000 C   0  0  0  0  0  0  0  0  0  0  0  0
   -0.8660   -2.0000   -0.0000 O   0  0  0  0  0  0  0  0  0  0  0  0
   -1.7321    1.5000   -0.0000 O   0  0  0  0  0  0  0  0  0  0  0  0
    0.0000    1.5000   -0.0000 O   0  0  0  0  0  0  0  0  0  0  0  0
   -1.7321   -1.5000   -0.0000 C   0  0  0  0  0  0  0  0  0  0  0  0
    0.0000    2.5000   -0.0000 C   0  0  0  0  0  0  0  0  0  0  0  0
   -1.0000    2.5000   -0.0000 C   0  0  0  0  0  0  0  0  0  0  0  0
    0.0000    3.5000   -0.0000 C   0  0  0  0  0  0  0  0  0  0  0  0
    1.0000    2.5000   -0.0000 C   0  0  0  0  0  0  0  0  0  0  0  0
  1  2  1  0  0  0  0
  1  3  1  0  0  0  0
  2  4  2  0  0  0  0
  2  5  1  0  0  0  0
  3  6  2  0  0  0  0
  7  3  1  1  0  0  0
  4  8  1  0  0  0  0
  5  9  2  0  0  0  0
  7 10  1  0  0  0  0
  7 11  1  0  0  0  0
  8 12  2  0  0  0  0
 10 13  1  0  0  0  0
 10 14  1  0  0  0  0
 11 15  1  0  0  0  0
 13 16  2  0  0  0  0
 17 13  1  1  0  0  0
 17 18  1  0  0  0  0
 17 19  1  0  0  0  0
 17 20  1  0  0  0  0
 18 21  1  0  0  0  0
 19 22  1  0  0  0  0
 20 23  1  0  0  0  0
 24 21  1  0  0  0  0
 24 25  1  1  0  0  0
 25 26  1  0  0  0  0
 26 27  2  0  0  0  0
 28 26  1  6  0  0  0
 28 29  1  0  0  0  0
 28 30  1  0  0  0  0
 29 31  1  0  0  0  0
 29 32  1  0  0  0  0
 30 33  1  0  0  0  0
 31 34  2  0  0  0  0
 31 35  1  0  0  0  0
 32 36  2  0  0  0  0
 35 37  1  0  0  0  0
 37 38  1  0  0  0  0
 37 39  1  0  0  0  0
 37 40  1  0  0  0  0
  4  6  1  0  0  0  0
  9 12  1  0  0  0  0
 14 15  1  0  0  0  0
 22 24  1  0  0  0  0
 23 24  1  0  0  0  0
 33 36  1  0  0  0  0
M  END
>  <Molecule Name>
EN300-34240_EN300-1654370

$$$$
EN300-34240_EN300-115445
Actelion Java MolfileCreator 1.0

 34 40  0  0  1  0  0  0  0  0999 V2000
    7.4229    3.8462   -0.0000 S   0  0  0  0  0  0  0  0  0  0  0  0
    7.0825    4.7865   -0.0000 C   0  0  0  0  0  0  0  0  0  0  0  0
    6.6338    3.2319   -0.0000 C   0  0  0  0  0  0  0  0  0  0  0  0
    6.0831    4.7534   -0.0000 C   0  0  0  0  0  0  0  0  0  0  0  0
    7.5536    5.6686   -0.0000 C   0  0  0  0  0  0  0  0  0  0  0  0
    5.8057    3.7926   -0.0000 N   0  0  0  0  0  0  0  0  0  0  0  0
    6.6669    2.2325   -0.0000 C   0  0  0  0  0  0  0  0  0  0  0  0
    5.5547    5.6024   -0.0000 C   0  0  0  0  0  0  0  0  0  0  0  0
    7.0252    6.5176   -0.0000 C   0  0  0  0  0  0  0  0  0  0  0  0
    5.8778    1.6182   -0.0000 N   0  0  0  0  0  0  0  0  0  0  0  0
    7.4949    1.6718   -0.0000 C   0  0  0  0  0  0  0  0  0  0  0  0
    6.0257    6.4845   -0.0000 C   0  0  0  0  0  0  0  0  0  0  0  0
    4.9170    1.8956   -0.0000 C   0  0  0  0  0  0  0  0  0  0  0  0
    6.2181    0.6779   -0.0000 C   0  0  0  0  0  0  0  0  0  0  0  0
    7.2176    0.7110   -0.0000 C   0  0  0  0  0  0  0  0  0  0  0  0
    4.6768    2.8663   -0.0000 O   0  0  0  0  0  0  0  0  0  0  0  0
    4.1964    1.2022   -0.0000 C   0  0  0  0  0  0  0  0  0  0  0  0
    3.2763    1.5938   -0.0000 O   0  0  0  0  0  0  0  0  0  0  0  0
    4.1960    0.1633   -0.0000 C   0  0  0  0  0  0  0  0  0  0  0  0
    4.8380   -0.4826   -0.0000 C   0  0  0  0  0  0  0  0  0  0  0  0
    2.4771    0.9927   -0.0000 C   0  0  0  0  0  0  0  0  0  0  0  0
    3.5963   -0.2877   -0.0000 C   0  0  0  0  0  0  0  0  0  0  0  0
    4.0388   -1.0837   -0.0000 C   0  0  0  0  0  0  0  0  0  0  0  0
    2.5981   -0.0000   -0.0000 C   0  0  0  0  0  0  0  0  0  0  0  0
    1.7321   -0.5000   -0.0000 N   0  0  0  0  0  0  0  0  0  0  0  0
    0.8660   -0.0000   -0.0000 C   0  0  0  0  0  0  0  0  0  0  0  0
    0.8660    1.0000   -0.0000 O   0  0  0  0  0  0  0  0  0  0  0  0
    0.0000   -0.5000   -0.0000 C   0  0  0  0  0  0  0  0  0  0  0  0
   -0.9659   -0.2412   -0.0000 C   0  0  0  0  0  0  0  0  0  0  0  0
   -0.2588   -1.4659   -0.0000 C   0  0  0  0  0  0  0  0  0  0  0  0
   -1.2247   -1.2071   -0.0000 C   0  0  0  0  0  0  0  0  0  0  0  0
   -2.1907   -0.9483   -0.0000 C   0  0  0  0  0  0  0  0  0  0  0  0
   -1.4836   -2.1730   -0.0000 C   0  0  0  0  0  0  0  0  0  0  0  0
   -2.4495   -1.9142   -0.0000 C   0  0  0  0  0  0  0  0  0  0  0  0
  1  2  1  0  0  0  0
  1  3  1  0  0  0  0
  2  4  2  0  0  0  0
  2  5  1  0  0  0  0
  3  6  2  0  0  0  0
  7  3  1  1  0  0  0
  4  8  1  0  0  0  0
  5  9  2  0  0  0  0
  7 10  1  0  0  0  0
  7 11  1  0  0  0  0
  8 12  2  0  0  0  0
 10 13  1  0  0  0  0
 10 14  1  0  0  0  0
 11 15  1  0  0  0  0
 13 16  2  0  0  0  0
 17 13  1  1  0  0  0
 17 18  1  0  0  0  0
 17 19  1  0  0  0  0
 17 20  1  0  0  0  0
 18 21  1  0  0  0  0
 19 22  1  0  0  0  0
 20 23  1  0  0  0  0
 24 21  1  0  0  0  0
 24 25  1  1  0  0  0
 25 26  1  0  0  0  0
 26 27  2  0  0  0  0
 26 28  1  0  0  0  0
 28 29  1  0  0  0  0
 28 30  1  0  0  0  0
 29 31  1  0  0  0  0
 31 32  1  0  0  0  0
 31 33  1  0  0  0  0
 32 34  1  0  0  0  0
  4  6  1  0  0  0  0
  9 12  1  0  0  0  0
 14 15  1  0  0  0  0
 22 24  1  0  0  0  0
 23 24  1  0  0  0  0
 30 31  1  0  0  0  0
 33 34  1  0  0  0  0
M  END
>  <Molecule Name>
EN300-34240_EN300-115445

$$$$
EN300-34240_EN300-151409
Actelion Java MolfileCreator 1.0

 35 40  0  0  1  0  0  0  0  0999 V2000
    1.7321    1.5000   -0.0000 Br  0  0  0  0  0  0  0  0  0  0  0  0
    2.5981    1.0000   -0.0000 C   0  0  0  0  0  0  0  0  0  0  0  0
    2.5981   -0.0000   -0.0000 C   0  0  0  0  0  0  0  0  0  0  0  0
    3.4641    1.5000   -0.0000 C   0  0  0  0  0  0  0  0  0  0  0  0
    3.4641   -0.5000   -0.0000 N   0  0  0  0  0  0  0  0  0  0  0  0
    1.7321   -0.5000   -0.0000 C   0  0  0  0  0  0  0  0  0  0  0  0
    4.3301    1.0000   -0.0000 C   0  0  0  0  0  0  0  0  0  0  0  0
    4.3301   -0.0000   -0.0000 C   0  0  0  0  0  0  0  0  0  0  0  0
    1.7321   -1.5000   -0.0000 O   0  0  0  0  0  0  0  0  0  0  0  0
    0.8660   -0.0000   -0.0000 N   0  0  0  0  0  0  0  0  0  0  0  0
    5.1962   -0.5000   -0.0000 F   0  0  0  0  0  0  0  0  0  0  0  0
    0.0000   -0.5000   -0.0000 C   0  0  0  0  0  0  0  0  0  0  0  0
   -0.7992    0.1011   -0.0000 C   0  0  0  0  0  0  0  0  0  0  0  0
   -0.2499   -1.5084   -0.0000 C   0  0  0  0  0  0  0  0  0  0  0  0
    0.2181   -2.2895   -0.0000 C   0  0  0  0  0  0  0  0  0  0  0  0
   -1.7193   -0.2904   -0.0000 O   0  0  0  0  0  0  0  0  0  0  0  0
   -0.9404   -1.8022   -0.0000 C   0  0  0  0  0  0  0  0  0  0  0  0
   -0.7020   -2.6811   -0.0000 C   0  0  0  0  0  0  0  0  0  0  0  0
   -1.8403   -1.2831   -0.0000 C   0  0  0  0  0  0  0  0  0  0  0  0
   -2.8011   -1.5605   -0.0000 C   0  0  0  0  0  0  0  0  0  0  0  0
   -3.5217   -0.8671   -0.0000 O   0  0  0  0  0  0  0  0  0  0  0  0
   -3.0413   -2.5312   -0.0000 N   0  0  0  0  0  0  0  0  0  0  0  0
   -3.9678   -2.9074   -0.0000 C   0  0  0  0  0  0  0  0  0  0  0  0
   -2.3971   -3.2961   -0.0000 C   0  0  0  0  0  0  0  0  0  0  0  0
   -4.8168   -2.3790   -0.0000 C   0  0  0  0  0  0  0  0  0  0  0  0
   -3.8963   -3.9049   -0.0000 C   0  0  0  0  0  0  0  0  0  0  0  0
   -2.9255   -4.1451   -0.0000 C   0  0  0  0  0  0  0  0  0  0  0  0
   -4.8883   -1.3816   -0.0000 S   0  0  0  0  0  0  0  0  0  0  0  0
   -5.7433   -2.7553   -0.0000 N   0  0  0  0  0  0  0  0  0  0  0  0
   -5.8590   -1.1414   -0.0000 C   0  0  0  0  0  0  0  0  0  0  0  0
   -6.3874   -1.9904   -0.0000 C   0  0  0  0  0  0  0  0  0  0  0  0
   -6.3301   -0.2593   -0.0000 C   0  0  0  0  0  0  0  0  0  0  0  0
   -7.3869   -1.9573   -0.0000 C   0  0  0  0  0  0  0  0  0  0  0  0
   -7.3295   -0.2262   -0.0000 C   0  0  0  0  0  0  0  0  0  0  0  0
   -7.8579   -1.0752   -0.0000 C   0  0  0  0  0  0  0  0  0  0  0  0
  1  2  1  0  0  0  0
  2  3  2  0  0  0  0
  2  4  1  0  0  0  0
  3  5  1  0  0  0  0
  3  6  1  0  0  0  0
  4  7  2  0  0  0  0
  5  8  2  0  0  0  0
  6  9  2  0  0  0  0
  6 10  1  0  0  0  0
  8 11  1  0  0  0  0
 12 10  1  6  0  0  0
 12 13  1  0  0  0  0
 12 14  1  0  0  0  0
 12 15  1  0  0  0  0
 13 16  1  0  0  0  0
 14 17  1  0  0  0  0
 15 18  1  0  0  0  0
 19 16  1  0  0  0  0
 19 20  1  6  0  0  0
 20 21  2  0  0  0  0
 20 22  1  0  0  0  0
 23 22  1  0  0  0  0
 22 24  1  0  0  0  0
 23 25  1  6  0  0  0
 23 26  1  0  0  0  0
 24 27  1  0  0  0  0
 25 28  1  0  0  0  0
 25 29  2  0  0  0  0
 28 30  1  0  0  0  0
 29 31  1  0  0  0  0
 30 32  1  0  0  0  0
 31 33  1  0  0  0  0
 32 34  2  0  0  0  0
 33 35  2  0  0  0  0
  7  8  1  0  0  0  0
 17 19  1  0  0  0  0
 18 19  1  0  0  0  0
 26 27  1  0  0  0  0
 30 31  2  0  0  0  0
 34 35  1  0  0  0  0
M  END
>  <Molecule Name>
EN300-34240_EN300-151409

$$$$
EN300-34240_EN300-3007284
Actelion Java MolfileCreator 1.0

 36 41  0  0  1  0  0  0  0  0999 V2000
    7.4229    3.8462   -0.0000 S   0  0  0  0  0  0  0  0  0  0  0  0
    7.0825    4.7865   -0.0000 C   0  0  0  0  0  0  0  0  0  0  0  0
    6.6338    3.2319   -0.0000 C   0  0  0  0  0  0  0  0  0  0  0  0
    6.0831    4.7534   -0.0000 C   0  0  0  0  0  0  0  0  0  0  0  0
    7.5536    5.6686   -0.0000 C   0  0  0  0  0  0  0  0  0  0  0  0
    5.8057    3.7926   -0.0000 N   0  0  0  0  0  0  0  0  0  0  0  0
    6.6669    2.2325   -0.0000 C   0  0  0  0  0  0  0  0  0  0  0  0
    5.5547    5.6024   -0.0000 C   0  0  0  0  0  0  0  0  0  0  0  0
    7.0252    6.5176   -0.0000 C   0  0  0  0  0  0  0  0  0  0  0  0
    5.8778    1.6182   -0.0000 N   0  0  0  0  0  0  0  0  0  0  0  0
    7.4949    1.6718   -0.0000 C   0  0  0  0  0  0  0  0  0  0  0  0
    6.0257    6.4845   -0.0000 C   0  0  0  0  0  0  0  0  0  0  0  0
    4.9170    1.8956   -0.0000 C   0  0  0  0  0  0  0  0  0  0  0  0
    6.2181    0.6779   -0.0000 C   0  0  0  0  0  0  0  0  0  0  0  0
    7.2176    0.7110   -0.0000 C   0  0  0  0  0  0  0  0  0  0  0  0
    4.6768    2.8663   -0.0000 O   0  0  0  0  0  0  0  0  0  0  0  0
    4.1964    1.2022   -0.0000 C   0  0  0  0  0  0  0  0  0  0  0  0
    3.2763    1.5938   -0.0000 O   0  0  0  0  0  0  0  0  0  0  0  0
    4.1960    0.1633   -0.0000 C   0  0  0  0  0  0  0  0  0  0  0  0
    4.8380   -0.4826   -0.0000 C   0  0  0  0  0  0  0  0  0  0  0  0
    2.4771    0.9927   -0.0000 C   0  0  0  0  0  0  0  0  0  0  0  0
    3.5963   -0.2877   -0.0000 C   0  0  0  0  0  0  0  0  0  0  0  0
    4.0388   -1.0837   -0.0000 C   0  0  0  0  0  0  0  0  0  0  0  0
    2.5981   -0.0000   -0.0000 C   0  0  0  0  0  0  0  0  0  0  0  0
    1.7321   -0.5000   -0.0000 N   0  0  0  0  0  0  0  0  0  0  0  0
    0.8660   -0.0000   -0.0000 C   0  0  0  0  0  0  0  0  0  0  0  0
    0.8660    1.0000   -0.0000 O   0  0  0  0  0  0  0  0  0  0  0  0
    0.0000   -0.5000   -0.0000 C   0  0  0  0  0  0  0  0  0  0  0  0
   -0.8660    0.0000   -0.0000 C   0  0  0  0  0  0  0  0  0  0  0  0
   -0.0000   -1.5000   -0.0000 C   0  0  0  0  0  0  0  0  0  0  0  0
   -0.8660    1.0000   -0.0000 O   0  0  0  0  0  0  0  0  0  0  0  0
   -1.7321   -0.5000   -0.0000 C   0  0  0  0  0  0  0  0  0  0  0  0
   -0.8660   -2.0000   -0.0000 C   0  0  0  0  0  0  0  0  0  0  0  0
    0.8660   -2.0000   -0.0000 C   0  0  0  0  0  0  0  0  0  0  0  0
   -2.5981    0.0000   -0.0000 F   0  0  0  0  0  0  0  0  0  0  0  0
   -1.7321   -1.5000   -0.0000 C   0  0  0  0  0  0  0  0  0  0  0  0
  1  2  1  0  0  0  0
  1  3  1  0  0  0  0
  2  4  2  0  0  0  0
  2  5  1  0  0  0  0
  3  6  2  0  0  0  0
  7  3  1  1  0  0  0
  4  8  1  0  0  0  0
  5  9  2  0  0  0  0
  7 10  1  0  0  0  0
  7 11  1  0  0  0  0
  8 12  2  0  0  0  0
 10 13  1  0  0  0  0
 10 14  1  0  0  0  0
 11 15  1  0  0  0  0
 13 16  2  0  0  0  0
 17 13  1  1  0  0  0
 17 18  1  0  0  0  0
 17 19  1  0  0  0  0
 17 20  1  0  0  0  0
 18 21  1  0  0  0  0
 19 22  1  0  0  0  0
 20 23  1  0  0  0  0
 24 21  1  0  0  0  0
 24 25  1  1  0  0  0
 25 26  1  0  0  0  0
 26 27  2  0  0  0  0
 26 28  1  0  0  0  0
 28 29  2  0  0  0  0
 28 30  1  0  0  0  0
 29 31  1  0  0  0  0
 29 32  1  0  0  0  0
 30 33  2  0  0  0  0
 30 34  1  0  0  0  0
 32 35  1  0  0  0  0
 32 36  2  0  0  0  0
  4  6  1  0  0  0  0
  9 12  1  0  0  0  0
 14 15  1  0  0  0  0
 22 24  1  0  0  0  0
 23 24  1  0  0  0  0
 33 36  1  0  0  0  0
M  END
>  <Molecule Name>
EN300-34240_EN300-3007284

$$$$
EN300-34240_EN300-378276
Actelion Java MolfileCreator 1.0

 38 44  0  0  1  0  0  0  0  0999 V2000
    7.4229    3.8462   -0.0000 S   0  0  0  0  0  0  0  0  0  0  0  0
    7.0825    4.7865   -0.0000 C   0  0  0  0  0  0  0  0  0  0  0  0
    6.6338    3.2319   -0.0000 C   0  0  0  0  0  0  0  0  0  0  0  0
    6.0831    4.7534   -0.0000 C   0  0  0  0  0  0  0  0  0  0  0  0
    7.5536    5.6686   -0.0000 C   0  0  0  0  0  0  0  0  0  0  0  0
    5.8057    3.7926   -0.0000 N   0  0  0  0  0  0  0  0  0  0  0  0
    6.6669    2.2325   -0.0000 C   0  0  0  0  0  0  0  0  0  0  0  0
    5.5547    5.6024   -0.0000 C   0  0  0  0  0  0  0  0  0  0  0  0
    7.0252    6.5176   -0.0000 C   0  0  0  0  0  0  0  0  0  0  0  0
    5.8778    1.6182   -0.0000 N   0  0  0  0  0  0  0  0  0  0  0  0
    7.4949    1.6718   -0.0000 C   0  0  0  0  0  0  0  0  0  0  0  0
    6.0257    6.4845   -0.0000 C   0  0  0  0  0  0  0  0  0  0  0  0
    4.9170    1.8956   -0.0000 C   0  0  0  0  0  0  0  0  0  0  0  0
    6.2181    0.6779   -0.0000 C   0  0  0  0  0  0  0  0  0  0  0  0
    7.2176    0.7110   -0.0000 C   0  0  0  0  0  0  0  0  0  0  0  0
    4.6768    2.8663   -0.0000 O   0  0  0  0  0  0  0  0  0  0  0  0
    4.1964    1.2022   -0.0000 C   0  0  0  0  0  0  0  0  0  0  0  0
    3.2763    1.5938   -0.0000 O   0  0  0  0  0  0  0  0  0  0  0  0
    4.1960    0.1633   -0.0000 C   0  0  0  0  0  0  0  0  0  0  0  0
    4.8380   -0.4826   -0.0000 C   0  0  0  0  0  0  0  0  0  0  0  0
    2.4771    0.9927   -0.0000 C   0  0  0  0  0  0  0  0  0  0  0  0
    3.5963   -0.2877   -0.0000 C   0  0  0  0  0  0  0  0  0  0  0  0
    4.0388   -1.0837   -0.0000 C   0  0  0  0  0  0  0  0  0  0  0  0
    2.5981   -0.0000   -0.0000 C   0  0  0  0  0  0  0  0  0  0  0  0
    1.7321   -0.5000   -0.0000 N   0  0  0  0  0  0  0  0  0  0  0  0
    0.8660   -0.0000   -0.0000 C   0  0  0  0  0  0  0  0  0  0  0  0
    0.8660    1.0000   -0.0000 O   0  0  0  0  0  0  0  0  0  0  0  0
    0.0000   -0.5000   -0.0000 C   0  0  0  0  0  0  0  0  0  0  0  0
   -0.9135   -0.0933   -0.0000 N   0  0  0  0  0  0  0  0  0  0  0  0
   -0.1045   -1.4945   -0.0000 C   0  0  0  0  0  0  0  0  0  0  0  0
   -1.5827   -0.8364   -0.0000 N   0  0  0  0  0  0  0  0  0  0  0  0
   -1.0827   -1.7024   -0.0000 C   0  0  0  0  0  0  0  0  0  0  0  0
   -2.5827   -0.8364   -0.0000 C   0  0  0  0  0  0  0  0  0  0  0  0
   -1.5827   -2.5685   -0.0000 C   0  0  0  0  0  0  0  0  0  0  0  0
   -3.0827   -1.7024   -0.0000 C   0  0  0  0  0  0  0  0  0  0  0  0
   -1.0827   -3.4345   -0.0000 O   0  0  0  0  0  0  0  0  0  0  0  0
   -2.5827   -2.5685   -0.0000 N   0  0  0  0  0  0  0  0  0  0  0  0
   -4.0827   -1.7024   -0.0000 C   0  0  0  0  0  0  0  0  0  0  0  0
  1  2  1  0  0  0  0
  1  3  1  0  0  0  0
  2  4  2  0  0  0  0
  2  5  1  0  0  0  0
  3  6  2  0  0  0  0
  7  3  1  1  0  0  0
  4  8  1  0  0  0  0
  5  9  2  0  0  0  0
  7 10  1  0  0  0  0
  7 11  1  0  0  0  0
  8 12  2  0  0  0  0
 10 13  1  0  0  0  0
 10 14  1  0  0  0  0
 11 15  1  0  0  0  0
 13 16  2  0  0  0  0
 17 13  1  1  0  0  0
 17 18  1  0  0  0  0
 17 19  1  0  0  0  0
 17 20  1  0  0  0  0
 18 21  1  0  0  0  0
 19 22  1  0  0  0  0
 20 23  1  0  0  0  0
 24 21  1  0  0  0  0
 24 25  1  1  0  0  0
 25 26  1  0  0  0  0
 26 27  2  0  0  0  0
 26 28  1  0  0  0  0
 28 29  2  0  0  0  0
 28 30  1  0  0  0  0
 29 31  1  0  0  0  0
 30 32  2  0  0  0  0
 31 33  1  0  0  0  0
 32 34  1  0  0  0  0
 33 35  2  0  0  0  0
 34 36  2  0  0  0  0
 34 37  1  0  0  0  0
 35 38  1  0  0  0  0
  4  6  1  0  0  0  0
  9 12  1  0  0  0  0
 14 15  1  0  0  0  0
 22 24  1  0  0  0  0
 23 24  1  0  0  0  0
 31 32  1  0  0  0  0
 35 37  1  0  0  0  0
M  END
>  <Molecule Name>
EN300-34240_EN300-378276

$$$$
EN300-34240_EN300-6493538
Actelion Java MolfileCreator 1.0

 38 44  0  0  1  0  0  0  0  0999 V2000
    7.4229    3.8462   -0.0000 S   0  0  0  0  0  0  0  0  0  0  0  0
    7.0825    4.7865   -0.0000 C   0  0  0  0  0  0  0  0  0  0  0  0
    6.6338    3.2319   -0.0000 C   0  0  0  0  0  0  0  0  0  0  0  0
    6.0831    4.7534   -0.0000 C   0  0  0  0  0  0  0  0  0  0  0  0
    7.5536    5.6686   -0.0000 C   0  0  0  0  0  0  0  0  0  0  0  0
    5.8057    3.7926   -0.0000 N   0  0  0  0  0  0  0  0  0  0  0  0
    6.6669    2.2325   -0.0000 C   0  0  0  0  0  0  0  0  0  0  0  0
    5.5547    5.6024   -0.0000 C   0  0  0  0  0  0  0  0  0  0  0  0
    7.0252    6.5176   -0.0000 C   0  0  0  0  0  0  0  0  0  0  0  0
    5.8778    1.6182   -0.0000 N   0  0  0  0  0  0  0  0  0  0  0  0
    7.4949    1.6718   -0.0000 C   0  0  0  0  0  0  0  0  0  0  0  0
    6.0257    6.4845   -0.0000 C   0  0  0  0  0  0  0  0  0  0  0  0
    4.9170    1.8956   -0.0000 C   0  0  0  0  0  0  0  0  0  0  0  0
    6.2181    0.6779   -0.0000 C   0  0  0  0  0  0  0  0  0  0  0  0
    7.2176    0.7110   -0.0000 C   0  0  0  0  0  0  0  0  0  0  0  0
    4.6768    2.8663   -0.0000 O   0  0  0  0  0  0  0  0  0  0  0  0
    4.1964    1.2022   -0.0000 C   0  0  0  0  0  0  0  0  0  0  0  0
    3.2763    1.5938   -0.0000 O   0  0  0  0  0  0  0  0  0  0  0  0
    4.1960    0.1633   -0.0000 C   0  0  0  0  0  0  0  0  0  0  0  0
    4.8380   -0.4826   -0.0000 C   0  0  0  0  0  0  0  0  0  0  0  0
    2.4771    0.9927   -0.0000 C   0  0  0  0  0  0  0  0  0  0  0  0
    3.5963   -0.2877   -0.0000 C   0  0  0  0  0  0  0  0  0  0  0  0
    4.0388   -1.0837   -0.0000 C   0  0  0  0  0  0  0  0  0  0  0  0
    2.5981   -0.0000   -0.0000 C   0  0  0  0  0  0  0  0  0  0  0  0
    1.7321   -0.5000   -0.0000 N   0  0  0  0  0  0  0  0  0  0  0  0
    0.8660   -0.0000   -0.0000 C   0  0  0  0  0  0  0  0  0  0  0  0
    0.8660    1.0000   -0.0000 O   0  0  0  0  0  0  0  0  0  0  0  0
    0.0000   -0.5000   -0.0000 C   0  0  0  0  0  0  0  0  0  0  0  0
   -0.8660    0.0000   -0.0000 C   0  0  0  0  0  0  0  0  0  0  0  0
   -0.0000   -1.5000   -0.0000 C   0  0  0  0  0  0  0  0  0  0  0  0
   -1.7321   -0.5000   -0.0000 C   0  0  0  0  0  0  0  0  0  0  0  0
   -0.8660   -2.0000   -0.0000 C   0  0  0  0  0  0  0  0  0  0  0  0
   -1.7321   -1.5000   -0.0000 C   0  0  0  0  0  0  0  0  0  0  0  0
   -2.5981   -2.0000   -0.0000 C   0  0  0  0  0  0  0  0  0  0  0  0
   -3.4641   -2.5000   -0.0000 C   0  0  0  0  0  0  0  0  0  0  0  0
   -4.3301   -3.0000   -0.0000 C   0  0  0  0  0  0  0  0  0  0  0  0
   -5.3301   -3.0000   -0.0000 C   0  0  0  0  0  0  0  0  0  0  0  0
   -4.8301   -3.8660   -0.0000 C   0  0  0  0  0  0  0  0  0  0  0  0
  1  2  1  0  0  0  0
  1  3  1  0  0  0  0
  2  4  2  0  0  0  0
  2  5  1  0  0  0  0
  3  6  2  0  0  0  0
  7  3  1  1  0  0  0
  4  8  1  0  0  0  0
  5  9  2  0  0  0  0
  7 10  1  0  0  0  0
  7 11  1  0  0  0  0
  8 12  2  0  0  0  0
 10 13  1  0  0  0  0
 10 14  1  0  0  0  0
 11 15  1  0  0  0  0
 13 16  2  0  0  0  0
 17 13  1  1  0  0  0
 17 18  1  0  0  0  0
 17 19  1  0  0  0  0
 17 20  1  0  0  0  0
 18 21  1  0  0  0  0
 19 22  1  0  0  0  0
 20 23  1  0  0  0  0
 24 21  1  0  0  0  0
 24 25  1  1  0  0  0
 25 26  1  0  0  0  0
 26 27  2  0  0  0  0
 26 28  1  0  0  0  0
 28 29  2  0  0  0  0
 28 30  1  0  0  0  0
 29 31  1  0  0  0  0
 30 32  2  0  0  0  0
 31 33  2  0  0  0  0
 33 34  1  0  0  0  0
 34 35  3  0  0  0  0
 35 36  1  0  0  0  0
 36 37  1  0  0  0  0
 36 38  1  0  0  0  0
  4  6  1  0  0  0  0
  9 12  1  0  0  0  0
 14 15  1  0  0  0  0
 22 24  1  0  0  0  0
 23 24  1  0  0  0  0
 32 33  1  0  0  0  0
 37 38  1  0  0  0  0
M  END
>  <Molecule Name>
EN300-34240_EN300-6493538

$$$$
EN300-34240_EN300-116580
Actelion Java MolfileCreator 1.0

 35 40  0  0  1  0  0  0  0  0999 V2000
    3.4641    2.5000   -0.0000 Cl  0  0  0  0  0  0  0  0  0  0  0  0
    3.4641    1.5000   -0.0000 C   0  0  0  0  0  0  0  0  0  0  0  0
    2.5981    1.0000   -0.0000 C   0  0  0  0  0  0  0  0  0  0  0  0
    4.3301    1.0000   -0.0000 C   0  0  0  0  0  0  0  0  0  0  0  0
    2.5981   -0.0000   -0.0000 C   0  0  0  0  0  0  0  0  0  0  0  0
    4.3301   -0.0000   -0.0000 C   0  0  0  0  0  0  0  0  0  0  0  0
    3.4641   -0.5000   -0.0000 C   0  0  0  0  0  0  0  0  0  0  0  0
    1.7321   -0.5000   -0.0000 C   0  0  0  0  0  0  0  0  0  0  0  0
    3.4641   -1.5000   -0.0000 C   0  0  0  0  0  0  0  0  0  0  0  0
    1.7321   -1.5000   -0.0000 O   0  0  0  0  0  0  0  0  0  0  0  0
    0.8660   -0.0000   -0.0000 N   0  0  0  0  0  0  0  0  0  0  0  0
    0.0000   -0.5000   -0.0000 C   0  0  0  0  0  0  0  0  0  0  0  0
   -0.7992    0.1011   -0.0000 C   0  0  0  0  0  0  0  0  0  0  0  0
   -0.2499   -1.5084   -0.0000 C   0  0  0  0  0  0  0  0  0  0  0  0
    0.2181   -2.2895   -0.0000 C   0  0  0  0  0  0  0  0  0  0  0  0
   -1.7193   -0.2904   -0.0000 O   0  0  0  0  0  0  0  0  0  0  0  0
   -0.9404   -1.8022   -0.0000 C   0  0  0  0  0  0  0  0  0  0  0  0
   -0.7020   -2.6811   -0.0000 C   0  0  0  0  0  0  0  0  0  0  0  0
   -1.8403   -1.2831   -0.0000 C   0  0  0  0  0  0  0  0  0  0  0  0
   -2.8011   -1.5605   -0.0000 C   0  0  0  0  0  0  0  0  0  0  0  0
   -3.5217   -0.8671   -0.0000 O   0  0  0  0  0  0  0  0  0  0  0  0
   -3.0413   -2.5312   -0.0000 N   0  0  0  0  0  0  0  0  0  0  0  0
   -3.9678   -2.9074   -0.0000 C   0  0  0  0  0  0  0  0  0  0  0  0
   -2.3971   -3.2961   -0.0000 C   0  0  0  0  0  0  0  0  0  0  0  0
   -4.8168   -2.3790   -0.0000 C   0  0  0  0  0  0  0  0  0  0  0  0
   -3.8963   -3.9049   -0.0000 C   0  0  0  0  0  0  0  0  0  0  0  0
   -2.9255   -4.1451   -0.0000 C   0  0  0  0  0  0  0  0  0  0  0  0
   -4.8883   -1.3816   -0.0000 S   0  0  0  0  0  0  0  0  0  0  0  0
   -5.7433   -2.7553   -0.0000 N   0  0  0  0  0  0  0  0  0  0  0  0
   -5.8590   -1.1414   -0.0000 C   0  0  0  0  0  0  0  0  0  0  0  0
   -6.3874   -1.9904   -0.0000 C   0  0  0  0  0  0  0  0  0  0  0  0
   -6.3301   -0.2593   -0.0000 C   0  0  0  0  0  0  0  0  0  0  0  0
   -7.3869   -1.9573   -0.0000 C   0  0  0  0  0  0  0  0  0  0  0  0
   -7.3295   -0.2262   -0.0000 C   0  0  0  0  0  0  0  0  0  0  0  0
   -7.8579   -1.0752   -0.0000 C   0  0  0  0  0  0  0  0  0  0  0  0
  1  2  1  0  0  0  0
  2  3  2  0  0  0  0
  2  4  1  0  0  0  0
  3  5  1  0  0  0  0
  4  6  2  0  0  0  0
  5  7  2  0  0  0  0
  5  8  1  0  0  0  0
  7  9  1  0  0  0  0
  8 10  2  0  0  0  0
  8 11  1  0  0  0  0
 12 11  1  6  0  0  0
 12 13  1  0  0  0  0
 12 14  1  0  0  0  0
 12 15  1  0  0  0  0
 13 16  1  0  0  0  0
 14 17  1  0  0  0  0
 15 18  1  0  0  0  0
 19 16  1  0  0  0  0
 19 20  1  6  0  0  0
 20 21  2  0  0  0  0
 20 22  1  0  0  0  0
 23 22  1  0  0  0  0
 22 24  1  0  0  0  0
 23 25  1  6  0  0  0
 23 26  1  0  0  0  0
 24 27  1  0  0  0  0
 25 28  1  0  0  0  0
 25 29  2  0  0  0  0
 28 30  1  0  0  0  0
 29 31  1  0  0  0  0
 30 32  1  0  0  0  0
 31 33  1  0  0  0  0
 32 34  2  0  0  0  0
 33 35  2  0  0  0  0
  6  7  1  0  0  0  0
 17 19  1  0  0  0  0
 18 19  1  0  0  0  0
 26 27  1  0  0  0  0
 30 31  2  0  0  0  0
 34 35  1  0  0  0  0
M  END
>  <Molecule Name>
EN300-34240_EN300-116580

$$$$
EN300-34240_EN300-5199448
Actelion Java MolfileCreator 1.0

 38 44  0  0  1  0  0  0  0  0999 V2000
    7.4229    3.8462   -0.0000 S   0  0  0  0  0  0  0  0  0  0  0  0
    7.0825    4.7865   -0.0000 C   0  0  0  0  0  0  0  0  0  0  0  0
    6.6338    3.2319   -0.0000 C   0  0  0  0  0  0  0  0  0  0  0  0
    6.0831    4.7534   -0.0000 C   0  0  0  0  0  0  0  0  0  0  0  0
    7.5536    5.6686   -0.0000 C   0  0  0  0  0  0  0  0  0  0  0  0
    5.8057    3.7926   -0.0000 N   0  0  0  0  0  0  0  0  0  0  0  0
    6.6669    2.2325   -0.0000 C   0  0  0  0  0  0  0  0  0  0  0  0
    5.5547    5.6024   -0.0000 C   0  0  0  0  0  0  0  0  0  0  0  0
    7.0252    6.5176   -0.0000 C   0  0  0  0  0  0  0  0  0  0  0  0
    5.8778    1.6182   -0.0000 N   0  0  0  0  0  0  0  0  0  0  0  0
    7.4949    1.6718   -0.0000 C   0  0  0  0  0  0  0  0  0  0  0  0
    6.0257    6.4845   -0.0000 C   0  0  0  0  0  0  0  0  0  0  0  0
    4.9170    1.8956   -0.0000 C   0  0  0  0  0  0  0  0  0  0  0  0
    6.2181    0.6779   -0.0000 C   0  0  0  0  0  0  0  0  0  0  0  0
    7.2176    0.7110   -0.0000 C   0  0  0  0  0  0  0  0  0  0  0  0
    4.6768    2.8663   -0.0000 O   0  0  0  0  0  0  0  0  0  0  0  0
    4.1964    1.2022   -0.0000 C   0  0  0  0  0  0  0  0  0  0  0  0
    3.2763    1.5938   -0.0000 O   0  0  0  0  0  0  0  0  0  0  0  0
    4.1960    0.1633   -0.0000 C   0  0  0  0  0  0  0  0  0  0  0  0
    4.8380   -0.4826   -0.0000 C   0  0  0  0  0  0  0  0  0  0  0  0
    2.4771    0.9927   -0.0000 C   0  0  0  0  0  0  0  0  0  0  0  0
    3.5963   -0.2877   -0.0000 C   0  0  0  0  0  0  0  0  0  0  0  0
    4.0388   -1.0837   -0.0000 C   0  0  0  0  0  0  0  0  0  0  0  0
    2.5981   -0.0000   -0.0000 C   0  0  0  0  0  0  0  0  0  0  0  0
    1.7321   -0.5000   -0.0000 N   0  0  0  0  0  0  0  0  0  0  0  0
    0.8660   -0.0000   -0.0000 C   0  0  0  0  0  0  0  0  0  0  0  0
    0.8660    1.0000   -0.0000 O   0  0  0  0  0  0  0  0  0  0  0  0
    0.0000   -0.5000   -0.0000 C   0  0  0  0  0  0  0  0  0  0  0  0
    0.0747   -1.4972   -0.0000 C   0  0  0  0  0  0  0  0  0  0  0  0
   -0.8262    0.0633   -0.0000 C   0  0  0  0  0  0  0  0  0  0  0  0
   -0.6583   -2.1774   -0.0000 C   0  0  0  0  0  0  0  0  0  0  0  0
   -1.7818   -0.2314   -0.0000 C   0  0  0  0  0  0  0  0  0  0  0  0
   -1.6472   -2.0283   -0.0000 C   0  0  0  0  0  0  0  0  0  0  0  0
   -0.2930   -3.1083   -0.0000 C   0  0  0  0  0  0  0  0  0  0  0  0
   -2.1472   -1.1623   -0.0000 C   0  0  0  0  0  0  0  0  0  0  0  0
   -2.2706   -2.8102   -0.0000 C   0  0  0  0  0  0  0  0  0  0  0  0
   -0.9165   -3.8901   -0.0000 C   0  0  0  0  0  0  0  0  0  0  0  0
   -1.9053   -3.7410   -0.0000 C   0  0  0  0  0  0  0  0  0  0  0  0
  1  2  1  0  0  0  0
  1  3  1  0  0  0  0
  2  4  2  0  0  0  0
  2  5  1  0  0  0  0
  3  6  2  0  0  0  0
  7  3  1  1  0  0  0
  4  8  1  0  0  0  0
  5  9  2  0  0  0  0
  7 10  1  0  0  0  0
  7 11  1  0  0  0  0
  8 12  2  0  0  0  0
 10 13  1  0  0  0  0
 10 14  1  0  0  0  0
 11 15  1  0  0  0  0
 13 16  2  0  0  0  0
 17 13  1  1  0  0  0
 17 18  1  0  0  0  0
 17 19  1  0  0  0  0
 17 20  1  0  0  0  0
 18 21  1  0  0  0  0
 19 22  1  0  0  0  0
 20 23  1  0  0  0  0
 24 21  1  0  0  0  0
 24 25  1  1  0  0  0
 25 26  1  0  0  0  0
 26 27  2  0  0  0  0
 28 26  1  6  0  0  0
 28 29  1  0  0  0  0
 28 30  1  0  0  0  0
 29 31  1  0  0  0  0
 30 32  1  0  0  0  0
 31 33  2  0  0  0  0
 31 34  1  0  0  0  0
 32 35  1  0  0  0  0
 33 36  1  0  0  0  0
 34 37  2  0  0  0  0
 36 38  2  0  0  0  0
  4  6  1  0  0  0  0
  9 12  1  0  0  0  0
 14 15  1  0  0  0  0
 22 24  1  0  0  0  0
 23 24  1  0  0  0  0
 33 35  1  0  0  0  0
 37 38  1  0  0  0  0
M  END
>  <Molecule Name>
EN300-34240_EN300-5199448

$$$$
EN300-34240_EN300-37433
Actelion Java MolfileCreator 1.0

 44 50  0  0  1  0  0  0  0  0999 V2000
    7.4229    3.8462   -0.0000 S   0  0  0  0  0  0  0  0  0  0  0  0
    7.0825    4.7865   -0.0000 C   0  0  0  0  0  0  0  0  0  0  0  0
    6.6338    3.2319   -0.0000 C   0  0  0  0  0  0  0  0  0  0  0  0
    6.0831    4.7534   -0.0000 C   0  0  0  0  0  0  0  0  0  0  0  0
    7.5536    5.6686   -0.0000 C   0  0  0  0  0  0  0  0  0  0  0  0
    5.8057    3.7926   -0.0000 N   0  0  0  0  0  0  0  0  0  0  0  0
    6.6669    2.2325   -0.0000 C   0  0  0  0  0  0  0  0  0  0  0  0
    5.5547    5.6024   -0.0000 C   0  0  0  0  0  0  0  0  0  0  0  0
    7.0252    6.5176   -0.0000 C   0  0  0  0  0  0  0  0  0  0  0  0
    5.8778    1.6182   -0.0000 N   0  0  0  0  0  0  0  0  0  0  0  0
    7.4949    1.6718   -0.0000 C   0  0  0  0  0  0  0  0  0  0  0  0
    6.0257    6.4845   -0.0000 C   0  0  0  0  0  0  0  0  0  0  0  0
    4.9170    1.8956   -0.0000 C   0  0  0  0  0  0  0  0  0  0  0  0
    6.2181    0.6779   -0.0000 C   0  0  0  0  0  0  0  0  0  0  0  0
    7.2176    0.7110   -0.0000 C   0  0  0  0  0  0  0  0  0  0  0  0
    4.6768    2.8663   -0.0000 O   0  0  0  0  0  0  0  0  0  0  0  0
    4.1964    1.2022   -0.0000 C   0  0  0  0  0  0  0  0  0  0  0  0
    3.2763    1.5938   -0.0000 O   0  0  0  0  0  0  0  0  0  0  0  0
    4.1960    0.1633   -0.0000 C   0  0  0  0  0  0  0  0  0  0  0  0
    4.8380   -0.4826   -0.0000 C   0  0  0  0  0  0  0  0  0  0  0  0
    2.4771    0.9927   -0.0000 C   0  0  0  0  0  0  0  0  0  0  0  0
    3.5963   -0.2877   -0.0000 C   0  0  0  0  0  0  0  0  0  0  0  0
    4.0388   -1.0837   -0.0000 C   0  0  0  0  0  0  0  0  0  0  0  0
    2.5981   -0.0000   -0.0000 C   0  0  0  0  0  0  0  0  0  0  0  0
    1.7321   -0.5000   -0.0000 N   0  0  0  0  0  0  0  0  0  0  0  0
    0.8660   -0.0000   -0.0000 C   0  0  0  0  0  0  0  0  0  0  0  0
    0.8660    1.0000   -0.0000 O   0  0  0  0  0  0  0  0  0  0  0  0
    0.0000   -0.5000   -0.0000 C   0  0  0  0  0  0  0  0  0  0  0  0
   -0.8660    0.0000   -0.0000 C   0  0  0  0  0  0  0  0  0  0  0  0
   -0.0000   -1.5000   -0.0000 C   0  0  0  0  0  0  0  0  0  0  0  0
   -1.7321   -0.5000   -0.0000 C   0  0  0  0  0  0  0  0  0  0  0  0
   -0.8660   -2.0000   -0.0000 C   0  0  0  0  0  0  0  0  0  0  0  0
   -1.7321   -1.5000   -0.0000 C   0  0  0  0  0  0  0  0  0  0  0  0
   -2.5981    0.0000   -0.0000 C   0  0  0  0  0  0  0  0  0  0  0  0
   -2.5981   -2.0000   -0.0000 N   0  0  0  0  0  0  0  0  0  0  0  0
   -3.4641   -0.5000   -0.0000 C   0  0  0  0  0  0  0  0  0  0  0  0
   -2.5981   -3.0000   -0.0000 C   0  0  0  0  0  0  0  0  0  0  0  0
   -3.4641   -1.5000   -0.0000 C   0  0  0  0  0  0  0  0  0  0  0  0
   -1.7321   -3.5000   -0.0000 O   0  0  0  0  0  0  0  0  0  0  0  0
   -3.4641   -3.5000   -0.0000 O   0  0  0  0  0  0  0  0  0  0  0  0
   -3.4641   -4.5000   -0.0000 C   0  0  0  0  0  0  0  0  0  0  0  0
   -2.4641   -4.5000   -0.0000 C   0  0  0  0  0  0  0  0  0  0  0  0
   -3.4641   -5.5000   -0.0000 C   0  0  0  0  0  0  0  0  0  0  0  0
   -4.4641   -4.5000   -0.0000 C   0  0  0  0  0  0  0  0  0  0  0  0
  1  2  1  0  0  0  0
  1  3  1  0  0  0  0
  2  4  2  0  0  0  0
  2  5  1  0  0  0  0
  3  6  2  0  0  0  0
  7  3  1  1  0  0  0
  4  8  1  0  0  0  0
  5  9  2  0  0  0  0
  7 10  1  0  0  0  0
  7 11  1  0  0  0  0
  8 12  2  0  0  0  0
 10 13  1  0  0  0  0
 10 14  1  0  0  0  0
 11 15  1  0  0  0  0
 13 16  2  0  0  0  0
 17 13  1  1  0  0  0
 17 18  1  0  0  0  0
 17 19  1  0  0  0  0
 17 20  1  0  0  0  0
 18 21  1  0  0  0  0
 19 22  1  0  0  0  0
 20 23  1  0  0  0  0
 24 21  1  0  0  0  0
 24 25  1  1  0  0  0
 25 26  1  0  0  0  0
 26 27  2  0  0  0  0
 26 28  1  0  0  0  0
 28 29  2  0  0  0  0
 28 30  1  0  0  0  0
 29 31  1  0  0  0  0
 30 32  2  0  0  0  0
 31 33  2  0  0  0  0
 31 34  1  0  0  0  0
 33 35  1  0  0  0  0
 34 36  1  0  0  0  0
 35 37  1  0  0  0  0
 35 38  1  0  0  0  0
 37 39  2  0  0  0  0
 37 40  1  0  0  0  0
 40 41  1  0  0  0  0
 41 42  1  0  0  0  0
 41 43  1  0  0  0  0
 41 44  1  0  0  0  0
  4  6  1  0  0  0  0
  9 12  1  0  0  0  0
 14 15  1  0  0  0  0
 22 24  1  0  0  0  0
 23 24  1  0  0  0  0
 32 33  1  0  0  0  0
 36 38  1  0  0  0  0
M  END
>  <Molecule Name>
EN300-34240_EN300-37433

$$$$
EN300-34240_EN300-7352416
Actelion Java MolfileCreator 1.0

 32 37  0  0  1  0  0  0  0  0999 V2000
    7.4229    3.8462   -0.0000 S   0  0  0  0  0  0  0  0  0  0  0  0
    7.0825    4.7865   -0.0000 C   0  0  0  0  0  0  0  0  0  0  0  0
    6.6338    3.2319   -0.0000 C   0  0  0  0  0  0  0  0  0  0  0  0
    6.0831    4.7534   -0.0000 C   0  0  0  0  0  0  0  0  0  0  0  0
    7.5536    5.6686   -0.0000 C   0  0  0  0  0  0  0  0  0  0  0  0
    5.8057    3.7926   -0.0000 N   0  0  0  0  0  0  0  0  0  0  0  0
    6.6669    2.2325   -0.0000 C   0  0  0  0  0  0  0  0  0  0  0  0
    5.5547    5.6024   -0.0000 C   0  0  0  0  0  0  0  0  0  0  0  0
    7.0252    6.5176   -0.0000 C   0  0  0  0  0  0  0  0  0  0  0  0
    5.8778    1.6182   -0.0000 N   0  0  0  0  0  0  0  0  0  0  0  0
    7.4949    1.6718   -0.0000 C   0  0  0  0  0  0  0  0  0  0  0  0
    6.0257    6.4845   -0.0000 C   0  0  0  0  0  0  0  0  0  0  0  0
    4.9170    1.8956   -0.0000 C   0  0  0  0  0  0  0  0  0  0  0  0
    6.2181    0.6779   -0.0000 C   0  0  0  0  0  0  0  0  0  0  0  0
    7.2176    0.7110   -0.0000 C   0  0  0  0  0  0  0  0  0  0  0  0
    4.6768    2.8663   -0.0000 O   0  0  0  0  0  0  0  0  0  0  0  0
    4.1964    1.2022   -0.0000 C   0  0  0  0  0  0  0  0  0  0  0  0
    3.2763    1.5938   -0.0000 O   0  0  0  0  0  0  0  0  0  0  0  0
    4.1960    0.1633   -0.0000 C   0  0  0  0  0  0  0  0  0  0  0  0
    4.8380   -0.4826   -0.0000 C   0  0  0  0  0  0  0  0  0  0  0  0
    2.4771    0.9927   -0.0000 C   0  0  0  0  0  0  0  0  0  0  0  0
    3.5963   -0.2877   -0.0000 C   0  0  0  0  0  0  0  0  0  0  0  0
    4.0388   -1.0837   -0.0000 C   0  0  0  0  0  0  0  0  0  0  0  0
    2.5981   -0.0000   -0.0000 C   0  0  0  0  0  0  0  0  0  0  0  0
    1.7321   -0.5000   -0.0000 N   0  0  0  0  0  0  0  0  0  0  0  0
    0.8660   -0.0000   -0.0000 C   0  0  0  0  0  0  0  0  0  0  0  0
    0.8660    1.0000   -0.0000 O   0  0  0  0  0  0  0  0  0  0  0  0
    0.0000   -0.5000   -0.0000 C   0  0  0  0  0  0  0  0  0  0  0  0
   -0.9135   -0.0933   -0.0000 S   0  0  0  0  0  0  0  0  0  0  0  0
   -0.1045   -1.4945   -0.0000 C   0  0  0  0  0  0  0  0  0  0  0  0
   -1.5827   -0.8364   -0.0000 C   0  0  0  0  0  0  0  0  0  0  0  0
   -1.0827   -1.7024   -0.0000 S   0  0  0  0  0  0  0  0  0  0  0  0
  1  2  1  0  0  0  0
  1  3  1  0  0  0  0
  2  4  2  0  0  0  0
  2  5  1  0  0  0  0
  3  6  2  0  0  0  0
  7  3  1  1  0  0  0
  4  8  1  0  0  0  0
  5  9  2  0  0  0  0
  7 10  1  0  0  0  0
  7 11  1  0  0  0  0
  8 12  2  0  0  0  0
 10 13  1  0  0  0  0
 10 14  1  0  0  0  0
 11 15  1  0  0  0  0
 13 16  2  0  0  0  0
 17 13  1  1  0  0  0
 17 18  1  0  0  0  0
 17 19  1  0  0  0  0
 17 20  1  0  0  0  0
 18 21  1  0  0  0  0
 19 22  1  0  0  0  0
 20 23  1  0  0  0  0
 24 21  1  0  0  0  0
 24 25  1  1  0  0  0
 25 26  1  0  0  0  0
 26 27  2  0  0  0  0
 26 28  1  0  0  0  0
 28 29  1  0  0  0  0
 28 30  2  0  0  0  0
 29 31  1  0  0  0  0
 30 32  1  0  0  0  0
  4  6  1  0  0  0  0
  9 12  1  0  0  0  0
 14 15  1  0  0  0  0
 22 24  1  0  0  0  0
 23 24  1  0  0  0  0
 31 32  1  0  0  0  0
M  END
>  <Molecule Name>
EN300-34240_EN300-7352416

$$$$
EN300-34240_EN300-113199
Actelion Java MolfileCreator 1.0

 34 40  0  0  1  0  0  0  0  0999 V2000
    7.4229    3.8462   -0.0000 S   0  0  0  0  0  0  0  0  0  0  0  0
    7.0825    4.7865   -0.0000 C   0  0  0  0  0  0  0  0  0  0  0  0
    6.6338    3.2319   -0.0000 C   0  0  0  0  0  0  0  0  0  0  0  0
    6.0831    4.7534   -0.0000 C   0  0  0  0  0  0  0  0  0  0  0  0
    7.5536    5.6686   -0.0000 C   0  0  0  0  0  0  0  0  0  0  0  0
    5.8057    3.7926   -0.0000 N   0  0  0  0  0  0  0  0  0  0  0  0
    6.6669    2.2325   -0.0000 C   0  0  0  0  0  0  0  0  0  0  0  0
    5.5547    5.6024   -0.0000 C   0  0  0  0  0  0  0  0  0  0  0  0
    7.0252    6.5176   -0.0000 C   0  0  0  0  0  0  0  0  0  0  0  0
    5.8778    1.6182   -0.0000 N   0  0  0  0  0  0  0  0  0  0  0  0
    7.4949    1.6718   -0.0000 C   0  0  0  0  0  0  0  0  0  0  0  0
    6.0257    6.4845   -0.0000 C   0  0  0  0  0  0  0  0  0  0  0  0
    4.9170    1.8956   -0.0000 C   0  0  0  0  0  0  0  0  0  0  0  0
    6.2181    0.6779   -0.0000 C   0  0  0  0  0  0  0  0  0  0  0  0
    7.2176    0.7110   -0.0000 C   0  0  0  0  0  0  0  0  0  0  0  0
    4.6768    2.8663   -0.0000 O   0  0  0  0  0  0  0  0  0  0  0  0
    4.1964    1.2022   -0.0000 C   0  0  0  0  0  0  0  0  0  0  0  0
    3.2763    1.5938   -0.0000 O   0  0  0  0  0  0  0  0  0  0  0  0
    4.1960    0.1633   -0.0000 C   0  0  0  0  0  0  0  0  0  0  0  0
    4.8380   -0.4826   -0.0000 C   0  0  0  0  0  0  0  0  0  0  0  0
    2.4771    0.9927   -0.0000 C   0  0  0  0  0  0  0  0  0  0  0  0
    3.5963   -0.2877   -0.0000 C   0  0  0  0  0  0  0  0  0  0  0  0
    4.0388   -1.0837   -0.0000 C   0  0  0  0  0  0  0  0  0  0  0  0
    2.5981   -0.0000   -0.0000 C   0  0  0  0  0  0  0  0  0  0  0  0
    1.7321   -0.5000   -0.0000 N   0  0  0  0  0  0  0  0  0  0  0  0
    0.8660   -0.0000   -0.0000 C   0  0  0  0  0  0  0  0  0  0  0  0
    0.8660    1.0000   -0.0000 O   0  0  0  0  0  0  0  0  0  0  0  0
    0.0000   -0.5000   -0.0000 C   0  0  0  0  0  0  0  0  0  0  0  0
   -0.9982   -0.4393   -0.0000 C   0  0  0  0  0  0  0  0  0  0  0  0
    0.2507   -1.4681   -0.0000 C   0  0  0  0  0  0  0  0  0  0  0  0
   -0.9825    0.4662   -0.0000 C   0  0  0  0  0  0  0  0  0  0  0  0
   -1.3643   -1.3699   -0.0000 C   0  0  0  0  0  0  0  0  0  0  0  0
   -0.5925   -2.0057   -0.0000 C   0  0  0  0  0  0  0  0  0  0  0  0
   -1.8257   -0.0714   -0.0000 C   0  0  0  0  0  0  0  0  0  0  0  0
  1  2  1  0  0  0  0
  1  3  1  0  0  0  0
  2  4  2  0  0  0  0
  2  5  1  0  0  0  0
  3  6  2  0  0  0  0
  7  3  1  1  0  0  0
  4  8  1  0  0  0  0
  5  9  2  0  0  0  0
  7 10  1  0  0  0  0
  7 11  1  0  0  0  0
  8 12  2  0  0  0  0
 10 13  1  0  0  0  0
 10 14  1  0  0  0  0
 11 15  1  0  0  0  0
 13 16  2  0  0  0  0
 17 13  1  1  0  0  0
 17 18  1  0  0  0  0
 17 19  1  0  0  0  0
 17 20  1  0  0  0  0
 18 21  1  0  0  0  0
 19 22  1  0  0  0  0
 20 23  1  0  0  0  0
 24 21  1  0  0  0  0
 24 25  1  1  0  0  0
 25 26  1  0  0  0  0
 26 27  2  0  0  0  0
 28 26  1  6  0  0  0
 28 29  1  0  0  0  0
 28 30  1  0  0  0  0
 28 31  1  0  0  0  0
 32 29  1  6  0  0  0
 30 33  1  0  0  0  0
 31 34  1  0  0  0  0
  4  6  1  0  0  0  0
  9 12  1  0  0  0  0
 14 15  1  0  0  0  0
 22 24  1  0  0  0  0
 23 24  1  0  0  0  0
 32 33  1  0  0  0  0
 32 34  1  0  0  0  0
M  END
>  <Molecule Name>
EN300-34240_EN300-113199

$$$$
EN300-34240_EN300-7563233
Actelion Java MolfileCreator 1.0

 45 51  0  0  1  0  0  0  0  0999 V2000
    7.4229    3.8462   -0.0000 S   0  0  0  0  0  0  0  0  0  0  0  0
    7.0825    4.7865   -0.0000 C   0  0  0  0  0  0  0  0  0  0  0  0
    6.6338    3.2319   -0.0000 C   0  0  0  0  0  0  0  0  0  0  0  0
    6.0831    4.7534   -0.0000 C   0  0  0  0  0  0  0  0  0  0  0  0
    7.5536    5.6686   -0.0000 C   0  0  0  0  0  0  0  0  0  0  0  0
    5.8057    3.7926   -0.0000 N   0  0  0  0  0  0  0  0  0  0  0  0
    6.6669    2.2325   -0.0000 C   0  0  0  0  0  0  0  0  0  0  0  0
    5.5547    5.6024   -0.0000 C   0  0  0  0  0  0  0  0  0  0  0  0
    7.0252    6.5176   -0.0000 C   0  0  0  0  0  0  0  0  0  0  0  0
    5.8778    1.6182   -0.0000 N   0  0  0  0  0  0  0  0  0  0  0  0
    7.4949    1.6718   -0.0000 C   0  0  0  0  0  0  0  0  0  0  0  0
    6.0257    6.4845   -0.0000 C   0  0  0  0  0  0  0  0  0  0  0  0
    4.9170    1.8956   -0.0000 C   0  0  0  0  0  0  0  0  0  0  0  0
    6.2181    0.6779   -0.0000 C   0  0  0  0  0  0  0  0  0  0  0  0
    7.2176    0.7110   -0.0000 C   0  0  0  0  0  0  0  0  0  0  0  0
    4.6768    2.8663   -0.0000 O   0  0  0  0  0  0  0  0  0  0  0  0
    4.1964    1.2022   -0.0000 C   0  0  0  0  0  0  0  0  0  0  0  0
    3.2763    1.5938   -0.0000 O   0  0  0  0  0  0  0  0  0  0  0  0
    4.1960    0.1633   -0.0000 C   0  0  0  0  0  0  0  0  0  0  0  0
    4.8380   -0.4826   -0.0000 C   0  0  0  0  0  0  0  0  0  0  0  0
    2.4771    0.9927   -0.0000 C   0  0  0  0  0  0  0  0  0  0  0  0
    3.5963   -0.2877   -0.0000 C   0  0  0  0  0  0  0  0  0  0  0  0
    4.0388   -1.0837   -0.0000 C   0  0  0  0  0  0  0  0  0  0  0  0
    2.5981   -0.0000   -0.0000 C   0  0  0  0  0  0  0  0  0  0  0  0
    1.7321   -0.5000   -0.0000 N   0  0  0  0  0  0  0  0  0  0  0  0
    0.8660   -0.0000   -0.0000 C   0  0  0  0  0  0  0  0  0  0  0  0
    0.8660    1.0000   -0.0000 O   0  0  0  0  0  0  0  0  0  0  0  0
    0.0000   -0.5000   -0.0000 C   0  0  0  0  0  0  0  0  0  0  0  0
   -0.8660    0.0000   -0.0000 C   0  0  0  0  0  0  0  0  0  0  0  0
   -0.0000   -1.5000   -0.0000 C   0  0  0  0  0  0  0  0  0  0  0  0
   -1.7321   -0.5000   -0.0000 N   0  0  0  0  0  0  0  0  0  0  0  0
   -0.8660   -2.0000   -0.0000 C   0  0  0  0  0  0  0  0  0  0  0  0
   -2.5981    0.0000   -0.0000 C   0  0  0  0  0  0  0  0  0  0  0  0
   -1.7321   -1.5000   -0.0000 C   0  0  0  0  0  0  0  0  0  0  0  0
   -3.4641   -0.5000   -0.0000 O   0  0  0  0  0  0  0  0  0  0  0  0
   -2.5981    1.0000   -0.0000 O   0  0  0  0  0  0  0  0  0  0  0  0
   -2.5981   -1.0000   -0.0000 C   0  0  0  0  0  0  0  0  0  0  0  0
   -1.7321   -2.5000   -0.0000 C   0  0  0  0  0  0  0  0  0  0  0  0
   -3.4641    1.5000   -0.0000 C   0  0  0  0  0  0  0  0  0  0  0  0
   -3.4641   -1.5000   -0.0000 C   0  0  0  0  0  0  0  0  0  0  0  0
   -2.5981   -3.0000   -0.0000 C   0  0  0  0  0  0  0  0  0  0  0  0
   -3.9641    0.6340   -0.0000 C   0  0  0  0  0  0  0  0  0  0  0  0
   -4.3301    2.0000   -0.0000 C   0  0  0  0  0  0  0  0  0  0  0  0
   -2.9641    2.3660   -0.0000 C   0  0  0  0  0  0  0  0  0  0  0  0
   -3.4641   -2.5000   -0.0000 O   0  0  0  0  0  0  0  0  0  0  0  0
  1  2  1  0  0  0  0
  1  3  1  0  0  0  0
  2  4  2  0  0  0  0
  2  5  1  0  0  0  0
  3  6  2  0  0  0  0
  7  3  1  1  0  0  0
  4  8  1  0  0  0  0
  5  9  2  0  0  0  0
  7 10  1  0  0  0  0
  7 11  1  0  0  0  0
  8 12  2  0  0  0  0
 10 13  1  0  0  0  0
 10 14  1  0  0  0  0
 11 15  1  0  0  0  0
 13 16  2  0  0  0  0
 17 13  1  1  0  0  0
 17 18  1  0  0  0  0
 17 19  1  0  0  0  0
 17 20  1  0  0  0  0
 18 21  1  0  0  0  0
 19 22  1  0  0  0  0
 20 23  1  0  0  0  0
 24 21  1  0  0  0  0
 24 25  1  1  0  0  0
 25 26  1  0  0  0  0
 26 27  2  0  0  0  0
 28 26  1  1  0  0  0
 28 29  1  0  0  0  0
 28 30  1  0  0  0  0
 29 31  1  0  0  0  0
 30 32  1  0  0  0  0
 31 33  1  0  0  0  0
 31 34  1  0  0  0  0
 33 35  2  0  0  0  0
 33 36  1  0  0  0  0
 34 37  1  0  0  0  0
 34 38  1  0  0  0  0
 36 39  1  0  0  0  0
 37 40  1  0  0  0  0
 38 41  1  0  0  0  0
 39 42  1  0  0  0  0
 39 43  1  0  0  0  0
 39 44  1  0  0  0  0
 40 45  1  0  0  0  0
  4  6  1  0  0  0  0
  9 12  1  0  0  0  0
 14 15  1  0  0  0  0
 22 24  1  0  0  0  0
 23 24  1  0  0  0  0
 32 34  1  0  0  0  0
 41 45  1  0  0  0  0
M  END
>  <Molecule Name>
EN300-34240_EN300-7563233

$$$$
EN300-104082_EN300-399610
Actelion Java MolfileCreator 1.0

 39 45  0  0  1  0  0  0  0  0999 V2000
    5.4973    7.3335   -0.0000 Cl  0  0  0  0  0  0  0  0  0  0  0  0
    6.0257    6.4845   -0.0000 C   0  0  0  0  0  0  0  0  0  0  0  0
    5.5547    5.6024   -0.0000 C   0  0  0  0  0  0  0  0  0  0  0  0
    7.0252    6.5176   -0.0000 C   0  0  0  0  0  0  0  0  0  0  0  0
    6.0831    4.7534   -0.0000 C   0  0  0  0  0  0  0  0  0  0  0  0
    7.5536    5.6686   -0.0000 C   0  0  0  0  0  0  0  0  0  0  0  0
    5.8057    3.7926   -0.0000 N   0  0  0  0  0  0  0  0  0  0  0  0
    7.0825    4.7865   -0.0000 C   0  0  0  0  0  0  0  0  0  0  0  0
    6.6338    3.2319   -0.0000 C   0  0  0  0  0  0  0  0  0  0  0  0
    7.4229    3.8462   -0.0000 N   0  0  0  0  0  0  0  0  0  0  0  0
    6.6669    2.2325   -0.0000 C   0  0  0  0  0  0  0  0  0  0  0  0
    5.8778    1.6182   -0.0000 N   0  0  0  0  0  0  0  0  0  0  0  0
    7.4949    1.6718   -0.0000 C   0  0  0  0  0  0  0  0  0  0  0  0
    4.9170    1.8956   -0.0000 C   0  0  0  0  0  0  0  0  0  0  0  0
    6.2181    0.6779   -0.0000 C   0  0  0  0  0  0  0  0  0  0  0  0
    7.2176    0.7110   -0.0000 C   0  0  0  0  0  0  0  0  0  0  0  0
    4.6768    2.8663   -0.0000 O   0  0  0  0  0  0  0  0  0  0  0  0
    4.1964    1.2022   -0.0000 C   0  0  0  0  0  0  0  0  0  0  0  0
    3.2763    1.5938   -0.0000 O   0  0  0  0  0  0  0  0  0  0  0  0
    4.1960    0.1633   -0.0000 C   0  0  0  0  0  0  0  0  0  0  0  0
    4.8380   -0.4826   -0.0000 C   0  0  0  0  0  0  0  0  0  0  0  0
    2.4771    0.9927   -0.0000 C   0  0  0  0  0  0  0  0  0  0  0  0
    3.5963   -0.2877   -0.0000 C   0  0  0  0  0  0  0  0  0  0  0  0
    4.0388   -1.0837   -0.0000 C   0  0  0  0  0  0  0  0  0  0  0  0
    2.5981   -0.0000   -0.0000 C   0  0  0  0  0  0  0  0  0  0  0  0
    1.7321   -0.5000   -0.0000 N   0  0  0  0  0  0  0  0  0  0  0  0
    0.8660   -0.0000   -0.0000 C   0  0  0  0  0  0  0  0  0  0  0  0
    0.8660    1.0000   -0.0000 O   0  0  0  0  0  0  0  0  0  0  0  0
    0.0000   -0.5000   -0.0000 C   0  0  0  0  0  0  0  0  0  0  0  0
   -0.8660    0.0000   -0.0000 C   0  0  0  0  0  0  0  0  0  0  0  0
   -0.0000   -1.5000   -0.0000 C   0  0  0  0  0  0  0  0  0  0  0  0
   -1.7321   -0.5000   -0.0000 C   0  0  0  0  0  0  0  0  0  0  0  0
   -0.8660   -2.0000   -0.0000 C   0  0  0  0  0  0  0  0  0  0  0  0
   -1.7321   -1.5000   -0.0000 C   0  0  0  0  0  0  0  0  0  0  0  0
   -2.5981    0.0000   -0.0000 C   0  0  0  0  0  0  0  0  0  0  0  0
   -2.5981   -2.0000   -0.0000 N   0  0  0  0  0  0  0  0  0  0  0  0
   -3.4641   -0.5000   -0.0000 O   0  0  0  0  0  0  0  0  0  0  0  0
   -3.4641   -1.5000   -0.0000 C   0  0  0  0  0  0  0  0  0  0  0  0
   -4.3301   -2.0000   -0.0000 O   0  0  0  0  0  0  0  0  0  0  0  0
  1  2  1  0  0  0  0
  2  3  2  0  0  0  0
  2  4  1  0  0  0  0
  3  5  1  0  0  0  0
  4  6  2  0  0  0  0
  5  7  1  0  0  0  0
  5  8  2  0  0  0  0
  7  9  2  0  0  0  0
  8 10  1  0  0  0  0
 11  9  1  1  0  0  0
 11 12  1  0  0  0  0
 11 13  1  0  0  0  0
 12 14  1  0  0  0  0
 12 15  1  0  0  0  0
 13 16  1  0  0  0  0
 14 17  2  0  0  0  0
 18 14  1  1  0  0  0
 18 19  1  0  0  0  0
 18 20  1  0  0  0  0
 18 21  1  0  0  0  0
 19 22  1  0  0  0  0
 20 23  1  0  0  0  0
 21 24  1  0  0  0  0
 25 22  1  0  0  0  0
 25 26  1  1  0  0  0
 26 27  1  0  0  0  0
 27 28  2  0  0  0  0
 27 29  1  0  0  0  0
 29 30  2  0  0  0  0
 29 31  1  0  0  0  0
 30 32  1  0  0  0  0
 31 33  2  0  0  0  0
 32 34  2  0  0  0  0
 32 35  1  0  0  0  0
 34 36  1  0  0  0  0
 35 37  1  0  0  0  0
 36 38  1  0  0  0  0
 38 39  2  0  0  0  0
  6  8  1  0  0  0  0
  9 10  1  0  0  0  0
 15 16  1  0  0  0  0
 23 25  1  0  0  0  0
 24 25  1  0  0  0  0
 33 34  1  0  0  0  0
 37 38  1  0  0  0  0
M  END
>  <Molecule Name>
EN300-104082_EN300-399610

$$$$
EN300-104082_EN300-128488
Actelion Java MolfileCreator 1.0

 36 41  0  0  1  0  0  0  0  0999 V2000
    3.4641    2.5000   -0.0000 I   0  0  0  0  0  0  0  0  0  0  0  0
    3.4641    1.5000   -0.0000 C   0  0  0  0  0  0  0  0  0  0  0  0
    2.5981    1.0000   -0.0000 C   0  0  0  0  0  0  0  0  0  0  0  0
    4.3301    1.0000   -0.0000 C   0  0  0  0  0  0  0  0  0  0  0  0
    2.5981   -0.0000   -0.0000 C   0  0  0  0  0  0  0  0  0  0  0  0
    4.3301   -0.0000   -0.0000 C   0  0  0  0  0  0  0  0  0  0  0  0
    3.4641   -0.5000   -0.0000 C   0  0  0  0  0  0  0  0  0  0  0  0
    1.7321   -0.5000   -0.0000 C   0  0  0  0  0  0  0  0  0  0  0  0
    3.4641   -1.5000   -0.0000 Br  0  0  0  0  0  0  0  0  0  0  0  0
    1.7321   -1.5000   -0.0000 O   0  0  0  0  0  0  0  0  0  0  0  0
    0.8660   -0.0000   -0.0000 N   0  0  0  0  0  0  0  0  0  0  0  0
    0.0000   -0.5000   -0.0000 C   0  0  0  0  0  0  0  0  0  0  0  0
   -0.7992    0.1011   -0.0000 C   0  0  0  0  0  0  0  0  0  0  0  0
   -0.2499   -1.5084   -0.0000 C   0  0  0  0  0  0  0  0  0  0  0  0
    0.2181   -2.2895   -0.0000 C   0  0  0  0  0  0  0  0  0  0  0  0
   -1.7193   -0.2904   -0.0000 O   0  0  0  0  0  0  0  0  0  0  0  0
   -0.9404   -1.8022   -0.0000 C   0  0  0  0  0  0  0  0  0  0  0  0
   -0.7020   -2.6811   -0.0000 C   0  0  0  0  0  0  0  0  0  0  0  0
   -1.8403   -1.2831   -0.0000 C   0  0  0  0  0  0  0  0  0  0  0  0
   -2.8011   -1.5605   -0.0000 C   0  0  0  0  0  0  0  0  0  0  0  0
   -3.5217   -0.8671   -0.0000 O   0  0  0  0  0  0  0  0  0  0  0  0
   -3.0413   -2.5312   -0.0000 N   0  0  0  0  0  0  0  0  0  0  0  0
   -3.9678   -2.9074   -0.0000 C   0  0  0  0  0  0  0  0  0  0  0  0
   -2.3971   -3.2961   -0.0000 C   0  0  0  0  0  0  0  0  0  0  0  0
   -4.8168   -2.3790   -0.0000 C   0  0  0  0  0  0  0  0  0  0  0  0
   -3.8963   -3.9049   -0.0000 C   0  0  0  0  0  0  0  0  0  0  0  0
   -2.9255   -4.1451   -0.0000 C   0  0  0  0  0  0  0  0  0  0  0  0
   -4.8883   -1.3816   -0.0000 N   0  0  0  0  0  0  0  0  0  0  0  0
   -5.7433   -2.7553   -0.0000 N   0  0  0  0  0  0  0  0  0  0  0  0
   -5.8590   -1.1414   -0.0000 C   0  0  0  0  0  0  0  0  0  0  0  0
   -6.3874   -1.9904   -0.0000 C   0  0  0  0  0  0  0  0  0  0  0  0
   -6.3301   -0.2593   -0.0000 C   0  0  0  0  0  0  0  0  0  0  0  0
   -7.3869   -1.9573   -0.0000 C   0  0  0  0  0  0  0  0  0  0  0  0
   -7.3295   -0.2262   -0.0000 C   0  0  0  0  0  0  0  0  0  0  0  0
   -7.8579   -1.0752   -0.0000 C   0  0  0  0  0  0  0  0  0  0  0  0
   -7.8006    0.6559   -0.0000 Cl  0  0  0  0  0  0  0  0  0  0  0  0
  1  2  1  0  0  0  0
  2  3  2  0  0  0  0
  2  4  1  0  0  0  0
  3  5  1  0  0  0  0
  4  6  2  0  0  0  0
  5  7  2  0  0  0  0
  5  8  1  0  0  0  0
  7  9  1  0  0  0  0
  8 10  2  0  0  0  0
  8 11  1  0  0  0  0
 12 11  1  6  0  0  0
 12 13  1  0  0  0  0
 12 14  1  0  0  0  0
 12 15  1  0  0  0  0
 13 16  1  0  0  0  0
 14 17  1  0  0  0  0
 15 18  1  0  0  0  0
 19 16  1  0  0  0  0
 19 20  1  6  0  0  0
 20 21  2  0  0  0  0
 20 22  1  0  0  0  0
 23 22  1  0  0  0  0
 22 24  1  0  0  0  0
 23 25  1  6  0  0  0
 23 26  1  0  0  0  0
 24 27  1  0  0  0  0
 25 28  2  0  0  0  0
 25 29  1  0  0  0  0
 28 30  1  0  0  0  0
 29 31  1  0  0  0  0
 30 32  1  0  0  0  0
 31 33  1  0  0  0  0
 32 34  2  0  0  0  0
 33 35  2  0  0  0  0
 34 36  1  0  0  0  0
  6  7  1  0  0  0  0
 17 19  1  0  0  0  0
 18 19  1  0  0  0  0
 26 27  1  0  0  0  0
 30 31  2  0  0  0  0
 34 35  1  0  0  0  0
M  END
>  <Molecule Name>
EN300-104082_EN300-128488

$$$$
EN300-104082_EN300-54452
Actelion Java MolfileCreator 1.0

 37 43  0  0  1  0  0  0  0  0999 V2000
    5.4973    7.3335   -0.0000 Cl  0  0  0  0  0  0  0  0  0  0  0  0
    6.0257    6.4845   -0.0000 C   0  0  0  0  0  0  0  0  0  0  0  0
    5.5547    5.6024   -0.0000 C   0  0  0  0  0  0  0  0  0  0  0  0
    7.0252    6.5176   -0.0000 C   0  0  0  0  0  0  0  0  0  0  0  0
    6.0831    4.7534   -0.0000 C   0  0  0  0  0  0  0  0  0  0  0  0
    7.5536    5.6686   -0.0000 C   0  0  0  0  0  0  0  0  0  0  0  0
    5.8057    3.7926   -0.0000 N   0  0  0  0  0  0  0  0  0  0  0  0
    7.0825    4.7865   -0.0000 C   0  0  0  0  0  0  0  0  0  0  0  0
    6.6338    3.2319   -0.0000 C   0  0  0  0  0  0  0  0  0  0  0  0
    7.4229    3.8462   -0.0000 N   0  0  0  0  0  0  0  0  0  0  0  0
    6.6669    2.2325   -0.0000 C   0  0  0  0  0  0  0  0  0  0  0  0
    5.8778    1.6182   -0.0000 N   0  0  0  0  0  0  0  0  0  0  0  0
    7.4949    1.6718   -0.0000 C   0  0  0  0  0  0  0  0  0  0  0  0
    4.9170    1.8956   -0.0000 C   0  0  0  0  0  0  0  0  0  0  0  0
    6.2181    0.6779   -0.0000 C   0  0  0  0  0  0  0  0  0  0  0  0
    7.2176    0.7110   -0.0000 C   0  0  0  0  0  0  0  0  0  0  0  0
    4.6768    2.8663   -0.0000 O   0  0  0  0  0  0  0  0  0  0  0  0
    4.1964    1.2022   -0.0000 C   0  0  0  0  0  0  0  0  0  0  0  0
    3.2763    1.5938   -0.0000 O   0  0  0  0  0  0  0  0  0  0  0  0
    4.1960    0.1633   -0.0000 C   0  0  0  0  0  0  0  0  0  0  0  0
    4.8380   -0.4826   -0.0000 C   0  0  0  0  0  0  0  0  0  0  0  0
    2.4771    0.9927   -0.0000 C   0  0  0  0  0  0  0  0  0  0  0  0
    3.5963   -0.2877   -0.0000 C   0  0  0  0  0  0  0  0  0  0  0  0
    4.0388   -1.0837   -0.0000 C   0  0  0  0  0  0  0  0  0  0  0  0
    2.5981   -0.0000   -0.0000 C   0  0  0  0  0  0  0  0  0  0  0  0
    1.7321   -0.5000   -0.0000 N   0  0  0  0  0  0  0  0  0  0  0  0
    0.8660   -0.0000   -0.0000 C   0  0  0  0  0  0  0  0  0  0  0  0
    0.8660    1.0000   -0.0000 O   0  0  0  0  0  0  0  0  0  0  0  0
    0.0000   -0.5000   -0.0000 C   0  0  0  0  0  0  0  0  0  0  0  0
   -0.8660    0.0000   -0.0000 N   0  0  0  0  0  0  0  0  0  0  0  0
   -0.0000   -1.5000   -0.0000 C   0  0  0  0  0  0  0  0  0  0  0  0
   -1.7321   -0.5000   -0.0000 C   0  0  0  0  0  0  0  0  0  0  0  0
   -0.8660   -2.0000   -0.0000 C   0  0  0  0  0  0  0  0  0  0  0  0
   -1.7321   -1.5000   -0.0000 C   0  0  0  0  0  0  0  0  0  0  0  0
   -1.0739   -2.9781   -0.0000 S   0  0  0  0  0  0  0  0  0  0  0  0
   -2.4752   -2.1691   -0.0000 C   0  0  0  0  0  0  0  0  0  0  0  0
   -2.0685   -3.0827   -0.0000 C   0  0  0  0  0  0  0  0  0  0  0  0
  1  2  1  0  0  0  0
  2  3  2  0  0  0  0
  2  4  1  0  0  0  0
  3  5  1  0  0  0  0
  4  6  2  0  0  0  0
  5  7  1  0  0  0  0
  5  8  2  0  0  0  0
  7  9  2  0  0  0  0
  8 10  1  0  0  0  0
 11  9  1  1  0  0  0
 11 12  1  0  0  0  0
 11 13  1  0  0  0  0
 12 14  1  0  0  0  0
 12 15  1  0  0  0  0
 13 16  1  0  0  0  0
 14 17  2  0  0  0  0
 18 14  1  1  0  0  0
 18 19  1  0  0  0  0
 18 20  1  0  0  0  0
 18 21  1  0  0  0  0
 19 22  1  0  0  0  0
 20 23  1  0  0  0  0
 21 24  1  0  0  0  0
 25 22  1  0  0  0  0
 25 26  1  1  0  0  0
 26 27  1  0  0  0  0
 27 28  2  0  0  0  0
 27 29  1  0  0  0  0
 29 30  2  0  0  0  0
 29 31  1  0  0  0  0
 30 32  1  0  0  0  0
 31 33  2  0  0  0  0
 32 34  2  0  0  0  0
 33 35  1  0  0  0  0
 34 36  1  0  0  0  0
 35 37  1  0  0  0  0
  6  8  1  0  0  0  0
  9 10  1  0  0  0  0
 15 16  1  0  0  0  0
 23 25  1  0  0  0  0
 24 25  1  0  0  0  0
 33 34  1  0  0  0  0
 36 37  2  0  0  0  0
M  END
>  <Molecule Name>
EN300-104082_EN300-54452

$$$$
EN300-104082_EN300-78097
Actelion Java MolfileCreator 1.0

 40 46  0  0  1  0  0  0  0  0999 V2000
    6.9282    1.5000   -0.0000 Br  0  0  0  0  0  0  0  0  0  0  0  0
    6.0622    1.0000   -0.0000 C   0  0  0  0  0  0  0  0  0  0  0  0
    5.1962    1.5000   -0.0000 C   0  0  0  0  0  0  0  0  0  0  0  0
    6.0622   -0.0000   -0.0000 C   0  0  0  0  0  0  0  0  0  0  0  0
    4.3301    1.0000   -0.0000 C   0  0  0  0  0  0  0  0  0  0  0  0
    5.1962   -0.5000   -0.0000 C   0  0  0  0  0  0  0  0  0  0  0  0
    3.4641    1.5000   -0.0000 N   0  0  0  0  0  0  0  0  0  0  0  0
    4.3301   -0.0000   -0.0000 C   0  0  0  0  0  0  0  0  0  0  0  0
    2.5981    1.0000   -0.0000 C   0  0  0  0  0  0  0  0  0  0  0  0
    3.4641   -0.5000   -0.0000 C   0  0  0  0  0  0  0  0  0  0  0  0
    2.5981   -0.0000   -0.0000 C   0  0  0  0  0  0  0  0  0  0  0  0
    3.4641   -1.5000   -0.0000 O   0  0  0  0  0  0  0  0  0  0  0  0
    1.7321   -0.5000   -0.0000 C   0  0  0  0  0  0  0  0  0  0  0  0
    1.7321   -1.5000   -0.0000 O   0  0  0  0  0  0  0  0  0  0  0  0
    0.8660   -0.0000   -0.0000 N   0  0  0  0  0  0  0  0  0  0  0  0
    0.0000   -0.5000   -0.0000 C   0  0  0  0  0  0  0  0  0  0  0  0
   -0.7992    0.1011   -0.0000 C   0  0  0  0  0  0  0  0  0  0  0  0
   -0.2499   -1.5084   -0.0000 C   0  0  0  0  0  0  0  0  0  0  0  0
    0.2181   -2.2895   -0.0000 C   0  0  0  0  0  0  0  0  0  0  0  0
   -1.7193   -0.2904   -0.0000 O   0  0  0  0  0  0  0  0  0  0  0  0
   -0.9404   -1.8022   -0.0000 C   0  0  0  0  0  0  0  0  0  0  0  0
   -0.7020   -2.6811   -0.0000 C   0  0  0  0  0  0  0  0  0  0  0  0
   -1.8403   -1.2831   -0.0000 C   0  0  0  0  0  0  0  0  0  0  0  0
   -2.8011   -1.5605   -0.0000 C   0  0  0  0  0  0  0  0  0  0  0  0
   -3.5217   -0.8671   -0.0000 O   0  0  0  0  0  0  0  0  0  0  0  0
   -3.0413   -2.5312   -0.0000 N   0  0  0  0  0  0  0  0  0  0  0  0
   -3.9678   -2.9074   -0.0000 C   0  0  0  0  0  0  0  0  0  0  0  0
   -2.3971   -3.2961   -0.0000 C   0  0  0  0  0  0  0  0  0  0  0  0
   -4.8168   -2.3790   -0.0000 C   0  0  0  0  0  0  0  0  0  0  0  0
   -3.8963   -3.9049   -0.0000 C   0  0  0  0  0  0  0  0  0  0  0  0
   -2.9255   -4.1451   -0.0000 C   0  0  0  0  0  0  0  0  0  0  0  0
   -4.8883   -1.3816   -0.0000 N   0  0  0  0  0  0  0  0  0  0  0  0
   -5.7433   -2.7553   -0.0000 N   0  0  0  0  0  0  0  0  0  0  0  0
   -5.8590   -1.1414   -0.0000 C   0  0  0  0  0  0  0  0  0  0  0  0
   -6.3874   -1.9904   -0.0000 C   0  0  0  0  0  0  0  0  0  0  0  0
   -6.3301   -0.2593   -0.0000 C   0  0  0  0  0  0  0  0  0  0  0  0
   -7.3869   -1.9573   -0.0000 C   0  0  0  0  0  0  0  0  0  0  0  0
   -7.3295   -0.2262   -0.0000 C   0  0  0  0  0  0  0  0  0  0  0  0
   -7.8579   -1.0752   -0.0000 C   0  0  0  0  0  0  0  0  0  0  0  0
   -7.8006    0.6559   -0.0000 Cl  0  0  0  0  0  0  0  0  0  0  0  0
  1  2  1  0  0  0  0
  2  3  2  0  0  0  0
  2  4  1  0  0  0  0
  3  5  1  0  0  0  0
  4  6  2  0  0  0  0
  5  7  2  0  0  0  0
  5  8  1  0  0  0  0
  7  9  1  0  0  0  0
  8 10  2  0  0  0  0
  9 11  2  0  0  0  0
 10 12  1  0  0  0  0
 11 13  1  0  0  0  0
 13 14  2  0  0  0  0
 13 15  1  0  0  0  0
 16 15  1  6  0  0  0
 16 17  1  0  0  0  0
 16 18  1  0  0  0  0
 16 19  1  0  0  0  0
 17 20  1  0  0  0  0
 18 21  1  0  0  0  0
 19 22  1  0  0  0  0
 23 20  1  0  0  0  0
 23 24  1  6  0  0  0
 24 25  2  0  0  0  0
 24 26  1  0  0  0  0
 27 26  1  0  0  0  0
 26 28  1  0  0  0  0
 27 29  1  6  0  0  0
 27 30  1  0  0  0  0
 28 31  1  0  0  0  0
 29 32  2  0  0  0  0
 29 33  1  0  0  0  0
 32 34  1  0  0  0  0
 33 35  1  0  0  0  0
 34 36  1  0  0  0  0
 35 37  1  0  0  0  0
 36 38  2  0  0  0  0
 37 39  2  0  0  0  0
 38 40  1  0  0  0  0
  6  8  1  0  0  0  0
 10 11  1  0  0  0  0
 21 23  1  0  0  0  0
 22 23  1  0  0  0  0
 30 31  1  0  0  0  0
 34 35  2  0  0  0  0
 38 39  1  0  0  0  0
M  END
>  <Molecule Name>
EN300-104082_EN300-78097

$$$$
EN300-104082_EN300-7539252
Actelion Java MolfileCreator 1.0

 38 44  0  0  1  0  0  0  0  0999 V2000
    5.5902    2.2601   -0.0000 Br  0  0  0  0  0  0  0  0  0  0  0  0
    5.2812    1.3090   -0.0000 C   0  0  0  0  0  0  0  0  0  0  0  0
    4.3301    1.0000   -0.0000 N   0  0  0  0  0  0  0  0  0  0  0  0
    5.8690    0.5000   -0.0000 C   0  0  0  0  0  0  0  0  0  0  0  0
    4.3301   -0.0000   -0.0000 C   0  0  0  0  0  0  0  0  0  0  0  0
    3.4641    1.5000   -0.0000 C   0  0  0  0  0  0  0  0  0  0  0  0
    5.2812   -0.3090   -0.0000 N   0  0  0  0  0  0  0  0  0  0  0  0
    3.4641   -0.5000   -0.0000 C   0  0  0  0  0  0  0  0  0  0  0  0
    2.5981    1.0000   -0.0000 C   0  0  0  0  0  0  0  0  0  0  0  0
    2.5981   -0.0000   -0.0000 C   0  0  0  0  0  0  0  0  0  0  0  0
    1.7321   -0.5000   -0.0000 C   0  0  0  0  0  0  0  0  0  0  0  0
    1.7321   -1.5000   -0.0000 O   0  0  0  0  0  0  0  0  0  0  0  0
    0.8660   -0.0000   -0.0000 N   0  0  0  0  0  0  0  0  0  0  0  0
    0.0000   -0.5000   -0.0000 C   0  0  0  0  0  0  0  0  0  0  0  0
   -0.7992    0.1011   -0.0000 C   0  0  0  0  0  0  0  0  0  0  0  0
   -0.2499   -1.5084   -0.0000 C   0  0  0  0  0  0  0  0  0  0  0  0
    0.2181   -2.2895   -0.0000 C   0  0  0  0  0  0  0  0  0  0  0  0
   -1.7193   -0.2904   -0.0000 O   0  0  0  0  0  0  0  0  0  0  0  0
   -0.9404   -1.8022   -0.0000 C   0  0  0  0  0  0  0  0  0  0  0  0
   -0.7020   -2.6811   -0.0000 C   0  0  0  0  0  0  0  0  0  0  0  0
   -1.8403   -1.2831   -0.0000 C   0  0  0  0  0  0  0  0  0  0  0  0
   -2.8011   -1.5605   -0.0000 C   0  0  0  0  0  0  0  0  0  0  0  0
   -3.5217   -0.8671   -0.0000 O   0  0  0  0  0  0  0  0  0  0  0  0
   -3.0413   -2.5312   -0.0000 N   0  0  0  0  0  0  0  0  0  0  0  0
   -3.9678   -2.9074   -0.0000 C   0  0  0  0  0  0  0  0  0  0  0  0
   -2.3971   -3.2961   -0.0000 C   0  0  0  0  0  0  0  0  0  0  0  0
   -4.8168   -2.3790   -0.0000 C   0  0  0  0  0  0  0  0  0  0  0  0
   -3.8963   -3.9049   -0.0000 C   0  0  0  0  0  0  0  0  0  0  0  0
   -2.9255   -4.1451   -0.0000 C   0  0  0  0  0  0  0  0  0  0  0  0
   -4.8883   -1.3816   -0.0000 N   0  0  0  0  0  0  0  0  0  0  0  0
   -5.7433   -2.7553   -0.0000 N   0  0  0  0  0  0  0  0  0  0  0  0
   -5.8590   -1.1414   -0.0000 C   0  0  0  0  0  0  0  0  0  0  0  0
   -6.3874   -1.9904   -0.0000 C   0  0  0  0  0  0  0  0  0  0  0  0
   -6.3301   -0.2593   -0.0000 C   0  0  0  0  0  0  0  0  0  0  0  0
   -7.3869   -1.9573   -0.0000 C   0  0  0  0  0  0  0  0  0  0  0  0
   -7.3295   -0.2262   -0.0000 C   0  0  0  0  0  0  0  0  0  0  0  0
   -7.8579   -1.0752   -0.0000 C   0  0  0  0  0  0  0  0  0  0  0  0
   -7.8006    0.6559   -0.0000 Cl  0  0  0  0  0  0  0  0  0  0  0  0
  1  2  1  0  0  0  0
  2  3  1  0  0  0  0
  2  4  2  0  0  0  0
  3  5  1  0  0  0  0
  3  6  1  0  0  0  0
  4  7  1  0  0  0  0
  5  8  1  0  0  0  0
  6  9  2  0  0  0  0
  8 10  2  0  0  0  0
 10 11  1  0  0  0  0
 11 12  2  0  0  0  0
 11 13  1  0  0  0  0
 14 13  1  6  0  0  0
 14 15  1  0  0  0  0
 14 16  1  0  0  0  0
 14 17  1  0  0  0  0
 15 18  1  0  0  0  0
 16 19  1  0  0  0  0
 17 20  1  0  0  0  0
 21 18  1  0  0  0  0
 21 22  1  6  0  0  0
 22 23  2  0  0  0  0
 22 24  1  0  0  0  0
 25 24  1  0  0  0  0
 24 26  1  0  0  0  0
 25 27  1  6  0  0  0
 25 28  1  0  0  0  0
 26 29  1  0  0  0  0
 27 30  2  0  0  0  0
 27 31  1  0  0  0  0
 30 32  1  0  0  0  0
 31 33  1  0  0  0  0
 32 34  1  0  0  0  0
 33 35  1  0  0  0  0
 34 36  2  0  0  0  0
 35 37  2  0  0  0  0
 36 38  1  0  0  0  0
  5  7  2  0  0  0  0
  9 10  1  0  0  0  0
 19 21  1  0  0  0  0
 20 21  1  0  0  0  0
 28 29  1  0  0  0  0
 32 33  2  0  0  0  0
 36 37  1  0  0  0  0
M  END
>  <Molecule Name>
EN300-104082_EN300-7539252

$$$$
EN300-104082_EN300-200358
Actelion Java MolfileCreator 1.0

 38 44  0  0  1  0  0  0  0  0999 V2000
    5.4973    7.3335   -0.0000 Cl  0  0  0  0  0  0  0  0  0  0  0  0
    6.0257    6.4845   -0.0000 C   0  0  0  0  0  0  0  0  0  0  0  0
    5.5547    5.6024   -0.0000 C   0  0  0  0  0  0  0  0  0  0  0  0
    7.0252    6.5176   -0.0000 C   0  0  0  0  0  0  0  0  0  0  0  0
    6.0831    4.7534   -0.0000 C   0  0  0  0  0  0  0  0  0  0  0  0
    7.5536    5.6686   -0.0000 C   0  0  0  0  0  0  0  0  0  0  0  0
    5.8057    3.7926   -0.0000 N   0  0  0  0  0  0  0  0  0  0  0  0
    7.0825    4.7865   -0.0000 C   0  0  0  0  0  0  0  0  0  0  0  0
    6.6338    3.2319   -0.0000 C   0  0  0  0  0  0  0  0  0  0  0  0
    7.4229    3.8462   -0.0000 N   0  0  0  0  0  0  0  0  0  0  0  0
    6.6669    2.2325   -0.0000 C   0  0  0  0  0  0  0  0  0  0  0  0
    5.8778    1.6182   -0.0000 N   0  0  0  0  0  0  0  0  0  0  0  0
    7.4949    1.6718   -0.0000 C   0  0  0  0  0  0  0  0  0  0  0  0
    4.9170    1.8956   -0.0000 C   0  0  0  0  0  0  0  0  0  0  0  0
    6.2181    0.6779   -0.0000 C   0  0  0  0  0  0  0  0  0  0  0  0
    7.2176    0.7110   -0.0000 C   0  0  0  0  0  0  0  0  0  0  0  0
    4.6768    2.8663   -0.0000 O   0  0  0  0  0  0  0  0  0  0  0  0
    4.1964    1.2022   -0.0000 C   0  0  0  0  0  0  0  0  0  0  0  0
    3.2763    1.5938   -0.0000 O   0  0  0  0  0  0  0  0  0  0  0  0
    4.1960    0.1633   -0.0000 C   0  0  0  0  0  0  0  0  0  0  0  0
    4.8380   -0.4826   -0.0000 C   0  0  0  0  0  0  0  0  0  0  0  0
    2.4771    0.9927   -0.0000 C   0  0  0  0  0  0  0  0  0  0  0  0
    3.5963   -0.2877   -0.0000 C   0  0  0  0  0  0  0  0  0  0  0  0
    4.0388   -1.0837   -0.0000 C   0  0  0  0  0  0  0  0  0  0  0  0
    2.5981   -0.0000   -0.0000 C   0  0  0  0  0  0  0  0  0  0  0  0
    1.7321   -0.5000   -0.0000 N   0  0  0  0  0  0  0  0  0  0  0  0
    0.8660   -0.0000   -0.0000 C   0  0  0  0  0  0  0  0  0  0  0  0
    0.8660    1.0000   -0.0000 O   0  0  0  0  0  0  0  0  0  0  0  0
    0.0000   -0.5000   -0.0000 C   0  0  0  0  0  0  0  0  0  0  0  0
   -0.8660    0.0000   -0.0000 C   0  0  0  0  0  0  0  0  0  0  0  0
   -0.0000   -1.5000   -0.0000 C   0  0  0  0  0  0  0  0  0  0  0  0
   -1.0739    0.9781   -0.0000 N   0  0  0  0  0  0  0  0  0  0  0  0
   -1.7321   -0.5000   -0.0000 C   0  0  0  0  0  0  0  0  0  0  0  0
   -0.8660   -2.0000   -0.0000 C   0  0  0  0  0  0  0  0  0  0  0  0
   -2.0685    1.0827   -0.0000 C   0  0  0  0  0  0  0  0  0  0  0  0
   -2.4752    0.1691   -0.0000 N   0  0  0  0  0  0  0  0  0  0  0  0
   -1.7321   -1.5000   -0.0000 C   0  0  0  0  0  0  0  0  0  0  0  0
   -3.4533   -0.0388   -0.0000 C   0  0  0  0  0  0  0  0  0  0  0  0
  1  2  1  0  0  0  0
  2  3  2  0  0  0  0
  2  4  1  0  0  0  0
  3  5  1  0  0  0  0
  4  6  2  0  0  0  0
  5  7  1  0  0  0  0
  5  8  2  0  0  0  0
  7  9  2  0  0  0  0
  8 10  1  0  0  0  0
 11  9  1  1  0  0  0
 11 12  1  0  0  0  0
 11 13  1  0  0  0  0
 12 14  1  0  0  0  0
 12 15  1  0  0  0  0
 13 16  1  0  0  0  0
 14 17  2  0  0  0  0
 18 14  1  1  0  0  0
 18 19  1  0  0  0  0
 18 20  1  0  0  0  0
 18 21  1  0  0  0  0
 19 22  1  0  0  0  0
 20 23  1  0  0  0  0
 21 24  1  0  0  0  0
 25 22  1  0  0  0  0
 25 26  1  1  0  0  0
 26 27  1  0  0  0  0
 27 28  2  0  0  0  0
 27 29  1  0  0  0  0
 29 30  2  0  0  0  0
 29 31  1  0  0  0  0
 30 32  1  0  0  0  0
 30 33  1  0  0  0  0
 31 34  2  0  0  0  0
 32 35  2  0  0  0  0
 33 36  1  0  0  0  0
 33 37  2  0  0  0  0
 36 38  1  0  0  0  0
  6  8  1  0  0  0  0
  9 10  1  0  0  0  0
 15 16  1  0  0  0  0
 23 25  1  0  0  0  0
 24 25  1  0  0  0  0
 34 37  1  0  0  0  0
 35 36  1  0  0  0  0
M  END
>  <Molecule Name>
EN300-104082_EN300-200358

$$$$
EN300-104082_EN300-74676
Actelion Java MolfileCreator 1.0

 38 44  0  0  1  0  0  0  0  0999 V2000
    1.6734    3.4319   -0.0000 I   0  0  0  0  0  0  0  0  0  0  0  0
    2.3425    2.6887   -0.0000 C   0  0  0  0  0  0  0  0  0  0  0  0
    2.0335    1.7377   -0.0000 C   0  0  0  0  0  0  0  0  0  0  0  0
    3.3206    2.8966   -0.0000 C   0  0  0  0  0  0  0  0  0  0  0  0
    2.7026    0.9945   -0.0000 C   0  0  0  0  0  0  0  0  0  0  0  0
    3.9898    2.1535   -0.0000 C   0  0  0  0  0  0  0  0  0  0  0  0
    2.5981   -0.0000   -0.0000 C   0  0  0  0  0  0  0  0  0  0  0  0
    3.6808    1.2024   -0.0000 C   0  0  0  0  0  0  0  0  0  0  0  0
    3.5116   -0.4067   -0.0000 N   0  0  0  0  0  0  0  0  0  0  0  0
    1.7321   -0.5000   -0.0000 C   0  0  0  0  0  0  0  0  0  0  0  0
    4.1808    0.3364   -0.0000 N   0  0  0  0  0  0  0  0  0  0  0  0
    1.7321   -1.5000   -0.0000 O   0  0  0  0  0  0  0  0  0  0  0  0
    0.8660   -0.0000   -0.0000 N   0  0  0  0  0  0  0  0  0  0  0  0
    0.0000   -0.5000   -0.0000 C   0  0  0  0  0  0  0  0  0  0  0  0
   -0.7992    0.1011   -0.0000 C   0  0  0  0  0  0  0  0  0  0  0  0
   -0.2499   -1.5084   -0.0000 C   0  0  0  0  0  0  0  0  0  0  0  0
    0.2181   -2.2895   -0.0000 C   0  0  0  0  0  0  0  0  0  0  0  0
   -1.7193   -0.2904   -0.0000 O   0  0  0  0  0  0  0  0  0  0  0  0
   -0.9404   -1.8022   -0.0000 C   0  0  0  0  0  0  0  0  0  0  0  0
   -0.7020   -2.6811   -0.0000 C   0  0  0  0  0  0  0  0  0  0  0  0
   -1.8403   -1.2831   -0.0000 C   0  0  0  0  0  0  0  0  0  0  0  0
   -2.8011   -1.5605   -0.0000 C   0  0  0  0  0  0  0  0  0  0  0  0
   -3.5217   -0.8671   -0.0000 O   0  0  0  0  0  0  0  0  0  0  0  0
   -3.0413   -2.5312   -0.0000 N   0  0  0  0  0  0  0  0  0  0  0  0
   -3.9678   -2.9074   -0.0000 C   0  0  0  0  0  0  0  0  0  0  0  0
   -2.3971   -3.2961   -0.0000 C   0  0  0  0  0  0  0  0  0  0  0  0
   -4.8168   -2.3790   -0.0000 C   0  0  0  0  0  0  0  0  0  0  0  0
   -3.8963   -3.9049   -0.0000 C   0  0  0  0  0  0  0  0  0  0  0  0
   -2.9255   -4.1451   -0.0000 C   0  0  0  0  0  0  0  0  0  0  0  0
   -4.8883   -1.3816   -0.0000 N   0  0  0  0  0  0  0  0  0  0  0  0
   -5.7433   -2.7553   -0.0000 N   0  0  0  0  0  0  0  0  0  0  0  0
   -5.8590   -1.1414   -0.0000 C   0  0  0  0  0  0  0  0  0  0  0  0
   -6.3874   -1.9904   -0.0000 C   0  0  0  0  0  0  0  0  0  0  0  0
   -6.3301   -0.2593   -0.0000 C   0  0  0  0  0  0  0  0  0  0  0  0
   -7.3869   -1.9573   -0.0000 C   0  0  0  0  0  0  0  0  0  0  0  0
   -7.3295   -0.2262   -0.0000 C   0  0  0  0  0  0  0  0  0  0  0  0
   -7.8579   -1.0752   -0.0000 C   0  0  0  0  0  0  0  0  0  0  0  0
   -7.8006    0.6559   -0.0000 Cl  0  0  0  0  0  0  0  0  0  0  0  0
  1  2  1  0  0  0  0
  2  3  2  0  0  0  0
  2  4  1  0  0  0  0
  3  5  1  0  0  0  0
  4  6  2  0  0  0  0
  5  7  1  0  0  0  0
  5  8  2  0  0  0  0
  7  9  2  0  0  0  0
  7 10  1  0  0  0  0
  8 11  1  0  0  0  0
 10 12  2  0  0  0  0
 10 13  1  0  0  0  0
 14 13  1  6  0  0  0
 14 15  1  0  0  0  0
 14 16  1  0  0  0  0
 14 17  1  0  0  0  0
 15 18  1  0  0  0  0
 16 19  1  0  0  0  0
 17 20  1  0  0  0  0
 21 18  1  0  0  0  0
 21 22  1  6  0  0  0
 22 23  2  0  0  0  0
 22 24  1  0  0  0  0
 25 24  1  0  0  0  0
 24 26  1  0  0  0  0
 25 27  1  6  0  0  0
 25 28  1  0  0  0  0
 26 29  1  0  0  0  0
 27 30  2  0  0  0  0
 27 31  1  0  0  0  0
 30 32  1  0  0  0  0
 31 33  1  0  0  0  0
 32 34  1  0  0  0  0
 33 35  1  0  0  0  0
 34 36  2  0  0  0  0
 35 37  2  0  0  0  0
 36 38  1  0  0  0  0
  6  8  1  0  0  0  0
  9 11  1  0  0  0  0
 19 21  1  0  0  0  0
 20 21  1  0  0  0  0
 28 29  1  0  0  0  0
 32 33  2  0  0  0  0
 36 37  1  0  0  0  0
M  END
>  <Molecule Name>
EN300-104082_EN300-74676

$$$$
EN300-104082_EN300-37375954
Actelion Java MolfileCreator 1.0

 47 53  0  0  1  0  0  0  0  0999 V2000
    5.4973    7.3335   -0.0000 Cl  0  0  0  0  0  0  0  0  0  0  0  0
    6.0257    6.4845   -0.0000 C   0  0  0  0  0  0  0  0  0  0  0  0
    5.5547    5.6024   -0.0000 C   0  0  0  0  0  0  0  0  0  0  0  0
    7.0252    6.5176   -0.0000 C   0  0  0  0  0  0  0  0  0  0  0  0
    6.0831    4.7534   -0.0000 C   0  0  0  0  0  0  0  0  0  0  0  0
    7.5536    5.6686   -0.0000 C   0  0  0  0  0  0  0  0  0  0  0  0
    5.8057    3.7926   -0.0000 N   0  0  0  0  0  0  0  0  0  0  0  0
    7.0825    4.7865   -0.0000 C   0  0  0  0  0  0  0  0  0  0  0  0
    6.6338    3.2319   -0.0000 C   0  0  0  0  0  0  0  0  0  0  0  0
    7.4229    3.8462   -0.0000 N   0  0  0  0  0  0  0  0  0  0  0  0
    6.6669    2.2325   -0.0000 C   0  0  0  0  0  0  0  0  0  0  0  0
    5.8778    1.6182   -0.0000 N   0  0  0  0  0  0  0  0  0  0  0  0
    7.4949    1.6718   -0.0000 C   0  0  0  0  0  0  0  0  0  0  0  0
    4.9170    1.8956   -0.0000 C   0  0  0  0  0  0  0  0  0  0  0  0
    6.2181    0.6779   -0.0000 C   0  0  0  0  0  0  0  0  0  0  0  0
    7.2176    0.7110   -0.0000 C   0  0  0  0  0  0  0  0  0  0  0  0
    4.6768    2.8663   -0.0000 O   0  0  0  0  0  0  0  0  0  0  0  0
    4.1964    1.2022   -0.0000 C   0  0  0  0  0  0  0  0  0  0  0  0
    3.2763    1.5938   -0.0000 O   0  0  0  0  0  0  0  0  0  0  0  0
    4.1960    0.1633   -0.0000 C   0  0  0  0  0  0  0  0  0  0  0  0
    4.8380   -0.4826   -0.0000 C   0  0  0  0  0  0  0  0  0  0  0  0
    2.4771    0.9927   -0.0000 C   0  0  0  0  0  0  0  0  0  0  0  0
    3.5963   -0.2877   -0.0000 C   0  0  0  0  0  0  0  0  0  0  0  0
    4.0388   -1.0837   -0.0000 C   0  0  0  0  0  0  0  0  0  0  0  0
    2.5981   -0.0000   -0.0000 C   0  0  0  0  0  0  0  0  0  0  0  0
    1.7321   -0.5000   -0.0000 N   0  0  0  0  0  0  0  0  0  0  0  0
    0.8660   -0.0000   -0.0000 C   0  0  0  0  0  0  0  0  0  0  0  0
    0.8660    1.0000   -0.0000 O   0  0  0  0  0  0  0  0  0  0  0  0
    0.0000   -0.5000   -0.0000 C   0  0  0  0  0  0  0  0  0  0  0  0
   -0.8660    0.0000   -0.0000 N   0  0  0  0  0  0  0  0  0  0  0  0
   -0.0000   -1.5000   -0.0000 C   0  0  0  0  0  0  0  0  0  0  0  0
   -0.8660    1.0000   -0.0000 C   0  0  0  0  0  0  0  0  0  0  0  0
   -1.7321   -0.5000   -0.0000 C   0  0  0  0  0  0  0  0  0  0  0  0
   -0.8660   -2.0000   -0.0000 C   0  0  0  0  0  0  0  0  0  0  0  0
   -1.7321    1.5000   -0.0000 O   0  0  0  0  0  0  0  0  0  0  0  0
    0.0000    1.5000   -0.0000 O   0  0  0  0  0  0  0  0  0  0  0  0
   -1.7321   -1.5000   -0.0000 C   0  0  0  0  0  0  0  0  0  0  0  0
   -0.8660   -3.0000   -0.0000 C   0  0  0  0  0  0  0  0  0  0  0  0
    0.0000    2.5000   -0.0000 C   0  0  0  0  0  0  0  0  0  0  0  0
   -2.5981   -2.0000   -0.0000 C   0  0  0  0  0  0  0  0  0  0  0  0
   -0.0000   -3.5000   -0.0000 F   0  0  0  0  0  0  0  0  0  0  0  0
   -1.7321   -3.5000   -0.0000 C   0  0  0  0  0  0  0  0  0  0  0  0
   -1.0000    2.5000   -0.0000 C   0  0  0  0  0  0  0  0  0  0  0  0
    0.0000    3.5000   -0.0000 C   0  0  0  0  0  0  0  0  0  0  0  0
    1.0000    2.5000   -0.0000 C   0  0  0  0  0  0  0  0  0  0  0  0
   -3.4641   -1.5000   -0.0000 F   0  0  0  0  0  0  0  0  0  0  0  0
   -2.5981   -3.0000   -0.0000 C   0  0  0  0  0  0  0  0  0  0  0  0
  1  2  1  0  0  0  0
  2  3  2  0  0  0  0
  2  4  1  0  0  0  0
  3  5  1  0  0  0  0
  4  6  2  0  0  0  0
  5  7  1  0  0  0  0
  5  8  2  0  0  0  0
  7  9  2  0  0  0  0
  8 10  1  0  0  0  0
 11  9  1  1  0  0  0
 11 12  1  0  0  0  0
 11 13  1  0  0  0  0
 12 14  1  0  0  0  0
 12 15  1  0  0  0  0
 13 16  1  0  0  0  0
 14 17  2  0  0  0  0
 18 14  1  1  0  0  0
 18 19  1  0  0  0  0
 18 20  1  0  0  0  0
 18 21  1  0  0  0  0
 19 22  1  0  0  0  0
 20 23  1  0  0  0  0
 21 24  1  0  0  0  0
 25 22  1  0  0  0  0
 25 26  1  1  0  0  0
 26 27  1  0  0  0  0
 27 28  2  0  0  0  0
 29 27  1  6  0  0  0
 29 30  1  0  0  0  0
 29 31  1  0  0  0  0
 30 32  1  0  0  0  0
 30 33  1  0  0  0  0
 31 34  1  0  0  0  0
 32 35  2  0  0  0  0
 32 36  1  0  0  0  0
 33 37  1  0  0  0  0
 34 38  1  0  0  0  0
 36 39  1  0  0  0  0
 37 40  1  0  0  0  0
 38 41  1  0  0  0  0
 38 42  2  0  0  0  0
 39 43  1  0  0  0  0
 39 44  1  0  0  0  0
 39 45  1  0  0  0  0
 40 46  1  0  0  0  0
 40 47  2  0  0  0  0
  6  8  1  0  0  0  0
  9 10  1  0  0  0  0
 15 16  1  0  0  0  0
 23 25  1  0  0  0  0
 24 25  1  0  0  0  0
 34 37  2  0  0  0  0
 42 47  1  0  0  0  0
M  END
>  <Molecule Name>
EN300-104082_EN300-37375954

$$$$
EN300-104082_EN300-1710024
Actelion Java MolfileCreator 1.0

 39 45  0  0  1  0  0  0  0  0999 V2000
    0.8660    3.0000   -0.0000 Br  0  0  0  0  0  0  0  0  0  0  0  0
    1.7321    2.5000   -0.0000 C   0  0  0  0  0  0  0  0  0  0  0  0
    1.7321    1.5000   -0.0000 C   0  0  0  0  0  0  0  0  0  0  0  0
    2.5981    3.0000   -0.0000 C   0  0  0  0  0  0  0  0  0  0  0  0
    2.5981    1.0000   -0.0000 C   0  0  0  0  0  0  0  0  0  0  0  0
    3.4641    2.5000   -0.0000 C   0  0  0  0  0  0  0  0  0  0  0  0
    2.5981   -0.0000   -0.0000 C   0  0  0  0  0  0  0  0  0  0  0  0
    3.4641    1.5000   -0.0000 C   0  0  0  0  0  0  0  0  0  0  0  0
    1.7321   -0.5000   -0.0000 C   0  0  0  0  0  0  0  0  0  0  0  0
    3.4641   -0.5000   -0.0000 C   0  0  0  0  0  0  0  0  0  0  0  0
    4.3301    1.0000   -0.0000 C   0  0  0  0  0  0  0  0  0  0  0  0
    1.7321   -1.5000   -0.0000 O   0  0  0  0  0  0  0  0  0  0  0  0
    0.8660   -0.0000   -0.0000 N   0  0  0  0  0  0  0  0  0  0  0  0
    4.3301   -0.0000   -0.0000 N   0  0  0  0  0  0  0  0  0  0  0  0
    0.0000   -0.5000   -0.0000 C   0  0  0  0  0  0  0  0  0  0  0  0
   -0.7992    0.1011   -0.0000 C   0  0  0  0  0  0  0  0  0  0  0  0
   -0.2499   -1.5084   -0.0000 C   0  0  0  0  0  0  0  0  0  0  0  0
    0.2181   -2.2895   -0.0000 C   0  0  0  0  0  0  0  0  0  0  0  0
   -1.7193   -0.2904   -0.0000 O   0  0  0  0  0  0  0  0  0  0  0  0
   -0.9404   -1.8022   -0.0000 C   0  0  0  0  0  0  0  0  0  0  0  0
   -0.7020   -2.6811   -0.0000 C   0  0  0  0  0  0  0  0  0  0  0  0
   -1.8403   -1.2831   -0.0000 C   0  0  0  0  0  0  0  0  0  0  0  0
   -2.8011   -1.5605   -0.0000 C   0  0  0  0  0  0  0  0  0  0  0  0
   -3.5217   -0.8671   -0.0000 O   0  0  0  0  0  0  0  0  0  0  0  0
   -3.0413   -2.5312   -0.0000 N   0  0  0  0  0  0  0  0  0  0  0  0
   -3.9678   -2.9074   -0.0000 C   0  0  0  0  0  0  0  0  0  0  0  0
   -2.3971   -3.2961   -0.0000 C   0  0  0  0  0  0  0  0  0  0  0  0
   -4.8168   -2.3790   -0.0000 C   0  0  0  0  0  0  0  0  0  0  0  0
   -3.8963   -3.9049   -0.0000 C   0  0  0  0  0  0  0  0  0  0  0  0
   -2.9255   -4.1451   -0.0000 C   0  0  0  0  0  0  0  0  0  0  0  0
   -4.8883   -1.3816   -0.0000 N   0  0  0  0  0  0  0  0  0  0  0  0
   -5.7433   -2.7553   -0.0000 N   0  0  0  0  0  0  0  0  0  0  0  0
   -5.8590   -1.1414   -0.0000 C   0  0  0  0  0  0  0  0  0  0  0  0
   -6.3874   -1.9904   -0.0000 C   0  0  0  0  0  0  0  0  0  0  0  0
   -6.3301   -0.2593   -0.0000 C   0  0  0  0  0  0  0  0  0  0  0  0
   -7.3869   -1.9573   -0.0000 C   0  0  0  0  0  0  0  0  0  0  0  0
   -7.3295   -0.2262   -0.0000 C   0  0  0  0  0  0  0  0  0  0  0  0
   -7.8579   -1.0752   -0.0000 C   0  0  0  0  0  0  0  0  0  0  0  0
   -7.8006    0.6559   -0.0000 Cl  0  0  0  0  0  0  0  0  0  0  0  0
  1  2  1  0  0  0  0
  2  3  2  0  0  0  0
  2  4  1  0  0  0  0
  3  5  1  0  0  0  0
  4  6  2  0  0  0  0
  5  7  2  0  0  0  0
  5  8  1  0  0  0  0
  7  9  1  0  0  0  0
  7 10  1  0  0  0  0
  8 11  2  0  0  0  0
  9 12  2  0  0  0  0
  9 13  1  0  0  0  0
 10 14  2  0  0  0  0
 15 13  1  6  0  0  0
 15 16  1  0  0  0  0
 15 17  1  0  0  0  0
 15 18  1  0  0  0  0
 16 19  1  0  0  0  0
 17 20  1  0  0  0  0
 18 21  1  0  0  0  0
 22 19  1  0  0  0  0
 22 23  1  6  0  0  0
 23 24  2  0  0  0  0
 23 25  1  0  0  0  0
 26 25  1  0  0  0  0
 25 27  1  0  0  0  0
 26 28  1  6  0  0  0
 26 29  1  0  0  0  0
 27 30  1  0  0  0  0
 28 31  2  0  0  0  0
 28 32  1  0  0  0  0
 31 33  1  0  0  0  0
 32 34  1  0  0  0  0
 33 35  1  0  0  0  0
 34 36  1  0  0  0  0
 35 37  2  0  0  0  0
 36 38  2  0  0  0  0
 37 39  1  0  0  0  0
  6  8  1  0  0  0  0
 11 14  1  0  0  0  0
 20 22  1  0  0  0  0
 21 22  1  0  0  0  0
 29 30  1  0  0  0  0
 33 34  2  0  0  0  0
 37 38  1  0  0  0  0
M  END
>  <Molecule Name>
EN300-104082_EN300-1710024

$$$$
EN300-104082_EN300-263830
Actelion Java MolfileCreator 1.0

 37 43  0  0  1  0  0  0  0  0999 V2000
    5.4973    7.3335   -0.0000 Cl  0  0  0  0  0  0  0  0  0  0  0  0
    6.0257    6.4845   -0.0000 C   0  0  0  0  0  0  0  0  0  0  0  0
    5.5547    5.6024   -0.0000 C   0  0  0  0  0  0  0  0  0  0  0  0
    7.0252    6.5176   -0.0000 C   0  0  0  0  0  0  0  0  0  0  0  0
    6.0831    4.7534   -0.0000 C   0  0  0  0  0  0  0  0  0  0  0  0
    7.5536    5.6686   -0.0000 C   0  0  0  0  0  0  0  0  0  0  0  0
    5.8057    3.7926   -0.0000 N   0  0  0  0  0  0  0  0  0  0  0  0
    7.0825    4.7865   -0.0000 C   0  0  0  0  0  0  0  0  0  0  0  0
    6.6338    3.2319   -0.0000 C   0  0  0  0  0  0  0  0  0  0  0  0
    7.4229    3.8462   -0.0000 N   0  0  0  0  0  0  0  0  0  0  0  0
    6.6669    2.2325   -0.0000 C   0  0  0  0  0  0  0  0  0  0  0  0
    5.8778    1.6182   -0.0000 N   0  0  0  0  0  0  0  0  0  0  0  0
    7.4949    1.6718   -0.0000 C   0  0  0  0  0  0  0  0  0  0  0  0
    4.9170    1.8956   -0.0000 C   0  0  0  0  0  0  0  0  0  0  0  0
    6.2181    0.6779   -0.0000 C   0  0  0  0  0  0  0  0  0  0  0  0
    7.2176    0.7110   -0.0000 C   0  0  0  0  0  0  0  0  0  0  0  0
    4.6768    2.8663   -0.0000 O   0  0  0  0  0  0  0  0  0  0  0  0
    4.1964    1.2022   -0.0000 C   0  0  0  0  0  0  0  0  0  0  0  0
    3.2763    1.5938   -0.0000 O   0  0  0  0  0  0  0  0  0  0  0  0
    4.1960    0.1633   -0.0000 C   0  0  0  0  0  0  0  0  0  0  0  0
    4.8380   -0.4826   -0.0000 C   0  0  0  0  0  0  0  0  0  0  0  0
    2.4771    0.9927   -0.0000 C   0  0  0  0  0  0  0  0  0  0  0  0
    3.5963   -0.2877   -0.0000 C   0  0  0  0  0  0  0  0  0  0  0  0
    4.0388   -1.0837   -0.0000 C   0  0  0  0  0  0  0  0  0  0  0  0
    2.5981   -0.0000   -0.0000 C   0  0  0  0  0  0  0  0  0  0  0  0
    1.7321   -0.5000   -0.0000 N   0  0  0  0  0  0  0  0  0  0  0  0
    0.8660   -0.0000   -0.0000 C   0  0  0  0  0  0  0  0  0  0  0  0
    0.8660    1.0000   -0.0000 O   0  0  0  0  0  0  0  0  0  0  0  0
    0.0000   -0.5000   -0.0000 C   0  0  0  0  0  0  0  0  0  0  0  0
   -0.9659   -0.2412   -0.0000 C   0  0  0  0  0  0  0  0  0  0  0  0
   -0.2588   -1.4659   -0.0000 C   0  0  0  0  0  0  0  0  0  0  0  0
   -1.2247   -1.2071   -0.0000 C   0  0  0  0  0  0  0  0  0  0  0  0
   -1.6730    0.4659   -0.0000 C   0  0  0  0  0  0  0  0  0  0  0  0
   -2.1907   -1.4659   -0.0000 C   0  0  0  0  0  0  0  0  0  0  0  0
   -2.6390    0.2071   -0.0000 C   0  0  0  0  0  0  0  0  0  0  0  0
   -2.8978   -0.7588   -0.0000 C   0  0  0  0  0  0  0  0  0  0  0  0
   -3.3461    0.9142   -0.0000 Cl  0  0  0  0  0  0  0  0  0  0  0  0
  1  2  1  0  0  0  0
  2  3  2  0  0  0  0
  2  4  1  0  0  0  0
  3  5  1  0  0  0  0
  4  6  2  0  0  0  0
  5  7  1  0  0  0  0
  5  8  2  0  0  0  0
  7  9  2  0  0  0  0
  8 10  1  0  0  0  0
 11  9  1  1  0  0  0
 11 12  1  0  0  0  0
 11 13  1  0  0  0  0
 12 14  1  0  0  0  0
 12 15  1  0  0  0  0
 13 16  1  0  0  0  0
 14 17  2  0  0  0  0
 18 14  1  1  0  0  0
 18 19  1  0  0  0  0
 18 20  1  0  0  0  0
 18 21  1  0  0  0  0
 19 22  1  0  0  0  0
 20 23  1  0  0  0  0
 21 24  1  0  0  0  0
 25 22  1  0  0  0  0
 25 26  1  1  0  0  0
 26 27  1  0  0  0  0
 27 28  2  0  0  0  0
 29 27  1  1  0  0  0
 29 30  1  0  0  0  0
 29 31  1  0  0  0  0
 30 32  2  0  0  0  0
 30 33  1  0  0  0  0
 32 34  1  0  0  0  0
 33 35  2  0  0  0  0
 34 36  2  0  0  0  0
 35 37  1  0  0  0  0
  6  8  1  0  0  0  0
  9 10  1  0  0  0  0
 15 16  1  0  0  0  0
 23 25  1  0  0  0  0
 24 25  1  0  0  0  0
 31 32  1  0  0  0  0
 35 36  1  0  0  0  0
M  END
>  <Molecule Name>
EN300-104082_EN300-263830

$$$$
EN300-104082_EN300-7438912
Actelion Java MolfileCreator 1.0

 38 44  0  0  1  0  0  0  0  0999 V2000
    5.4973    7.3335   -0.0000 Cl  0  0  0  0  0  0  0  0  0  0  0  0
    6.0257    6.4845   -0.0000 C   0  0  0  0  0  0  0  0  0  0  0  0
    5.5547    5.6024   -0.0000 C   0  0  0  0  0  0  0  0  0  0  0  0
    7.0252    6.5176   -0.0000 C   0  0  0  0  0  0  0  0  0  0  0  0
    6.0831    4.7534   -0.0000 C   0  0  0  0  0  0  0  0  0  0  0  0
    7.5536    5.6686   -0.0000 C   0  0  0  0  0  0  0  0  0  0  0  0
    5.8057    3.7926   -0.0000 N   0  0  0  0  0  0  0  0  0  0  0  0
    7.0825    4.7865   -0.0000 C   0  0  0  0  0  0  0  0  0  0  0  0
    6.6338    3.2319   -0.0000 C   0  0  0  0  0  0  0  0  0  0  0  0
    7.4229    3.8462   -0.0000 N   0  0  0  0  0  0  0  0  0  0  0  0
    6.6669    2.2325   -0.0000 C   0  0  0  0  0  0  0  0  0  0  0  0
    5.8778    1.6182   -0.0000 N   0  0  0  0  0  0  0  0  0  0  0  0
    7.4949    1.6718   -0.0000 C   0  0  0  0  0  0  0  0  0  0  0  0
    4.9170    1.8956   -0.0000 C   0  0  0  0  0  0  0  0  0  0  0  0
    6.2181    0.6779   -0.0000 C   0  0  0  0  0  0  0  0  0  0  0  0
    7.2176    0.7110   -0.0000 C   0  0  0  0  0  0  0  0  0  0  0  0
    4.6768    2.8663   -0.0000 O   0  0  0  0  0  0  0  0  0  0  0  0
    4.1964    1.2022   -0.0000 C   0  0  0  0  0  0  0  0  0  0  0  0
    3.2763    1.5938   -0.0000 O   0  0  0  0  0  0  0  0  0  0  0  0
    4.1960    0.1633   -0.0000 C   0  0  0  0  0  0  0  0  0  0  0  0
    4.8380   -0.4826   -0.0000 C   0  0  0  0  0  0  0  0  0  0  0  0
    2.4771    0.9927   -0.0000 C   0  0  0  0  0  0  0  0  0  0  0  0
    3.5963   -0.2877   -0.0000 C   0  0  0  0  0  0  0  0  0  0  0  0
    4.0388   -1.0837   -0.0000 C   0  0  0  0  0  0  0  0  0  0  0  0
    2.5981   -0.0000   -0.0000 C   0  0  0  0  0  0  0  0  0  0  0  0
    1.7321   -0.5000   -0.0000 N   0  0  0  0  0  0  0  0  0  0  0  0
    0.8660   -0.0000   -0.0000 C   0  0  0  0  0  0  0  0  0  0  0  0
    0.8660    1.0000   -0.0000 O   0  0  0  0  0  0  0  0  0  0  0  0
    0.0000   -0.5000   -0.0000 C   0  0  0  0  0  0  0  0  0  0  0  0
   -0.9135   -0.0933   -0.0000 N   0  0  0  0  0  0  0  0  0  0  0  0
   -0.1045   -1.4945   -0.0000 C   0  0  0  0  0  0  0  0  0  0  0  0
   -1.5827   -0.8364   -0.0000 N   0  0  0  0  0  0  0  0  0  0  0  0
   -1.0827   -1.7024   -0.0000 C   0  0  0  0  0  0  0  0  0  0  0  0
    0.6386   -2.1637   -0.0000 C   0  0  0  0  0  0  0  0  0  0  0  0
   -2.5827   -0.8364   -0.0000 C   0  0  0  0  0  0  0  0  0  0  0  0
   -1.5827   -2.5685   -0.0000 C   0  0  0  0  0  0  0  0  0  0  0  0
   -3.0827   -1.7024   -0.0000 C   0  0  0  0  0  0  0  0  0  0  0  0
   -2.5827   -2.5685   -0.0000 C   0  0  0  0  0  0  0  0  0  0  0  0
  1  2  1  0  0  0  0
  2  3  2  0  0  0  0
  2  4  1  0  0  0  0
  3  5  1  0  0  0  0
  4  6  2  0  0  0  0
  5  7  1  0  0  0  0
  5  8  2  0  0  0  0
  7  9  2  0  0  0  0
  8 10  1  0  0  0  0
 11  9  1  1  0  0  0
 11 12  1  0  0  0  0
 11 13  1  0  0  0  0
 12 14  1  0  0  0  0
 12 15  1  0  0  0  0
 13 16  1  0  0  0  0
 14 17  2  0  0  0  0
 18 14  1  1  0  0  0
 18 19  1  0  0  0  0
 18 20  1  0  0  0  0
 18 21  1  0  0  0  0
 19 22  1  0  0  0  0
 20 23  1  0  0  0  0
 21 24  1  0  0  0  0
 25 22  1  0  0  0  0
 25 26  1  1  0  0  0
 26 27  1  0  0  0  0
 27 28  2  0  0  0  0
 27 29  1  0  0  0  0
 29 30  2  0  0  0  0
 29 31  1  0  0  0  0
 30 32  1  0  0  0  0
 31 33  2  0  0  0  0
 31 34  1  0  0  0  0
 32 35  1  0  0  0  0
 33 36  1  0  0  0  0
 35 37  1  0  0  0  0
 36 38  1  0  0  0  0
  6  8  1  0  0  0  0
  9 10  1  0  0  0  0
 15 16  1  0  0  0  0
 23 25  1  0  0  0  0
 24 25  1  0  0  0  0
 32 33  1  0  0  0  0
 37 38  1  0  0  0  0
M  END
>  <Molecule Name>
EN300-104082_EN300-7438912

$$$$
EN300-104082_EN300-113199
Actelion Java MolfileCreator 1.0

 35 41  0  0  1  0  0  0  0  0999 V2000
    5.4973    7.3335   -0.0000 Cl  0  0  0  0  0  0  0  0  0  0  0  0
    6.0257    6.4845   -0.0000 C   0  0  0  0  0  0  0  0  0  0  0  0
    5.5547    5.6024   -0.0000 C   0  0  0  0  0  0  0  0  0  0  0  0
    7.0252    6.5176   -0.0000 C   0  0  0  0  0  0  0  0  0  0  0  0
    6.0831    4.7534   -0.0000 C   0  0  0  0  0  0  0  0  0  0  0  0
    7.5536    5.6686   -0.0000 C   0  0  0  0  0  0  0  0  0  0  0  0
    5.8057    3.7926   -0.0000 N   0  0  0  0  0  0  0  0  0  0  0  0
    7.0825    4.7865   -0.0000 C   0  0  0  0  0  0  0  0  0  0  0  0
    6.6338    3.2319   -0.0000 C   0  0  0  0  0  0  0  0  0  0  0  0
    7.4229    3.8462   -0.0000 N   0  0  0  0  0  0  0  0  0  0  0  0
    6.6669    2.2325   -0.0000 C   0  0  0  0  0  0  0  0  0  0  0  0
    5.8778    1.6182   -0.0000 N   0  0  0  0  0  0  0  0  0  0  0  0
    7.4949    1.6718   -0.0000 C   0  0  0  0  0  0  0  0  0  0  0  0
    4.9170    1.8956   -0.0000 C   0  0  0  0  0  0  0  0  0  0  0  0
    6.2181    0.6779   -0.0000 C   0  0  0  0  0  0  0  0  0  0  0  0
    7.2176    0.7110   -0.0000 C   0  0  0  0  0  0  0  0  0  0  0  0
    4.6768    2.8663   -0.0000 O   0  0  0  0  0  0  0  0  0  0  0  0
    4.1964    1.2022   -0.0000 C   0  0  0  0  0  0  0  0  0  0  0  0
    3.2763    1.5938   -0.0000 O   0  0  0  0  0  0  0  0  0  0  0  0
    4.1960    0.1633   -0.0000 C   0  0  0  0  0  0  0  0  0  0  0  0
    4.8380   -0.4826   -0.0000 C   0  0  0  0  0  0  0  0  0  0  0  0
    2.4771    0.9927   -0.0000 C   0  0  0  0  0  0  0  0  0  0  0  0
    3.5963   -0.2877   -0.0000 C   0  0  0  0  0  0  0  0  0  0  0  0
    4.0388   -1.0837   -0.0000 C   0  0  0  0  0  0  0  0  0  0  0  0
    2.5981   -0.0000   -0.0000 C   0  0  0  0  0  0  0  0  0  0  0  0
    1.7321   -0.5000   -0.0000 N   0  0  0  0  0  0  0  0  0  0  0  0
    0.8660   -0.0000   -0.0000 C   0  0  0  0  0  0  0  0  0  0  0  0
    0.8660    1.0000   -0.0000 O   0  0  0  0  0  0  0  0  0  0  0  0
    0.0000   -0.5000   -0.0000 C   0  0  0  0  0  0  0  0  0  0  0  0
   -0.9982   -0.4393   -0.0000 C   0  0  0  0  0  0  0  0  0  0  0  0
    0.2507   -1.4681   -0.0000 C   0  0  0  0  0  0  0  0  0  0  0  0
   -0.9825    0.4662   -0.0000 C   0  0  0  0  0  0  0  0  0  0  0  0
   -1.3643   -1.3699   -0.0000 C   0  0  0  0  0  0  0  0  0  0  0  0
   -0.5925   -2.0057   -0.0000 C   0  0  0  0  0  0  0  0  0  0  0  0
   -1.8257   -0.0714   -0.0000 C   0  0  0  0  0  0  0  0  0  0  0  0
  1  2  1  0  0  0  0
  2  3  2  0  0  0  0
  2  4  1  0  0  0  0
  3  5  1  0  0  0  0
  4  6  2  0  0  0  0
  5  7  1  0  0  0  0
  5  8  2  0  0  0  0
  7  9  2  0  0  0  0
  8 10  1  0  0  0  0
 11  9  1  1  0  0  0
 11 12  1  0  0  0  0
 11 13  1  0  0  0  0
 12 14  1  0  0  0  0
 12 15  1  0  0  0  0
 13 16  1  0  0  0  0
 14 17  2  0  0  0  0
 18 14  1  1  0  0  0
 18 19  1  0  0  0  0
 18 20  1  0  0  0  0
 18 21  1  0  0  0  0
 19 22  1  0  0  0  0
 20 23  1  0  0  0  0
 21 24  1  0  0  0  0
 25 22  1  0  0  0  0
 25 26  1  1  0  0  0
 26 27  1  0  0  0  0
 27 28  2  0  0  0  0
 29 27  1  6  0  0  0
 29 30  1  0  0  0  0
 29 31  1  0  0  0  0
 29 32  1  0  0  0  0
 33 30  1  6  0  0  0
 31 34  1  0  0  0  0
 32 35  1  0  0  0  0
  6  8  1  0  0  0  0
  9 10  1  0  0  0  0
 15 16  1  0  0  0  0
 23 25  1  0  0  0  0
 24 25  1  0  0  0  0
 33 34  1  0  0  0  0
 33 35  1  0  0  0  0
M  END
>  <Molecule Name>
EN300-104082_EN300-113199

$$$$
EN300-104082_EN300-208236
Actelion Java MolfileCreator 1.0

 37 43  0  0  1  0  0  0  0  0999 V2000
    5.4973    7.3335   -0.0000 Cl  0  0  0  0  0  0  0  0  0  0  0  0
    6.0257    6.4845   -0.0000 C   0  0  0  0  0  0  0  0  0  0  0  0
    5.5547    5.6024   -0.0000 C   0  0  0  0  0  0  0  0  0  0  0  0
    7.0252    6.5176   -0.0000 C   0  0  0  0  0  0  0  0  0  0  0  0
    6.0831    4.7534   -0.0000 C   0  0  0  0  0  0  0  0  0  0  0  0
    7.5536    5.6686   -0.0000 C   0  0  0  0  0  0  0  0  0  0  0  0
    5.8057    3.7926   -0.0000 N   0  0  0  0  0  0  0  0  0  0  0  0
    7.0825    4.7865   -0.0000 C   0  0  0  0  0  0  0  0  0  0  0  0
    6.6338    3.2319   -0.0000 C   0  0  0  0  0  0  0  0  0  0  0  0
    7.4229    3.8462   -0.0000 N   0  0  0  0  0  0  0  0  0  0  0  0
    6.6669    2.2325   -0.0000 C   0  0  0  0  0  0  0  0  0  0  0  0
    5.8778    1.6182   -0.0000 N   0  0  0  0  0  0  0  0  0  0  0  0
    7.4949    1.6718   -0.0000 C   0  0  0  0  0  0  0  0  0  0  0  0
    4.9170    1.8956   -0.0000 C   0  0  0  0  0  0  0  0  0  0  0  0
    6.2181    0.6779   -0.0000 C   0  0  0  0  0  0  0  0  0  0  0  0
    7.2176    0.7110   -0.0000 C   0  0  0  0  0  0  0  0  0  0  0  0
    4.6768    2.8663   -0.0000 O   0  0  0  0  0  0  0  0  0  0  0  0
    4.1964    1.2022   -0.0000 C   0  0  0  0  0  0  0  0  0  0  0  0
    3.2763    1.5938   -0.0000 O   0  0  0  0  0  0  0  0  0  0  0  0
    4.1960    0.1633   -0.0000 C   0  0  0  0  0  0  0  0  0  0  0  0
    4.8380   -0.4826   -0.0000 C   0  0  0  0  0  0  0  0  0  0  0  0
    2.4771    0.9927   -0.0000 C   0  0  0  0  0  0  0  0  0  0  0  0
    3.5963   -0.2877   -0.0000 C   0  0  0  0  0  0  0  0  0  0  0  0
    4.0388   -1.0837   -0.0000 C   0  0  0  0  0  0  0  0  0  0  0  0
    2.5981   -0.0000   -0.0000 C   0  0  0  0  0  0  0  0  0  0  0  0
    1.7321   -0.5000   -0.0000 N   0  0  0  0  0  0  0  0  0  0  0  0
    0.8660   -0.0000   -0.0000 C   0  0  0  0  0  0  0  0  0  0  0  0
    0.8660    1.0000   -0.0000 O   0  0  0  0  0  0  0  0  0  0  0  0
    0.0000   -0.5000   -0.0000 C   0  0  0  0  0  0  0  0  0  0  0  0
   -0.8660    0.0000   -0.0000 C   0  0  0  0  0  0  0  0  0  0  0  0
   -0.0000   -1.5000   -0.0000 C   0  0  0  0  0  0  0  0  0  0  0  0
   -1.0739    0.9781   -0.0000 N   0  0  0  0  0  0  0  0  0  0  0  0
   -1.7321   -0.5000   -0.0000 C   0  0  0  0  0  0  0  0  0  0  0  0
   -0.8660   -2.0000   -0.0000 C   0  0  0  0  0  0  0  0  0  0  0  0
   -2.0685    1.0827   -0.0000 N   0  0  0  0  0  0  0  0  0  0  0  0
   -2.4752    0.1691   -0.0000 N   0  0  0  0  0  0  0  0  0  0  0  0
   -1.7321   -1.5000   -0.0000 C   0  0  0  0  0  0  0  0  0  0  0  0
  1  2  1  0  0  0  0
  2  3  2  0  0  0  0
  2  4  1  0  0  0  0
  3  5  1  0  0  0  0
  4  6  2  0  0  0  0
  5  7  1  0  0  0  0
  5  8  2  0  0  0  0
  7  9  2  0  0  0  0
  8 10  1  0  0  0  0
 11  9  1  1  0  0  0
 11 12  1  0  0  0  0
 11 13  1  0  0  0  0
 12 14  1  0  0  0  0
 12 15  1  0  0  0  0
 13 16  1  0  0  0  0
 14 17  2  0  0  0  0
 18 14  1  1  0  0  0
 18 19  1  0  0  0  0
 18 20  1  0  0  0  0
 18 21  1  0  0  0  0
 19 22  1  0  0  0  0
 20 23  1  0  0  0  0
 21 24  1  0  0  0  0
 25 22  1  0  0  0  0
 25 26  1  1  0  0  0
 26 27  1  0  0  0  0
 27 28  2  0  0  0  0
 29 27  1  1  0  0  0
 29 30  1  0  0  0  0
 29 31  1  0  0  0  0
 30 32  1  0  0  0  0
 30 33  2  0  0  0  0
 31 34  1  0  0  0  0
 32 35  2  0  0  0  0
 33 36  1  0  0  0  0
 33 37  1  0  0  0  0
  6  8  1  0  0  0  0
  9 10  1  0  0  0  0
 15 16  1  0  0  0  0
 23 25  1  0  0  0  0
 24 25  1  0  0  0  0
 34 37  1  0  0  0  0
 35 36  1  0  0  0  0
M  END
>  <Molecule Name>
EN300-104082_EN300-208236

$$$$
EN300-104082_EN300-295329
Actelion Java MolfileCreator 1.0

 37 43  0  0  1  0  0  0  0  0999 V2000
    5.4973    7.3335   -0.0000 Cl  0  0  0  0  0  0  0  0  0  0  0  0
    6.0257    6.4845   -0.0000 C   0  0  0  0  0  0  0  0  0  0  0  0
    5.5547    5.6024   -0.0000 C   0  0  0  0  0  0  0  0  0  0  0  0
    7.0252    6.5176   -0.0000 C   0  0  0  0  0  0  0  0  0  0  0  0
    6.0831    4.7534   -0.0000 C   0  0  0  0  0  0  0  0  0  0  0  0
    7.5536    5.6686   -0.0000 C   0  0  0  0  0  0  0  0  0  0  0  0
    5.8057    3.7926   -0.0000 N   0  0  0  0  0  0  0  0  0  0  0  0
    7.0825    4.7865   -0.0000 C   0  0  0  0  0  0  0  0  0  0  0  0
    6.6338    3.2319   -0.0000 C   0  0  0  0  0  0  0  0  0  0  0  0
    7.4229    3.8462   -0.0000 N   0  0  0  0  0  0  0  0  0  0  0  0
    6.6669    2.2325   -0.0000 C   0  0  0  0  0  0  0  0  0  0  0  0
    5.8778    1.6182   -0.0000 N   0  0  0  0  0  0  0  0  0  0  0  0
    7.4949    1.6718   -0.0000 C   0  0  0  0  0  0  0  0  0  0  0  0
    4.9170    1.8956   -0.0000 C   0  0  0  0  0  0  0  0  0  0  0  0
    6.2181    0.6779   -0.0000 C   0  0  0  0  0  0  0  0  0  0  0  0
    7.2176    0.7110   -0.0000 C   0  0  0  0  0  0  0  0  0  0  0  0
    4.6768    2.8663   -0.0000 O   0  0  0  0  0  0  0  0  0  0  0  0
    4.1964    1.2022   -0.0000 C   0  0  0  0  0  0  0  0  0  0  0  0
    3.2763    1.5938   -0.0000 O   0  0  0  0  0  0  0  0  0  0  0  0
    4.1960    0.1633   -0.0000 C   0  0  0  0  0  0  0  0  0  0  0  0
    4.8380   -0.4826   -0.0000 C   0  0  0  0  0  0  0  0  0  0  0  0
    2.4771    0.9927   -0.0000 C   0  0  0  0  0  0  0  0  0  0  0  0
    3.5963   -0.2877   -0.0000 C   0  0  0  0  0  0  0  0  0  0  0  0
    4.0388   -1.0837   -0.0000 C   0  0  0  0  0  0  0  0  0  0  0  0
    2.5981   -0.0000   -0.0000 C   0  0  0  0  0  0  0  0  0  0  0  0
    1.7321   -0.5000   -0.0000 N   0  0  0  0  0  0  0  0  0  0  0  0
    0.8660   -0.0000   -0.0000 C   0  0  0  0  0  0  0  0  0  0  0  0
    0.8660    1.0000   -0.0000 O   0  0  0  0  0  0  0  0  0  0  0  0
    0.0000   -0.5000   -0.0000 C   0  0  0  0  0  0  0  0  0  0  0  0
   -0.9135   -0.0933   -0.0000 C   0  0  0  0  0  0  0  0  0  0  0  0
   -0.1045   -1.4945   -0.0000 C   0  0  0  0  0  0  0  0  0  0  0  0
   -1.5827   -0.8364   -0.0000 C   0  0  0  0  0  0  0  0  0  0  0  0
   -1.2226    0.8578   -0.0000 C   0  0  0  0  0  0  0  0  0  0  0  0
   -1.0827   -1.7024   -0.0000 C   0  0  0  0  0  0  0  0  0  0  0  0
   -2.5608   -0.6285   -0.0000 N   0  0  0  0  0  0  0  0  0  0  0  0
   -2.2007    1.0657   -0.0000 C   0  0  0  0  0  0  0  0  0  0  0  0
   -2.8698    0.3226   -0.0000 C   0  0  0  0  0  0  0  0  0  0  0  0
  1  2  1  0  0  0  0
  2  3  2  0  0  0  0
  2  4  1  0  0  0  0
  3  5  1  0  0  0  0
  4  6  2  0  0  0  0
  5  7  1  0  0  0  0
  5  8  2  0  0  0  0
  7  9  2  0  0  0  0
  8 10  1  0  0  0  0
 11  9  1  1  0  0  0
 11 12  1  0  0  0  0
 11 13  1  0  0  0  0
 12 14  1  0  0  0  0
 12 15  1  0  0  0  0
 13 16  1  0  0  0  0
 14 17  2  0  0  0  0
 18 14  1  1  0  0  0
 18 19  1  0  0  0  0
 18 20  1  0  0  0  0
 18 21  1  0  0  0  0
 19 22  1  0  0  0  0
 20 23  1  0  0  0  0
 21 24  1  0  0  0  0
 25 22  1  0  0  0  0
 25 26  1  1  0  0  0
 26 27  1  0  0  0  0
 27 28  2  0  0  0  0
 29 27  1  1  0  0  0
 29 30  1  0  0  0  0
 29 31  1  0  0  0  0
 30 32  2  0  0  0  0
 30 33  1  0  0  0  0
 31 34  1  0  0  0  0
 32 35  1  0  0  0  0
 33 36  2  0  0  0  0
 35 37  2  0  0  0  0
  6  8  1  0  0  0  0
  9 10  1  0  0  0  0
 15 16  1  0  0  0  0
 23 25  1  0  0  0  0
 24 25  1  0  0  0  0
 32 34  1  0  0  0  0
 36 37  1  0  0  0  0
M  END
>  <Molecule Name>
EN300-104082_EN300-295329

$$$$
EN300-104082_EN300-3041131
Actelion Java MolfileCreator 1.0

 37 42  0  0  1  0  0  0  0  0999 V2000
    5.4973    7.3335   -0.0000 Cl  0  0  0  0  0  0  0  0  0  0  0  0
    6.0257    6.4845   -0.0000 C   0  0  0  0  0  0  0  0  0  0  0  0
    5.5547    5.6024   -0.0000 C   0  0  0  0  0  0  0  0  0  0  0  0
    7.0252    6.5176   -0.0000 C   0  0  0  0  0  0  0  0  0  0  0  0
    6.0831    4.7534   -0.0000 C   0  0  0  0  0  0  0  0  0  0  0  0
    7.5536    5.6686   -0.0000 C   0  0  0  0  0  0  0  0  0  0  0  0
    5.8057    3.7926   -0.0000 N   0  0  0  0  0  0  0  0  0  0  0  0
    7.0825    4.7865   -0.0000 C   0  0  0  0  0  0  0  0  0  0  0  0
    6.6338    3.2319   -0.0000 C   0  0  0  0  0  0  0  0  0  0  0  0
    7.4229    3.8462   -0.0000 N   0  0  0  0  0  0  0  0  0  0  0  0
    6.6669    2.2325   -0.0000 C   0  0  0  0  0  0  0  0  0  0  0  0
    5.8778    1.6182   -0.0000 N   0  0  0  0  0  0  0  0  0  0  0  0
    7.4949    1.6718   -0.0000 C   0  0  0  0  0  0  0  0  0  0  0  0
    4.9170    1.8956   -0.0000 C   0  0  0  0  0  0  0  0  0  0  0  0
    6.2181    0.6779   -0.0000 C   0  0  0  0  0  0  0  0  0  0  0  0
    7.2176    0.7110   -0.0000 C   0  0  0  0  0  0  0  0  0  0  0  0
    4.6768    2.8663   -0.0000 O   0  0  0  0  0  0  0  0  0  0  0  0
    4.1964    1.2022   -0.0000 C   0  0  0  0  0  0  0  0  0  0  0  0
    3.2763    1.5938   -0.0000 O   0  0  0  0  0  0  0  0  0  0  0  0
    4.1960    0.1633   -0.0000 C   0  0  0  0  0  0  0  0  0  0  0  0
    4.8380   -0.4826   -0.0000 C   0  0  0  0  0  0  0  0  0  0  0  0
    2.4771    0.9927   -0.0000 C   0  0  0  0  0  0  0  0  0  0  0  0
    3.5963   -0.2877   -0.0000 C   0  0  0  0  0  0  0  0  0  0  0  0
    4.0388   -1.0837   -0.0000 C   0  0  0  0  0  0  0  0  0  0  0  0
    2.5981   -0.0000   -0.0000 C   0  0  0  0  0  0  0  0  0  0  0  0
    1.7321   -0.5000   -0.0000 N   0  0  0  0  0  0  0  0  0  0  0  0
    0.8660   -0.0000   -0.0000 C   0  0  0  0  0  0  0  0  0  0  0  0
    0.8660    1.0000   -0.0000 O   0  0  0  0  0  0  0  0  0  0  0  0
    0.0000   -0.5000   -0.0000 C   0  0  0  0  0  0  0  0  0  0  0  0
   -0.8660    0.0000   -0.0000 C   0  0  0  0  0  0  0  0  0  0  0  0
   -0.0000   -1.5000   -0.0000 C   0  0  0  0  0  0  0  0  0  0  0  0
   -0.8660    1.0000   -0.0000 O   0  0  0  0  0  0  0  0  0  0  0  0
   -1.7321   -0.5000   -0.0000 C   0  0  0  0  0  0  0  0  0  0  0  0
   -0.8660   -2.0000   -0.0000 C   0  0  0  0  0  0  0  0  0  0  0  0
   -1.7321   -1.5000   -0.0000 C   0  0  0  0  0  0  0  0  0  0  0  0
   -2.5981    0.0000   -0.0000 C   0  0  0  0  0  0  0  0  0  0  0  0
   -2.5981   -2.0000   -0.0000 F   0  0  0  0  0  0  0  0  0  0  0  0
  1  2  1  0  0  0  0
  2  3  2  0  0  0  0
  2  4  1  0  0  0  0
  3  5  1  0  0  0  0
  4  6  2  0  0  0  0
  5  7  1  0  0  0  0
  5  8  2  0  0  0  0
  7  9  2  0  0  0  0
  8 10  1  0  0  0  0
 11  9  1  1  0  0  0
 11 12  1  0  0  0  0
 11 13  1  0  0  0  0
 12 14  1  0  0  0  0
 12 15  1  0  0  0  0
 13 16  1  0  0  0  0
 14 17  2  0  0  0  0
 18 14  1  1  0  0  0
 18 19  1  0  0  0  0
 18 20  1  0  0  0  0
 18 21  1  0  0  0  0
 19 22  1  0  0  0  0
 20 23  1  0  0  0  0
 21 24  1  0  0  0  0
 25 22  1  0  0  0  0
 25 26  1  1  0  0  0
 26 27  1  0  0  0  0
 27 28  2  0  0  0  0
 27 29  1  0  0  0  0
 29 30  2  0  0  0  0
 29 31  1  0  0  0  0
 30 32  1  0  0  0  0
 30 33  1  0  0  0  0
 31 34  2  0  0  0  0
 33 35  2  0  0  0  0
 33 36  1  0  0  0  0
 35 37  1  0  0  0  0
  6  8  1  0  0  0  0
  9 10  1  0  0  0  0
 15 16  1  0  0  0  0
 23 25  1  0  0  0  0
 24 25  1  0  0  0  0
 34 35  1  0  0  0  0
M  END
>  <Molecule Name>
EN300-104082_EN300-3041131

$$$$
EN300-104082_EN300-1613979
Actelion Java MolfileCreator 1.0

 38 44  0  0  1  0  0  0  0  0999 V2000
    5.4973    7.3335   -0.0000 Cl  0  0  0  0  0  0  0  0  0  0  0  0
    6.0257    6.4845   -0.0000 C   0  0  0  0  0  0  0  0  0  0  0  0
    5.5547    5.6024   -0.0000 C   0  0  0  0  0  0  0  0  0  0  0  0
    7.0252    6.5176   -0.0000 C   0  0  0  0  0  0  0  0  0  0  0  0
    6.0831    4.7534   -0.0000 C   0  0  0  0  0  0  0  0  0  0  0  0
    7.5536    5.6686   -0.0000 C   0  0  0  0  0  0  0  0  0  0  0  0
    5.8057    3.7926   -0.0000 N   0  0  0  0  0  0  0  0  0  0  0  0
    7.0825    4.7865   -0.0000 C   0  0  0  0  0  0  0  0  0  0  0  0
    6.6338    3.2319   -0.0000 C   0  0  0  0  0  0  0  0  0  0  0  0
    7.4229    3.8462   -0.0000 N   0  0  0  0  0  0  0  0  0  0  0  0
    6.6669    2.2325   -0.0000 C   0  0  0  0  0  0  0  0  0  0  0  0
    5.8778    1.6182   -0.0000 N   0  0  0  0  0  0  0  0  0  0  0  0
    7.4949    1.6718   -0.0000 C   0  0  0  0  0  0  0  0  0  0  0  0
    4.9170    1.8956   -0.0000 C   0  0  0  0  0  0  0  0  0  0  0  0
    6.2181    0.6779   -0.0000 C   0  0  0  0  0  0  0  0  0  0  0  0
    7.2176    0.7110   -0.0000 C   0  0  0  0  0  0  0  0  0  0  0  0
    4.6768    2.8663   -0.0000 O   0  0  0  0  0  0  0  0  0  0  0  0
    4.1964    1.2022   -0.0000 C   0  0  0  0  0  0  0  0  0  0  0  0
    3.2763    1.5938   -0.0000 O   0  0  0  0  0  0  0  0  0  0  0  0
    4.1960    0.1633   -0.0000 C   0  0  0  0  0  0  0  0  0  0  0  0
    4.8380   -0.4826   -0.0000 C   0  0  0  0  0  0  0  0  0  0  0  0
    2.4771    0.9927   -0.0000 C   0  0  0  0  0  0  0  0  0  0  0  0
    3.5963   -0.2877   -0.0000 C   0  0  0  0  0  0  0  0  0  0  0  0
    4.0388   -1.0837   -0.0000 C   0  0  0  0  0  0  0  0  0  0  0  0
    2.5981   -0.0000   -0.0000 C   0  0  0  0  0  0  0  0  0  0  0  0
    1.7321   -0.5000   -0.0000 N   0  0  0  0  0  0  0  0  0  0  0  0
    0.8660   -0.0000   -0.0000 C   0  0  0  0  0  0  0  0  0  0  0  0
    0.8660    1.0000   -0.0000 O   0  0  0  0  0  0  0  0  0  0  0  0
    0.0000   -0.5000   -0.0000 C   0  0  0  0  0  0  0  0  0  0  0  0
   -0.8660    0.0000   -0.0000 C   0  0  0  0  0  0  0  0  0  0  0  0
   -0.0000   -1.5000   -0.0000 C   0  0  0  0  0  0  0  0  0  0  0  0
   -1.0739    0.9781   -0.0000 O   0  0  0  0  0  0  0  0  0  0  0  0
   -1.7321   -0.5000   -0.0000 C   0  0  0  0  0  0  0  0  0  0  0  0
   -0.8660   -2.0000   -0.0000 C   0  0  0  0  0  0  0  0  0  0  0  0
   -2.0685    1.0827   -0.0000 C   0  0  0  0  0  0  0  0  0  0  0  0
   -1.7321   -1.5000   -0.0000 C   0  0  0  0  0  0  0  0  0  0  0  0
   -2.4752    0.1691   -0.0000 C   0  0  0  0  0  0  0  0  0  0  0  0
   -0.8660   -3.0000   -0.0000 C   0  0  0  0  0  0  0  0  0  0  0  0
  1  2  1  0  0  0  0
  2  3  2  0  0  0  0
  2  4  1  0  0  0  0
  3  5  1  0  0  0  0
  4  6  2  0  0  0  0
  5  7  1  0  0  0  0
  5  8  2  0  0  0  0
  7  9  2  0  0  0  0
  8 10  1  0  0  0  0
 11  9  1  1  0  0  0
 11 12  1  0  0  0  0
 11 13  1  0  0  0  0
 12 14  1  0  0  0  0
 12 15  1  0  0  0  0
 13 16  1  0  0  0  0
 14 17  2  0  0  0  0
 18 14  1  1  0  0  0
 18 19  1  0  0  0  0
 18 20  1  0  0  0  0
 18 21  1  0  0  0  0
 19 22  1  0  0  0  0
 20 23  1  0  0  0  0
 21 24  1  0  0  0  0
 25 22  1  0  0  0  0
 25 26  1  1  0  0  0
 26 27  1  0  0  0  0
 27 28  2  0  0  0  0
 27 29  1  0  0  0  0
 29 30  2  0  0  0  0
 29 31  1  0  0  0  0
 30 32  1  0  0  0  0
 30 33  1  0  0  0  0
 31 34  2  0  0  0  0
 32 35  1  0  0  0  0
 33 36  2  0  0  0  0
 33 37  1  0  0  0  0
 34 38  1  0  0  0  0
  6  8  1  0  0  0  0
  9 10  1  0  0  0  0
 15 16  1  0  0  0  0
 23 25  1  0  0  0  0
 24 25  1  0  0  0  0
 34 36  1  0  0  0  0
 35 37  2  0  0  0  0
M  END
>  <Molecule Name>
EN300-104082_EN300-1613979

$$$$
EN300-172748_EN300-3573947
Actelion Java MolfileCreator 1.0

 36 41  0  0  1  0  0  0  0  0999 V2000
    4.1808    0.3364   -0.0000 S   0  0  0  0  0  0  0  0  0  0  0  0
    3.6808    1.2024   -0.0000 C   0  0  0  0  0  0  0  0  0  0  0  0
    3.5116   -0.4067   -0.0000 C   0  0  0  0  0  0  0  0  0  0  0  0
    2.7026    0.9945   -0.0000 C   0  0  0  0  0  0  0  0  0  0  0  0
    3.9898    2.1535   -0.0000 C   0  0  0  0  0  0  0  0  0  0  0  0
    2.5981   -0.0000   -0.0000 C   0  0  0  0  0  0  0  0  0  0  0  0
    2.0335    1.7377   -0.0000 C   0  0  0  0  0  0  0  0  0  0  0  0
    3.3206    2.8966   -0.0000 C   0  0  0  0  0  0  0  0  0  0  0  0
    1.7321   -0.5000   -0.0000 C   0  0  0  0  0  0  0  0  0  0  0  0
    2.3425    2.6887   -0.0000 C   0  0  0  0  0  0  0  0  0  0  0  0
    1.0824    2.0467   -0.0000 C   0  0  0  0  0  0  0  0  0  0  0  0
    1.2904    1.0685   -0.0000 C   0  0  0  0  0  0  0  0  0  0  0  0
    1.7321   -1.5000   -0.0000 O   0  0  0  0  0  0  0  0  0  0  0  0
    0.8660   -0.0000   -0.0000 N   0  0  0  0  0  0  0  0  0  0  0  0
    0.0000   -0.5000   -0.0000 C   0  0  0  0  0  0  0  0  0  0  0  0
   -0.7992    0.1011   -0.0000 C   0  0  0  0  0  0  0  0  0  0  0  0
   -0.2499   -1.5084   -0.0000 C   0  0  0  0  0  0  0  0  0  0  0  0
    0.2181   -2.2895   -0.0000 C   0  0  0  0  0  0  0  0  0  0  0  0
   -1.7193   -0.2904   -0.0000 O   0  0  0  0  0  0  0  0  0  0  0  0
   -0.9404   -1.8022   -0.0000 C   0  0  0  0  0  0  0  0  0  0  0  0
   -0.7020   -2.6811   -0.0000 C   0  0  0  0  0  0  0  0  0  0  0  0
   -1.8403   -1.2831   -0.0000 C   0  0  0  0  0  0  0  0  0  0  0  0
   -2.8011   -1.5605   -0.0000 C   0  0  0  0  0  0  0  0  0  0  0  0
   -3.5217   -0.8671   -0.0000 O   0  0  0  0  0  0  0  0  0  0  0  0
   -3.0413   -2.5312   -0.0000 N   0  0  0  0  0  0  0  0  0  0  0  0
   -4.0020   -2.8085   -0.0000 C   0  0  0  0  0  0  0  0  0  0  0  0
   -2.3207   -3.2246   -0.0000 C   0  0  0  0  0  0  0  0  0  0  0  0
   -4.2422   -3.7793   -0.0000 C   0  0  0  0  0  0  0  0  0  0  0  0
   -4.7226   -2.1152   -0.0000 C   0  0  0  0  0  0  0  0  0  0  0  0
   -2.5609   -4.1953   -0.0000 C   0  0  0  0  0  0  0  0  0  0  0  0
   -3.5217   -4.4726   -0.0000 O   0  0  0  0  0  0  0  0  0  0  0  0
   -5.2030   -4.0566   -0.0000 C   0  0  0  0  0  0  0  0  0  0  0  0
   -5.6834   -2.3925   -0.0000 C   0  0  0  0  0  0  0  0  0  0  0  0
   -5.9236   -3.3632   -0.0000 C   0  0  0  0  0  0  0  0  0  0  0  0
   -6.4040   -1.6991   -0.0000 C   0  0  0  0  0  0  0  0  0  0  0  0
   -7.1245   -1.0058   -0.0000 C   0  0  0  0  0  0  0  0  0  0  0  0
  1  2  1  0  0  0  0
  1  3  1  0  0  0  0
  2  4  2  0  0  0  0
  2  5  1  0  0  0  0
  3  6  2  0  0  0  0
  4  7  1  0  0  0  0
  5  8  1  0  0  0  0
  6  9  1  0  0  0  0
  7 10  1  0  0  0  0
  7 11  1  0  0  0  0
  7 12  1  0  0  0  0
  9 13  2  0  0  0  0
  9 14  1  0  0  0  0
 15 14  1  6  0  0  0
 15 16  1  0  0  0  0
 15 17  1  0  0  0  0
 15 18  1  0  0  0  0
 16 19  1  0  0  0  0
 17 20  1  0  0  0  0
 18 21  1  0  0  0  0
 22 19  1  0  0  0  0
 22 23  1  6  0  0  0
 23 24  2  0  0  0  0
 23 25  1  0  0  0  0
 25 26  1  0  0  0  0
 25 27  1  0  0  0  0
 26 28  2  0  0  0  0
 26 29  1  0  0  0  0
 27 30  1  0  0  0  0
 28 31  1  0  0  0  0
 28 32  1  0  0  0  0
 29 33  2  0  0  0  0
 32 34  2  0  0  0  0
 33 35  1  0  0  0  0
 35 36  3  0  0  0  0
  4  6  1  0  0  0  0
  8 10  1  0  0  0  0
 20 22  1  0  0  0  0
 21 22  1  0  0  0  0
 30 31  1  0  0  0  0
 33 34  1  0  0  0  0
M  END
>  <Molecule Name>
EN300-172748_EN300-3573947

$$$$
EN300-172748_EN300-139445
Actelion Java MolfileCreator 1.0

 39 44  0  0  1  0  0  0  0  0999 V2000
    4.5856    0.8849   -0.0000 O   0  0  0  0  0  0  0  0  0  0  0  0
    4.3776   -0.0933   -0.0000 C   0  0  0  0  0  0  0  0  0  0  0  0
    3.4641   -0.5000   -0.0000 N   0  0  0  0  0  0  0  0  0  0  0  0
    5.0468   -0.8364   -0.0000 C   0  0  0  0  0  0  0  0  0  0  0  0
    3.5686   -1.4945   -0.0000 C   0  0  0  0  0  0  0  0  0  0  0  0
    2.5981   -0.0000   -0.0000 C   0  0  0  0  0  0  0  0  0  0  0  0
    4.5468   -1.7024   -0.0000 C   0  0  0  0  0  0  0  0  0  0  0  0
    6.0468   -0.8364   -0.0000 C   0  0  0  0  0  0  0  0  0  0  0  0
    2.8255   -2.1637   -0.0000 O   0  0  0  0  0  0  0  0  0  0  0  0
    1.7321   -0.5000   -0.0000 C   0  0  0  0  0  0  0  0  0  0  0  0
    3.0981    0.8660   -0.0000 C   0  0  0  0  0  0  0  0  0  0  0  0
    2.0981    0.8660   -0.0000 C   0  0  0  0  0  0  0  0  0  0  0  0
    5.0468   -2.5685   -0.0000 C   0  0  0  0  0  0  0  0  0  0  0  0
    6.5468   -1.7024   -0.0000 C   0  0  0  0  0  0  0  0  0  0  0  0
    1.7321   -1.5000   -0.0000 O   0  0  0  0  0  0  0  0  0  0  0  0
    0.8660   -0.0000   -0.0000 N   0  0  0  0  0  0  0  0  0  0  0  0
    6.0468   -2.5685   -0.0000 C   0  0  0  0  0  0  0  0  0  0  0  0
    0.0000   -0.5000   -0.0000 C   0  0  0  0  0  0  0  0  0  0  0  0
   -0.7992    0.1011   -0.0000 C   0  0  0  0  0  0  0  0  0  0  0  0
   -0.2499   -1.5084   -0.0000 C   0  0  0  0  0  0  0  0  0  0  0  0
    0.2181   -2.2895   -0.0000 C   0  0  0  0  0  0  0  0  0  0  0  0
   -1.7193   -0.2904   -0.0000 O   0  0  0  0  0  0  0  0  0  0  0  0
   -0.9404   -1.8022   -0.0000 C   0  0  0  0  0  0  0  0  0  0  0  0
   -0.7020   -2.6811   -0.0000 C   0  0  0  0  0  0  0  0  0  0  0  0
   -1.8403   -1.2831   -0.0000 C   0  0  0  0  0  0  0  0  0  0  0  0
   -2.8011   -1.5605   -0.0000 C   0  0  0  0  0  0  0  0  0  0  0  0
   -3.5217   -0.8671   -0.0000 O   0  0  0  0  0  0  0  0  0  0  0  0
   -3.0413   -2.5312   -0.0000 N   0  0  0  0  0  0  0  0  0  0  0  0
   -4.0020   -2.8085   -0.0000 C   0  0  0  0  0  0  0  0  0  0  0  0
   -2.3207   -3.2246   -0.0000 C   0  0  0  0  0  0  0  0  0  0  0  0
   -4.2422   -3.7793   -0.0000 C   0  0  0  0  0  0  0  0  0  0  0  0
   -4.7226   -2.1152   -0.0000 C   0  0  0  0  0  0  0  0  0  0  0  0
   -2.5609   -4.1953   -0.0000 C   0  0  0  0  0  0  0  0  0  0  0  0
   -3.5217   -4.4726   -0.0000 O   0  0  0  0  0  0  0  0  0  0  0  0
   -5.2030   -4.0566   -0.0000 C   0  0  0  0  0  0  0  0  0  0  0  0
   -5.6834   -2.3925   -0.0000 C   0  0  0  0  0  0  0  0  0  0  0  0
   -5.9236   -3.3632   -0.0000 C   0  0  0  0  0  0  0  0  0  0  0  0
   -6.4040   -1.6991   -0.0000 C   0  0  0  0  0  0  0  0  0  0  0  0
   -7.1245   -1.0058   -0.0000 C   0  0  0  0  0  0  0  0  0  0  0  0
  1  2  2  0  0  0  0
  2  3  1  0  0  0  0
  2  4  1  0  0  0  0
  3  5  1  0  0  0  0
  3  6  1  0  0  0  0
  4  7  2  0  0  0  0
  4  8  1  0  0  0  0
  5  9  2  0  0  0  0
  6 10  1  0  0  0  0
  6 11  1  0  0  0  0
  6 12  1  0  0  0  0
  7 13  1  0  0  0  0
  8 14  2  0  0  0  0
 10 15  2  0  0  0  0
 10 16  1  0  0  0  0
 13 17  2  0  0  0  0
 18 16  1  6  0  0  0
 18 19  1  0  0  0  0
 18 20  1  0  0  0  0
 18 21  1  0  0  0  0
 19 22  1  0  0  0  0
 20 23  1  0  0  0  0
 21 24  1  0  0  0  0
 25 22  1  0  0  0  0
 25 26  1  6  0  0  0
 26 27  2  0  0  0  0
 26 28  1  0  0  0  0
 28 29  1  0  0  0  0
 28 30  1  0  0  0  0
 29 31  2  0  0  0  0
 29 32  1  0  0  0  0
 30 33  1  0  0  0  0
 31 34  1  0  0  0  0
 31 35  1  0  0  0  0
 32 36  2  0  0  0  0
 35 37  2  0  0  0  0
 36 38  1  0  0  0  0
 38 39  3  0  0  0  0
  5  7  1  0  0  0  0
 14 17  1  0  0  0  0
 23 25  1  0  0  0  0
 24 25  1  0  0  0  0
 33 34  1  0  0  0  0
 36 37  1  0  0  0  0
M  END
>  <Molecule Name>
EN300-172748_EN300-139445

$$$$
EN300-172748_EN300-223399
Actelion Java MolfileCreator 1.0

 35 40  0  0  1  0  0  0  0  0999 V2000
    5.1665   -2.4487   -0.0000 O   0  0  0  0  0  0  0  0  0  0  0  0
    4.6665   -1.5827   -0.0000 C   0  0  0  0  0  0  0  0  0  0  0  0
    5.0733   -0.6691   -0.0000 N   0  0  0  0  0  0  0  0  0  0  0  0
    3.6720   -1.4781   -0.0000 C   0  0  0  0  0  0  0  0  0  0  0  0
    4.3301    0.0000   -0.0000 C   0  0  0  0  0  0  0  0  0  0  0  0
    3.4641   -0.5000   -0.0000 C   0  0  0  0  0  0  0  0  0  0  0  0
    4.3301    1.0000   -0.0000 C   0  0  0  0  0  0  0  0  0  0  0  0
    2.5981   -0.0000   -0.0000 C   0  0  0  0  0  0  0  0  0  0  0  0
    3.4641    1.5000   -0.0000 C   0  0  0  0  0  0  0  0  0  0  0  0
    1.7321   -0.5000   -0.0000 C   0  0  0  0  0  0  0  0  0  0  0  0
    2.5981    1.0000   -0.0000 C   0  0  0  0  0  0  0  0  0  0  0  0
    1.7321   -1.5000   -0.0000 O   0  0  0  0  0  0  0  0  0  0  0  0
    0.8660   -0.0000   -0.0000 N   0  0  0  0  0  0  0  0  0  0  0  0
    0.0000   -0.5000   -0.0000 C   0  0  0  0  0  0  0  0  0  0  0  0
   -0.7992    0.1011   -0.0000 C   0  0  0  0  0  0  0  0  0  0  0  0
   -0.2499   -1.5084   -0.0000 C   0  0  0  0  0  0  0  0  0  0  0  0
    0.2181   -2.2895   -0.0000 C   0  0  0  0  0  0  0  0  0  0  0  0
   -1.7193   -0.2904   -0.0000 O   0  0  0  0  0  0  0  0  0  0  0  0
   -0.9404   -1.8022   -0.0000 C   0  0  0  0  0  0  0  0  0  0  0  0
   -0.7020   -2.6811   -0.0000 C   0  0  0  0  0  0  0  0  0  0  0  0
   -1.8403   -1.2831   -0.0000 C   0  0  0  0  0  0  0  0  0  0  0  0
   -2.8011   -1.5605   -0.0000 C   0  0  0  0  0  0  0  0  0  0  0  0
   -3.5217   -0.8671   -0.0000 O   0  0  0  0  0  0  0  0  0  0  0  0
   -3.0413   -2.5312   -0.0000 N   0  0  0  0  0  0  0  0  0  0  0  0
   -4.0020   -2.8085   -0.0000 C   0  0  0  0  0  0  0  0  0  0  0  0
   -2.3207   -3.2246   -0.0000 C   0  0  0  0  0  0  0  0  0  0  0  0
   -4.2422   -3.7793   -0.0000 C   0  0  0  0  0  0  0  0  0  0  0  0
   -4.7226   -2.1152   -0.0000 C   0  0  0  0  0  0  0  0  0  0  0  0
   -2.5609   -4.1953   -0.0000 C   0  0  0  0  0  0  0  0  0  0  0  0
   -3.5217   -4.4726   -0.0000 O   0  0  0  0  0  0  0  0  0  0  0  0
   -5.2030   -4.0566   -0.0000 C   0  0  0  0  0  0  0  0  0  0  0  0
   -5.6834   -2.3925   -0.0000 C   0  0  0  0  0  0  0  0  0  0  0  0
   -5.9236   -3.3632   -0.0000 C   0  0  0  0  0  0  0  0  0  0  0  0
   -6.4040   -1.6991   -0.0000 C   0  0  0  0  0  0  0  0  0  0  0  0
   -7.1245   -1.0058   -0.0000 C   0  0  0  0  0  0  0  0  0  0  0  0
  1  2  2  0  0  0  0
  2  3  1  0  0  0  0
  2  4  1  0  0  0  0
  3  5  1  0  0  0  0
  4  6  1  0  0  0  0
  5  7  1  0  0  0  0
  6  8  1  0  0  0  0
  7  9  2  0  0  0  0
  8 10  1  0  0  0  0
  8 11  2  0  0  0  0
 10 12  2  0  0  0  0
 10 13  1  0  0  0  0
 14 13  1  6  0  0  0
 14 15  1  0  0  0  0
 14 16  1  0  0  0  0
 14 17  1  0  0  0  0
 15 18  1  0  0  0  0
 16 19  1  0  0  0  0
 17 20  1  0  0  0  0
 21 18  1  0  0  0  0
 21 22  1  6  0  0  0
 22 23  2  0  0  0  0
 22 24  1  0  0  0  0
 24 25  1  0  0  0  0
 24 26  1  0  0  0  0
 25 27  2  0  0  0  0
 25 28  1  0  0  0  0
 26 29  1  0  0  0  0
 27 30  1  0  0  0  0
 27 31  1  0  0  0  0
 28 32  2  0  0  0  0
 31 33  2  0  0  0  0
 32 34  1  0  0  0  0
 34 35  3  0  0  0  0
  5  6  2  0  0  0  0
  9 11  1  0  0  0  0
 19 21  1  0  0  0  0
 20 21  1  0  0  0  0
 29 30  1  0  0  0  0
 32 33  1  0  0  0  0
M  END
>  <Molecule Name>
EN300-172748_EN300-223399

$$$$
EN300-172748_EN300-736093
Actelion Java MolfileCreator 1.0

 35 39  0  0  1  0  0  0  0  0999 V2000
    4.3301    1.0000   -0.0000 S   0  0  0  0  0  0  0  0  0  0  0  0
    5.3301    1.0000   -0.0000 O   0  0  0  0  0  0  0  0  0  0  0  0
    4.8301    1.8660   -0.0000 O   0  0  0  0  0  0  0  0  0  0  0  0
    3.4641    1.5000   -0.0000 N   0  0  0  0  0  0  0  0  0  0  0  0
    4.3301    0.0000   -0.0000 N   0  0  0  0  0  0  0  0  0  0  0  0
    2.5981    1.0000   -0.0000 C   0  0  0  0  0  0  0  0  0  0  0  0
    3.4641   -0.5000   -0.0000 C   0  0  0  0  0  0  0  0  0  0  0  0
    5.1962   -0.5000   -0.0000 C   0  0  0  0  0  0  0  0  0  0  0  0
    2.5981   -0.0000   -0.0000 C   0  0  0  0  0  0  0  0  0  0  0  0
    1.7321    1.5000   -0.0000 C   0  0  0  0  0  0  0  0  0  0  0  0
    1.7321   -0.5000   -0.0000 C   0  0  0  0  0  0  0  0  0  0  0  0
    1.7321   -1.5000   -0.0000 O   0  0  0  0  0  0  0  0  0  0  0  0
    0.8660   -0.0000   -0.0000 N   0  0  0  0  0  0  0  0  0  0  0  0
    0.0000   -0.5000   -0.0000 C   0  0  0  0  0  0  0  0  0  0  0  0
   -0.7992    0.1011   -0.0000 C   0  0  0  0  0  0  0  0  0  0  0  0
   -0.2499   -1.5084   -0.0000 C   0  0  0  0  0  0  0  0  0  0  0  0
    0.2181   -2.2895   -0.0000 C   0  0  0  0  0  0  0  0  0  0  0  0
   -1.7193   -0.2904   -0.0000 O   0  0  0  0  0  0  0  0  0  0  0  0
   -0.9404   -1.8022   -0.0000 C   0  0  0  0  0  0  0  0  0  0  0  0
   -0.7020   -2.6811   -0.0000 C   0  0  0  0  0  0  0  0  0  0  0  0
   -1.8403   -1.2831   -0.0000 C   0  0  0  0  0  0  0  0  0  0  0  0
   -2.8011   -1.5605   -0.0000 C   0  0  0  0  0  0  0  0  0  0  0  0
   -3.5217   -0.8671   -0.0000 O   0  0  0  0  0  0  0  0  0  0  0  0
   -3.0413   -2.5312   -0.0000 N   0  0  0  0  0  0  0  0  0  0  0  0
   -4.0020   -2.8085   -0.0000 C   0  0  0  0  0  0  0  0  0  0  0  0
   -2.3207   -3.2246   -0.0000 C   0  0  0  0  0  0  0  0  0  0  0  0
   -4.2422   -3.7793   -0.0000 C   0  0  0  0  0  0  0  0  0  0  0  0
   -4.7226   -2.1152   -0.0000 C   0  0  0  0  0  0  0  0  0  0  0  0
   -2.5609   -4.1953   -0.0000 C   0  0  0  0  0  0  0  0  0  0  0  0
   -3.5217   -4.4726   -0.0000 O   0  0  0  0  0  0  0  0  0  0  0  0
   -5.2030   -4.0566   -0.0000 C   0  0  0  0  0  0  0  0  0  0  0  0
   -5.6834   -2.3925   -0.0000 C   0  0  0  0  0  0  0  0  0  0  0  0
   -5.9236   -3.3632   -0.0000 C   0  0  0  0  0  0  0  0  0  0  0  0
   -6.4040   -1.6991   -0.0000 C   0  0  0  0  0  0  0  0  0  0  0  0
   -7.1245   -1.0058   -0.0000 C   0  0  0  0  0  0  0  0  0  0  0  0
  1  2  2  0  0  0  0
  1  3  2  0  0  0  0
  1  4  1  0  0  0  0
  1  5  1  0  0  0  0
  4  6  2  0  0  0  0
  5  7  1  0  0  0  0
  5  8  1  0  0  0  0
  6  9  1  0  0  0  0
  6 10  1  0  0  0  0
  9 11  1  0  0  0  0
 11 12  2  0  0  0  0
 11 13  1  0  0  0  0
 14 13  1  6  0  0  0
 14 15  1  0  0  0  0
 14 16  1  0  0  0  0
 14 17  1  0  0  0  0
 15 18  1  0  0  0  0
 16 19  1  0  0  0  0
 17 20  1  0  0  0  0
 21 18  1  0  0  0  0
 21 22  1  6  0  0  0
 22 23  2  0  0  0  0
 22 24  1  0  0  0  0
 24 25  1  0  0  0  0
 24 26  1  0  0  0  0
 25 27  2  0  0  0  0
 25 28  1  0  0  0  0
 26 29  1  0  0  0  0
 27 30  1  0  0  0  0
 27 31  1  0  0  0  0
 28 32  2  0  0  0  0
 31 33  2  0  0  0  0
 32 34  1  0  0  0  0
 34 35  3  0  0  0  0
  7  9  2  0  0  0  0
 19 21  1  0  0  0  0
 20 21  1  0  0  0  0
 29 30  1  0  0  0  0
 32 33  1  0  0  0  0
M  END
>  <Molecule Name>
EN300-172748_EN300-736093

$$$$
EN300-172748_EN300-199125
Actelion Java MolfileCreator 1.0

 37 42  0  0  1  0  0  0  0  0999 V2000
    5.8778    1.6182   -0.0000 O   0  0  0  0  0  0  0  0  0  0  0  0
    4.9170    1.8956   -0.0000 C   0  0  0  0  0  0  0  0  0  0  0  0
    4.6768    2.8663   -0.0000 N   0  0  0  0  0  0  0  0  0  0  0  0
    4.1964    1.2022   -0.0000 C   0  0  0  0  0  0  0  0  0  0  0  0
    5.3974    3.5597   -0.0000 C   0  0  0  0  0  0  0  0  0  0  0  0
    3.7160    3.1437   -0.0000 C   0  0  0  0  0  0  0  0  0  0  0  0
    3.2763    1.5938   -0.0000 O   0  0  0  0  0  0  0  0  0  0  0  0
    4.1960    0.1633   -0.0000 C   0  0  0  0  0  0  0  0  0  0  0  0
    4.8380   -0.4826   -0.0000 C   0  0  0  0  0  0  0  0  0  0  0  0
    5.1572    4.5304   -0.0000 C   0  0  0  0  0  0  0  0  0  0  0  0
    6.3581    3.2823   -0.0000 C   0  0  0  0  0  0  0  0  0  0  0  0
    3.4758    4.1144   -0.0000 C   0  0  0  0  0  0  0  0  0  0  0  0
    2.4771    0.9927   -0.0000 C   0  0  0  0  0  0  0  0  0  0  0  0
    3.5963   -0.2877   -0.0000 C   0  0  0  0  0  0  0  0  0  0  0  0
    4.0388   -1.0837   -0.0000 C   0  0  0  0  0  0  0  0  0  0  0  0
    4.1964    4.8078   -0.0000 O   0  0  0  0  0  0  0  0  0  0  0  0
    5.8778    5.2238   -0.0000 C   0  0  0  0  0  0  0  0  0  0  0  0
    7.0787    3.9757   -0.0000 C   0  0  0  0  0  0  0  0  0  0  0  0
    2.5981   -0.0000   -0.0000 C   0  0  0  0  0  0  0  0  0  0  0  0
    6.8385    4.9464   -0.0000 C   0  0  0  0  0  0  0  0  0  0  0  0
    8.0395    3.6984   -0.0000 C   0  0  0  0  0  0  0  0  0  0  0  0
    1.7321   -0.5000   -0.0000 N   0  0  0  0  0  0  0  0  0  0  0  0
    9.0003    3.4210   -0.0000 C   0  0  0  0  0  0  0  0  0  0  0  0
    0.8660   -0.0000   -0.0000 C   0  0  0  0  0  0  0  0  0  0  0  0
    0.8660    1.0000   -0.0000 O   0  0  0  0  0  0  0  0  0  0  0  0
    0.0000   -0.5000   -0.0000 C   0  0  0  0  0  0  0  0  0  0  0  0
   -0.9135   -0.0933   -0.0000 C   0  0  0  0  0  0  0  0  0  0  0  0
   -0.1045   -1.4945   -0.0000 C   0  0  0  0  0  0  0  0  0  0  0  0
   -1.5827   -0.8364   -0.0000 C   0  0  0  0  0  0  0  0  0  0  0  0
   -1.0827   -1.7024   -0.0000 C   0  0  0  0  0  0  0  0  0  0  0  0
   -2.5772   -0.7319   -0.0000 O   0  0  0  0  0  0  0  0  0  0  0  0
   -1.9410    0.0972   -0.0000 C   0  0  0  0  0  0  0  0  0  0  0  0
   -1.3117    0.8743   -0.0000 C   0  0  0  0  0  0  0  0  0  0  0  0
   -2.9287    0.2536   -0.0000 C   0  0  0  0  0  0  0  0  0  0  0  0
   -1.6701    1.8079   -0.0000 C   0  0  0  0  0  0  0  0  0  0  0  0
   -3.2871    1.1872   -0.0000 C   0  0  0  0  0  0  0  0  0  0  0  0
   -2.6578    1.9643   -0.0000 C   0  0  0  0  0  0  0  0  0  0  0  0
  1  2  2  0  0  0  0
  2  3  1  0  0  0  0
  4  2  1  1  0  0  0
  3  5  1  0  0  0  0
  3  6  1  0  0  0  0
  4  7  1  0  0  0  0
  4  8  1  0  0  0  0
  4  9  1  0  0  0  0
  5 10  2  0  0  0  0
  5 11  1  0  0  0  0
  6 12  1  0  0  0  0
  7 13  1  0  0  0  0
  8 14  1  0  0  0  0
  9 15  1  0  0  0  0
 10 16  1  0  0  0  0
 10 17  1  0  0  0  0
 11 18  2  0  0  0  0
 19 13  1  0  0  0  0
 17 20  2  0  0  0  0
 18 21  1  0  0  0  0
 19 22  1  1  0  0  0
 21 23  3  0  0  0  0
 22 24  1  0  0  0  0
 24 25  2  0  0  0  0
 26 24  1  1  0  0  0
 26 27  1  0  0  0  0
 26 28  1  0  0  0  0
 29 27  1  0  0  0  0
 28 30  1  0  0  0  0
 29 31  1  6  0  0  0
 29 32  1  0  0  0  0
 32 33  2  0  0  0  0
 32 34  1  0  0  0  0
 33 35  1  0  0  0  0
 34 36  2  0  0  0  0
 35 37  2  0  0  0  0
 12 16  1  0  0  0  0
 14 19  1  0  0  0  0
 15 19  1  0  0  0  0
 18 20  1  0  0  0  0
 29 30  1  0  0  0  0
 36 37  1  0  0  0  0
M  END
>  <Molecule Name>
EN300-172748_EN300-199125

$$$$
EN300-172748_EN300-833130
Actelion Java MolfileCreator 1.0

 33 37  0  0  1  0  0  0  0  0999 V2000
    2.5981    1.0000   -0.0000 O   0  0  0  0  0  0  0  0  0  0  0  0
    2.5981   -0.0000   -0.0000 C   0  0  0  0  0  0  0  0  0  0  0  0
    3.4641   -0.5000   -0.0000 N   0  0  0  0  0  0  0  0  0  0  0  0
    1.7321   -0.5000   -0.0000 C   0  0  0  0  0  0  0  0  0  0  0  0
    4.3301   -0.0000   -0.0000 C   0  0  0  0  0  0  0  0  0  0  0  0
    0.8660   -0.0000   -0.0000 C   0  0  0  0  0  0  0  0  0  0  0  0
    5.1293   -0.6011   -0.0000 C   0  0  0  0  0  0  0  0  0  0  0  0
    4.5801    1.0084   -0.0000 C   0  0  0  0  0  0  0  0  0  0  0  0
    4.1120    1.7895   -0.0000 C   0  0  0  0  0  0  0  0  0  0  0  0
    0.0000   -0.5000   -0.0000 C   0  0  0  0  0  0  0  0  0  0  0  0
    6.0495   -0.2096   -0.0000 O   0  0  0  0  0  0  0  0  0  0  0  0
    5.2705    1.3022   -0.0000 C   0  0  0  0  0  0  0  0  0  0  0  0
    5.0322    2.1811   -0.0000 C   0  0  0  0  0  0  0  0  0  0  0  0
   -0.9135   -0.0933   -0.0000 N   0  0  0  0  0  0  0  0  0  0  0  0
   -0.1045   -1.4945   -0.0000 C   0  0  0  0  0  0  0  0  0  0  0  0
    6.1704    0.7831   -0.0000 C   0  0  0  0  0  0  0  0  0  0  0  0
   -1.5827   -0.8364   -0.0000 N   0  0  0  0  0  0  0  0  0  0  0  0
   -1.0827   -1.7024   -0.0000 N   0  0  0  0  0  0  0  0  0  0  0  0
    7.1312    1.0605   -0.0000 C   0  0  0  0  0  0  0  0  0  0  0  0
   -1.4894   -2.6160   -0.0000 C   0  0  0  0  0  0  0  0  0  0  0  0
    7.8518    0.3671   -0.0000 O   0  0  0  0  0  0  0  0  0  0  0  0
    7.3714    2.0312   -0.0000 N   0  0  0  0  0  0  0  0  0  0  0  0
    8.3322    2.3085   -0.0000 C   0  0  0  0  0  0  0  0  0  0  0  0
    6.6508    2.7246   -0.0000 C   0  0  0  0  0  0  0  0  0  0  0  0
    8.5724    3.2793   -0.0000 C   0  0  0  0  0  0  0  0  0  0  0  0
    9.0527    1.6152   -0.0000 C   0  0  0  0  0  0  0  0  0  0  0  0
    6.8910    3.6953   -0.0000 C   0  0  0  0  0  0  0  0  0  0  0  0
    7.8518    3.9726   -0.0000 O   0  0  0  0  0  0  0  0  0  0  0  0
    9.5331    3.5566   -0.0000 C   0  0  0  0  0  0  0  0  0  0  0  0
   10.0135    1.8925   -0.0000 C   0  0  0  0  0  0  0  0  0  0  0  0
   10.2537    2.8632   -0.0000 C   0  0  0  0  0  0  0  0  0  0  0  0
   10.7341    1.1991   -0.0000 C   0  0  0  0  0  0  0  0  0  0  0  0
   11.4547    0.5058   -0.0000 C   0  0  0  0  0  0  0  0  0  0  0  0
  1  2  2  0  0  0  0
  2  3  1  0  0  0  0
  2  4  1  0  0  0  0
  5  3  1  6  0  0  0
  4  6  2  0  0  0  0
  5  7  1  0  0  0  0
  5  8  1  0  0  0  0
  5  9  1  0  0  0  0
  6 10  1  0  0  0  0
  7 11  1  0  0  0  0
  8 12  1  0  0  0  0
  9 13  1  0  0  0  0
 10 14  1  0  0  0  0
 10 15  2  0  0  0  0
 16 11  1  0  0  0  0
 14 17  2  0  0  0  0
 15 18  1  0  0  0  0
 16 19  1  6  0  0  0
 18 20  1  0  0  0  0
 19 21  2  0  0  0  0
 19 22  1  0  0  0  0
 22 23  1  0  0  0  0
 22 24  1  0  0  0  0
 23 25  2  0  0  0  0
 23 26  1  0  0  0  0
 24 27  1  0  0  0  0
 25 28  1  0  0  0  0
 25 29  1  0  0  0  0
 26 30  2  0  0  0  0
 29 31  2  0  0  0  0
 30 32  1  0  0  0  0
 32 33  3  0  0  0  0
 12 16  1  0  0  0  0
 13 16  1  0  0  0  0
 17 18  1  0  0  0  0
 27 28  1  0  0  0  0
 30 31  1  0  0  0  0
M  END
>  <Molecule Name>
EN300-172748_EN300-833130

$$$$
EN300-172748_EN300-5211108
Actelion Java MolfileCreator 1.0

 37 42  0  0  1  0  0  0  0  0999 V2000
    1.7321   -1.5000   -0.0000 O   0  0  0  0  0  0  0  0  0  0  0  0
    1.7321   -0.5000   -0.0000 C   0  0  0  0  0  0  0  0  0  0  0  0
    0.8660   -0.0000   -0.0000 N   0  0  0  0  0  0  0  0  0  0  0  0
    2.5981   -0.0000   -0.0000 C   0  0  0  0  0  0  0  0  0  0  0  0
    0.0000   -0.5000   -0.0000 C   0  0  0  0  0  0  0  0  0  0  0  0
    3.5116   -0.4067   -0.0000 N   0  0  0  0  0  0  0  0  0  0  0  0
    2.7026    0.9945   -0.0000 C   0  0  0  0  0  0  0  0  0  0  0  0
   -0.7992    0.1011   -0.0000 C   0  0  0  0  0  0  0  0  0  0  0  0
   -0.2499   -1.5084   -0.0000 C   0  0  0  0  0  0  0  0  0  0  0  0
    0.2181   -2.2895   -0.0000 C   0  0  0  0  0  0  0  0  0  0  0  0
    4.1808    0.3364   -0.0000 C   0  0  0  0  0  0  0  0  0  0  0  0
    3.6808    1.2024   -0.0000 O   0  0  0  0  0  0  0  0  0  0  0  0
    1.9595    1.6637   -0.0000 C   0  0  0  0  0  0  0  0  0  0  0  0
   -1.7193   -0.2904   -0.0000 O   0  0  0  0  0  0  0  0  0  0  0  0
   -0.9404   -1.8022   -0.0000 C   0  0  0  0  0  0  0  0  0  0  0  0
   -0.7020   -2.6811   -0.0000 C   0  0  0  0  0  0  0  0  0  0  0  0
    5.1753    0.2319   -0.0000 C   0  0  0  0  0  0  0  0  0  0  0  0
   -1.8403   -1.2831   -0.0000 C   0  0  0  0  0  0  0  0  0  0  0  0
    5.5820   -0.6817   -0.0000 C   0  0  0  0  0  0  0  0  0  0  0  0
    5.7631    1.0409   -0.0000 C   0  0  0  0  0  0  0  0  0  0  0  0
   -2.8011   -1.5605   -0.0000 C   0  0  0  0  0  0  0  0  0  0  0  0
    6.5765   -0.7862   -0.0000 C   0  0  0  0  0  0  0  0  0  0  0  0
    6.7576    0.9364   -0.0000 C   0  0  0  0  0  0  0  0  0  0  0  0
   -3.5217   -0.8671   -0.0000 O   0  0  0  0  0  0  0  0  0  0  0  0
   -3.0413   -2.5312   -0.0000 N   0  0  0  0  0  0  0  0  0  0  0  0
    7.1643    0.0228   -0.0000 O   0  0  0  0  0  0  0  0  0  0  0  0
   -4.0020   -2.8085   -0.0000 C   0  0  0  0  0  0  0  0  0  0  0  0
   -2.3207   -3.2246   -0.0000 C   0  0  0  0  0  0  0  0  0  0  0  0
   -4.2422   -3.7793   -0.0000 C   0  0  0  0  0  0  0  0  0  0  0  0
   -4.7226   -2.1152   -0.0000 C   0  0  0  0  0  0  0  0  0  0  0  0
   -2.5609   -4.1953   -0.0000 C   0  0  0  0  0  0  0  0  0  0  0  0
   -3.5217   -4.4726   -0.0000 O   0  0  0  0  0  0  0  0  0  0  0  0
   -5.2030   -4.0566   -0.0000 C   0  0  0  0  0  0  0  0  0  0  0  0
   -5.6834   -2.3925   -0.0000 C   0  0  0  0  0  0  0  0  0  0  0  0
   -5.9236   -3.3632   -0.0000 C   0  0  0  0  0  0  0  0  0  0  0  0
   -6.4040   -1.6991   -0.0000 C   0  0  0  0  0  0  0  0  0  0  0  0
   -7.1245   -1.0058   -0.0000 C   0  0  0  0  0  0  0  0  0  0  0  0
  1  2  2  0  0  0  0
  2  3  1  0  0  0  0
  2  4  1  0  0  0  0
  5  3  1  6  0  0  0
  4  6  1  0  0  0  0
  4  7  2  0  0  0  0
  5  8  1  0  0  0  0
  5  9  1  0  0  0  0
  5 10  1  0  0  0  0
  6 11  2  0  0  0  0
  7 12  1  0  0  0  0
  7 13  1  0  0  0  0
  8 14  1  0  0  0  0
  9 15  1  0  0  0  0
 10 16  1  0  0  0  0
 11 17  1  0  0  0  0
 18 14  1  0  0  0  0
 17 19  1  0  0  0  0
 17 20  1  0  0  0  0
 18 21  1  6  0  0  0
 19 22  1  0  0  0  0
 20 23  1  0  0  0  0
 21 24  2  0  0  0  0
 21 25  1  0  0  0  0
 22 26  1  0  0  0  0
 25 27  1  0  0  0  0
 25 28  1  0  0  0  0
 27 29  2  0  0  0  0
 27 30  1  0  0  0  0
 28 31  1  0  0  0  0
 29 32  1  0  0  0  0
 29 33  1  0  0  0  0
 30 34  2  0  0  0  0
 33 35  2  0  0  0  0
 34 36  1  0  0  0  0
 36 37  3  0  0  0  0
 11 12  1  0  0  0  0
 15 18  1  0  0  0  0
 16 18  1  0  0  0  0
 23 26  1  0  0  0  0
 31 32  1  0  0  0  0
 34 35  1  0  0  0  0
M  END
>  <Molecule Name>
EN300-172748_EN300-5211108

$$$$
EN300-172748_EN300-28339157
Actelion Java MolfileCreator 1.0

 40 45  0  0  1  0  0  0  0  0999 V2000
    5.1962    1.5000   -0.0000 Br  0  0  0  0  0  0  0  0  0  0  0  0
    4.3301    1.0000   -0.0000 C   0  0  0  0  0  0  0  0  0  0  0  0
    3.4641    1.5000   -0.0000 C   0  0  0  0  0  0  0  0  0  0  0  0
    4.3301    0.0000   -0.0000 C   0  0  0  0  0  0  0  0  0  0  0  0
    3.4641    2.5000   -0.0000 N   0  0  0  0  0  0  0  0  0  0  0  0
    2.5981    1.0000   -0.0000 C   0  0  0  0  0  0  0  0  0  0  0  0
    3.4641   -0.5000   -0.0000 C   0  0  0  0  0  0  0  0  0  0  0  0
    4.3301    3.0000   -0.0000 C   0  0  0  0  0  0  0  0  0  0  0  0
    2.5981    3.0000   -0.0000 C   0  0  0  0  0  0  0  0  0  0  0  0
    2.5981   -0.0000   -0.0000 C   0  0  0  0  0  0  0  0  0  0  0  0
    5.1962    2.5000   -0.0000 O   0  0  0  0  0  0  0  0  0  0  0  0
    4.3301    4.0000   -0.0000 N   0  0  0  0  0  0  0  0  0  0  0  0
    2.5981    4.0000   -0.0000 C   0  0  0  0  0  0  0  0  0  0  0  0
    1.7321   -0.5000   -0.0000 C   0  0  0  0  0  0  0  0  0  0  0  0
    3.4641    4.5000   -0.0000 C   0  0  0  0  0  0  0  0  0  0  0  0
    1.7321   -1.5000   -0.0000 O   0  0  0  0  0  0  0  0  0  0  0  0
    0.8660   -0.0000   -0.0000 N   0  0  0  0  0  0  0  0  0  0  0  0
    3.4641    5.5000   -0.0000 O   0  0  0  0  0  0  0  0  0  0  0  0
    0.0000   -0.5000   -0.0000 C   0  0  0  0  0  0  0  0  0  0  0  0
   -0.7992    0.1011   -0.0000 C   0  0  0  0  0  0  0  0  0  0  0  0
   -0.2499   -1.5084   -0.0000 C   0  0  0  0  0  0  0  0  0  0  0  0
    0.2181   -2.2895   -0.0000 C   0  0  0  0  0  0  0  0  0  0  0  0
   -1.7193   -0.2904   -0.0000 O   0  0  0  0  0  0  0  0  0  0  0  0
   -0.9404   -1.8022   -0.0000 C   0  0  0  0  0  0  0  0  0  0  0  0
   -0.7020   -2.6811   -0.0000 C   0  0  0  0  0  0  0  0  0  0  0  0
   -1.8403   -1.2831   -0.0000 C   0  0  0  0  0  0  0  0  0  0  0  0
   -2.8011   -1.5605   -0.0000 C   0  0  0  0  0  0  0  0  0  0  0  0
   -3.5217   -0.8671   -0.0000 O   0  0  0  0  0  0  0  0  0  0  0  0
   -3.0413   -2.5312   -0.0000 N   0  0  0  0  0  0  0  0  0  0  0  0
   -4.0020   -2.8085   -0.0000 C   0  0  0  0  0  0  0  0  0  0  0  0
   -2.3207   -3.2246   -0.0000 C   0  0  0  0  0  0  0  0  0  0  0  0
   -4.2422   -3.7793   -0.0000 C   0  0  0  0  0  0  0  0  0  0  0  0
   -4.7226   -2.1152   -0.0000 C   0  0  0  0  0  0  0  0  0  0  0  0
   -2.5609   -4.1953   -0.0000 C   0  0  0  0  0  0  0  0  0  0  0  0
   -3.5217   -4.4726   -0.0000 O   0  0  0  0  0  0  0  0  0  0  0  0
   -5.2030   -4.0566   -0.0000 C   0  0  0  0  0  0  0  0  0  0  0  0
   -5.6834   -2.3925   -0.0000 C   0  0  0  0  0  0  0  0  0  0  0  0
   -5.9236   -3.3632   -0.0000 C   0  0  0  0  0  0  0  0  0  0  0  0
   -6.4040   -1.6991   -0.0000 C   0  0  0  0  0  0  0  0  0  0  0  0
   -7.1245   -1.0058   -0.0000 C   0  0  0  0  0  0  0  0  0  0  0  0
  1  2  1  0  0  0  0
  2  3  2  0  0  0  0
  2  4  1  0  0  0  0
  3  5  1  0  0  0  0
  3  6  1  0  0  0  0
  4  7  2  0  0  0  0
  5  8  1  0  0  0  0
  5  9  1  0  0  0  0
  6 10  2  0  0  0  0
  8 11  2  0  0  0  0
  8 12  1  0  0  0  0
  9 13  1  0  0  0  0
 10 14  1  0  0  0  0
 12 15  1  0  0  0  0
 14 16  2  0  0  0  0
 14 17  1  0  0  0  0
 15 18  2  0  0  0  0
 19 17  1  6  0  0  0
 19 20  1  0  0  0  0
 19 21  1  0  0  0  0
 19 22  1  0  0  0  0
 20 23  1  0  0  0  0
 21 24  1  0  0  0  0
 22 25  1  0  0  0  0
 26 23  1  0  0  0  0
 26 27  1  6  0  0  0
 27 28  2  0  0  0  0
 27 29  1  0  0  0  0
 29 30  1  0  0  0  0
 29 31  1  0  0  0  0
 30 32  2  0  0  0  0
 30 33  1  0  0  0  0
 31 34  1  0  0  0  0
 32 35  1  0  0  0  0
 32 36  1  0  0  0  0
 33 37  2  0  0  0  0
 36 38  2  0  0  0  0
 37 39  1  0  0  0  0
 39 40  3  0  0  0  0
  7 10  1  0  0  0  0
 13 15  1  0  0  0  0
 24 26  1  0  0  0  0
 25 26  1  0  0  0  0
 34 35  1  0  0  0  0
 37 38  1  0  0  0  0
M  END
>  <Molecule Name>
EN300-172748_EN300-28339157

$$$$
EN300-172748_EN300-49453
Actelion Java MolfileCreator 1.0

 36 40  0  0  1  0  0  0  0  0999 V2000
    5.6962    0.3660   -0.0000 F   0  0  0  0  0  0  0  0  0  0  0  0
    5.1962   -0.5000   -0.0000 C   0  0  0  0  0  0  0  0  0  0  0  0
    6.0622   -1.0000   -0.0000 F   0  0  0  0  0  0  0  0  0  0  0  0
    4.6962   -1.3660   -0.0000 F   0  0  0  0  0  0  0  0  0  0  0  0
    4.3301   -0.0000   -0.0000 C   0  0  0  0  0  0  0  0  0  0  0  0
    4.3301    1.0000   -0.0000 C   0  0  0  0  0  0  0  0  0  0  0  0
    3.4641   -0.5000   -0.0000 C   0  0  0  0  0  0  0  0  0  0  0  0
    3.4641    1.5000   -0.0000 N   0  0  0  0  0  0  0  0  0  0  0  0
    2.5981   -0.0000   -0.0000 C   0  0  0  0  0  0  0  0  0  0  0  0
    2.5981    1.0000   -0.0000 C   0  0  0  0  0  0  0  0  0  0  0  0
    1.7321   -0.5000   -0.0000 C   0  0  0  0  0  0  0  0  0  0  0  0
    1.7321    1.5000   -0.0000 O   0  0  0  0  0  0  0  0  0  0  0  0
    1.7321   -1.5000   -0.0000 O   0  0  0  0  0  0  0  0  0  0  0  0
    0.8660   -0.0000   -0.0000 N   0  0  0  0  0  0  0  0  0  0  0  0
    0.0000   -0.5000   -0.0000 C   0  0  0  0  0  0  0  0  0  0  0  0
   -0.7992    0.1011   -0.0000 C   0  0  0  0  0  0  0  0  0  0  0  0
   -0.2499   -1.5084   -0.0000 C   0  0  0  0  0  0  0  0  0  0  0  0
    0.2181   -2.2895   -0.0000 C   0  0  0  0  0  0  0  0  0  0  0  0
   -1.7193   -0.2904   -0.0000 O   0  0  0  0  0  0  0  0  0  0  0  0
   -0.9404   -1.8022   -0.0000 C   0  0  0  0  0  0  0  0  0  0  0  0
   -0.7020   -2.6811   -0.0000 C   0  0  0  0  0  0  0  0  0  0  0  0
   -1.8403   -1.2831   -0.0000 C   0  0  0  0  0  0  0  0  0  0  0  0
   -2.8011   -1.5605   -0.0000 C   0  0  0  0  0  0  0  0  0  0  0  0
   -3.5217   -0.8671   -0.0000 O   0  0  0  0  0  0  0  0  0  0  0  0
   -3.0413   -2.5312   -0.0000 N   0  0  0  0  0  0  0  0  0  0  0  0
   -4.0020   -2.8085   -0.0000 C   0  0  0  0  0  0  0  0  0  0  0  0
   -2.3207   -3.2246   -0.0000 C   0  0  0  0  0  0  0  0  0  0  0  0
   -4.2422   -3.7793   -0.0000 C   0  0  0  0  0  0  0  0  0  0  0  0
   -4.7226   -2.1152   -0.0000 C   0  0  0  0  0  0  0  0  0  0  0  0
   -2.5609   -4.1953   -0.0000 C   0  0  0  0  0  0  0  0  0  0  0  0
   -3.5217   -4.4726   -0.0000 O   0  0  0  0  0  0  0  0  0  0  0  0
   -5.2030   -4.0566   -0.0000 C   0  0  0  0  0  0  0  0  0  0  0  0
   -5.6834   -2.3925   -0.0000 C   0  0  0  0  0  0  0  0  0  0  0  0
   -5.9236   -3.3632   -0.0000 C   0  0  0  0  0  0  0  0  0  0  0  0
   -6.4040   -1.6991   -0.0000 C   0  0  0  0  0  0  0  0  0  0  0  0
   -7.1245   -1.0058   -0.0000 C   0  0  0  0  0  0  0  0  0  0  0  0
  1  2  1  0  0  0  0
  2  3  1  0  0  0  0
  2  4  1  0  0  0  0
  2  5  1  0  0  0  0
  5  6  2  0  0  0  0
  5  7  1  0  0  0  0
  6  8  1  0  0  0  0
  7  9  2  0  0  0  0
  8 10  1  0  0  0  0
  9 11  1  0  0  0  0
 10 12  2  0  0  0  0
 11 13  2  0  0  0  0
 11 14  1  0  0  0  0
 15 14  1  6  0  0  0
 15 16  1  0  0  0  0
 15 17  1  0  0  0  0
 15 18  1  0  0  0  0
 16 19  1  0  0  0  0
 17 20  1  0  0  0  0
 18 21  1  0  0  0  0
 22 19  1  0  0  0  0
 22 23  1  6  0  0  0
 23 24  2  0  0  0  0
 23 25  1  0  0  0  0
 25 26  1  0  0  0  0
 25 27  1  0  0  0  0
 26 28  2  0  0  0  0
 26 29  1  0  0  0  0
 27 30  1  0  0  0  0
 28 31  1  0  0  0  0
 28 32  1  0  0  0  0
 29 33  2  0  0  0  0
 32 34  2  0  0  0  0
 33 35  1  0  0  0  0
 35 36  3  0  0  0  0
  9 10  1  0  0  0  0
 20 22  1  0  0  0  0
 21 22  1  0  0  0  0
 30 31  1  0  0  0  0
 33 34  1  0  0  0  0
M  END
>  <Molecule Name>
EN300-172748_EN300-49453

$$$$
EN300-172748_EN300-89813
Actelion Java MolfileCreator 1.0

 37 42  0  0  1  0  0  0  0  0999 V2000
    1.7321   -1.5000   -0.0000 O   0  0  0  0  0  0  0  0  0  0  0  0
    1.7321   -0.5000   -0.0000 C   0  0  0  0  0  0  0  0  0  0  0  0
    0.8660   -0.0000   -0.0000 N   0  0  0  0  0  0  0  0  0  0  0  0
    2.5981   -0.0000   -0.0000 C   0  0  0  0  0  0  0  0  0  0  0  0
    0.0000   -0.5000   -0.0000 C   0  0  0  0  0  0  0  0  0  0  0  0
    2.5981    1.0000   -0.0000 N   0  0  0  0  0  0  0  0  0  0  0  0
    3.4641   -0.5000   -0.0000 C   0  0  0  0  0  0  0  0  0  0  0  0
   -0.7992    0.1011   -0.0000 C   0  0  0  0  0  0  0  0  0  0  0  0
   -0.2499   -1.5084   -0.0000 C   0  0  0  0  0  0  0  0  0  0  0  0
    0.2181   -2.2895   -0.0000 C   0  0  0  0  0  0  0  0  0  0  0  0
    3.4641    1.5000   -0.0000 C   0  0  0  0  0  0  0  0  0  0  0  0
    4.3301    0.0000   -0.0000 C   0  0  0  0  0  0  0  0  0  0  0  0
   -1.7193   -0.2904   -0.0000 O   0  0  0  0  0  0  0  0  0  0  0  0
   -0.9404   -1.8022   -0.0000 C   0  0  0  0  0  0  0  0  0  0  0  0
   -0.7020   -2.6811   -0.0000 C   0  0  0  0  0  0  0  0  0  0  0  0
    4.3301    1.0000   -0.0000 N   0  0  0  0  0  0  0  0  0  0  0  0
    3.4641    2.5000   -0.0000 C   0  0  0  0  0  0  0  0  0  0  0  0
   -1.8403   -1.2831   -0.0000 C   0  0  0  0  0  0  0  0  0  0  0  0
    2.5981    3.0000   -0.0000 C   0  0  0  0  0  0  0  0  0  0  0  0
    4.3301    3.0000   -0.0000 C   0  0  0  0  0  0  0  0  0  0  0  0
   -2.8011   -1.5605   -0.0000 C   0  0  0  0  0  0  0  0  0  0  0  0
    2.5981    4.0000   -0.0000 C   0  0  0  0  0  0  0  0  0  0  0  0
    4.3301    4.0000   -0.0000 C   0  0  0  0  0  0  0  0  0  0  0  0
   -3.5217   -0.8671   -0.0000 O   0  0  0  0  0  0  0  0  0  0  0  0
   -3.0413   -2.5312   -0.0000 N   0  0  0  0  0  0  0  0  0  0  0  0
    3.4641    4.5000   -0.0000 C   0  0  0  0  0  0  0  0  0  0  0  0
   -4.0020   -2.8085   -0.0000 C   0  0  0  0  0  0  0  0  0  0  0  0
   -2.3207   -3.2246   -0.0000 C   0  0  0  0  0  0  0  0  0  0  0  0
   -4.2422   -3.7793   -0.0000 C   0  0  0  0  0  0  0  0  0  0  0  0
   -4.7226   -2.1152   -0.0000 C   0  0  0  0  0  0  0  0  0  0  0  0
   -2.5609   -4.1953   -0.0000 C   0  0  0  0  0  0  0  0  0  0  0  0
   -3.5217   -4.4726   -0.0000 O   0  0  0  0  0  0  0  0  0  0  0  0
   -5.2030   -4.0566   -0.0000 C   0  0  0  0  0  0  0  0  0  0  0  0
   -5.6834   -2.3925   -0.0000 C   0  0  0  0  0  0  0  0  0  0  0  0
   -5.9236   -3.3632   -0.0000 C   0  0  0  0  0  0  0  0  0  0  0  0
   -6.4040   -1.6991   -0.0000 C   0  0  0  0  0  0  0  0  0  0  0  0
   -7.1245   -1.0058   -0.0000 C   0  0  0  0  0  0  0  0  0  0  0  0
  1  2  2  0  0  0  0
  2  3  1  0  0  0  0
  2  4  1  0  0  0  0
  5  3  1  6  0  0  0
  4  6  2  0  0  0  0
  4  7  1  0  0  0  0
  5  8  1  0  0  0  0
  5  9  1  0  0  0  0
  5 10  1  0  0  0  0
  6 11  1  0  0  0  0
  7 12  2  0  0  0  0
  8 13  1  0  0  0  0
  9 14  1  0  0  0  0
 10 15  1  0  0  0  0
 11 16  2  0  0  0  0
 11 17  1  0  0  0  0
 18 13  1  0  0  0  0
 17 19  2  0  0  0  0
 17 20  1  0  0  0  0
 18 21  1  6  0  0  0
 19 22  1  0  0  0  0
 20 23  2  0  0  0  0
 21 24  2  0  0  0  0
 21 25  1  0  0  0  0
 22 26  2  0  0  0  0
 25 27  1  0  0  0  0
 25 28  1  0  0  0  0
 27 29  2  0  0  0  0
 27 30  1  0  0  0  0
 28 31  1  0  0  0  0
 29 32  1  0  0  0  0
 29 33  1  0  0  0  0
 30 34  2  0  0  0  0
 33 35  2  0  0  0  0
 34 36  1  0  0  0  0
 36 37  3  0  0  0  0
 12 16  1  0  0  0  0
 14 18  1  0  0  0  0
 15 18  1  0  0  0  0
 23 26  1  0  0  0  0
 31 32  1  0  0  0  0
 34 35  1  0  0  0  0
M  END
>  <Molecule Name>
EN300-172748_EN300-89813

$$$$
EN300-172748_EN300-92797
Actelion Java MolfileCreator 1.0

 35 39  0  0  1  0  0  0  0  0999 V2000
    4.1808    0.3364   -0.0000 O   0  0  0  0  0  0  0  0  0  0  0  0
    5.1753    0.2319   -0.0000 C   0  0  0  0  0  0  0  0  0  0  0  0
    5.7631    1.0409   -0.0000 N   0  0  0  0  0  0  0  0  0  0  0  0
    5.5820   -0.6817   -0.0000 C   0  0  0  0  0  0  0  0  0  0  0  0
    5.3563    1.9544   -0.0000 C   0  0  0  0  0  0  0  0  0  0  0  0
    5.0820   -1.5477   -0.0000 N   0  0  0  0  0  0  0  0  0  0  0  0
    6.5602   -0.8896   -0.0000 C   0  0  0  0  0  0  0  0  0  0  0  0
    6.0377    2.6864   -0.0000 C   0  0  0  0  0  0  0  0  0  0  0  0
    4.3796    2.3084   -0.0000 C   0  0  0  0  0  0  0  0  0  0  0  0
    3.5538    1.9246   -0.0000 C   0  0  0  0  0  0  0  0  0  0  0  0
    5.7511   -2.2908   -0.0000 N   0  0  0  0  0  0  0  0  0  0  0  0
    6.6647   -1.8841   -0.0000 C   0  0  0  0  0  0  0  0  0  0  0  0
    5.7444    3.6424   -0.0000 O   0  0  0  0  0  0  0  0  0  0  0  0
    4.1596    3.0258   -0.0000 C   0  0  0  0  0  0  0  0  0  0  0  0
    3.2606    2.8806   -0.0000 C   0  0  0  0  0  0  0  0  0  0  0  0
    5.5432   -3.2690   -0.0000 C   0  0  0  0  0  0  0  0  0  0  0  0
    7.5307   -2.3841   -0.0000 C   0  0  0  0  0  0  0  0  0  0  0  0
    4.7699    3.8665   -0.0000 C   0  0  0  0  0  0  0  0  0  0  0  0
    8.3967   -1.8841   -0.0000 O   0  0  0  0  0  0  0  0  0  0  0  0
    7.5307   -3.3841   -0.0000 N   0  0  0  0  0  0  0  0  0  0  0  0
    4.5945    4.8510   -0.0000 C   0  0  0  0  0  0  0  0  0  0  0  0
    8.3967   -3.8841   -0.0000 C   0  0  0  0  0  0  0  0  0  0  0  0
    5.3594    5.4952   -0.0000 O   0  0  0  0  0  0  0  0  0  0  0  0
    3.6542    5.1914   -0.0000 N   0  0  0  0  0  0  0  0  0  0  0  0
    3.4788    6.1759   -0.0000 C   0  0  0  0  0  0  0  0  0  0  0  0
    2.8893    4.5472   -0.0000 C   0  0  0  0  0  0  0  0  0  0  0  0
    2.5385    6.5162   -0.0000 C   0  0  0  0  0  0  0  0  0  0  0  0
    4.2437    6.8200   -0.0000 C   0  0  0  0  0  0  0  0  0  0  0  0
    1.9490    4.8876   -0.0000 C   0  0  0  0  0  0  0  0  0  0  0  0
    1.7736    5.8721   -0.0000 O   0  0  0  0  0  0  0  0  0  0  0  0
    2.3631    7.5007   -0.0000 C   0  0  0  0  0  0  0  0  0  0  0  0
    4.0683    7.8045   -0.0000 C   0  0  0  0  0  0  0  0  0  0  0  0
    3.1280    8.1449   -0.0000 C   0  0  0  0  0  0  0  0  0  0  0  0
    4.8332    8.4487   -0.0000 C   0  0  0  0  0  0  0  0  0  0  0  0
    5.5981    9.0928   -0.0000 C   0  0  0  0  0  0  0  0  0  0  0  0
  1  2  2  0  0  0  0
  2  3  1  0  0  0  0
  2  4  1  0  0  0  0
  5  3  1  6  0  0  0
  4  6  2  0  0  0  0
  4  7  1  0  0  0  0
  5  8  1  0  0  0  0
  5  9  1  0  0  0  0
  5 10  1  0  0  0  0
  6 11  1  0  0  0  0
  7 12  2  0  0  0  0
  8 13  1  0  0  0  0
  9 14  1  0  0  0  0
 10 15  1  0  0  0  0
 11 16  1  0  0  0  0
 12 17  1  0  0  0  0
 18 13  1  0  0  0  0
 17 19  2  0  0  0  0
 17 20  1  0  0  0  0
 18 21  1  6  0  0  0
 20 22  1  0  0  0  0
 21 23  2  0  0  0  0
 21 24  1  0  0  0  0
 24 25  1  0  0  0  0
 24 26  1  0  0  0  0
 25 27  2  0  0  0  0
 25 28  1  0  0  0  0
 26 29  1  0  0  0  0
 27 30  1  0  0  0  0
 27 31  1  0  0  0  0
 28 32  2  0  0  0  0
 31 33  2  0  0  0  0
 32 34  1  0  0  0  0
 34 35  3  0  0  0  0
 11 12  1  0  0  0  0
 14 18  1  0  0  0  0
 15 18  1  0  0  0  0
 29 30  1  0  0  0  0
 32 33  1  0  0  0  0
M  END
>  <Molecule Name>
EN300-172748_EN300-92797

$$$$
EN300-172748_EN300-5205669
Actelion Java MolfileCreator 1.0

 36 41  0  0  1  0  0  0  0  0999 V2000
    5.8778    1.6182   -0.0000 O   0  0  0  0  0  0  0  0  0  0  0  0
    4.9170    1.8956   -0.0000 C   0  0  0  0  0  0  0  0  0  0  0  0
    4.6768    2.8663   -0.0000 N   0  0  0  0  0  0  0  0  0  0  0  0
    4.1964    1.2022   -0.0000 C   0  0  0  0  0  0  0  0  0  0  0  0
    5.3974    3.5597   -0.0000 C   0  0  0  0  0  0  0  0  0  0  0  0
    3.7160    3.1437   -0.0000 C   0  0  0  0  0  0  0  0  0  0  0  0
    3.2763    1.5938   -0.0000 O   0  0  0  0  0  0  0  0  0  0  0  0
    4.1960    0.1633   -0.0000 C   0  0  0  0  0  0  0  0  0  0  0  0
    4.8380   -0.4826   -0.0000 C   0  0  0  0  0  0  0  0  0  0  0  0
    5.1572    4.5304   -0.0000 C   0  0  0  0  0  0  0  0  0  0  0  0
    6.3581    3.2823   -0.0000 C   0  0  0  0  0  0  0  0  0  0  0  0
    3.4758    4.1144   -0.0000 C   0  0  0  0  0  0  0  0  0  0  0  0
    2.4771    0.9927   -0.0000 C   0  0  0  0  0  0  0  0  0  0  0  0
    3.5963   -0.2877   -0.0000 C   0  0  0  0  0  0  0  0  0  0  0  0
    4.0388   -1.0837   -0.0000 C   0  0  0  0  0  0  0  0  0  0  0  0
    4.1964    4.8078   -0.0000 O   0  0  0  0  0  0  0  0  0  0  0  0
    5.8778    5.2238   -0.0000 C   0  0  0  0  0  0  0  0  0  0  0  0
    7.0787    3.9757   -0.0000 C   0  0  0  0  0  0  0  0  0  0  0  0
    2.5981   -0.0000   -0.0000 C   0  0  0  0  0  0  0  0  0  0  0  0
    6.8385    4.9464   -0.0000 C   0  0  0  0  0  0  0  0  0  0  0  0
    8.0395    3.6984   -0.0000 C   0  0  0  0  0  0  0  0  0  0  0  0
    1.7321   -0.5000   -0.0000 N   0  0  0  0  0  0  0  0  0  0  0  0
    9.0003    3.4210   -0.0000 C   0  0  0  0  0  0  0  0  0  0  0  0
    0.8660   -0.0000   -0.0000 C   0  0  0  0  0  0  0  0  0  0  0  0
    0.8660    1.0000   -0.0000 O   0  0  0  0  0  0  0  0  0  0  0  0
    0.0000   -0.5000   -0.0000 C   0  0  0  0  0  0  0  0  0  0  0  0
    0.0747   -1.4972   -0.0000 O   0  0  0  0  0  0  0  0  0  0  0  0
   -0.8262    0.0633   -0.0000 C   0  0  0  0  0  0  0  0  0  0  0  0
   -0.6583   -2.1774   -0.0000 C   0  0  0  0  0  0  0  0  0  0  0  0
   -1.7818   -0.2314   -0.0000 C   0  0  0  0  0  0  0  0  0  0  0  0
   -1.6472   -2.0283   -0.0000 C   0  0  0  0  0  0  0  0  0  0  0  0
   -0.2930   -3.1083   -0.0000 C   0  0  0  0  0  0  0  0  0  0  0  0
   -2.1472   -1.1623   -0.0000 O   0  0  0  0  0  0  0  0  0  0  0  0
   -2.2706   -2.8102   -0.0000 C   0  0  0  0  0  0  0  0  0  0  0  0
   -0.9165   -3.8901   -0.0000 C   0  0  0  0  0  0  0  0  0  0  0  0
   -1.9053   -3.7410   -0.0000 C   0  0  0  0  0  0  0  0  0  0  0  0
  1  2  2  0  0  0  0
  2  3  1  0  0  0  0
  4  2  1  1  0  0  0
  3  5  1  0  0  0  0
  3  6  1  0  0  0  0
  4  7  1  0  0  0  0
  4  8  1  0  0  0  0
  4  9  1  0  0  0  0
  5 10  2  0  0  0  0
  5 11  1  0  0  0  0
  6 12  1  0  0  0  0
  7 13  1  0  0  0  0
  8 14  1  0  0  0  0
  9 15  1  0  0  0  0
 10 16  1  0  0  0  0
 10 17  1  0  0  0  0
 11 18  2  0  0  0  0
 19 13  1  0  0  0  0
 17 20  2  0  0  0  0
 18 21  1  0  0  0  0
 19 22  1  1  0  0  0
 21 23  3  0  0  0  0
 22 24  1  0  0  0  0
 24 25  2  0  0  0  0
 26 24  1  6  0  0  0
 26 27  1  0  0  0  0
 26 28  1  0  0  0  0
 27 29  1  0  0  0  0
 28 30  1  0  0  0  0
 29 31  2  0  0  0  0
 29 32  1  0  0  0  0
 30 33  1  0  0  0  0
 31 34  1  0  0  0  0
 32 35  2  0  0  0  0
 34 36  2  0  0  0  0
 12 16  1  0  0  0  0
 14 19  1  0  0  0  0
 15 19  1  0  0  0  0
 18 20  1  0  0  0  0
 31 33  1  0  0  0  0
 35 36  1  0  0  0  0
M  END
>  <Molecule Name>
EN300-172748_EN300-5205669

$$$$
EN300-172748_EN300-21181
Actelion Java MolfileCreator 1.0

 34 38  0  0  1  0  0  0  0  0999 V2000
    6.5054   -2.5312   -0.0000 O   0  0  0  0  0  0  0  0  0  0  0  0
    6.2652   -1.5605   -0.0000 C   0  0  0  0  0  0  0  0  0  0  0  0
    6.9858   -0.8671   -0.0000 N   0  0  0  0  0  0  0  0  0  0  0  0
    5.3044   -1.2831   -0.0000 C   0  0  0  0  0  0  0  0  0  0  0  0
    7.9465   -1.1444   -0.0000 C   0  0  0  0  0  0  0  0  0  0  0  0
    6.7456    0.1036   -0.0000 C   0  0  0  0  0  0  0  0  0  0  0  0
    5.1834   -0.2904   -0.0000 O   0  0  0  0  0  0  0  0  0  0  0  0
    4.4045   -1.8022   -0.0000 C   0  0  0  0  0  0  0  0  0  0  0  0
    4.1661   -2.6811   -0.0000 C   0  0  0  0  0  0  0  0  0  0  0  0
    8.6671   -0.4511   -0.0000 C   0  0  0  0  0  0  0  0  0  0  0  0
    8.1867   -2.1152   -0.0000 C   0  0  0  0  0  0  0  0  0  0  0  0
    7.4661    0.7970   -0.0000 C   0  0  0  0  0  0  0  0  0  0  0  0
    4.2633    0.1011   -0.0000 C   0  0  0  0  0  0  0  0  0  0  0  0
    3.7140   -1.5084   -0.0000 C   0  0  0  0  0  0  0  0  0  0  0  0
    3.2460   -2.2895   -0.0000 C   0  0  0  0  0  0  0  0  0  0  0  0
    8.4269    0.5197   -0.0000 O   0  0  0  0  0  0  0  0  0  0  0  0
    9.6279   -0.7284   -0.0000 C   0  0  0  0  0  0  0  0  0  0  0  0
    9.1475   -2.3925   -0.0000 C   0  0  0  0  0  0  0  0  0  0  0  0
    3.4641   -0.5000   -0.0000 C   0  0  0  0  0  0  0  0  0  0  0  0
    9.8681   -1.6991   -0.0000 C   0  0  0  0  0  0  0  0  0  0  0  0
    9.3877   -3.3632   -0.0000 C   0  0  0  0  0  0  0  0  0  0  0  0
    2.5981   -0.0000   -0.0000 N   0  0  0  0  0  0  0  0  0  0  0  0
    9.6279   -4.3340   -0.0000 C   0  0  0  0  0  0  0  0  0  0  0  0
    1.7321   -0.5000   -0.0000 C   0  0  0  0  0  0  0  0  0  0  0  0
    1.7321   -1.5000   -0.0000 O   0  0  0  0  0  0  0  0  0  0  0  0
    0.8660   -0.0000   -0.0000 C   0  0  0  0  0  0  0  0  0  0  0  0
    0.0000   -0.5000   -0.0000 C   0  0  0  0  0  0  0  0  0  0  0  0
    1.3660    0.8660   -0.0000 C   0  0  0  0  0  0  0  0  0  0  0  0
    0.3660    0.8660   -0.0000 C   0  0  0  0  0  0  0  0  0  0  0  0
   -0.8660    0.0000   -0.0000 C   0  0  0  0  0  0  0  0  0  0  0  0
   -0.0000   -1.5000   -0.0000 C   0  0  0  0  0  0  0  0  0  0  0  0
   -1.7321   -0.5000   -0.0000 C   0  0  0  0  0  0  0  0  0  0  0  0
   -0.8660   -2.0000   -0.0000 C   0  0  0  0  0  0  0  0  0  0  0  0
   -1.7321   -1.5000   -0.0000 C   0  0  0  0  0  0  0  0  0  0  0  0
  1  2  2  0  0  0  0
  2  3  1  0  0  0  0
  4  2  1  1  0  0  0
  3  5  1  0  0  0  0
  3  6  1  0  0  0  0
  4  7  1  0  0  0  0
  4  8  1  0  0  0  0
  4  9  1  0  0  0  0
  5 10  2  0  0  0  0
  5 11  1  0  0  0  0
  6 12  1  0  0  0  0
  7 13  1  0  0  0  0
  8 14  1  0  0  0  0
  9 15  1  0  0  0  0
 10 16  1  0  0  0  0
 10 17  1  0  0  0  0
 11 18  2  0  0  0  0
 19 13  1  0  0  0  0
 17 20  2  0  0  0  0
 18 21  1  0  0  0  0
 19 22  1  1  0  0  0
 21 23  3  0  0  0  0
 22 24  1  0  0  0  0
 24 25  2  0  0  0  0
 24 26  1  0  0  0  0
 26 27  1  0  0  0  0
 26 28  1  0  0  0  0
 26 29  1  0  0  0  0
 27 30  2  0  0  0  0
 27 31  1  0  0  0  0
 30 32  1  0  0  0  0
 31 33  2  0  0  0  0
 32 34  2  0  0  0  0
 12 16  1  0  0  0  0
 14 19  1  0  0  0  0
 15 19  1  0  0  0  0
 18 20  1  0  0  0  0
 33 34  1  0  0  0  0
M  END
>  <Molecule Name>
EN300-172748_EN300-21181

$$$$
EN300-172748_EN300-6759364
Actelion Java MolfileCreator 1.0

 33 38  0  0  1  0  0  0  0  0999 V2000
    6.5054   -2.5312   -0.0000 O   0  0  0  0  0  0  0  0  0  0  0  0
    6.2652   -1.5605   -0.0000 C   0  0  0  0  0  0  0  0  0  0  0  0
    6.9858   -0.8671   -0.0000 N   0  0  0  0  0  0  0  0  0  0  0  0
    5.3044   -1.2831   -0.0000 C   0  0  0  0  0  0  0  0  0  0  0  0
    7.9465   -1.1444   -0.0000 C   0  0  0  0  0  0  0  0  0  0  0  0
    6.7456    0.1036   -0.0000 C   0  0  0  0  0  0  0  0  0  0  0  0
    5.1834   -0.2904   -0.0000 O   0  0  0  0  0  0  0  0  0  0  0  0
    4.4045   -1.8022   -0.0000 C   0  0  0  0  0  0  0  0  0  0  0  0
    4.1661   -2.6811   -0.0000 C   0  0  0  0  0  0  0  0  0  0  0  0
    8.6671   -0.4511   -0.0000 C   0  0  0  0  0  0  0  0  0  0  0  0
    8.1867   -2.1152   -0.0000 C   0  0  0  0  0  0  0  0  0  0  0  0
    7.4661    0.7970   -0.0000 C   0  0  0  0  0  0  0  0  0  0  0  0
    4.2633    0.1011   -0.0000 C   0  0  0  0  0  0  0  0  0  0  0  0
    3.7140   -1.5084   -0.0000 C   0  0  0  0  0  0  0  0  0  0  0  0
    3.2460   -2.2895   -0.0000 C   0  0  0  0  0  0  0  0  0  0  0  0
    8.4269    0.5197   -0.0000 O   0  0  0  0  0  0  0  0  0  0  0  0
    9.6279   -0.7284   -0.0000 C   0  0  0  0  0  0  0  0  0  0  0  0
    9.1475   -2.3925   -0.0000 C   0  0  0  0  0  0  0  0  0  0  0  0
    3.4641   -0.5000   -0.0000 C   0  0  0  0  0  0  0  0  0  0  0  0
    9.8681   -1.6991   -0.0000 C   0  0  0  0  0  0  0  0  0  0  0  0
    9.3877   -3.3632   -0.0000 C   0  0  0  0  0  0  0  0  0  0  0  0
    2.5981   -0.0000   -0.0000 N   0  0  0  0  0  0  0  0  0  0  0  0
    9.6279   -4.3340   -0.0000 C   0  0  0  0  0  0  0  0  0  0  0  0
    1.7321   -0.5000   -0.0000 C   0  0  0  0  0  0  0  0  0  0  0  0
    1.7321   -1.5000   -0.0000 O   0  0  0  0  0  0  0  0  0  0  0  0
    0.8660   -0.0000   -0.0000 C   0  0  0  0  0  0  0  0  0  0  0  0
    0.0000   -0.5000   -0.0000 N   0  0  0  0  0  0  0  0  0  0  0  0
   -0.9135   -0.0933   -0.0000 C   0  0  0  0  0  0  0  0  0  0  0  0
   -0.1045   -1.4945   -0.0000 C   0  0  0  0  0  0  0  0  0  0  0  0
   -1.5827   -0.8364   -0.0000 C   0  0  0  0  0  0  0  0  0  0  0  0
   -2.2814   -0.2602   -0.0000 C   0  0  0  0  0  0  0  0  0  0  0  0
   -1.0827   -1.7024   -0.0000 C   0  0  0  0  0  0  0  0  0  0  0  0
   -2.3859   -1.2547   -0.0000 C   0  0  0  0  0  0  0  0  0  0  0  0
  1  2  2  0  0  0  0
  2  3  1  0  0  0  0
  4  2  1  1  0  0  0
  3  5  1  0  0  0  0
  3  6  1  0  0  0  0
  4  7  1  0  0  0  0
  4  8  1  0  0  0  0
  4  9  1  0  0  0  0
  5 10  2  0  0  0  0
  5 11  1  0  0  0  0
  6 12  1  0  0  0  0
  7 13  1  0  0  0  0
  8 14  1  0  0  0  0
  9 15  1  0  0  0  0
 10 16  1  0  0  0  0
 10 17  1  0  0  0  0
 11 18  2  0  0  0  0
 19 13  1  0  0  0  0
 17 20  2  0  0  0  0
 18 21  1  0  0  0  0
 19 22  1  1  0  0  0
 21 23  3  0  0  0  0
 22 24  1  0  0  0  0
 24 25  2  0  0  0  0
 24 26  1  0  0  0  0
 26 27  1  0  0  0  0
 28 27  1  1  0  0  0
 27 29  1  0  0  0  0
 28 30  1  0  0  0  0
 28 31  1  0  0  0  0
 32 29  1  1  0  0  0
 31 33  1  0  0  0  0
 12 16  1  0  0  0  0
 14 19  1  0  0  0  0
 15 19  1  0  0  0  0
 18 20  1  0  0  0  0
 30 32  1  0  0  0  0
 32 33  1  0  0  0  0
M  END
>  <Molecule Name>
EN300-172748_EN300-6759364

$$$$
EN300-172748_EN300-72912
Actelion Java MolfileCreator 1.0

 38 44  0  0  1  0  0  0  0  0999 V2000
    5.8778    1.6182   -0.0000 O   0  0  0  0  0  0  0  0  0  0  0  0
    4.9170    1.8956   -0.0000 C   0  0  0  0  0  0  0  0  0  0  0  0
    4.6768    2.8663   -0.0000 N   0  0  0  0  0  0  0  0  0  0  0  0
    4.1964    1.2022   -0.0000 C   0  0  0  0  0  0  0  0  0  0  0  0
    5.3974    3.5597   -0.0000 C   0  0  0  0  0  0  0  0  0  0  0  0
    3.7160    3.1437   -0.0000 C   0  0  0  0  0  0  0  0  0  0  0  0
    3.2763    1.5938   -0.0000 O   0  0  0  0  0  0  0  0  0  0  0  0
    4.1960    0.1633   -0.0000 C   0  0  0  0  0  0  0  0  0  0  0  0
    4.8380   -0.4826   -0.0000 C   0  0  0  0  0  0  0  0  0  0  0  0
    5.1572    4.5304   -0.0000 C   0  0  0  0  0  0  0  0  0  0  0  0
    6.3581    3.2823   -0.0000 C   0  0  0  0  0  0  0  0  0  0  0  0
    3.4758    4.1144   -0.0000 C   0  0  0  0  0  0  0  0  0  0  0  0
    2.4771    0.9927   -0.0000 C   0  0  0  0  0  0  0  0  0  0  0  0
    3.5963   -0.2877   -0.0000 C   0  0  0  0  0  0  0  0  0  0  0  0
    4.0388   -1.0837   -0.0000 C   0  0  0  0  0  0  0  0  0  0  0  0
    4.1964    4.8078   -0.0000 O   0  0  0  0  0  0  0  0  0  0  0  0
    5.8778    5.2238   -0.0000 C   0  0  0  0  0  0  0  0  0  0  0  0
    7.0787    3.9757   -0.0000 C   0  0  0  0  0  0  0  0  0  0  0  0
    2.5981   -0.0000   -0.0000 C   0  0  0  0  0  0  0  0  0  0  0  0
    6.8385    4.9464   -0.0000 C   0  0  0  0  0  0  0  0  0  0  0  0
    8.0395    3.6984   -0.0000 C   0  0  0  0  0  0  0  0  0  0  0  0
    1.7321   -0.5000   -0.0000 N   0  0  0  0  0  0  0  0  0  0  0  0
    9.0003    3.4210   -0.0000 C   0  0  0  0  0  0  0  0  0  0  0  0
    0.8660   -0.0000   -0.0000 C   0  0  0  0  0  0  0  0  0  0  0  0
    0.8660    1.0000   -0.0000 O   0  0  0  0  0  0  0  0  0  0  0  0
    0.0000   -0.5000   -0.0000 C   0  0  0  0  0  0  0  0  0  0  0  0
   -1.0000   -0.5000   -0.0000 C   0  0  0  0  0  0  0  0  0  0  0  0
   -0.5000   -1.3660   -0.0000 C   0  0  0  0  0  0  0  0  0  0  0  0
   -1.8660    0.0000   -0.0000 C   0  0  0  0  0  0  0  0  0  0  0  0
   -1.8660    1.0000   -0.0000 C   0  0  0  0  0  0  0  0  0  0  0  0
   -2.7321   -0.5000   -0.0000 C   0  0  0  0  0  0  0  0  0  0  0  0
   -2.7321    1.5000   -0.0000 C   0  0  0  0  0  0  0  0  0  0  0  0
   -3.5981    0.0000   -0.0000 C   0  0  0  0  0  0  0  0  0  0  0  0
   -3.5981    1.0000   -0.0000 C   0  0  0  0  0  0  0  0  0  0  0  0
   -2.7321    2.5000   -0.0000 C   0  0  0  0  0  0  0  0  0  0  0  0
   -4.4641    1.5000   -0.0000 C   0  0  0  0  0  0  0  0  0  0  0  0
   -3.5981    3.0000   -0.0000 C   0  0  0  0  0  0  0  0  0  0  0  0
   -4.4641    2.5000   -0.0000 C   0  0  0  0  0  0  0  0  0  0  0  0
  1  2  2  0  0  0  0
  2  3  1  0  0  0  0
  4  2  1  1  0  0  0
  3  5  1  0  0  0  0
  3  6  1  0  0  0  0
  4  7  1  0  0  0  0
  4  8  1  0  0  0  0
  4  9  1  0  0  0  0
  5 10  2  0  0  0  0
  5 11  1  0  0  0  0
  6 12  1  0  0  0  0
  7 13  1  0  0  0  0
  8 14  1  0  0  0  0
  9 15  1  0  0  0  0
 10 16  1  0  0  0  0
 10 17  1  0  0  0  0
 11 18  2  0  0  0  0
 19 13  1  0  0  0  0
 17 20  2  0  0  0  0
 18 21  1  0  0  0  0
 19 22  1  1  0  0  0
 21 23  3  0  0  0  0
 22 24  1  0  0  0  0
 24 25  2  0  0  0  0
 26 24  1  6  0  0  0
 27 26  1  0  0  0  0
 26 28  1  0  0  0  0
 27 29  1  1  0  0  0
 29 30  2  0  0  0  0
 29 31  1  0  0  0  0
 30 32  1  0  0  0  0
 31 33  2  0  0  0  0
 32 34  1  0  0  0  0
 32 35  2  0  0  0  0
 34 36  2  0  0  0  0
 35 37  1  0  0  0  0
 36 38  1  0  0  0  0
 12 16  1  0  0  0  0
 14 19  1  0  0  0  0
 15 19  1  0  0  0  0
 18 20  1  0  0  0  0
 27 28  1  0  0  0  0
 33 34  1  0  0  0  0
 37 38  2  0  0  0  0
M  END
>  <Molecule Name>
EN300-172748_EN300-72912

$$$$
EN300-172748_EN300-51081
Actelion Java MolfileCreator 1.0

 32 36  0  0  1  0  0  0  0  0999 V2000
    2.7026    0.9945   -0.0000 S   0  0  0  0  0  0  0  0  0  0  0  0
    2.5981   -0.0000   -0.0000 C   0  0  0  0  0  0  0  0  0  0  0  0
    3.6808    1.2024   -0.0000 C   0  0  0  0  0  0  0  0  0  0  0  0
    3.5116   -0.4067   -0.0000 C   0  0  0  0  0  0  0  0  0  0  0  0
    1.7321   -0.5000   -0.0000 C   0  0  0  0  0  0  0  0  0  0  0  0
    4.1808    0.3364   -0.0000 C   0  0  0  0  0  0  0  0  0  0  0  0
    3.7195   -1.3849   -0.0000 C   0  0  0  0  0  0  0  0  0  0  0  0
    1.7321   -1.5000   -0.0000 O   0  0  0  0  0  0  0  0  0  0  0  0
    0.8660   -0.0000   -0.0000 N   0  0  0  0  0  0  0  0  0  0  0  0
    4.6706   -1.6939   -0.0000 C   0  0  0  0  0  0  0  0  0  0  0  0
    0.0000   -0.5000   -0.0000 C   0  0  0  0  0  0  0  0  0  0  0  0
   -0.7992    0.1011   -0.0000 C   0  0  0  0  0  0  0  0  0  0  0  0
   -0.2499   -1.5084   -0.0000 C   0  0  0  0  0  0  0  0  0  0  0  0
    0.2181   -2.2895   -0.0000 C   0  0  0  0  0  0  0  0  0  0  0  0
   -1.7193   -0.2904   -0.0000 O   0  0  0  0  0  0  0  0  0  0  0  0
   -0.9404   -1.8022   -0.0000 C   0  0  0  0  0  0  0  0  0  0  0  0
   -0.7020   -2.6811   -0.0000 C   0  0  0  0  0  0  0  0  0  0  0  0
   -1.8403   -1.2831   -0.0000 C   0  0  0  0  0  0  0  0  0  0  0  0
   -2.8011   -1.5605   -0.0000 C   0  0  0  0  0  0  0  0  0  0  0  0
   -3.5217   -0.8671   -0.0000 O   0  0  0  0  0  0  0  0  0  0  0  0
   -3.0413   -2.5312   -0.0000 N   0  0  0  0  0  0  0  0  0  0  0  0
   -4.0020   -2.8085   -0.0000 C   0  0  0  0  0  0  0  0  0  0  0  0
   -2.3207   -3.2246   -0.0000 C   0  0  0  0  0  0  0  0  0  0  0  0
   -4.2422   -3.7793   -0.0000 C   0  0  0  0  0  0  0  0  0  0  0  0
   -4.7226   -2.1152   -0.0000 C   0  0  0  0  0  0  0  0  0  0  0  0
   -2.5609   -4.1953   -0.0000 C   0  0  0  0  0  0  0  0  0  0  0  0
   -3.5217   -4.4726   -0.0000 O   0  0  0  0  0  0  0  0  0  0  0  0
   -5.2030   -4.0566   -0.0000 C   0  0  0  0  0  0  0  0  0  0  0  0
   -5.6834   -2.3925   -0.0000 C   0  0  0  0  0  0  0  0  0  0  0  0
   -5.9236   -3.3632   -0.0000 C   0  0  0  0  0  0  0  0  0  0  0  0
   -6.4040   -1.6991   -0.0000 C   0  0  0  0  0  0  0  0  0  0  0  0
   -7.1245   -1.0058   -0.0000 C   0  0  0  0  0  0  0  0  0  0  0  0
  1  2  1  0  0  0  0
  1  3  1  0  0  0  0
  2  4  2  0  0  0  0
  2  5  1  0  0  0  0
  3  6  2  0  0  0  0
  4  7  1  0  0  0  0
  5  8  2  0  0  0  0
  5  9  1  0  0  0  0
  7 10  1  0  0  0  0
 11  9  1  6  0  0  0
 11 12  1  0  0  0  0
 11 13  1  0  0  0  0
 11 14  1  0  0  0  0
 12 15  1  0  0  0  0
 13 16  1  0  0  0  0
 14 17  1  0  0  0  0
 18 15  1  0  0  0  0
 18 19  1  6  0  0  0
 19 20  2  0  0  0  0
 19 21  1  0  0  0  0
 21 22  1  0  0  0  0
 21 23  1  0  0  0  0
 22 24  2  0  0  0  0
 22 25  1  0  0  0  0
 23 26  1  0  0  0  0
 24 27  1  0  0  0  0
 24 28  1  0  0  0  0
 25 29  2  0  0  0  0
 28 30  2  0  0  0  0
 29 31  1  0  0  0  0
 31 32  3  0  0  0  0
  4  6  1  0  0  0  0
 16 18  1  0  0  0  0
 17 18  1  0  0  0  0
 26 27  1  0  0  0  0
 29 30  1  0  0  0  0
M  END
>  <Molecule Name>
EN300-172748_EN300-51081

$$$$
EN300-172748_EN300-106796
Actelion Java MolfileCreator 1.0

 33 37  0  0  1  0  0  0  0  0999 V2000
    5.1962   -0.5000   -0.0000 F   0  0  0  0  0  0  0  0  0  0  0  0
    4.3301   -0.0000   -0.0000 C   0  0  0  0  0  0  0  0  0  0  0  0
    4.3301    1.0000   -0.0000 C   0  0  0  0  0  0  0  0  0  0  0  0
    3.4641   -0.5000   -0.0000 C   0  0  0  0  0  0  0  0  0  0  0  0
    5.1962    1.5000   -0.0000 O   0  0  0  0  0  0  0  0  0  0  0  0
    3.4641    1.5000   -0.0000 N   0  0  0  0  0  0  0  0  0  0  0  0
    2.5981   -0.0000   -0.0000 C   0  0  0  0  0  0  0  0  0  0  0  0
    2.5981    1.0000   -0.0000 C   0  0  0  0  0  0  0  0  0  0  0  0
    1.7321   -0.5000   -0.0000 C   0  0  0  0  0  0  0  0  0  0  0  0
    1.7321   -1.5000   -0.0000 O   0  0  0  0  0  0  0  0  0  0  0  0
    0.8660   -0.0000   -0.0000 N   0  0  0  0  0  0  0  0  0  0  0  0
    0.0000   -0.5000   -0.0000 C   0  0  0  0  0  0  0  0  0  0  0  0
   -0.7992    0.1011   -0.0000 C   0  0  0  0  0  0  0  0  0  0  0  0
   -0.2499   -1.5084   -0.0000 C   0  0  0  0  0  0  0  0  0  0  0  0
    0.2181   -2.2895   -0.0000 C   0  0  0  0  0  0  0  0  0  0  0  0
   -1.7193   -0.2904   -0.0000 O   0  0  0  0  0  0  0  0  0  0  0  0
   -0.9404   -1.8022   -0.0000 C   0  0  0  0  0  0  0  0  0  0  0  0
   -0.7020   -2.6811   -0.0000 C   0  0  0  0  0  0  0  0  0  0  0  0
   -1.8403   -1.2831   -0.0000 C   0  0  0  0  0  0  0  0  0  0  0  0
   -2.8011   -1.5605   -0.0000 C   0  0  0  0  0  0  0  0  0  0  0  0
   -3.5217   -0.8671   -0.0000 O   0  0  0  0  0  0  0  0  0  0  0  0
   -3.0413   -2.5312   -0.0000 N   0  0  0  0  0  0  0  0  0  0  0  0
   -4.0020   -2.8085   -0.0000 C   0  0  0  0  0  0  0  0  0  0  0  0
   -2.3207   -3.2246   -0.0000 C   0  0  0  0  0  0  0  0  0  0  0  0
   -4.2422   -3.7793   -0.0000 C   0  0  0  0  0  0  0  0  0  0  0  0
   -4.7226   -2.1152   -0.0000 C   0  0  0  0  0  0  0  0  0  0  0  0
   -2.5609   -4.1953   -0.0000 C   0  0  0  0  0  0  0  0  0  0  0  0
   -3.5217   -4.4726   -0.0000 O   0  0  0  0  0  0  0  0  0  0  0  0
   -5.2030   -4.0566   -0.0000 C   0  0  0  0  0  0  0  0  0  0  0  0
   -5.6834   -2.3925   -0.0000 C   0  0  0  0  0  0  0  0  0  0  0  0
   -5.9236   -3.3632   -0.0000 C   0  0  0  0  0  0  0  0  0  0  0  0
   -6.4040   -1.6991   -0.0000 C   0  0  0  0  0  0  0  0  0  0  0  0
   -7.1245   -1.0058   -0.0000 C   0  0  0  0  0  0  0  0  0  0  0  0
  1  2  1  0  0  0  0
  2  3  2  0  0  0  0
  2  4  1  0  0  0  0
  3  5  1  0  0  0  0
  3  6  1  0  0  0  0
  4  7  2  0  0  0  0
  6  8  2  0  0  0  0
  7  9  1  0  0  0  0
  9 10  2  0  0  0  0
  9 11  1  0  0  0  0
 12 11  1  6  0  0  0
 12 13  1  0  0  0  0
 12 14  1  0  0  0  0
 12 15  1  0  0  0  0
 13 16  1  0  0  0  0
 14 17  1  0  0  0  0
 15 18  1  0  0  0  0
 19 16  1  0  0  0  0
 19 20  1  6  0  0  0
 20 21  2  0  0  0  0
 20 22  1  0  0  0  0
 22 23  1  0  0  0  0
 22 24  1  0  0  0  0
 23 25  2  0  0  0  0
 23 26  1  0  0  0  0
 24 27  1  0  0  0  0
 25 28  1  0  0  0  0
 25 29  1  0  0  0  0
 26 30  2  0  0  0  0
 29 31  2  0  0  0  0
 30 32  1  0  0  0  0
 32 33  3  0  0  0  0
  7  8  1  0  0  0  0
 17 19  1  0  0  0  0
 18 19  1  0  0  0  0
 27 28  1  0  0  0  0
 30 31  1  0  0  0  0
M  END
>  <Molecule Name>
EN300-172748_EN300-106796

$$$$
EN300-172748_EN300-6493538
Actelion Java MolfileCreator 1.0

 36 41  0  0  1  0  0  0  0  0999 V2000
    1.7321   -1.5000   -0.0000 O   0  0  0  0  0  0  0  0  0  0  0  0
    1.7321   -0.5000   -0.0000 C   0  0  0  0  0  0  0  0  0  0  0  0
    0.8660   -0.0000   -0.0000 N   0  0  0  0  0  0  0  0  0  0  0  0
    2.5981   -0.0000   -0.0000 C   0  0  0  0  0  0  0  0  0  0  0  0
    0.0000   -0.5000   -0.0000 C   0  0  0  0  0  0  0  0  0  0  0  0
    2.5981    1.0000   -0.0000 C   0  0  0  0  0  0  0  0  0  0  0  0
    3.4641   -0.5000   -0.0000 C   0  0  0  0  0  0  0  0  0  0  0  0
   -0.7992    0.1011   -0.0000 C   0  0  0  0  0  0  0  0  0  0  0  0
   -0.2499   -1.5084   -0.0000 C   0  0  0  0  0  0  0  0  0  0  0  0
    0.2181   -2.2895   -0.0000 C   0  0  0  0  0  0  0  0  0  0  0  0
    3.4641    1.5000   -0.0000 C   0  0  0  0  0  0  0  0  0  0  0  0
    4.3301   -0.0000   -0.0000 C   0  0  0  0  0  0  0  0  0  0  0  0
   -1.7193   -0.2904   -0.0000 O   0  0  0  0  0  0  0  0  0  0  0  0
   -0.9404   -1.8022   -0.0000 C   0  0  0  0  0  0  0  0  0  0  0  0
   -0.7020   -2.6811   -0.0000 C   0  0  0  0  0  0  0  0  0  0  0  0
    4.3301    1.0000   -0.0000 C   0  0  0  0  0  0  0  0  0  0  0  0
   -1.8403   -1.2831   -0.0000 C   0  0  0  0  0  0  0  0  0  0  0  0
    5.1962    1.5000   -0.0000 C   0  0  0  0  0  0  0  0  0  0  0  0
   -2.8011   -1.5605   -0.0000 C   0  0  0  0  0  0  0  0  0  0  0  0
    6.0622    2.0000   -0.0000 C   0  0  0  0  0  0  0  0  0  0  0  0
   -3.5217   -0.8671   -0.0000 O   0  0  0  0  0  0  0  0  0  0  0  0
   -3.0413   -2.5312   -0.0000 N   0  0  0  0  0  0  0  0  0  0  0  0
    6.9282    2.5000   -0.0000 C   0  0  0  0  0  0  0  0  0  0  0  0
   -4.0020   -2.8085   -0.0000 C   0  0  0  0  0  0  0  0  0  0  0  0
   -2.3207   -3.2246   -0.0000 C   0  0  0  0  0  0  0  0  0  0  0  0
    7.4282    3.3660   -0.0000 C   0  0  0  0  0  0  0  0  0  0  0  0
    7.9282    2.5000   -0.0000 C   0  0  0  0  0  0  0  0  0  0  0  0
   -4.2422   -3.7793   -0.0000 C   0  0  0  0  0  0  0  0  0  0  0  0
   -4.7226   -2.1152   -0.0000 C   0  0  0  0  0  0  0  0  0  0  0  0
   -2.5609   -4.1953   -0.0000 C   0  0  0  0  0  0  0  0  0  0  0  0
   -3.5217   -4.4726   -0.0000 O   0  0  0  0  0  0  0  0  0  0  0  0
   -5.2030   -4.0566   -0.0000 C   0  0  0  0  0  0  0  0  0  0  0  0
   -5.6834   -2.3925   -0.0000 C   0  0  0  0  0  0  0  0  0  0  0  0
   -5.9236   -3.3632   -0.0000 C   0  0  0  0  0  0  0  0  0  0  0  0
   -6.4040   -1.6991   -0.0000 C   0  0  0  0  0  0  0  0  0  0  0  0
   -7.1245   -1.0058   -0.0000 C   0  0  0  0  0  0  0  0  0  0  0  0
  1  2  2  0  0  0  0
  2  3  1  0  0  0  0
  2  4  1  0  0  0  0
  5  3  1  6  0  0  0
  4  6  2  0  0  0  0
  4  7  1  0  0  0  0
  5  8  1  0  0  0  0
  5  9  1  0  0  0  0
  5 10  1  0  0  0  0
  6 11  1  0  0  0  0
  7 12  2  0  0  0  0
  8 13  1  0  0  0  0
  9 14  1  0  0  0  0
 10 15  1  0  0  0  0
 11 16  2  0  0  0  0
 17 13  1  0  0  0  0
 16 18  1  0  0  0  0
 17 19  1  6  0  0  0
 18 20  3  0  0  0  0
 19 21  2  0  0  0  0
 19 22  1  0  0  0  0
 20 23  1  0  0  0  0
 22 24  1  0  0  0  0
 22 25  1  0  0  0  0
 23 26  1  0  0  0  0
 23 27  1  0  0  0  0
 24 28  2  0  0  0  0
 24 29  1  0  0  0  0
 25 30  1  0  0  0  0
 28 31  1  0  0  0  0
 28 32  1  0  0  0  0
 29 33  2  0  0  0  0
 32 34  2  0  0  0  0
 33 35  1  0  0  0  0
 35 36  3  0  0  0  0
 12 16  1  0  0  0  0
 14 17  1  0  0  0  0
 15 17  1  0  0  0  0
 26 27  1  0  0  0  0
 30 31  1  0  0  0  0
 33 34  1  0  0  0  0
M  END
>  <Molecule Name>
EN300-172748_EN300-6493538

$$$$
EN300-172748_EN300-149234
Actelion Java MolfileCreator 1.0

 34 38  0  0  1  0  0  0  0  0999 V2000
    6.0622   -0.0000   -0.0000 Br  0  0  0  0  0  0  0  0  0  0  0  0
    5.1962   -0.5000   -0.0000 C   0  0  0  0  0  0  0  0  0  0  0  0
    4.3301   -0.0000   -0.0000 C   0  0  0  0  0  0  0  0  0  0  0  0
    5.1962   -1.5000   -0.0000 C   0  0  0  0  0  0  0  0  0  0  0  0
    3.4641   -0.5000   -0.0000 C   0  0  0  0  0  0  0  0  0  0  0  0
    4.3301    1.0000   -0.0000 C   0  0  0  0  0  0  0  0  0  0  0  0
    4.3301   -2.0000   -0.0000 C   0  0  0  0  0  0  0  0  0  0  0  0
    3.4641   -1.5000   -0.0000 C   0  0  0  0  0  0  0  0  0  0  0  0
    2.5981   -0.0000   -0.0000 C   0  0  0  0  0  0  0  0  0  0  0  0
    1.7321   -0.5000   -0.0000 C   0  0  0  0  0  0  0  0  0  0  0  0
    1.7321   -1.5000   -0.0000 O   0  0  0  0  0  0  0  0  0  0  0  0
    0.8660   -0.0000   -0.0000 N   0  0  0  0  0  0  0  0  0  0  0  0
    0.0000   -0.5000   -0.0000 C   0  0  0  0  0  0  0  0  0  0  0  0
   -0.7992    0.1011   -0.0000 C   0  0  0  0  0  0  0  0  0  0  0  0
   -0.2499   -1.5084   -0.0000 C   0  0  0  0  0  0  0  0  0  0  0  0
    0.2181   -2.2895   -0.0000 C   0  0  0  0  0  0  0  0  0  0  0  0
   -1.7193   -0.2904   -0.0000 O   0  0  0  0  0  0  0  0  0  0  0  0
   -0.9404   -1.8022   -0.0000 C   0  0  0  0  0  0  0  0  0  0  0  0
   -0.7020   -2.6811   -0.0000 C   0  0  0  0  0  0  0  0  0  0  0  0
   -1.8403   -1.2831   -0.0000 C   0  0  0  0  0  0  0  0  0  0  0  0
   -2.8011   -1.5605   -0.0000 C   0  0  0  0  0  0  0  0  0  0  0  0
   -3.5217   -0.8671   -0.0000 O   0  0  0  0  0  0  0  0  0  0  0  0
   -3.0413   -2.5312   -0.0000 N   0  0  0  0  0  0  0  0  0  0  0  0
   -4.0020   -2.8085   -0.0000 C   0  0  0  0  0  0  0  0  0  0  0  0
   -2.3207   -3.2246   -0.0000 C   0  0  0  0  0  0  0  0  0  0  0  0
   -4.2422   -3.7793   -0.0000 C   0  0  0  0  0  0  0  0  0  0  0  0
   -4.7226   -2.1152   -0.0000 C   0  0  0  0  0  0  0  0  0  0  0  0
   -2.5609   -4.1953   -0.0000 C   0  0  0  0  0  0  0  0  0  0  0  0
   -3.5217   -4.4726   -0.0000 O   0  0  0  0  0  0  0  0  0  0  0  0
   -5.2030   -4.0566   -0.0000 C   0  0  0  0  0  0  0  0  0  0  0  0
   -5.6834   -2.3925   -0.0000 C   0  0  0  0  0  0  0  0  0  0  0  0
   -5.9236   -3.3632   -0.0000 C   0  0  0  0  0  0  0  0  0  0  0  0
   -6.4040   -1.6991   -0.0000 C   0  0  0  0  0  0  0  0  0  0  0  0
   -7.1245   -1.0058   -0.0000 C   0  0  0  0  0  0  0  0  0  0  0  0
  1  2  1  0  0  0  0
  2  3  2  0  0  0  0
  2  4  1  0  0  0  0
  3  5  1  0  0  0  0
  3  6  1  0  0  0  0
  4  7  2  0  0  0  0
  5  8  2  0  0  0  0
  5  9  1  0  0  0  0
  9 10  1  0  0  0  0
 10 11  2  0  0  0  0
 10 12  1  0  0  0  0
 13 12  1  6  0  0  0
 13 14  1  0  0  0  0
 13 15  1  0  0  0  0
 13 16  1  0  0  0  0
 14 17  1  0  0  0  0
 15 18  1  0  0  0  0
 16 19  1  0  0  0  0
 20 17  1  0  0  0  0
 20 21  1  6  0  0  0
 21 22  2  0  0  0  0
 21 23  1  0  0  0  0
 23 24  1  0  0  0  0
 23 25  1  0  0  0  0
 24 26  2  0  0  0  0
 24 27  1  0  0  0  0
 25 28  1  0  0  0  0
 26 29  1  0  0  0  0
 26 30  1  0  0  0  0
 27 31  2  0  0  0  0
 30 32  2  0  0  0  0
 31 33  1  0  0  0  0
 33 34  3  0  0  0  0
  7  8  1  0  0  0  0
 18 20  1  0  0  0  0
 19 20  1  0  0  0  0
 28 29  1  0  0  0  0
 31 32  1  0  0  0  0
M  END
>  <Molecule Name>
EN300-172748_EN300-149234

$$$$
EN300-172748_EN300-1692996
Actelion Java MolfileCreator 1.0

 38 43  0  0  1  0  0  0  0  0999 V2000
    6.0622    3.0000   -0.0000 Cl  0  0  0  0  0  0  0  0  0  0  0  0
    5.1962    2.5000   -0.0000 C   0  0  0  0  0  0  0  0  0  0  0  0
    4.3301    3.0000   -0.0000 C   0  0  0  0  0  0  0  0  0  0  0  0
    5.1962    1.5000   -0.0000 C   0  0  0  0  0  0  0  0  0  0  0  0
    4.3301    4.0000   -0.0000 Cl  0  0  0  0  0  0  0  0  0  0  0  0
    3.4641    2.5000   -0.0000 C   0  0  0  0  0  0  0  0  0  0  0  0
    4.3301    1.0000   -0.0000 C   0  0  0  0  0  0  0  0  0  0  0  0
    3.4641    1.5000   -0.0000 C   0  0  0  0  0  0  0  0  0  0  0  0
    4.3301    0.0000   -0.0000 N   0  0  0  0  0  0  0  0  0  0  0  0
    2.5981    1.0000   -0.0000 C   0  0  0  0  0  0  0  0  0  0  0  0
    3.4641   -0.5000   -0.0000 C   0  0  0  0  0  0  0  0  0  0  0  0
    1.7321    1.5000   -0.0000 O   0  0  0  0  0  0  0  0  0  0  0  0
    2.5981   -0.0000   -0.0000 C   0  0  0  0  0  0  0  0  0  0  0  0
    1.7321   -0.5000   -0.0000 C   0  0  0  0  0  0  0  0  0  0  0  0
    1.7321   -1.5000   -0.0000 O   0  0  0  0  0  0  0  0  0  0  0  0
    0.8660   -0.0000   -0.0000 N   0  0  0  0  0  0  0  0  0  0  0  0
    0.0000   -0.5000   -0.0000 C   0  0  0  0  0  0  0  0  0  0  0  0
   -0.7992    0.1011   -0.0000 C   0  0  0  0  0  0  0  0  0  0  0  0
   -0.2499   -1.5084   -0.0000 C   0  0  0  0  0  0  0  0  0  0  0  0
    0.2181   -2.2895   -0.0000 C   0  0  0  0  0  0  0  0  0  0  0  0
   -1.7193   -0.2904   -0.0000 O   0  0  0  0  0  0  0  0  0  0  0  0
   -0.9404   -1.8022   -0.0000 C   0  0  0  0  0  0  0  0  0  0  0  0
   -0.7020   -2.6811   -0.0000 C   0  0  0  0  0  0  0  0  0  0  0  0
   -1.8403   -1.2831   -0.0000 C   0  0  0  0  0  0  0  0  0  0  0  0
   -2.8011   -1.5605   -0.0000 C   0  0  0  0  0  0  0  0  0  0  0  0
   -3.5217   -0.8671   -0.0000 O   0  0  0  0  0  0  0  0  0  0  0  0
   -3.0413   -2.5312   -0.0000 N   0  0  0  0  0  0  0  0  0  0  0  0
   -4.0020   -2.8085   -0.0000 C   0  0  0  0  0  0  0  0  0  0  0  0
   -2.3207   -3.2246   -0.0000 C   0  0  0  0  0  0  0  0  0  0  0  0
   -4.2422   -3.7793   -0.0000 C   0  0  0  0  0  0  0  0  0  0  0  0
   -4.7226   -2.1152   -0.0000 C   0  0  0  0  0  0  0  0  0  0  0  0
   -2.5609   -4.1953   -0.0000 C   0  0  0  0  0  0  0  0  0  0  0  0
   -3.5217   -4.4726   -0.0000 O   0  0  0  0  0  0  0  0  0  0  0  0
   -5.2030   -4.0566   -0.0000 C   0  0  0  0  0  0  0  0  0  0  0  0
   -5.6834   -2.3925   -0.0000 C   0  0  0  0  0  0  0  0  0  0  0  0
   -5.9236   -3.3632   -0.0000 C   0  0  0  0  0  0  0  0  0  0  0  0
   -6.4040   -1.6991   -0.0000 C   0  0  0  0  0  0  0  0  0  0  0  0
   -7.1245   -1.0058   -0.0000 C   0  0  0  0  0  0  0  0  0  0  0  0
  1  2  1  0  0  0  0
  2  3  2  0  0  0  0
  2  4  1  0  0  0  0
  3  5  1  0  0  0  0
  3  6  1  0  0  0  0
  4  7  2  0  0  0  0
  6  8  2  0  0  0  0
  7  9  1  0  0  0  0
  8 10  1  0  0  0  0
  9 11  1  0  0  0  0
 10 12  2  0  0  0  0
 10 13  1  0  0  0  0
 13 14  1  0  0  0  0
 14 15  2  0  0  0  0
 14 16  1  0  0  0  0
 17 16  1  6  0  0  0
 17 18  1  0  0  0  0
 17 19  1  0  0  0  0
 17 20  1  0  0  0  0
 18 21  1  0  0  0  0
 19 22  1  0  0  0  0
 20 23  1  0  0  0  0
 24 21  1  0  0  0  0
 24 25  1  6  0  0  0
 25 26  2  0  0  0  0
 25 27  1  0  0  0  0
 27 28  1  0  0  0  0
 27 29  1  0  0  0  0
 28 30  2  0  0  0  0
 28 31  1  0  0  0  0
 29 32  1  0  0  0  0
 30 33  1  0  0  0  0
 30 34  1  0  0  0  0
 31 35  2  0  0  0  0
 34 36  2  0  0  0  0
 35 37  1  0  0  0  0
 37 38  3  0  0  0  0
  7  8  1  0  0  0  0
 11 13  2  0  0  0  0
 22 24  1  0  0  0  0
 23 24  1  0  0  0  0
 32 33  1  0  0  0  0
 35 36  1  0  0  0  0
M  END
>  <Molecule Name>
EN300-172748_EN300-1692996

$$$$
EN300-172748_EN300-210429
Actelion Java MolfileCreator 1.0

 38 42  0  0  1  0  0  0  0  0999 V2000
    4.0875    2.1160   -0.0000 F   0  0  0  0  0  0  0  0  0  0  0  0
    3.6808    1.2024   -0.0000 C   0  0  0  0  0  0  0  0  0  0  0  0
    2.7026    0.9945   -0.0000 C   0  0  0  0  0  0  0  0  0  0  0  0
    4.1808    0.3364   -0.0000 C   0  0  0  0  0  0  0  0  0  0  0  0
    2.5981   -0.0000   -0.0000 N   0  0  0  0  0  0  0  0  0  0  0  0
    3.5116   -0.4067   -0.0000 C   0  0  0  0  0  0  0  0  0  0  0  0
    1.7321   -0.5000   -0.0000 C   0  0  0  0  0  0  0  0  0  0  0  0
    3.7195   -1.3849   -0.0000 C   0  0  0  0  0  0  0  0  0  0  0  0
    1.7321   -1.5000   -0.0000 O   0  0  0  0  0  0  0  0  0  0  0  0
    0.8660   -0.0000   -0.0000 O   0  0  0  0  0  0  0  0  0  0  0  0
    4.6706   -1.6939   -0.0000 O   0  0  0  0  0  0  0  0  0  0  0  0
    2.9764   -2.0540   -0.0000 N   0  0  0  0  0  0  0  0  0  0  0  0
    0.0000   -0.5000   -0.0000 C   0  0  0  0  0  0  0  0  0  0  0  0
    3.1843   -3.0322   -0.0000 C   0  0  0  0  0  0  0  0  0  0  0  0
    0.5000   -1.3660   -0.0000 C   0  0  0  0  0  0  0  0  0  0  0  0
   -0.8660   -1.0000   -0.0000 C   0  0  0  0  0  0  0  0  0  0  0  0
   -0.5000    0.3660   -0.0000 C   0  0  0  0  0  0  0  0  0  0  0  0
    2.3657   -3.6065   -0.0000 C   0  0  0  0  0  0  0  0  0  0  0  0
    4.0661   -3.5815   -0.0000 C   0  0  0  0  0  0  0  0  0  0  0  0
    4.9536   -3.3777   -0.0000 C   0  0  0  0  0  0  0  0  0  0  0  0
    2.4537   -4.6026   -0.0000 O   0  0  0  0  0  0  0  0  0  0  0  0
    4.1322   -4.3289   -0.0000 C   0  0  0  0  0  0  0  0  0  0  0  0
    5.0417   -4.3738   -0.0000 C   0  0  0  0  0  0  0  0  0  0  0  0
    3.3604   -5.0244   -0.0000 C   0  0  0  0  0  0  0  0  0  0  0  0
    3.3273   -6.0238   -0.0000 C   0  0  0  0  0  0  0  0  0  0  0  0
    2.4452   -6.4949   -0.0000 O   0  0  0  0  0  0  0  0  0  0  0  0
    4.1763   -6.5523   -0.0000 N   0  0  0  0  0  0  0  0  0  0  0  0
    4.1431   -7.5517   -0.0000 C   0  0  0  0  0  0  0  0  0  0  0  0
    5.0584   -6.0812   -0.0000 C   0  0  0  0  0  0  0  0  0  0  0  0
    4.9921   -8.0801   -0.0000 C   0  0  0  0  0  0  0  0  0  0  0  0
    3.2610   -8.0228   -0.0000 C   0  0  0  0  0  0  0  0  0  0  0  0
    5.9074   -6.6096   -0.0000 C   0  0  0  0  0  0  0  0  0  0  0  0
    5.8742   -7.6091   -0.0000 O   0  0  0  0  0  0  0  0  0  0  0  0
    4.9590   -9.0796   -0.0000 C   0  0  0  0  0  0  0  0  0  0  0  0
    3.2279   -9.0222   -0.0000 C   0  0  0  0  0  0  0  0  0  0  0  0
    4.0769   -9.5506   -0.0000 C   0  0  0  0  0  0  0  0  0  0  0  0
    2.3458   -9.4932   -0.0000 C   0  0  0  0  0  0  0  0  0  0  0  0
    1.4637   -9.9643   -0.0000 C   0  0  0  0  0  0  0  0  0  0  0  0
  2  1  1  6  0  0  0
  2  3  1  0  0  0  0
  2  4  1  0  0  0  0
  3  5  1  0  0  0  0
  6  4  1  0  0  0  0
  5  7  1  0  0  0  0
  6  8  1  1  0  0  0
  7  9  2  0  0  0  0
  7 10  1  0  0  0  0
  8 11  2  0  0  0  0
  8 12  1  0  0  0  0
 10 13  1  0  0  0  0
 14 12  1  6  0  0  0
 13 15  1  0  0  0  0
 13 16  1  0  0  0  0
 13 17  1  0  0  0  0
 14 18  1  0  0  0  0
 14 19  1  0  0  0  0
 14 20  1  0  0  0  0
 18 21  1  0  0  0  0
 19 22  1  0  0  0  0
 20 23  1  0  0  0  0
 24 21  1  0  0  0  0
 24 25  1  6  0  0  0
 25 26  2  0  0  0  0
 25 27  1  0  0  0  0
 27 28  1  0  0  0  0
 27 29  1  0  0  0  0
 28 30  2  0  0  0  0
 28 31  1  0  0  0  0
 29 32  1  0  0  0  0
 30 33  1  0  0  0  0
 30 34  1  0  0  0  0
 31 35  2  0  0  0  0
 34 36  2  0  0  0  0
 35 37  1  0  0  0  0
 37 38  3  0  0  0  0
  5  6  1  0  0  0  0
 22 24  1  0  0  0  0
 23 24  1  0  0  0  0
 32 33  1  0  0  0  0
 35 36  1  0  0  0  0
M  END
>  <Molecule Name>
EN300-172748_EN300-210429

$$$$
EN300-172748_EN300-36133
Actelion Java MolfileCreator 1.0

 39 44  0  0  1  0  0  0  0  0999 V2000
    5.3563    1.9544   -0.0000 F   0  0  0  0  0  0  0  0  0  0  0  0
    5.7631    1.0409   -0.0000 C   0  0  0  0  0  0  0  0  0  0  0  0
    5.1753    0.2319   -0.0000 C   0  0  0  0  0  0  0  0  0  0  0  0
    6.7576    0.9364   -0.0000 C   0  0  0  0  0  0  0  0  0  0  0  0
    4.1808    0.3364   -0.0000 N   0  0  0  0  0  0  0  0  0  0  0  0
    5.5820   -0.6817   -0.0000 C   0  0  0  0  0  0  0  0  0  0  0  0
    7.1643    0.0228   -0.0000 C   0  0  0  0  0  0  0  0  0  0  0  0
    3.6808    1.2024   -0.0000 C   0  0  0  0  0  0  0  0  0  0  0  0
    3.5116   -0.4067   -0.0000 C   0  0  0  0  0  0  0  0  0  0  0  0
    6.5765   -0.7862   -0.0000 C   0  0  0  0  0  0  0  0  0  0  0  0
    8.1588   -0.0817   -0.0000 F   0  0  0  0  0  0  0  0  0  0  0  0
    4.0875    2.1160   -0.0000 O   0  0  0  0  0  0  0  0  0  0  0  0
    2.7026    0.9945   -0.0000 C   0  0  0  0  0  0  0  0  0  0  0  0
    2.5981   -0.0000   -0.0000 C   0  0  0  0  0  0  0  0  0  0  0  0
    1.7321   -0.5000   -0.0000 C   0  0  0  0  0  0  0  0  0  0  0  0
    1.7321   -1.5000   -0.0000 O   0  0  0  0  0  0  0  0  0  0  0  0
    0.8660   -0.0000   -0.0000 N   0  0  0  0  0  0  0  0  0  0  0  0
    0.0000   -0.5000   -0.0000 C   0  0  0  0  0  0  0  0  0  0  0  0
   -0.7992    0.1011   -0.0000 C   0  0  0  0  0  0  0  0  0  0  0  0
   -0.2499   -1.5084   -0.0000 C   0  0  0  0  0  0  0  0  0  0  0  0
    0.2181   -2.2895   -0.0000 C   0  0  0  0  0  0  0  0  0  0  0  0
   -1.7193   -0.2904   -0.0000 O   0  0  0  0  0  0  0  0  0  0  0  0
   -0.9404   -1.8022   -0.0000 C   0  0  0  0  0  0  0  0  0  0  0  0
   -0.7020   -2.6811   -0.0000 C   0  0  0  0  0  0  0  0  0  0  0  0
   -1.8403   -1.2831   -0.0000 C   0  0  0  0  0  0  0  0  0  0  0  0
   -2.8011   -1.5605   -0.0000 C   0  0  0  0  0  0  0  0  0  0  0  0
   -3.5217   -0.8671   -0.0000 O   0  0  0  0  0  0  0  0  0  0  0  0
   -3.0413   -2.5312   -0.0000 N   0  0  0  0  0  0  0  0  0  0  0  0
   -4.0020   -2.8085   -0.0000 C   0  0  0  0  0  0  0  0  0  0  0  0
   -2.3207   -3.2246   -0.0000 C   0  0  0  0  0  0  0  0  0  0  0  0
   -4.2422   -3.7793   -0.0000 C   0  0  0  0  0  0  0  0  0  0  0  0
   -4.7226   -2.1152   -0.0000 C   0  0  0  0  0  0  0  0  0  0  0  0
   -2.5609   -4.1953   -0.0000 C   0  0  0  0  0  0  0  0  0  0  0  0
   -3.5217   -4.4726   -0.0000 O   0  0  0  0  0  0  0  0  0  0  0  0
   -5.2030   -4.0566   -0.0000 C   0  0  0  0  0  0  0  0  0  0  0  0
   -5.6834   -2.3925   -0.0000 C   0  0  0  0  0  0  0  0  0  0  0  0
   -5.9236   -3.3632   -0.0000 C   0  0  0  0  0  0  0  0  0  0  0  0
   -6.4040   -1.6991   -0.0000 C   0  0  0  0  0  0  0  0  0  0  0  0
   -7.1245   -1.0058   -0.0000 C   0  0  0  0  0  0  0  0  0  0  0  0
  1  2  1  0  0  0  0
  2  3  2  0  0  0  0
  2  4  1  0  0  0  0
  3  5  1  0  0  0  0
  3  6  1  0  0  0  0
  4  7  2  0  0  0  0
  5  8  1  0  0  0  0
  5  9  1  0  0  0  0
  6 10  2  0  0  0  0
  7 11  1  0  0  0  0
  8 12  2  0  0  0  0
  8 13  1  0  0  0  0
 14  9  1  0  0  0  0
 14 15  1  1  0  0  0
 15 16  2  0  0  0  0
 15 17  1  0  0  0  0
 18 17  1  6  0  0  0
 18 19  1  0  0  0  0
 18 20  1  0  0  0  0
 18 21  1  0  0  0  0
 19 22  1  0  0  0  0
 20 23  1  0  0  0  0
 21 24  1  0  0  0  0
 25 22  1  0  0  0  0
 25 26  1  6  0  0  0
 26 27  2  0  0  0  0
 26 28  1  0  0  0  0
 28 29  1  0  0  0  0
 28 30  1  0  0  0  0
 29 31  2  0  0  0  0
 29 32  1  0  0  0  0
 30 33  1  0  0  0  0
 31 34  1  0  0  0  0
 31 35  1  0  0  0  0
 32 36  2  0  0  0  0
 35 37  2  0  0  0  0
 36 38  1  0  0  0  0
 38 39  3  0  0  0  0
  7 10  1  0  0  0  0
 13 14  1  0  0  0  0
 23 25  1  0  0  0  0
 24 25  1  0  0  0  0
 33 34  1  0  0  0  0
 36 37  1  0  0  0  0
M  END
>  <Molecule Name>
EN300-172748_EN300-36133

$$$$
EN300-172748_EN300-92590
Actelion Java MolfileCreator 1.0

 35 40  0  0  1  0  0  0  0  0999 V2000
    6.6808    1.2024   -0.0000 Br  0  0  0  0  0  0  0  0  0  0  0  0
    5.6808    1.2024   -0.0000 C   0  0  0  0  0  0  0  0  0  0  0  0
    5.1808    2.0685   -0.0000 C   0  0  0  0  0  0  0  0  0  0  0  0
    5.1808    0.3364   -0.0000 C   0  0  0  0  0  0  0  0  0  0  0  0
    4.1808    2.0685   -0.0000 N   0  0  0  0  0  0  0  0  0  0  0  0
    4.1808    0.3364   -0.0000 N   0  0  0  0  0  0  0  0  0  0  0  0
    3.6808    1.2024   -0.0000 C   0  0  0  0  0  0  0  0  0  0  0  0
    3.5116   -0.4067   -0.0000 N   0  0  0  0  0  0  0  0  0  0  0  0
    2.7026    0.9945   -0.0000 C   0  0  0  0  0  0  0  0  0  0  0  0
    2.5981   -0.0000   -0.0000 C   0  0  0  0  0  0  0  0  0  0  0  0
    1.7321   -0.5000   -0.0000 C   0  0  0  0  0  0  0  0  0  0  0  0
    1.7321   -1.5000   -0.0000 O   0  0  0  0  0  0  0  0  0  0  0  0
    0.8660   -0.0000   -0.0000 N   0  0  0  0  0  0  0  0  0  0  0  0
    0.0000   -0.5000   -0.0000 C   0  0  0  0  0  0  0  0  0  0  0  0
   -0.7992    0.1011   -0.0000 C   0  0  0  0  0  0  0  0  0  0  0  0
   -0.2499   -1.5084   -0.0000 C   0  0  0  0  0  0  0  0  0  0  0  0
    0.2181   -2.2895   -0.0000 C   0  0  0  0  0  0  0  0  0  0  0  0
   -1.7193   -0.2904   -0.0000 O   0  0  0  0  0  0  0  0  0  0  0  0
   -0.9404   -1.8022   -0.0000 C   0  0  0  0  0  0  0  0  0  0  0  0
   -0.7020   -2.6811   -0.0000 C   0  0  0  0  0  0  0  0  0  0  0  0
   -1.8403   -1.2831   -0.0000 C   0  0  0  0  0  0  0  0  0  0  0  0
   -2.8011   -1.5605   -0.0000 C   0  0  0  0  0  0  0  0  0  0  0  0
   -3.5217   -0.8671   -0.0000 O   0  0  0  0  0  0  0  0  0  0  0  0
   -3.0413   -2.5312   -0.0000 N   0  0  0  0  0  0  0  0  0  0  0  0
   -4.0020   -2.8085   -0.0000 C   0  0  0  0  0  0  0  0  0  0  0  0
   -2.3207   -3.2246   -0.0000 C   0  0  0  0  0  0  0  0  0  0  0  0
   -4.2422   -3.7793   -0.0000 C   0  0  0  0  0  0  0  0  0  0  0  0
   -4.7226   -2.1152   -0.0000 C   0  0  0  0  0  0  0  0  0  0  0  0
   -2.5609   -4.1953   -0.0000 C   0  0  0  0  0  0  0  0  0  0  0  0
   -3.5217   -4.4726   -0.0000 O   0  0  0  0  0  0  0  0  0  0  0  0
   -5.2030   -4.0566   -0.0000 C   0  0  0  0  0  0  0  0  0  0  0  0
   -5.6834   -2.3925   -0.0000 C   0  0  0  0  0  0  0  0  0  0  0  0
   -5.9236   -3.3632   -0.0000 C   0  0  0  0  0  0  0  0  0  0  0  0
   -6.4040   -1.6991   -0.0000 C   0  0  0  0  0  0  0  0  0  0  0  0
   -7.1245   -1.0058   -0.0000 C   0  0  0  0  0  0  0  0  0  0  0  0
  1  2  1  0  0  0  0
  2  3  1  0  0  0  0
  2  4  2  0  0  0  0
  3  5  2  0  0  0  0
  4  6  1  0  0  0  0
  5  7  1  0  0  0  0
  6  8  1  0  0  0  0
  7  9  2  0  0  0  0
  8 10  2  0  0  0  0
 10 11  1  0  0  0  0
 11 12  2  0  0  0  0
 11 13  1  0  0  0  0
 14 13  1  6  0  0  0
 14 15  1  0  0  0  0
 14 16  1  0  0  0  0
 14 17  1  0  0  0  0
 15 18  1  0  0  0  0
 16 19  1  0  0  0  0
 17 20  1  0  0  0  0
 21 18  1  0  0  0  0
 21 22  1  6  0  0  0
 22 23  2  0  0  0  0
 22 24  1  0  0  0  0
 24 25  1  0  0  0  0
 24 26  1  0  0  0  0
 25 27  2  0  0  0  0
 25 28  1  0  0  0  0
 26 29  1  0  0  0  0
 27 30  1  0  0  0  0
 27 31  1  0  0  0  0
 28 32  2  0  0  0  0
 31 33  2  0  0  0  0
 32 34  1  0  0  0  0
 34 35  3  0  0  0  0
  6  7  1  0  0  0  0
  9 10  1  0  0  0  0
 19 21  1  0  0  0  0
 20 21  1  0  0  0  0
 29 30  1  0  0  0  0
 32 33  1  0  0  0  0
M  END
>  <Molecule Name>
EN300-172748_EN300-92590

$$$$
EN300-172748_EN300-1588817
Actelion Java MolfileCreator 1.0

 32 36  0  0  1  0  0  0  0  0999 V2000
    5.8778    1.6182   -0.0000 O   0  0  0  0  0  0  0  0  0  0  0  0
    4.9170    1.8956   -0.0000 C   0  0  0  0  0  0  0  0  0  0  0  0
    4.6768    2.8663   -0.0000 N   0  0  0  0  0  0  0  0  0  0  0  0
    4.1964    1.2022   -0.0000 C   0  0  0  0  0  0  0  0  0  0  0  0
    5.3974    3.5597   -0.0000 C   0  0  0  0  0  0  0  0  0  0  0  0
    3.7160    3.1437   -0.0000 C   0  0  0  0  0  0  0  0  0  0  0  0
    3.2763    1.5938   -0.0000 O   0  0  0  0  0  0  0  0  0  0  0  0
    4.1960    0.1633   -0.0000 C   0  0  0  0  0  0  0  0  0  0  0  0
    4.8380   -0.4826   -0.0000 C   0  0  0  0  0  0  0  0  0  0  0  0
    5.1572    4.5304   -0.0000 C   0  0  0  0  0  0  0  0  0  0  0  0
    6.3581    3.2823   -0.0000 C   0  0  0  0  0  0  0  0  0  0  0  0
    3.4758    4.1144   -0.0000 C   0  0  0  0  0  0  0  0  0  0  0  0
    2.4771    0.9927   -0.0000 C   0  0  0  0  0  0  0  0  0  0  0  0
    3.5963   -0.2877   -0.0000 C   0  0  0  0  0  0  0  0  0  0  0  0
    4.0388   -1.0837   -0.0000 C   0  0  0  0  0  0  0  0  0  0  0  0
    4.1964    4.8078   -0.0000 O   0  0  0  0  0  0  0  0  0  0  0  0
    5.8778    5.2238   -0.0000 C   0  0  0  0  0  0  0  0  0  0  0  0
    7.0787    3.9757   -0.0000 C   0  0  0  0  0  0  0  0  0  0  0  0
    2.5981   -0.0000   -0.0000 C   0  0  0  0  0  0  0  0  0  0  0  0
    6.8385    4.9464   -0.0000 C   0  0  0  0  0  0  0  0  0  0  0  0
    8.0395    3.6984   -0.0000 C   0  0  0  0  0  0  0  0  0  0  0  0
    1.7321   -0.5000   -0.0000 N   0  0  0  0  0  0  0  0  0  0  0  0
    9.0003    3.4210   -0.0000 C   0  0  0  0  0  0  0  0  0  0  0  0
    0.8660   -0.0000   -0.0000 C   0  0  0  0  0  0  0  0  0  0  0  0
    0.8660    1.0000   -0.0000 O   0  0  0  0  0  0  0  0  0  0  0  0
    0.0000   -0.5000   -0.0000 C   0  0  0  0  0  0  0  0  0  0  0  0
   -0.9659   -0.2412   -0.0000 C   0  0  0  0  0  0  0  0  0  0  0  0
   -0.2588   -1.4659   -0.0000 C   0  0  0  0  0  0  0  0  0  0  0  0
    0.7934   -1.1088   -0.0000 C   0  0  0  0  0  0  0  0  0  0  0  0
   -1.2247   -1.2071   -0.0000 C   0  0  0  0  0  0  0  0  0  0  0  0
   -2.0908   -1.7071   -0.0000 C   0  0  0  0  0  0  0  0  0  0  0  0
   -2.9568   -2.2071   -0.0000 N   0  0  0  0  0  0  0  0  0  0  0  0
  1  2  2  0  0  0  0
  2  3  1  0  0  0  0
  4  2  1  1  0  0  0
  3  5  1  0  0  0  0
  3  6  1  0  0  0  0
  4  7  1  0  0  0  0
  4  8  1  0  0  0  0
  4  9  1  0  0  0  0
  5 10  2  0  0  0  0
  5 11  1  0  0  0  0
  6 12  1  0  0  0  0
  7 13  1  0  0  0  0
  8 14  1  0  0  0  0
  9 15  1  0  0  0  0
 10 16  1  0  0  0  0
 10 17  1  0  0  0  0
 11 18  2  0  0  0  0
 19 13  1  0  0  0  0
 17 20  2  0  0  0  0
 18 21  1  0  0  0  0
 19 22  1  1  0  0  0
 21 23  3  0  0  0  0
 22 24  1  0  0  0  0
 24 25  2  0  0  0  0
 26 24  1  0  0  0  0
 26 27  1  0  0  0  0
 26 28  1  0  0  0  0
 26 29  1  1  0  0  0
 30 27  1  0  0  0  0
 30 31  1  1  0  0  0
 31 32  3  0  0  0  0
 12 16  1  0  0  0  0
 14 19  1  0  0  0  0
 15 19  1  0  0  0  0
 18 20  1  0  0  0  0
 28 30  1  0  0  0  0
M  END
>  <Molecule Name>
EN300-172748_EN300-1588817

$$$$
EN300-172748_EN300-1726314
Actelion Java MolfileCreator 1.0

 35 40  0  0  1  0  0  0  0  0999 V2000
    5.0943   -0.0703   -0.0000 S   0  0  0  0  0  0  0  0  0  0  0  0
    4.1808    0.3364   -0.0000 C   0  0  0  0  0  0  0  0  0  0  0  0
    4.9898   -1.0649   -0.0000 C   0  0  0  0  0  0  0  0  0  0  0  0
    3.6808    1.2024   -0.0000 N   0  0  0  0  0  0  0  0  0  0  0  0
    3.5116   -0.4067   -0.0000 N   0  0  0  0  0  0  0  0  0  0  0  0
    4.0116   -1.2728   -0.0000 N   0  0  0  0  0  0  0  0  0  0  0  0
    5.7329   -1.7340   -0.0000 C   0  0  0  0  0  0  0  0  0  0  0  0
    2.7026    0.9945   -0.0000 C   0  0  0  0  0  0  0  0  0  0  0  0
    2.5981   -0.0000   -0.0000 C   0  0  0  0  0  0  0  0  0  0  0  0
    1.9595    1.6637   -0.0000 C   0  0  0  0  0  0  0  0  0  0  0  0
    1.7321   -0.5000   -0.0000 C   0  0  0  0  0  0  0  0  0  0  0  0
    1.7321   -1.5000   -0.0000 O   0  0  0  0  0  0  0  0  0  0  0  0
    0.8660   -0.0000   -0.0000 N   0  0  0  0  0  0  0  0  0  0  0  0
    0.0000   -0.5000   -0.0000 C   0  0  0  0  0  0  0  0  0  0  0  0
   -0.7992    0.1011   -0.0000 C   0  0  0  0  0  0  0  0  0  0  0  0
   -0.2499   -1.5084   -0.0000 C   0  0  0  0  0  0  0  0  0  0  0  0
    0.2181   -2.2895   -0.0000 C   0  0  0  0  0  0  0  0  0  0  0  0
   -1.7193   -0.2904   -0.0000 O   0  0  0  0  0  0  0  0  0  0  0  0
   -0.9404   -1.8022   -0.0000 C   0  0  0  0  0  0  0  0  0  0  0  0
   -0.7020   -2.6811   -0.0000 C   0  0  0  0  0  0  0  0  0  0  0  0
   -1.8403   -1.2831   -0.0000 C   0  0  0  0  0  0  0  0  0  0  0  0
   -2.8011   -1.5605   -0.0000 C   0  0  0  0  0  0  0  0  0  0  0  0
   -3.5217   -0.8671   -0.0000 O   0  0  0  0  0  0  0  0  0  0  0  0
   -3.0413   -2.5312   -0.0000 N   0  0  0  0  0  0  0  0  0  0  0  0
   -4.0020   -2.8085   -0.0000 C   0  0  0  0  0  0  0  0  0  0  0  0
   -2.3207   -3.2246   -0.0000 C   0  0  0  0  0  0  0  0  0  0  0  0
   -4.2422   -3.7793   -0.0000 C   0  0  0  0  0  0  0  0  0  0  0  0
   -4.7226   -2.1152   -0.0000 C   0  0  0  0  0  0  0  0  0  0  0  0
   -2.5609   -4.1953   -0.0000 C   0  0  0  0  0  0  0  0  0  0  0  0
   -3.5217   -4.4726   -0.0000 O   0  0  0  0  0  0  0  0  0  0  0  0
   -5.2030   -4.0566   -0.0000 C   0  0  0  0  0  0  0  0  0  0  0  0
   -5.6834   -2.3925   -0.0000 C   0  0  0  0  0  0  0  0  0  0  0  0
   -5.9236   -3.3632   -0.0000 C   0  0  0  0  0  0  0  0  0  0  0  0
   -6.4040   -1.6991   -0.0000 C   0  0  0  0  0  0  0  0  0  0  0  0
   -7.1245   -1.0058   -0.0000 C   0  0  0  0  0  0  0  0  0  0  0  0
  1  2  1  0  0  0  0
  1  3  1  0  0  0  0
  2  4  2  0  0  0  0
  2  5  1  0  0  0  0
  3  6  2  0  0  0  0
  3  7  1  0  0  0  0
  4  8  1  0  0  0  0
  5  9  1  0  0  0  0
  8 10  1  0  0  0  0
  9 11  1  0  0  0  0
 11 12  2  0  0  0  0
 11 13  1  0  0  0  0
 14 13  1  6  0  0  0
 14 15  1  0  0  0  0
 14 16  1  0  0  0  0
 14 17  1  0  0  0  0
 15 18  1  0  0  0  0
 16 19  1  0  0  0  0
 17 20  1  0  0  0  0
 21 18  1  0  0  0  0
 21 22  1  6  0  0  0
 22 23  2  0  0  0  0
 22 24  1  0  0  0  0
 24 25  1  0  0  0  0
 24 26  1  0  0  0  0
 25 27  2  0  0  0  0
 25 28  1  0  0  0  0
 26 29  1  0  0  0  0
 27 30  1  0  0  0  0
 27 31  1  0  0  0  0
 28 32  2  0  0  0  0
 31 33  2  0  0  0  0
 32 34  1  0  0  0  0
 34 35  3  0  0  0  0
  5  6  1  0  0  0  0
  8  9  2  0  0  0  0
 19 21  1  0  0  0  0
 20 21  1  0  0  0  0
 29 30  1  0  0  0  0
 32 33  1  0  0  0  0
M  END
>  <Molecule Name>
EN300-172748_EN300-1726314

$$$$
EN300-172748_EN300-81690
Actelion Java MolfileCreator 1.0

 36 41  0  0  1  0  0  0  0  0999 V2000
    1.7321   -1.5000   -0.0000 O   0  0  0  0  0  0  0  0  0  0  0  0
    1.7321   -0.5000   -0.0000 C   0  0  0  0  0  0  0  0  0  0  0  0
    0.8660   -0.0000   -0.0000 N   0  0  0  0  0  0  0  0  0  0  0  0
    2.5981   -0.0000   -0.0000 C   0  0  0  0  0  0  0  0  0  0  0  0
    0.0000   -0.5000   -0.0000 C   0  0  0  0  0  0  0  0  0  0  0  0
    3.4641   -0.5000   -0.0000 N   0  0  0  0  0  0  0  0  0  0  0  0
    2.5981    1.0000   -0.0000 C   0  0  0  0  0  0  0  0  0  0  0  0
   -0.7992    0.1011   -0.0000 C   0  0  0  0  0  0  0  0  0  0  0  0
   -0.2499   -1.5084   -0.0000 C   0  0  0  0  0  0  0  0  0  0  0  0
    0.2181   -2.2895   -0.0000 C   0  0  0  0  0  0  0  0  0  0  0  0
    4.3301   -0.0000   -0.0000 C   0  0  0  0  0  0  0  0  0  0  0  0
    3.4641    1.5000   -0.0000 C   0  0  0  0  0  0  0  0  0  0  0  0
   -1.7193   -0.2904   -0.0000 O   0  0  0  0  0  0  0  0  0  0  0  0
   -0.9404   -1.8022   -0.0000 C   0  0  0  0  0  0  0  0  0  0  0  0
   -0.7020   -2.6811   -0.0000 C   0  0  0  0  0  0  0  0  0  0  0  0
    5.1962   -0.5000   -0.0000 N   0  0  0  0  0  0  0  0  0  0  0  0
    4.3301    1.0000   -0.0000 C   0  0  0  0  0  0  0  0  0  0  0  0
   -1.8403   -1.2831   -0.0000 C   0  0  0  0  0  0  0  0  0  0  0  0
    5.3007   -1.4945   -0.0000 N   0  0  0  0  0  0  0  0  0  0  0  0
    6.1097   -0.0933   -0.0000 C   0  0  0  0  0  0  0  0  0  0  0  0
   -2.8011   -1.5605   -0.0000 C   0  0  0  0  0  0  0  0  0  0  0  0
    6.2788   -1.7024   -0.0000 C   0  0  0  0  0  0  0  0  0  0  0  0
    6.7788   -0.8364   -0.0000 C   0  0  0  0  0  0  0  0  0  0  0  0
   -3.5217   -0.8671   -0.0000 O   0  0  0  0  0  0  0  0  0  0  0  0
   -3.0413   -2.5312   -0.0000 N   0  0  0  0  0  0  0  0  0  0  0  0
   -4.0020   -2.8085   -0.0000 C   0  0  0  0  0  0  0  0  0  0  0  0
   -2.3207   -3.2246   -0.0000 C   0  0  0  0  0  0  0  0  0  0  0  0
   -4.2422   -3.7793   -0.0000 C   0  0  0  0  0  0  0  0  0  0  0  0
   -4.7226   -2.1152   -0.0000 C   0  0  0  0  0  0  0  0  0  0  0  0
   -2.5609   -4.1953   -0.0000 C   0  0  0  0  0  0  0  0  0  0  0  0
   -3.5217   -4.4726   -0.0000 O   0  0  0  0  0  0  0  0  0  0  0  0
   -5.2030   -4.0566   -0.0000 C   0  0  0  0  0  0  0  0  0  0  0  0
   -5.6834   -2.3925   -0.0000 C   0  0  0  0  0  0  0  0  0  0  0  0
   -5.9236   -3.3632   -0.0000 C   0  0  0  0  0  0  0  0  0  0  0  0
   -6.4040   -1.6991   -0.0000 C   0  0  0  0  0  0  0  0  0  0  0  0
   -7.1245   -1.0058   -0.0000 C   0  0  0  0  0  0  0  0  0  0  0  0
  1  2  2  0  0  0  0
  2  3  1  0  0  0  0
  2  4  1  0  0  0  0
  5  3  1  6  0  0  0
  4  6  2  0  0  0  0
  4  7  1  0  0  0  0
  5  8  1  0  0  0  0
  5  9  1  0  0  0  0
  5 10  1  0  0  0  0
  6 11  1  0  0  0  0
  7 12  2  0  0  0  0
  8 13  1  0  0  0  0
  9 14  1  0  0  0  0
 10 15  1  0  0  0  0
 11 16  1  0  0  0  0
 11 17  2  0  0  0  0
 18 13  1  0  0  0  0
 16 19  1  0  0  0  0
 16 20  1  0  0  0  0
 18 21  1  6  0  0  0
 19 22  2  0  0  0  0
 20 23  2  0  0  0  0
 21 24  2  0  0  0  0
 21 25  1  0  0  0  0
 25 26  1  0  0  0  0
 25 27  1  0  0  0  0
 26 28  2  0  0  0  0
 26 29  1  0  0  0  0
 27 30  1  0  0  0  0
 28 31  1  0  0  0  0
 28 32  1  0  0  0  0
 29 33  2  0  0  0  0
 32 34  2  0  0  0  0
 33 35  1  0  0  0  0
 35 36  3  0  0  0  0
 12 17  1  0  0  0  0
 14 18  1  0  0  0  0
 15 18  1  0  0  0  0
 22 23  1  0  0  0  0
 30 31  1  0  0  0  0
 33 34  1  0  0  0  0
M  END
>  <Molecule Name>
EN300-172748_EN300-81690

$$$$
EN300-172748_EN300-1073127
Actelion Java MolfileCreator 1.0

 33 37  0  0  1  0  0  0  0  0999 V2000
    1.7321   -1.5000   -0.0000 O   0  0  0  0  0  0  0  0  0  0  0  0
    1.7321   -0.5000   -0.0000 C   0  0  0  0  0  0  0  0  0  0  0  0
    0.8660   -0.0000   -0.0000 N   0  0  0  0  0  0  0  0  0  0  0  0
    2.5981   -0.0000   -0.0000 C   0  0  0  0  0  0  0  0  0  0  0  0
    0.0000   -0.5000   -0.0000 C   0  0  0  0  0  0  0  0  0  0  0  0
    2.5981    1.0000   -0.0000 C   0  0  0  0  0  0  0  0  0  0  0  0
    3.4641   -0.5000   -0.0000 C   0  0  0  0  0  0  0  0  0  0  0  0
   -0.7992    0.1011   -0.0000 C   0  0  0  0  0  0  0  0  0  0  0  0
   -0.2499   -1.5084   -0.0000 C   0  0  0  0  0  0  0  0  0  0  0  0
    0.2181   -2.2895   -0.0000 C   0  0  0  0  0  0  0  0  0  0  0  0
    3.4641    1.5000   -0.0000 N   0  0  0  0  0  0  0  0  0  0  0  0
    4.3301   -0.0000   -0.0000 C   0  0  0  0  0  0  0  0  0  0  0  0
   -1.7193   -0.2904   -0.0000 O   0  0  0  0  0  0  0  0  0  0  0  0
   -0.9404   -1.8022   -0.0000 C   0  0  0  0  0  0  0  0  0  0  0  0
   -0.7020   -2.6811   -0.0000 C   0  0  0  0  0  0  0  0  0  0  0  0
    4.3301    1.0000   -0.0000 C   0  0  0  0  0  0  0  0  0  0  0  0
    5.1962   -0.5000   -0.0000 O   0  0  0  0  0  0  0  0  0  0  0  0
   -1.8403   -1.2831   -0.0000 C   0  0  0  0  0  0  0  0  0  0  0  0
    6.0622   -0.0000   -0.0000 C   0  0  0  0  0  0  0  0  0  0  0  0
   -2.8011   -1.5605   -0.0000 C   0  0  0  0  0  0  0  0  0  0  0  0
   -3.5217   -0.8671   -0.0000 O   0  0  0  0  0  0  0  0  0  0  0  0
   -3.0413   -2.5312   -0.0000 N   0  0  0  0  0  0  0  0  0  0  0  0
   -4.0020   -2.8085   -0.0000 C   0  0  0  0  0  0  0  0  0  0  0  0
   -2.3207   -3.2246   -0.0000 C   0  0  0  0  0  0  0  0  0  0  0  0
   -4.2422   -3.7793   -0.0000 C   0  0  0  0  0  0  0  0  0  0  0  0
   -4.7226   -2.1152   -0.0000 C   0  0  0  0  0  0  0  0  0  0  0  0
   -2.5609   -4.1953   -0.0000 C   0  0  0  0  0  0  0  0  0  0  0  0
   -3.5217   -4.4726   -0.0000 O   0  0  0  0  0  0  0  0  0  0  0  0
   -5.2030   -4.0566   -0.0000 C   0  0  0  0  0  0  0  0  0  0  0  0
   -5.6834   -2.3925   -0.0000 C   0  0  0  0  0  0  0  0  0  0  0  0
   -5.9236   -3.3632   -0.0000 C   0  0  0  0  0  0  0  0  0  0  0  0
   -6.4040   -1.6991   -0.0000 C   0  0  0  0  0  0  0  0  0  0  0  0
   -7.1245   -1.0058   -0.0000 C   0  0  0  0  0  0  0  0  0  0  0  0
  1  2  2  0  0  0  0
  2  3  1  0  0  0  0
  2  4  1  0  0  0  0
  5  3  1  6  0  0  0
  4  6  2  0  0  0  0
  4  7  1  0  0  0  0
  5  8  1  0  0  0  0
  5  9  1  0  0  0  0
  5 10  1  0  0  0  0
  6 11  1  0  0  0  0
  7 12  2  0  0  0  0
  8 13  1  0  0  0  0
  9 14  1  0  0  0  0
 10 15  1  0  0  0  0
 11 16  2  0  0  0  0
 12 17  1  0  0  0  0
 18 13  1  0  0  0  0
 17 19  1  0  0  0  0
 18 20  1  6  0  0  0
 20 21  2  0  0  0  0
 20 22  1  0  0  0  0
 22 23  1  0  0  0  0
 22 24  1  0  0  0  0
 23 25  2  0  0  0  0
 23 26  1  0  0  0  0
 24 27  1  0  0  0  0
 25 28  1  0  0  0  0
 25 29  1  0  0  0  0
 26 30  2  0  0  0  0
 29 31  2  0  0  0  0
 30 32  1  0  0  0  0
 32 33  3  0  0  0  0
 12 16  1  0  0  0  0
 14 18  1  0  0  0  0
 15 18  1  0  0  0  0
 27 28  1  0  0  0  0
 30 31  1  0  0  0  0
M  END
>  <Molecule Name>
EN300-172748_EN300-1073127

$$$$
EN300-172748_EN300-254829
Actelion Java MolfileCreator 1.0

 37 42  0  0  1  0  0  0  0  0999 V2000
    1.7321   -1.5000   -0.0000 O   0  0  0  0  0  0  0  0  0  0  0  0
    1.7321   -0.5000   -0.0000 C   0  0  0  0  0  0  0  0  0  0  0  0
    0.8660   -0.0000   -0.0000 N   0  0  0  0  0  0  0  0  0  0  0  0
    2.5981   -0.0000   -0.0000 C   0  0  0  0  0  0  0  0  0  0  0  0
    0.0000   -0.5000   -0.0000 C   0  0  0  0  0  0  0  0  0  0  0  0
    3.5116   -0.4067   -0.0000 N   0  0  0  0  0  0  0  0  0  0  0  0
    2.7026    0.9945   -0.0000 C   0  0  0  0  0  0  0  0  0  0  0  0
   -0.7992    0.1011   -0.0000 C   0  0  0  0  0  0  0  0  0  0  0  0
   -0.2499   -1.5084   -0.0000 C   0  0  0  0  0  0  0  0  0  0  0  0
    0.2181   -2.2895   -0.0000 C   0  0  0  0  0  0  0  0  0  0  0  0
    4.1808    0.3364   -0.0000 N   0  0  0  0  0  0  0  0  0  0  0  0
    3.6808    1.2024   -0.0000 N   0  0  0  0  0  0  0  0  0  0  0  0
   -1.7193   -0.2904   -0.0000 O   0  0  0  0  0  0  0  0  0  0  0  0
   -0.9404   -1.8022   -0.0000 C   0  0  0  0  0  0  0  0  0  0  0  0
   -0.7020   -2.6811   -0.0000 C   0  0  0  0  0  0  0  0  0  0  0  0
    4.0875    2.1160   -0.0000 C   0  0  0  0  0  0  0  0  0  0  0  0
   -1.8403   -1.2831   -0.0000 C   0  0  0  0  0  0  0  0  0  0  0  0
    5.0820    2.2205   -0.0000 C   0  0  0  0  0  0  0  0  0  0  0  0
    3.4997    2.9250   -0.0000 C   0  0  0  0  0  0  0  0  0  0  0  0
   -2.8011   -1.5605   -0.0000 C   0  0  0  0  0  0  0  0  0  0  0  0
    5.4887    3.1341   -0.0000 C   0  0  0  0  0  0  0  0  0  0  0  0
    5.6698    1.4115   -0.0000 C   0  0  0  0  0  0  0  0  0  0  0  0
    3.9064    3.8385   -0.0000 C   0  0  0  0  0  0  0  0  0  0  0  0
   -3.5217   -0.8671   -0.0000 O   0  0  0  0  0  0  0  0  0  0  0  0
   -3.0413   -2.5312   -0.0000 N   0  0  0  0  0  0  0  0  0  0  0  0
    4.9010    3.9431   -0.0000 C   0  0  0  0  0  0  0  0  0  0  0  0
   -4.0020   -2.8085   -0.0000 C   0  0  0  0  0  0  0  0  0  0  0  0
   -2.3207   -3.2246   -0.0000 C   0  0  0  0  0  0  0  0  0  0  0  0
   -4.2422   -3.7793   -0.0000 C   0  0  0  0  0  0  0  0  0  0  0  0
   -4.7226   -2.1152   -0.0000 C   0  0  0  0  0  0  0  0  0  0  0  0
   -2.5609   -4.1953   -0.0000 C   0  0  0  0  0  0  0  0  0  0  0  0
   -3.5217   -4.4726   -0.0000 O   0  0  0  0  0  0  0  0  0  0  0  0
   -5.2030   -4.0566   -0.0000 C   0  0  0  0  0  0  0  0  0  0  0  0
   -5.6834   -2.3925   -0.0000 C   0  0  0  0  0  0  0  0  0  0  0  0
   -5.9236   -3.3632   -0.0000 C   0  0  0  0  0  0  0  0  0  0  0  0
   -6.4040   -1.6991   -0.0000 C   0  0  0  0  0  0  0  0  0  0  0  0
   -7.1245   -1.0058   -0.0000 C   0  0  0  0  0  0  0  0  0  0  0  0
  1  2  2  0  0  0  0
  2  3  1  0  0  0  0
  2  4  1  0  0  0  0
  5  3  1  6  0  0  0
  4  6  1  0  0  0  0
  4  7  2  0  0  0  0
  5  8  1  0  0  0  0
  5  9  1  0  0  0  0
  5 10  1  0  0  0  0
  6 11  2  0  0  0  0
  7 12  1  0  0  0  0
  8 13  1  0  0  0  0
  9 14  1  0  0  0  0
 10 15  1  0  0  0  0
 12 16  1  0  0  0  0
 17 13  1  0  0  0  0
 16 18  2  0  0  0  0
 16 19  1  0  0  0  0
 17 20  1  6  0  0  0
 18 21  1  0  0  0  0
 18 22  1  0  0  0  0
 19 23  2  0  0  0  0
 20 24  2  0  0  0  0
 20 25  1  0  0  0  0
 21 26  2  0  0  0  0
 25 27  1  0  0  0  0
 25 28  1  0  0  0  0
 27 29  2  0  0  0  0
 27 30  1  0  0  0  0
 28 31  1  0  0  0  0
 29 32  1  0  0  0  0
 29 33  1  0  0  0  0
 30 34  2  0  0  0  0
 33 35  2  0  0  0  0
 34 36  1  0  0  0  0
 36 37  3  0  0  0  0
 11 12  1  0  0  0  0
 14 17  1  0  0  0  0
 15 17  1  0  0  0  0
 23 26  1  0  0  0  0
 31 32  1  0  0  0  0
 34 35  1  0  0  0  0
M  END
>  <Molecule Name>
EN300-172748_EN300-254829

$$$$
EN300-172748_EN300-136845
Actelion Java MolfileCreator 1.0

 38 43  0  0  1  0  0  0  0  0999 V2000
    2.5052    2.8205   -0.0000 F   0  0  0  0  0  0  0  0  0  0  0  0
    3.4997    2.9250   -0.0000 C   0  0  0  0  0  0  0  0  0  0  0  0
    4.0875    2.1160   -0.0000 C   0  0  0  0  0  0  0  0  0  0  0  0
    3.9064    3.8385   -0.0000 C   0  0  0  0  0  0  0  0  0  0  0  0
    3.6808    1.2024   -0.0000 N   0  0  0  0  0  0  0  0  0  0  0  0
    5.0820    2.2205   -0.0000 C   0  0  0  0  0  0  0  0  0  0  0  0
    4.9010    3.9431   -0.0000 C   0  0  0  0  0  0  0  0  0  0  0  0
    2.7026    0.9945   -0.0000 N   0  0  0  0  0  0  0  0  0  0  0  0
    4.1808    0.3364   -0.0000 C   0  0  0  0  0  0  0  0  0  0  0  0
    5.4887    3.1341   -0.0000 C   0  0  0  0  0  0  0  0  0  0  0  0
    5.3077    4.8566   -0.0000 F   0  0  0  0  0  0  0  0  0  0  0  0
    2.5981   -0.0000   -0.0000 C   0  0  0  0  0  0  0  0  0  0  0  0
    3.5116   -0.4067   -0.0000 C   0  0  0  0  0  0  0  0  0  0  0  0
    1.7321   -0.5000   -0.0000 C   0  0  0  0  0  0  0  0  0  0  0  0
    1.7321   -1.5000   -0.0000 O   0  0  0  0  0  0  0  0  0  0  0  0
    0.8660   -0.0000   -0.0000 N   0  0  0  0  0  0  0  0  0  0  0  0
    0.0000   -0.5000   -0.0000 C   0  0  0  0  0  0  0  0  0  0  0  0
   -0.7992    0.1011   -0.0000 C   0  0  0  0  0  0  0  0  0  0  0  0
   -0.2499   -1.5084   -0.0000 C   0  0  0  0  0  0  0  0  0  0  0  0
    0.2181   -2.2895   -0.0000 C   0  0  0  0  0  0  0  0  0  0  0  0
   -1.7193   -0.2904   -0.0000 O   0  0  0  0  0  0  0  0  0  0  0  0
   -0.9404   -1.8022   -0.0000 C   0  0  0  0  0  0  0  0  0  0  0  0
   -0.7020   -2.6811   -0.0000 C   0  0  0  0  0  0  0  0  0  0  0  0
   -1.8403   -1.2831   -0.0000 C   0  0  0  0  0  0  0  0  0  0  0  0
   -2.8011   -1.5605   -0.0000 C   0  0  0  0  0  0  0  0  0  0  0  0
   -3.5217   -0.8671   -0.0000 O   0  0  0  0  0  0  0  0  0  0  0  0
   -3.0413   -2.5312   -0.0000 N   0  0  0  0  0  0  0  0  0  0  0  0
   -4.0020   -2.8085   -0.0000 C   0  0  0  0  0  0  0  0  0  0  0  0
   -2.3207   -3.2246   -0.0000 C   0  0  0  0  0  0  0  0  0  0  0  0
   -4.2422   -3.7793   -0.0000 C   0  0  0  0  0  0  0  0  0  0  0  0
   -4.7226   -2.1152   -0.0000 C   0  0  0  0  0  0  0  0  0  0  0  0
   -2.5609   -4.1953   -0.0000 C   0  0  0  0  0  0  0  0  0  0  0  0
   -3.5217   -4.4726   -0.0000 O   0  0  0  0  0  0  0  0  0  0  0  0
   -5.2030   -4.0566   -0.0000 C   0  0  0  0  0  0  0  0  0  0  0  0
   -5.6834   -2.3925   -0.0000 C   0  0  0  0  0  0  0  0  0  0  0  0
   -5.9236   -3.3632   -0.0000 C   0  0  0  0  0  0  0  0  0  0  0  0
   -6.4040   -1.6991   -0.0000 C   0  0  0  0  0  0  0  0  0  0  0  0
   -7.1245   -1.0058   -0.0000 C   0  0  0  0  0  0  0  0  0  0  0  0
  1  2  1  0  0  0  0
  2  3  2  0  0  0  0
  2  4  1  0  0  0  0
  3  5  1  0  0  0  0
  3  6  1  0  0  0  0
  4  7  2  0  0  0  0
  5  8  1  0  0  0  0
  5  9  1  0  0  0  0
  6 10  2  0  0  0  0
  7 11  1  0  0  0  0
  8 12  2  0  0  0  0
  9 13  2  0  0  0  0
 12 14  1  0  0  0  0
 14 15  2  0  0  0  0
 14 16  1  0  0  0  0
 17 16  1  6  0  0  0
 17 18  1  0  0  0  0
 17 19  1  0  0  0  0
 17 20  1  0  0  0  0
 18 21  1  0  0  0  0
 19 22  1  0  0  0  0
 20 23  1  0  0  0  0
 24 21  1  0  0  0  0
 24 25  1  6  0  0  0
 25 26  2  0  0  0  0
 25 27  1  0  0  0  0
 27 28  1  0  0  0  0
 27 29  1  0  0  0  0
 28 30  2  0  0  0  0
 28 31  1  0  0  0  0
 29 32  1  0  0  0  0
 30 33  1  0  0  0  0
 30 34  1  0  0  0  0
 31 35  2  0  0  0  0
 34 36  2  0  0  0  0
 35 37  1  0  0  0  0
 37 38  3  0  0  0  0
  7 10  1  0  0  0  0
 12 13  1  0  0  0  0
 22 24  1  0  0  0  0
 23 24  1  0  0  0  0
 32 33  1  0  0  0  0
 35 36  1  0  0  0  0
M  END
>  <Molecule Name>
EN300-172748_EN300-136845

$$$$
EN300-172748_EN300-22390611
Actelion Java MolfileCreator 1.0

 38 43  0  0  1  0  0  0  0  0999 V2000
    4.8894   -1.5984   -0.0000 O   0  0  0  0  0  0  0  0  0  0  0  0
    5.1120   -0.6235   -0.0000 C   0  0  0  0  0  0  0  0  0  0  0  0
    6.0869   -0.4010   -0.0000 N   0  0  0  0  0  0  0  0  0  0  0  0
    4.3301   -0.0000   -0.0000 C   0  0  0  0  0  0  0  0  0  0  0  0
    6.5208    0.5000   -0.0000 C   0  0  0  0  0  0  0  0  0  0  0  0
    4.3301    1.0000   -0.0000 C   0  0  0  0  0  0  0  0  0  0  0  0
    3.4641   -0.5000   -0.0000 C   0  0  0  0  0  0  0  0  0  0  0  0
    6.0869    1.4010   -0.0000 C   0  0  0  0  0  0  0  0  0  0  0  0
    5.1120    1.6235   -0.0000 N   0  0  0  0  0  0  0  0  0  0  0  0
    3.4641    1.5000   -0.0000 C   0  0  0  0  0  0  0  0  0  0  0  0
    2.5981   -0.0000   -0.0000 C   0  0  0  0  0  0  0  0  0  0  0  0
    6.7104    2.1828   -0.0000 O   0  0  0  0  0  0  0  0  0  0  0  0
    2.5981    1.0000   -0.0000 C   0  0  0  0  0  0  0  0  0  0  0  0
    1.7321   -0.5000   -0.0000 C   0  0  0  0  0  0  0  0  0  0  0  0
    1.7321   -1.5000   -0.0000 O   0  0  0  0  0  0  0  0  0  0  0  0
    0.8660   -0.0000   -0.0000 N   0  0  0  0  0  0  0  0  0  0  0  0
    0.0000   -0.5000   -0.0000 C   0  0  0  0  0  0  0  0  0  0  0  0
   -0.7992    0.1011   -0.0000 C   0  0  0  0  0  0  0  0  0  0  0  0
   -0.2499   -1.5084   -0.0000 C   0  0  0  0  0  0  0  0  0  0  0  0
    0.2181   -2.2895   -0.0000 C   0  0  0  0  0  0  0  0  0  0  0  0
   -1.7193   -0.2904   -0.0000 O   0  0  0  0  0  0  0  0  0  0  0  0
   -0.9404   -1.8022   -0.0000 C   0  0  0  0  0  0  0  0  0  0  0  0
   -0.7020   -2.6811   -0.0000 C   0  0  0  0  0  0  0  0  0  0  0  0
   -1.8403   -1.2831   -0.0000 C   0  0  0  0  0  0  0  0  0  0  0  0
   -2.8011   -1.5605   -0.0000 C   0  0  0  0  0  0  0  0  0  0  0  0
   -3.5217   -0.8671   -0.0000 O   0  0  0  0  0  0  0  0  0  0  0  0
   -3.0413   -2.5312   -0.0000 N   0  0  0  0  0  0  0  0  0  0  0  0
   -4.0020   -2.8085   -0.0000 C   0  0  0  0  0  0  0  0  0  0  0  0
   -2.3207   -3.2246   -0.0000 C   0  0  0  0  0  0  0  0  0  0  0  0
   -4.2422   -3.7793   -0.0000 C   0  0  0  0  0  0  0  0  0  0  0  0
   -4.7226   -2.1152   -0.0000 C   0  0  0  0  0  0  0  0  0  0  0  0
   -2.5609   -4.1953   -0.0000 C   0  0  0  0  0  0  0  0  0  0  0  0
   -3.5217   -4.4726   -0.0000 O   0  0  0  0  0  0  0  0  0  0  0  0
   -5.2030   -4.0566   -0.0000 C   0  0  0  0  0  0  0  0  0  0  0  0
   -5.6834   -2.3925   -0.0000 C   0  0  0  0  0  0  0  0  0  0  0  0
   -5.9236   -3.3632   -0.0000 C   0  0  0  0  0  0  0  0  0  0  0  0
   -6.4040   -1.6991   -0.0000 C   0  0  0  0  0  0  0  0  0  0  0  0
   -7.1245   -1.0058   -0.0000 C   0  0  0  0  0  0  0  0  0  0  0  0
  1  2  2  0  0  0  0
  2  3  1  0  0  0  0
  2  4  1  0  0  0  0
  3  5  1  0  0  0  0
  4  6  2  0  0  0  0
  4  7  1  0  0  0  0
  5  8  1  0  0  0  0
  6  9  1  0  0  0  0
  6 10  1  0  0  0  0
  7 11  2  0  0  0  0
  8 12  2  0  0  0  0
 10 13  2  0  0  0  0
 11 14  1  0  0  0  0
 14 15  2  0  0  0  0
 14 16  1  0  0  0  0
 17 16  1  6  0  0  0
 17 18  1  0  0  0  0
 17 19  1  0  0  0  0
 17 20  1  0  0  0  0
 18 21  1  0  0  0  0
 19 22  1  0  0  0  0
 20 23  1  0  0  0  0
 24 21  1  0  0  0  0
 24 25  1  6  0  0  0
 25 26  2  0  0  0  0
 25 27  1  0  0  0  0
 27 28  1  0  0  0  0
 27 29  1  0  0  0  0
 28 30  2  0  0  0  0
 28 31  1  0  0  0  0
 29 32  1  0  0  0  0
 30 33  1  0  0  0  0
 30 34  1  0  0  0  0
 31 35  2  0  0  0  0
 34 36  2  0  0  0  0
 35 37  1  0  0  0  0
 37 38  3  0  0  0  0
  8  9  1  0  0  0  0
 11 13  1  0  0  0  0
 22 24  1  0  0  0  0
 23 24  1  0  0  0  0
 32 33  1  0  0  0  0
 35 36  1  0  0  0  0
M  END
>  <Molecule Name>
EN300-172748_EN300-22390611

$$$$
EN300-172748_EN300-7846367
Actelion Java MolfileCreator 1.0

 34 38  0  0  1  0  0  0  0  0999 V2000
    2.5981   -2.0000   -0.0000 O   0  0  0  0  0  0  0  0  0  0  0  0
    3.4641   -1.5000   -0.0000 C   0  0  0  0  0  0  0  0  0  0  0  0
    4.3301   -2.0000   -0.0000 N   0  0  0  0  0  0  0  0  0  0  0  0
    3.4641   -0.5000   -0.0000 C   0  0  0  0  0  0  0  0  0  0  0  0
    5.1962   -1.5000   -0.0000 C   0  0  0  0  0  0  0  0  0  0  0  0
    4.3301    0.0000   -0.0000 N   0  0  0  0  0  0  0  0  0  0  0  0
    2.5981   -0.0000   -0.0000 C   0  0  0  0  0  0  0  0  0  0  0  0
    5.1962   -0.5000   -0.0000 C   0  0  0  0  0  0  0  0  0  0  0  0
    1.7321   -0.5000   -0.0000 C   0  0  0  0  0  0  0  0  0  0  0  0
    6.0622    0.0000   -0.0000 O   0  0  0  0  0  0  0  0  0  0  0  0
    1.7321   -1.5000   -0.0000 O   0  0  0  0  0  0  0  0  0  0  0  0
    0.8660   -0.0000   -0.0000 N   0  0  0  0  0  0  0  0  0  0  0  0
    0.0000   -0.5000   -0.0000 C   0  0  0  0  0  0  0  0  0  0  0  0
   -0.7992    0.1011   -0.0000 C   0  0  0  0  0  0  0  0  0  0  0  0
   -0.2499   -1.5084   -0.0000 C   0  0  0  0  0  0  0  0  0  0  0  0
    0.2181   -2.2895   -0.0000 C   0  0  0  0  0  0  0  0  0  0  0  0
   -1.7193   -0.2904   -0.0000 O   0  0  0  0  0  0  0  0  0  0  0  0
   -0.9404   -1.8022   -0.0000 C   0  0  0  0  0  0  0  0  0  0  0  0
   -0.7020   -2.6811   -0.0000 C   0  0  0  0  0  0  0  0  0  0  0  0
   -1.8403   -1.2831   -0.0000 C   0  0  0  0  0  0  0  0  0  0  0  0
   -2.8011   -1.5605   -0.0000 C   0  0  0  0  0  0  0  0  0  0  0  0
   -3.5217   -0.8671   -0.0000 O   0  0  0  0  0  0  0  0  0  0  0  0
   -3.0413   -2.5312   -0.0000 N   0  0  0  0  0  0  0  0  0  0  0  0
   -4.0020   -2.8085   -0.0000 C   0  0  0  0  0  0  0  0  0  0  0  0
   -2.3207   -3.2246   -0.0000 C   0  0  0  0  0  0  0  0  0  0  0  0
   -4.2422   -3.7793   -0.0000 C   0  0  0  0  0  0  0  0  0  0  0  0
   -4.7226   -2.1152   -0.0000 C   0  0  0  0  0  0  0  0  0  0  0  0
   -2.5609   -4.1953   -0.0000 C   0  0  0  0  0  0  0  0  0  0  0  0
   -3.5217   -4.4726   -0.0000 O   0  0  0  0  0  0  0  0  0  0  0  0
   -5.2030   -4.0566   -0.0000 C   0  0  0  0  0  0  0  0  0  0  0  0
   -5.6834   -2.3925   -0.0000 C   0  0  0  0  0  0  0  0  0  0  0  0
   -5.9236   -3.3632   -0.0000 C   0  0  0  0  0  0  0  0  0  0  0  0
   -6.4040   -1.6991   -0.0000 C   0  0  0  0  0  0  0  0  0  0  0  0
   -7.1245   -1.0058   -0.0000 C   0  0  0  0  0  0  0  0  0  0  0  0
  1  2  2  0  0  0  0
  2  3  1  0  0  0  0
  4  2  1  0  0  0  0
  3  5  1  0  0  0  0
  4  6  1  0  0  0  0
  4  7  1  1  0  0  0
  5  8  1  0  0  0  0
  7  9  1  0  0  0  0
  8 10  2  0  0  0  0
  9 11  2  0  0  0  0
  9 12  1  0  0  0  0
 13 12  1  6  0  0  0
 13 14  1  0  0  0  0
 13 15  1  0  0  0  0
 13 16  1  0  0  0  0
 14 17  1  0  0  0  0
 15 18  1  0  0  0  0
 16 19  1  0  0  0  0
 20 17  1  0  0  0  0
 20 21  1  6  0  0  0
 21 22  2  0  0  0  0
 21 23  1  0  0  0  0
 23 24  1  0  0  0  0
 23 25  1  0  0  0  0
 24 26  2  0  0  0  0
 24 27  1  0  0  0  0
 25 28  1  0  0  0  0
 26 29  1  0  0  0  0
 26 30  1  0  0  0  0
 27 31  2  0  0  0  0
 30 32  2  0  0  0  0
 31 33  1  0  0  0  0
 33 34  3  0  0  0  0
  6  8  1  0  0  0  0
 18 20  1  0  0  0  0
 19 20  1  0  0  0  0
 28 29  1  0  0  0  0
 31 32  1  0  0  0  0
M  END
>  <Molecule Name>
EN300-172748_EN300-7846367

$$$$
EN300-172748_EN300-135533
Actelion Java MolfileCreator 1.0

 34 39  0  0  1  0  0  0  0  0999 V2000
    1.7321   -1.5000   -0.0000 O   0  0  0  0  0  0  0  0  0  0  0  0
    1.7321   -0.5000   -0.0000 C   0  0  0  0  0  0  0  0  0  0  0  0
    0.8660   -0.0000   -0.0000 N   0  0  0  0  0  0  0  0  0  0  0  0
    2.5981   -0.0000   -0.0000 C   0  0  0  0  0  0  0  0  0  0  0  0
    0.0000   -0.5000   -0.0000 C   0  0  0  0  0  0  0  0  0  0  0  0
    3.5116   -0.4067   -0.0000 O   0  0  0  0  0  0  0  0  0  0  0  0
    2.7026    0.9945   -0.0000 C   0  0  0  0  0  0  0  0  0  0  0  0
   -0.7992    0.1011   -0.0000 C   0  0  0  0  0  0  0  0  0  0  0  0
   -0.2499   -1.5084   -0.0000 C   0  0  0  0  0  0  0  0  0  0  0  0
    0.2181   -2.2895   -0.0000 C   0  0  0  0  0  0  0  0  0  0  0  0
    4.1808    0.3364   -0.0000 C   0  0  0  0  0  0  0  0  0  0  0  0
    3.6808    1.2024   -0.0000 N   0  0  0  0  0  0  0  0  0  0  0  0
    1.9595    1.6637   -0.0000 C   0  0  0  0  0  0  0  0  0  0  0  0
   -1.7193   -0.2904   -0.0000 O   0  0  0  0  0  0  0  0  0  0  0  0
   -0.9404   -1.8022   -0.0000 C   0  0  0  0  0  0  0  0  0  0  0  0
   -0.7020   -2.6811   -0.0000 C   0  0  0  0  0  0  0  0  0  0  0  0
    5.1753    0.2319   -0.0000 C   0  0  0  0  0  0  0  0  0  0  0  0
   -1.8403   -1.2831   -0.0000 C   0  0  0  0  0  0  0  0  0  0  0  0
    5.9843   -0.3559   -0.0000 C   0  0  0  0  0  0  0  0  0  0  0  0
    6.0888    0.6386   -0.0000 C   0  0  0  0  0  0  0  0  0  0  0  0
   -2.8011   -1.5605   -0.0000 C   0  0  0  0  0  0  0  0  0  0  0  0
   -3.5217   -0.8671   -0.0000 O   0  0  0  0  0  0  0  0  0  0  0  0
   -3.0413   -2.5312   -0.0000 N   0  0  0  0  0  0  0  0  0  0  0  0
   -4.0020   -2.8085   -0.0000 C   0  0  0  0  0  0  0  0  0  0  0  0
   -2.3207   -3.2246   -0.0000 C   0  0  0  0  0  0  0  0  0  0  0  0
   -4.2422   -3.7793   -0.0000 C   0  0  0  0  0  0  0  0  0  0  0  0
   -4.7226   -2.1152   -0.0000 C   0  0  0  0  0  0  0  0  0  0  0  0
   -2.5609   -4.1953   -0.0000 C   0  0  0  0  0  0  0  0  0  0  0  0
   -3.5217   -4.4726   -0.0000 O   0  0  0  0  0  0  0  0  0  0  0  0
   -5.2030   -4.0566   -0.0000 C   0  0  0  0  0  0  0  0  0  0  0  0
   -5.6834   -2.3925   -0.0000 C   0  0  0  0  0  0  0  0  0  0  0  0
   -5.9236   -3.3632   -0.0000 C   0  0  0  0  0  0  0  0  0  0  0  0
   -6.4040   -1.6991   -0.0000 C   0  0  0  0  0  0  0  0  0  0  0  0
   -7.1245   -1.0058   -0.0000 C   0  0  0  0  0  0  0  0  0  0  0  0
  1  2  2  0  0  0  0
  2  3  1  0  0  0  0
  2  4  1  0  0  0  0
  5  3  1  6  0  0  0
  4  6  1  0  0  0  0
  4  7  2  0  0  0  0
  5  8  1  0  0  0  0
  5  9  1  0  0  0  0
  5 10  1  0  0  0  0
  6 11  1  0  0  0  0
  7 12  1  0  0  0  0
  7 13  1  0  0  0  0
  8 14  1  0  0  0  0
  9 15  1  0  0  0  0
 10 16  1  0  0  0  0
 11 17  1  0  0  0  0
 18 14  1  0  0  0  0
 17 19  1  0  0  0  0
 17 20  1  0  0  0  0
 18 21  1  6  0  0  0
 21 22  2  0  0  0  0
 21 23  1  0  0  0  0
 23 24  1  0  0  0  0
 23 25  1  0  0  0  0
 24 26  2  0  0  0  0
 24 27  1  0  0  0  0
 25 28  1  0  0  0  0
 26 29  1  0  0  0  0
 26 30  1  0  0  0  0
 27 31  2  0  0  0  0
 30 32  2  0  0  0  0
 31 33  1  0  0  0  0
 33 34  3  0  0  0  0
 11 12  2  0  0  0  0
 15 18  1  0  0  0  0
 16 18  1  0  0  0  0
 19 20  1  0  0  0  0
 28 29  1  0  0  0  0
 31 32  1  0  0  0  0
M  END
>  <Molecule Name>
EN300-172748_EN300-135533

$$$$
EN300-172748_EN300-40819
Actelion Java MolfileCreator 1.0

 40 45  0  0  1  0  0  0  0  0999 V2000
    5.1962    1.5000   -0.0000 O   0  0  0  0  0  0  0  0  0  0  0  0
    4.3301    1.0000   -0.0000 C   0  0  0  0  0  0  0  0  0  0  0  0
    3.4641    1.5000   -0.0000 N   0  0  0  0  0  0  0  0  0  0  0  0
    4.3301    0.0000   -0.0000 C   0  0  0  0  0  0  0  0  0  0  0  0
    3.4641    2.5000   -0.0000 C   0  0  0  0  0  0  0  0  0  0  0  0
    2.5981    1.0000   -0.0000 C   0  0  0  0  0  0  0  0  0  0  0  0
    3.4641   -0.5000   -0.0000 C   0  0  0  0  0  0  0  0  0  0  0  0
    4.3301    3.0000   -0.0000 C   0  0  0  0  0  0  0  0  0  0  0  0
    2.5981    3.0000   -0.0000 C   0  0  0  0  0  0  0  0  0  0  0  0
    2.5981   -0.0000   -0.0000 C   0  0  0  0  0  0  0  0  0  0  0  0
    1.7321    1.5000   -0.0000 C   0  0  0  0  0  0  0  0  0  0  0  0
    3.4641   -1.5000   -0.0000 C   0  0  0  0  0  0  0  0  0  0  0  0
    4.3301    4.0000   -0.0000 C   0  0  0  0  0  0  0  0  0  0  0  0
    2.5981    4.0000   -0.0000 C   0  0  0  0  0  0  0  0  0  0  0  0
    1.7321   -0.5000   -0.0000 C   0  0  0  0  0  0  0  0  0  0  0  0
    3.4641    4.5000   -0.0000 C   0  0  0  0  0  0  0  0  0  0  0  0
    1.7321   -1.5000   -0.0000 O   0  0  0  0  0  0  0  0  0  0  0  0
    0.8660   -0.0000   -0.0000 N   0  0  0  0  0  0  0  0  0  0  0  0
    0.0000   -0.5000   -0.0000 C   0  0  0  0  0  0  0  0  0  0  0  0
   -0.7992    0.1011   -0.0000 C   0  0  0  0  0  0  0  0  0  0  0  0
   -0.2499   -1.5084   -0.0000 C   0  0  0  0  0  0  0  0  0  0  0  0
    0.2181   -2.2895   -0.0000 C   0  0  0  0  0  0  0  0  0  0  0  0
   -1.7193   -0.2904   -0.0000 O   0  0  0  0  0  0  0  0  0  0  0  0
   -0.9404   -1.8022   -0.0000 C   0  0  0  0  0  0  0  0  0  0  0  0
   -0.7020   -2.6811   -0.0000 C   0  0  0  0  0  0  0  0  0  0  0  0
   -1.8403   -1.2831   -0.0000 C   0  0  0  0  0  0  0  0  0  0  0  0
   -2.8011   -1.5605   -0.0000 C   0  0  0  0  0  0  0  0  0  0  0  0
   -3.5217   -0.8671   -0.0000 O   0  0  0  0  0  0  0  0  0  0  0  0
   -3.0413   -2.5312   -0.0000 N   0  0  0  0  0  0  0  0  0  0  0  0
   -4.0020   -2.8085   -0.0000 C   0  0  0  0  0  0  0  0  0  0  0  0
   -2.3207   -3.2246   -0.0000 C   0  0  0  0  0  0  0  0  0  0  0  0
   -4.2422   -3.7793   -0.0000 C   0  0  0  0  0  0  0  0  0  0  0  0
   -4.7226   -2.1152   -0.0000 C   0  0  0  0  0  0  0  0  0  0  0  0
   -2.5609   -4.1953   -0.0000 C   0  0  0  0  0  0  0  0  0  0  0  0
   -3.5217   -4.4726   -0.0000 O   0  0  0  0  0  0  0  0  0  0  0  0
   -5.2030   -4.0566   -0.0000 C   0  0  0  0  0  0  0  0  0  0  0  0
   -5.6834   -2.3925   -0.0000 C   0  0  0  0  0  0  0  0  0  0  0  0
   -5.9236   -3.3632   -0.0000 C   0  0  0  0  0  0  0  0  0  0  0  0
   -6.4040   -1.6991   -0.0000 C   0  0  0  0  0  0  0  0  0  0  0  0
   -7.1245   -1.0058   -0.0000 C   0  0  0  0  0  0  0  0  0  0  0  0
  1  2  2  0  0  0  0
  2  3  1  0  0  0  0
  2  4  1  0  0  0  0
  3  5  1  0  0  0  0
  3  6  1  0  0  0  0
  4  7  2  0  0  0  0
  5  8  2  0  0  0  0
  5  9  1  0  0  0  0
  6 10  2  0  0  0  0
  6 11  1  0  0  0  0
  7 12  1  0  0  0  0
  8 13  1  0  0  0  0
  9 14  2  0  0  0  0
 10 15  1  0  0  0  0
 13 16  2  0  0  0  0
 15 17  2  0  0  0  0
 15 18  1  0  0  0  0
 19 18  1  6  0  0  0
 19 20  1  0  0  0  0
 19 21  1  0  0  0  0
 19 22  1  0  0  0  0
 20 23  1  0  0  0  0
 21 24  1  0  0  0  0
 22 25  1  0  0  0  0
 26 23  1  0  0  0  0
 26 27  1  6  0  0  0
 27 28  2  0  0  0  0
 27 29  1  0  0  0  0
 29 30  1  0  0  0  0
 29 31  1  0  0  0  0
 30 32  2  0  0  0  0
 30 33  1  0  0  0  0
 31 34  1  0  0  0  0
 32 35  1  0  0  0  0
 32 36  1  0  0  0  0
 33 37  2  0  0  0  0
 36 38  2  0  0  0  0
 37 39  1  0  0  0  0
 39 40  3  0  0  0  0
  7 10  1  0  0  0  0
 14 16  1  0  0  0  0
 24 26  1  0  0  0  0
 25 26  1  0  0  0  0
 34 35  1  0  0  0  0
 37 38  1  0  0  0  0
M  END
>  <Molecule Name>
EN300-172748_EN300-40819

$$$$
EN300-172748_EN300-120562
Actelion Java MolfileCreator 1.0

 34 39  0  0  1  0  0  0  0  0999 V2000
    5.8778    1.6182   -0.0000 O   0  0  0  0  0  0  0  0  0  0  0  0
    4.9170    1.8956   -0.0000 C   0  0  0  0  0  0  0  0  0  0  0  0
    4.6768    2.8663   -0.0000 N   0  0  0  0  0  0  0  0  0  0  0  0
    4.1964    1.2022   -0.0000 C   0  0  0  0  0  0  0  0  0  0  0  0
    5.3974    3.5597   -0.0000 C   0  0  0  0  0  0  0  0  0  0  0  0
    3.7160    3.1437   -0.0000 C   0  0  0  0  0  0  0  0  0  0  0  0
    3.2763    1.5938   -0.0000 O   0  0  0  0  0  0  0  0  0  0  0  0
    4.1960    0.1633   -0.0000 C   0  0  0  0  0  0  0  0  0  0  0  0
    4.8380   -0.4826   -0.0000 C   0  0  0  0  0  0  0  0  0  0  0  0
    5.1572    4.5304   -0.0000 C   0  0  0  0  0  0  0  0  0  0  0  0
    6.3581    3.2823   -0.0000 C   0  0  0  0  0  0  0  0  0  0  0  0
    3.4758    4.1144   -0.0000 C   0  0  0  0  0  0  0  0  0  0  0  0
    2.4771    0.9927   -0.0000 C   0  0  0  0  0  0  0  0  0  0  0  0
    3.5963   -0.2877   -0.0000 C   0  0  0  0  0  0  0  0  0  0  0  0
    4.0388   -1.0837   -0.0000 C   0  0  0  0  0  0  0  0  0  0  0  0
    4.1964    4.8078   -0.0000 O   0  0  0  0  0  0  0  0  0  0  0  0
    5.8778    5.2238   -0.0000 C   0  0  0  0  0  0  0  0  0  0  0  0
    7.0787    3.9757   -0.0000 C   0  0  0  0  0  0  0  0  0  0  0  0
    2.5981   -0.0000   -0.0000 C   0  0  0  0  0  0  0  0  0  0  0  0
    6.8385    4.9464   -0.0000 C   0  0  0  0  0  0  0  0  0  0  0  0
    8.0395    3.6984   -0.0000 C   0  0  0  0  0  0  0  0  0  0  0  0
    1.7321   -0.5000   -0.0000 N   0  0  0  0  0  0  0  0  0  0  0  0
    9.0003    3.4210   -0.0000 C   0  0  0  0  0  0  0  0  0  0  0  0
    0.8660   -0.0000   -0.0000 C   0  0  0  0  0  0  0  0  0  0  0  0
    0.8660    1.0000   -0.0000 O   0  0  0  0  0  0  0  0  0  0  0  0
    0.0000   -0.5000   -0.0000 C   0  0  0  0  0  0  0  0  0  0  0  0
   -0.8660    0.0000   -0.0000 N   0  0  0  0  0  0  0  0  0  0  0  0
   -0.0000   -1.5000   -0.0000 C   0  0  0  0  0  0  0  0  0  0  0  0
   -1.6928   -0.6300   -0.0000 C   0  0  0  0  0  0  0  0  0  0  0  0
   -2.6143   -0.5279   -0.0000 C   0  0  0  0  0  0  0  0  0  0  0  0
   -0.8660   -2.0000   -0.0000 N   0  0  0  0  0  0  0  0  0  0  0  0
   -1.6960   -1.3752   -0.0000 C   0  0  0  0  0  0  0  0  0  0  0  0
   -2.5994    0.0047   -0.0000 C   0  0  0  0  0  0  0  0  0  0  0  0
   -2.5981   -1.5000   -0.0000 C   0  0  0  0  0  0  0  0  0  0  0  0
  1  2  2  0  0  0  0
  2  3  1  0  0  0  0
  4  2  1  1  0  0  0
  3  5  1  0  0  0  0
  3  6  1  0  0  0  0
  4  7  1  0  0  0  0
  4  8  1  0  0  0  0
  4  9  1  0  0  0  0
  5 10  2  0  0  0  0
  5 11  1  0  0  0  0
  6 12  1  0  0  0  0
  7 13  1  0  0  0  0
  8 14  1  0  0  0  0
  9 15  1  0  0  0  0
 10 16  1  0  0  0  0
 10 17  1  0  0  0  0
 11 18  2  0  0  0  0
 19 13  1  0  0  0  0
 17 20  2  0  0  0  0
 18 21  1  0  0  0  0
 19 22  1  1  0  0  0
 21 23  3  0  0  0  0
 22 24  1  0  0  0  0
 24 25  2  0  0  0  0
 26 24  1  1  0  0  0
 27 26  1  0  0  0  0
 26 28  1  0  0  0  0
 29 27  1  0  0  0  0
 27 30  1  6  0  0  0
 31 28  1  6  0  0  0
 29 32  1  0  0  0  0
 29 33  1  6  0  0  0
 30 34  1  0  0  0  0
 12 16  1  0  0  0  0
 14 19  1  0  0  0  0
 15 19  1  0  0  0  0
 18 20  1  0  0  0  0
 31 32  1  0  0  0  0
 31 34  1  0  0  0  0
M  END
>  <Molecule Name>
EN300-172748_EN300-120562

$$$$
EN300-172748_EN300-267381
Actelion Java MolfileCreator 1.0

 33 37  0  0  1  0  0  0  0  0999 V2000
    2.5981    1.0000   -0.0000 O   0  0  0  0  0  0  0  0  0  0  0  0
    2.5981   -0.0000   -0.0000 C   0  0  0  0  0  0  0  0  0  0  0  0
    3.4641   -0.5000   -0.0000 N   0  0  0  0  0  0  0  0  0  0  0  0
    1.7321   -0.5000   -0.0000 C   0  0  0  0  0  0  0  0  0  0  0  0
    4.3301   -0.0000   -0.0000 C   0  0  0  0  0  0  0  0  0  0  0  0
    0.8660   -0.0000   -0.0000 C   0  0  0  0  0  0  0  0  0  0  0  0
    5.1293   -0.6011   -0.0000 C   0  0  0  0  0  0  0  0  0  0  0  0
    4.5801    1.0084   -0.0000 C   0  0  0  0  0  0  0  0  0  0  0  0
    4.1120    1.7895   -0.0000 C   0  0  0  0  0  0  0  0  0  0  0  0
   -0.0000   -0.5000   -0.0000 C   0  0  0  0  0  0  0  0  0  0  0  0
    0.8660    1.0000   -0.0000 C   0  0  0  0  0  0  0  0  0  0  0  0
    6.0495   -0.2096   -0.0000 O   0  0  0  0  0  0  0  0  0  0  0  0
    5.2705    1.3022   -0.0000 C   0  0  0  0  0  0  0  0  0  0  0  0
    5.0322    2.1811   -0.0000 C   0  0  0  0  0  0  0  0  0  0  0  0
   -0.1045   -1.4945   -0.0000 O   0  0  0  0  0  0  0  0  0  0  0  0
   -0.9135   -0.0933   -0.0000 C   0  0  0  0  0  0  0  0  0  0  0  0
    6.1704    0.7831   -0.0000 C   0  0  0  0  0  0  0  0  0  0  0  0
   -1.0827   -1.7024   -0.0000 C   0  0  0  0  0  0  0  0  0  0  0  0
   -1.5827   -0.8364   -0.0000 C   0  0  0  0  0  0  0  0  0  0  0  0
    7.1312    1.0605   -0.0000 C   0  0  0  0  0  0  0  0  0  0  0  0
    7.8518    0.3671   -0.0000 O   0  0  0  0  0  0  0  0  0  0  0  0
    7.3714    2.0312   -0.0000 N   0  0  0  0  0  0  0  0  0  0  0  0
    8.3322    2.3085   -0.0000 C   0  0  0  0  0  0  0  0  0  0  0  0
    6.6508    2.7246   -0.0000 C   0  0  0  0  0  0  0  0  0  0  0  0
    8.5724    3.2793   -0.0000 C   0  0  0  0  0  0  0  0  0  0  0  0
    9.0527    1.6152   -0.0000 C   0  0  0  0  0  0  0  0  0  0  0  0
    6.8910    3.6953   -0.0000 C   0  0  0  0  0  0  0  0  0  0  0  0
    7.8518    3.9726   -0.0000 O   0  0  0  0  0  0  0  0  0  0  0  0
    9.5331    3.5566   -0.0000 C   0  0  0  0  0  0  0  0  0  0  0  0
   10.0135    1.8925   -0.0000 C   0  0  0  0  0  0  0  0  0  0  0  0
   10.2537    2.8632   -0.0000 C   0  0  0  0  0  0  0  0  0  0  0  0
   10.7341    1.1991   -0.0000 C   0  0  0  0  0  0  0  0  0  0  0  0
   11.4547    0.5058   -0.0000 C   0  0  0  0  0  0  0  0  0  0  0  0
  1  2  2  0  0  0  0
  2  3  1  0  0  0  0
  2  4  1  0  0  0  0
  5  3  1  6  0  0  0
  4  6  2  0  0  0  0
  5  7  1  0  0  0  0
  5  8  1  0  0  0  0
  5  9  1  0  0  0  0
  6 10  1  0  0  0  0
  6 11  1  0  0  0  0
  7 12  1  0  0  0  0
  8 13  1  0  0  0  0
  9 14  1  0  0  0  0
 10 15  1  0  0  0  0
 10 16  2  0  0  0  0
 17 12  1  0  0  0  0
 15 18  1  0  0  0  0
 16 19  1  0  0  0  0
 17 20  1  6  0  0  0
 20 21  2  0  0  0  0
 20 22  1  0  0  0  0
 22 23  1  0  0  0  0
 22 24  1  0  0  0  0
 23 25  2  0  0  0  0
 23 26  1  0  0  0  0
 24 27  1  0  0  0  0
 25 28  1  0  0  0  0
 25 29  1  0  0  0  0
 26 30  2  0  0  0  0
 29 31  2  0  0  0  0
 30 32  1  0  0  0  0
 32 33  3  0  0  0  0
 13 17  1  0  0  0  0
 14 17  1  0  0  0  0
 18 19  2  0  0  0  0
 27 28  1  0  0  0  0
 30 31  1  0  0  0  0
M  END
>  <Molecule Name>
EN300-172748_EN300-267381

$$$$
EN300-172748_EN300-28329313
Actelion Java MolfileCreator 1.0

 38 43  0  0  1  0  0  0  0  0999 V2000
    5.4179    2.3479   -0.0000 O   0  0  0  0  0  0  0  0  0  0  0  0
    4.8301    1.5388   -0.0000 C   0  0  0  0  0  0  0  0  0  0  0  0
    3.8301    1.5388   -0.0000 N   0  0  0  0  0  0  0  0  0  0  0  0
    5.1391    0.5878   -0.0000 N   0  0  0  0  0  0  0  0  0  0  0  0
    3.5211    0.5878   -0.0000 C   0  0  0  0  0  0  0  0  0  0  0  0
    4.3301    0.0000   -0.0000 C   0  0  0  0  0  0  0  0  0  0  0  0
    2.5591    0.3881   -0.0000 O   0  0  0  0  0  0  0  0  0  0  0  0
    3.4641   -0.5000   -0.0000 C   0  0  0  0  0  0  0  0  0  0  0  0
    5.1962   -0.5000   -0.0000 C   0  0  0  0  0  0  0  0  0  0  0  0
    3.4641   -1.5000   -0.0000 C   0  0  0  0  0  0  0  0  0  0  0  0
    2.6036   -0.0547   -0.0000 C   0  0  0  0  0  0  0  0  0  0  0  0
    5.1962   -1.5000   -0.0000 C   0  0  0  0  0  0  0  0  0  0  0  0
    4.3301   -2.0000   -0.0000 C   0  0  0  0  0  0  0  0  0  0  0  0
    1.7321   -0.5000   -0.0000 C   0  0  0  0  0  0  0  0  0  0  0  0
    1.7321   -1.5000   -0.0000 O   0  0  0  0  0  0  0  0  0  0  0  0
    0.8660   -0.0000   -0.0000 N   0  0  0  0  0  0  0  0  0  0  0  0
    0.0000   -0.5000   -0.0000 C   0  0  0  0  0  0  0  0  0  0  0  0
   -0.7992    0.1011   -0.0000 C   0  0  0  0  0  0  0  0  0  0  0  0
   -0.2499   -1.5084   -0.0000 C   0  0  0  0  0  0  0  0  0  0  0  0
    0.2181   -2.2895   -0.0000 C   0  0  0  0  0  0  0  0  0  0  0  0
   -1.7193   -0.2904   -0.0000 O   0  0  0  0  0  0  0  0  0  0  0  0
   -0.9404   -1.8022   -0.0000 C   0  0  0  0  0  0  0  0  0  0  0  0
   -0.7020   -2.6811   -0.0000 C   0  0  0  0  0  0  0  0  0  0  0  0
   -1.8403   -1.2831   -0.0000 C   0  0  0  0  0  0  0  0  0  0  0  0
   -2.8011   -1.5605   -0.0000 C   0  0  0  0  0  0  0  0  0  0  0  0
   -3.5217   -0.8671   -0.0000 O   0  0  0  0  0  0  0  0  0  0  0  0
   -3.0413   -2.5312   -0.0000 N   0  0  0  0  0  0  0  0  0  0  0  0
   -4.0020   -2.8085   -0.0000 C   0  0  0  0  0  0  0  0  0  0  0  0
   -2.3207   -3.2246   -0.0000 C   0  0  0  0  0  0  0  0  0  0  0  0
   -4.2422   -3.7793   -0.0000 C   0  0  0  0  0  0  0  0  0  0  0  0
   -4.7226   -2.1152   -0.0000 C   0  0  0  0  0  0  0  0  0  0  0  0
   -2.5609   -4.1953   -0.0000 C   0  0  0  0  0  0  0  0  0  0  0  0
   -3.5217   -4.4726   -0.0000 O   0  0  0  0  0  0  0  0  0  0  0  0
   -5.2030   -4.0566   -0.0000 C   0  0  0  0  0  0  0  0  0  0  0  0
   -5.6834   -2.3925   -0.0000 C   0  0  0  0  0  0  0  0  0  0  0  0
   -5.9236   -3.3632   -0.0000 C   0  0  0  0  0  0  0  0  0  0  0  0
   -6.4040   -1.6991   -0.0000 C   0  0  0  0  0  0  0  0  0  0  0  0
   -7.1245   -1.0058   -0.0000 C   0  0  0  0  0  0  0  0  0  0  0  0
  1  2  2  0  0  0  0
  2  3  1  0  0  0  0
  2  4  1  0  0  0  0
  3  5  1  0  0  0  0
  6  4  1  6  0  0  0
  5  7  2  0  0  0  0
  8  6  1  0  0  0  0
  6  9  1  0  0  0  0
  8 10  1  0  0  0  0
  8 11  1  6  0  0  0
  9 12  1  0  0  0  0
 10 13  1  0  0  0  0
 11 14  1  0  0  0  0
 14 15  2  0  0  0  0
 14 16  1  0  0  0  0
 17 16  1  6  0  0  0
 17 18  1  0  0  0  0
 17 19  1  0  0  0  0
 17 20  1  0  0  0  0
 18 21  1  0  0  0  0
 19 22  1  0  0  0  0
 20 23  1  0  0  0  0
 24 21  1  0  0  0  0
 24 25  1  6  0  0  0
 25 26  2  0  0  0  0
 25 27  1  0  0  0  0
 27 28  1  0  0  0  0
 27 29  1  0  0  0  0
 28 30  2  0  0  0  0
 28 31  1  0  0  0  0
 29 32  1  0  0  0  0
 30 33  1  0  0  0  0
 30 34  1  0  0  0  0
 31 35  2  0  0  0  0
 34 36  2  0  0  0  0
 35 37  1  0  0  0  0
 37 38  3  0  0  0  0
  5  6  1  0  0  0  0
 12 13  1  0  0  0  0
 22 24  1  0  0  0  0
 23 24  1  0  0  0  0
 32 33  1  0  0  0  0
 35 36  1  0  0  0  0
M  END
>  <Molecule Name>
EN300-172748_EN300-28329313

$$$$
EN300-172748_EN300-396527
Actelion Java MolfileCreator 1.0

 32 36  0  0  1  0  0  0  0  0999 V2000
    3.4641    1.5000   -0.0000 S   0  0  0  0  0  0  0  0  0  0  0  0
    3.4641    2.5000   -0.0000 O   0  0  0  0  0  0  0  0  0  0  0  0
    2.5981    1.0000   -0.0000 C   0  0  0  0  0  0  0  0  0  0  0  0
    4.3301    1.0000   -0.0000 C   0  0  0  0  0  0  0  0  0  0  0  0
    2.5981   -0.0000   -0.0000 C   0  0  0  0  0  0  0  0  0  0  0  0
    4.3301   -0.0000   -0.0000 C   0  0  0  0  0  0  0  0  0  0  0  0
    1.7321   -0.5000   -0.0000 C   0  0  0  0  0  0  0  0  0  0  0  0
    3.4641   -0.5000   -0.0000 C   0  0  0  0  0  0  0  0  0  0  0  0
    1.7321   -1.5000   -0.0000 O   0  0  0  0  0  0  0  0  0  0  0  0
    0.8660   -0.0000   -0.0000 N   0  0  0  0  0  0  0  0  0  0  0  0
    0.0000   -0.5000   -0.0000 C   0  0  0  0  0  0  0  0  0  0  0  0
   -0.7992    0.1011   -0.0000 C   0  0  0  0  0  0  0  0  0  0  0  0
   -0.2499   -1.5084   -0.0000 C   0  0  0  0  0  0  0  0  0  0  0  0
    0.2181   -2.2895   -0.0000 C   0  0  0  0  0  0  0  0  0  0  0  0
   -1.7193   -0.2904   -0.0000 O   0  0  0  0  0  0  0  0  0  0  0  0
   -0.9404   -1.8022   -0.0000 C   0  0  0  0  0  0  0  0  0  0  0  0
   -0.7020   -2.6811   -0.0000 C   0  0  0  0  0  0  0  0  0  0  0  0
   -1.8403   -1.2831   -0.0000 C   0  0  0  0  0  0  0  0  0  0  0  0
   -2.8011   -1.5605   -0.0000 C   0  0  0  0  0  0  0  0  0  0  0  0
   -3.5217   -0.8671   -0.0000 O   0  0  0  0  0  0  0  0  0  0  0  0
   -3.0413   -2.5312   -0.0000 N   0  0  0  0  0  0  0  0  0  0  0  0
   -4.0020   -2.8085   -0.0000 C   0  0  0  0  0  0  0  0  0  0  0  0
   -2.3207   -3.2246   -0.0000 C   0  0  0  0  0  0  0  0  0  0  0  0
   -4.2422   -3.7793   -0.0000 C   0  0  0  0  0  0  0  0  0  0  0  0
   -4.7226   -2.1152   -0.0000 C   0  0  0  0  0  0  0  0  0  0  0  0
   -2.5609   -4.1953   -0.0000 C   0  0  0  0  0  0  0  0  0  0  0  0
   -3.5217   -4.4726   -0.0000 O   0  0  0  0  0  0  0  0  0  0  0  0
   -5.2030   -4.0566   -0.0000 C   0  0  0  0  0  0  0  0  0  0  0  0
   -5.6834   -2.3925   -0.0000 C   0  0  0  0  0  0  0  0  0  0  0  0
   -5.9236   -3.3632   -0.0000 C   0  0  0  0  0  0  0  0  0  0  0  0
   -6.4040   -1.6991   -0.0000 C   0  0  0  0  0  0  0  0  0  0  0  0
   -7.1245   -1.0058   -0.0000 C   0  0  0  0  0  0  0  0  0  0  0  0
  1  2  2  0  0  0  0
  1  3  1  1  0  0  0
  1  4  1  0  0  0  0
  3  5  2  0  0  0  0
  4  6  1  0  0  0  0
  5  7  1  0  0  0  0
  5  8  1  0  0  0  0
  7  9  2  0  0  0  0
  7 10  1  0  0  0  0
 11 10  1  6  0  0  0
 11 12  1  0  0  0  0
 11 13  1  0  0  0  0
 11 14  1  0  0  0  0
 12 15  1  0  0  0  0
 13 16  1  0  0  0  0
 14 17  1  0  0  0  0
 18 15  1  0  0  0  0
 18 19  1  6  0  0  0
 19 20  2  0  0  0  0
 19 21  1  0  0  0  0
 21 22  1  0  0  0  0
 21 23  1  0  0  0  0
 22 24  2  0  0  0  0
 22 25  1  0  0  0  0
 23 26  1  0  0  0  0
 24 27  1  0  0  0  0
 24 28  1  0  0  0  0
 25 29  2  0  0  0  0
 28 30  2  0  0  0  0
 29 31  1  0  0  0  0
 31 32  3  0  0  0  0
  6  8  1  0  0  0  0
 16 18  1  0  0  0  0
 17 18  1  0  0  0  0
 26 27  1  0  0  0  0
 29 30  1  0  0  0  0
M  END
>  <Molecule Name>
EN300-172748_EN300-396527

$$$$
EN300-172748_EN300-45657481
Actelion Java MolfileCreator 1.0

 33 38  0  0  1  0  0  0  0  0999 V2000
    1.7594    0.5446   -0.0000 F   0  0  0  0  0  0  0  0  0  0  0  0
    2.5981    0.0000   -0.0000 C   0  0  0  0  0  0  0  0  0  0  0  0
    1.7321   -0.5000   -0.0000 C   0  0  0  0  0  0  0  0  0  0  0  0
    3.5116   -0.4067   -0.0000 C   0  0  0  0  0  0  0  0  0  0  0  0
    2.7026    0.9945   -0.0000 C   0  0  0  0  0  0  0  0  0  0  0  0
    1.7321   -1.5000   -0.0000 O   0  0  0  0  0  0  0  0  0  0  0  0
    0.8660   -0.0000   -0.0000 N   0  0  0  0  0  0  0  0  0  0  0  0
    4.8795   -0.2398   -0.0000 C   0  0  0  0  0  0  0  0  0  0  0  0
    4.1808    0.3364   -0.0000 C   0  0  0  0  0  0  0  0  0  0  0  0
    3.6808    1.2024   -0.0000 C   0  0  0  0  0  0  0  0  0  0  0  0
    0.0000   -0.5000   -0.0000 C   0  0  0  0  0  0  0  0  0  0  0  0
    4.9840    0.7547   -0.0000 C   0  0  0  0  0  0  0  0  0  0  0  0
   -0.7992    0.1011   -0.0000 C   0  0  0  0  0  0  0  0  0  0  0  0
   -0.2499   -1.5084   -0.0000 C   0  0  0  0  0  0  0  0  0  0  0  0
    0.2181   -2.2895   -0.0000 C   0  0  0  0  0  0  0  0  0  0  0  0
   -1.7193   -0.2904   -0.0000 O   0  0  0  0  0  0  0  0  0  0  0  0
   -0.9404   -1.8022   -0.0000 C   0  0  0  0  0  0  0  0  0  0  0  0
   -0.7020   -2.6811   -0.0000 C   0  0  0  0  0  0  0  0  0  0  0  0
   -1.8403   -1.2831   -0.0000 C   0  0  0  0  0  0  0  0  0  0  0  0
   -2.8011   -1.5605   -0.0000 C   0  0  0  0  0  0  0  0  0  0  0  0
   -3.5217   -0.8671   -0.0000 O   0  0  0  0  0  0  0  0  0  0  0  0
   -3.0413   -2.5312   -0.0000 N   0  0  0  0  0  0  0  0  0  0  0  0
   -4.0020   -2.8085   -0.0000 C   0  0  0  0  0  0  0  0  0  0  0  0
   -2.3207   -3.2246   -0.0000 C   0  0  0  0  0  0  0  0  0  0  0  0
   -4.2422   -3.7793   -0.0000 C   0  0  0  0  0  0  0  0  0  0  0  0
   -4.7226   -2.1152   -0.0000 C   0  0  0  0  0  0  0  0  0  0  0  0
   -2.5609   -4.1953   -0.0000 C   0  0  0  0  0  0  0  0  0  0  0  0
   -3.5217   -4.4726   -0.0000 O   0  0  0  0  0  0  0  0  0  0  0  0
   -5.2030   -4.0566   -0.0000 C   0  0  0  0  0  0  0  0  0  0  0  0
   -5.6834   -2.3925   -0.0000 C   0  0  0  0  0  0  0  0  0  0  0  0
   -5.9236   -3.3632   -0.0000 C   0  0  0  0  0  0  0  0  0  0  0  0
   -6.4040   -1.6991   -0.0000 C   0  0  0  0  0  0  0  0  0  0  0  0
   -7.1245   -1.0058   -0.0000 C   0  0  0  0  0  0  0  0  0  0  0  0
  2  1  1  6  0  0  0
  2  3  1  0  0  0  0
  4  2  1  0  0  0  0
  2  5  1  0  0  0  0
  3  6  2  0  0  0  0
  3  7  1  0  0  0  0
  4  8  1  6  0  0  0
  4  9  1  0  0  0  0
 10  5  1  6  0  0  0
 11  7  1  6  0  0  0
  8 12  2  0  0  0  0
 11 13  1  0  0  0  0
 11 14  1  0  0  0  0
 11 15  1  0  0  0  0
 13 16  1  0  0  0  0
 14 17  1  0  0  0  0
 15 18  1  0  0  0  0
 19 16  1  0  0  0  0
 19 20  1  6  0  0  0
 20 21  2  0  0  0  0
 20 22  1  0  0  0  0
 22 23  1  0  0  0  0
 22 24  1  0  0  0  0
 23 25  2  0  0  0  0
 23 26  1  0  0  0  0
 24 27  1  0  0  0  0
 25 28  1  0  0  0  0
 25 29  1  0  0  0  0
 26 30  2  0  0  0  0
 29 31  2  0  0  0  0
 30 32  1  0  0  0  0
 32 33  3  0  0  0  0
  9 10  1  0  0  0  0
 10 12  1  0  0  0  0
 17 19  1  0  0  0  0
 18 19  1  0  0  0  0
 27 28  1  0  0  0  0
 30 31  1  0  0  0  0
M  END
>  <Molecule Name>
EN300-172748_EN300-45657481

$$$$
EN300-172748_EN300-229825
Actelion Java MolfileCreator 1.0

 36 41  0  0  1  0  0  0  0  0999 V2000
    1.7321   -1.5000   -0.0000 O   0  0  0  0  0  0  0  0  0  0  0  0
    1.7321   -0.5000   -0.0000 C   0  0  0  0  0  0  0  0  0  0  0  0
    0.8660   -0.0000   -0.0000 N   0  0  0  0  0  0  0  0  0  0  0  0
    2.5981   -0.0000   -0.0000 C   0  0  0  0  0  0  0  0  0  0  0  0
    0.0000   -0.5000   -0.0000 C   0  0  0  0  0  0  0  0  0  0  0  0
    3.5116   -0.4067   -0.0000 N   0  0  0  0  0  0  0  0  0  0  0  0
    2.7026    0.9945   -0.0000 C   0  0  0  0  0  0  0  0  0  0  0  0
   -0.7992    0.1011   -0.0000 C   0  0  0  0  0  0  0  0  0  0  0  0
   -0.2499   -1.5084   -0.0000 C   0  0  0  0  0  0  0  0  0  0  0  0
    0.2181   -2.2895   -0.0000 C   0  0  0  0  0  0  0  0  0  0  0  0
    4.1808    0.3364   -0.0000 O   0  0  0  0  0  0  0  0  0  0  0  0
    3.6808    1.2024   -0.0000 C   0  0  0  0  0  0  0  0  0  0  0  0
   -1.7193   -0.2904   -0.0000 O   0  0  0  0  0  0  0  0  0  0  0  0
   -0.9404   -1.8022   -0.0000 C   0  0  0  0  0  0  0  0  0  0  0  0
   -0.7020   -2.6811   -0.0000 C   0  0  0  0  0  0  0  0  0  0  0  0
    4.0875    2.1160   -0.0000 C   0  0  0  0  0  0  0  0  0  0  0  0
   -1.8403   -1.2831   -0.0000 C   0  0  0  0  0  0  0  0  0  0  0  0
    5.0656    2.3239   -0.0000 C   0  0  0  0  0  0  0  0  0  0  0  0
    3.5875    2.9820   -0.0000 C   0  0  0  0  0  0  0  0  0  0  0  0
   -2.8011   -1.5605   -0.0000 C   0  0  0  0  0  0  0  0  0  0  0  0
    5.1702    3.3184   -0.0000 N   0  0  0  0  0  0  0  0  0  0  0  0
    4.2566    3.7251   -0.0000 N   0  0  0  0  0  0  0  0  0  0  0  0
   -3.5217   -0.8671   -0.0000 O   0  0  0  0  0  0  0  0  0  0  0  0
   -3.0413   -2.5312   -0.0000 N   0  0  0  0  0  0  0  0  0  0  0  0
    4.0487    4.7033   -0.0000 C   0  0  0  0  0  0  0  0  0  0  0  0
   -4.0020   -2.8085   -0.0000 C   0  0  0  0  0  0  0  0  0  0  0  0
   -2.3207   -3.2246   -0.0000 C   0  0  0  0  0  0  0  0  0  0  0  0
   -4.2422   -3.7793   -0.0000 C   0  0  0  0  0  0  0  0  0  0  0  0
   -4.7226   -2.1152   -0.0000 C   0  0  0  0  0  0  0  0  0  0  0  0
   -2.5609   -4.1953   -0.0000 C   0  0  0  0  0  0  0  0  0  0  0  0
   -3.5217   -4.4726   -0.0000 O   0  0  0  0  0  0  0  0  0  0  0  0
   -5.2030   -4.0566   -0.0000 C   0  0  0  0  0  0  0  0  0  0  0  0
   -5.6834   -2.3925   -0.0000 C   0  0  0  0  0  0  0  0  0  0  0  0
   -5.9236   -3.3632   -0.0000 C   0  0  0  0  0  0  0  0  0  0  0  0
   -6.4040   -1.6991   -0.0000 C   0  0  0  0  0  0  0  0  0  0  0  0
   -7.1245   -1.0058   -0.0000 C   0  0  0  0  0  0  0  0  0  0  0  0
  1  2  2  0  0  0  0
  2  3  1  0  0  0  0
  2  4  1  0  0  0  0
  5  3  1  6  0  0  0
  4  6  2  0  0  0  0
  4  7  1  0  0  0  0
  5  8  1  0  0  0  0
  5  9  1  0  0  0  0
  5 10  1  0  0  0  0
  6 11  1  0  0  0  0
  7 12  2  0  0  0  0
  8 13  1  0  0  0  0
  9 14  1  0  0  0  0
 10 15  1  0  0  0  0
 12 16  1  0  0  0  0
 17 13  1  0  0  0  0
 16 18  1  0  0  0  0
 16 19  2  0  0  0  0
 17 20  1  6  0  0  0
 18 21  2  0  0  0  0
 19 22  1  0  0  0  0
 20 23  2  0  0  0  0
 20 24  1  0  0  0  0
 22 25  1  0  0  0  0
 24 26  1  0  0  0  0
 24 27  1  0  0  0  0
 26 28  2  0  0  0  0
 26 29  1  0  0  0  0
 27 30  1  0  0  0  0
 28 31  1  0  0  0  0
 28 32  1  0  0  0  0
 29 33  2  0  0  0  0
 32 34  2  0  0  0  0
 33 35  1  0  0  0  0
 35 36  3  0  0  0  0
 11 12  1  0  0  0  0
 14 17  1  0  0  0  0
 15 17  1  0  0  0  0
 21 22  1  0  0  0  0
 30 31  1  0  0  0  0
 33 34  1  0  0  0  0
M  END
>  <Molecule Name>
EN300-172748_EN300-229825

$$$$
EN300-71722_EN300-761037
Actelion Java MolfileCreator 1.0

 33 38  0  0  1  0  0  0  0  0999 V2000
    7.8457    3.6408   -0.0000 F   0  0  0  0  0  0  0  0  0  0  0  0
    8.6106    2.9967   -0.0000 C   0  0  0  0  0  0  0  0  0  0  0  0
    8.4352    2.0122   -0.0000 C   0  0  0  0  0  0  0  0  0  0  0  0
    9.5509    3.3370   -0.0000 C   0  0  0  0  0  0  0  0  0  0  0  0
    9.2001    1.3680   -0.0000 C   0  0  0  0  0  0  0  0  0  0  0  0
    7.4949    1.6718   -0.0000 C   0  0  0  0  0  0  0  0  0  0  0  0
   10.3158    2.6929   -0.0000 C   0  0  0  0  0  0  0  0  0  0  0  0
   10.1404    1.7084   -0.0000 C   0  0  0  0  0  0  0  0  0  0  0  0
    6.6669    2.2325   -0.0000 C   0  0  0  0  0  0  0  0  0  0  0  0
    7.2176    0.7110   -0.0000 C   0  0  0  0  0  0  0  0  0  0  0  0
    5.8778    1.6182   -0.0000 N   0  0  0  0  0  0  0  0  0  0  0  0
    6.2181    0.6779   -0.0000 C   0  0  0  0  0  0  0  0  0  0  0  0
    4.9170    1.8956   -0.0000 C   0  0  0  0  0  0  0  0  0  0  0  0
    4.6768    2.8663   -0.0000 O   0  0  0  0  0  0  0  0  0  0  0  0
    4.1964    1.2022   -0.0000 C   0  0  0  0  0  0  0  0  0  0  0  0
    3.2763    1.5938   -0.0000 O   0  0  0  0  0  0  0  0  0  0  0  0
    4.1960    0.1633   -0.0000 C   0  0  0  0  0  0  0  0  0  0  0  0
    4.8380   -0.4826   -0.0000 C   0  0  0  0  0  0  0  0  0  0  0  0
    2.4771    0.9927   -0.0000 C   0  0  0  0  0  0  0  0  0  0  0  0
    3.5963   -0.2877   -0.0000 C   0  0  0  0  0  0  0  0  0  0  0  0
    4.0388   -1.0837   -0.0000 C   0  0  0  0  0  0  0  0  0  0  0  0
    2.5981   -0.0000   -0.0000 C   0  0  0  0  0  0  0  0  0  0  0  0
    1.7321   -0.5000   -0.0000 N   0  0  0  0  0  0  0  0  0  0  0  0
    0.8660   -0.0000   -0.0000 C   0  0  0  0  0  0  0  0  0  0  0  0
    0.8660    1.0000   -0.0000 O   0  0  0  0  0  0  0  0  0  0  0  0
    0.0000   -0.5000   -0.0000 C   0  0  0  0  0  0  0  0  0  0  0  0
   -0.9659   -0.2412   -0.0000 C   0  0  0  0  0  0  0  0  0  0  0  0
   -0.2588   -1.4659   -0.0000 C   0  0  0  0  0  0  0  0  0  0  0  0
   -1.2247   -1.2071   -0.0000 C   0  0  0  0  0  0  0  0  0  0  0  0
   -1.6730    0.4659   -0.0000 C   0  0  0  0  0  0  0  0  0  0  0  0
   -2.1907   -1.4659   -0.0000 C   0  0  0  0  0  0  0  0  0  0  0  0
   -2.6390    0.2071   -0.0000 C   0  0  0  0  0  0  0  0  0  0  0  0
   -2.8978   -0.7588   -0.0000 C   0  0  0  0  0  0  0  0  0  0  0  0
  1  2  1  0  0  0  0
  2  3  2  0  0  0  0
  2  4  1  0  0  0  0
  3  5  1  0  0  0  0
  6  3  1  1  0  0  0
  4  7  2  0  0  0  0
  5  8  2  0  0  0  0
  6  9  1  0  0  0  0
  6 10  1  0  0  0  0
  9 11  1  0  0  0  0
 10 12  1  0  0  0  0
 11 13  1  0  0  0  0
 13 14  2  0  0  0  0
 15 13  1  1  0  0  0
 15 16  1  0  0  0  0
 15 17  1  0  0  0  0
 15 18  1  0  0  0  0
 16 19  1  0  0  0  0
 17 20  1  0  0  0  0
 18 21  1  0  0  0  0
 22 19  1  0  0  0  0
 22 23  1  1  0  0  0
 23 24  1  0  0  0  0
 24 25  2  0  0  0  0
 26 24  1  6  0  0  0
 27 26  1  0  0  0  0
 26 28  1  0  0  0  0
 29 27  1  0  0  0  0
 27 30  1  6  0  0  0
 29 31  1  6  0  0  0
 30 32  1  0  0  0  0
 31 33  1  0  0  0  0
  7  8  1  0  0  0  0
 11 12  1  0  0  0  0
 20 22  1  0  0  0  0
 21 22  1  0  0  0  0
 28 29  1  0  0  0  0
 32 33  1  0  0  0  0
M  END
>  <Molecule Name>
EN300-71722_EN300-761037

$$$$
EN300-71722_EN300-330016
Actelion Java MolfileCreator 1.0

 36 41  0  0  1  0  0  0  0  0999 V2000
    7.8457    3.6408   -0.0000 F   0  0  0  0  0  0  0  0  0  0  0  0
    8.6106    2.9967   -0.0000 C   0  0  0  0  0  0  0  0  0  0  0  0
    8.4352    2.0122   -0.0000 C   0  0  0  0  0  0  0  0  0  0  0  0
    9.5509    3.3370   -0.0000 C   0  0  0  0  0  0  0  0  0  0  0  0
    9.2001    1.3680   -0.0000 C   0  0  0  0  0  0  0  0  0  0  0  0
    7.4949    1.6718   -0.0000 C   0  0  0  0  0  0  0  0  0  0  0  0
   10.3158    2.6929   -0.0000 C   0  0  0  0  0  0  0  0  0  0  0  0
   10.1404    1.7084   -0.0000 C   0  0  0  0  0  0  0  0  0  0  0  0
    6.6669    2.2325   -0.0000 C   0  0  0  0  0  0  0  0  0  0  0  0
    7.2176    0.7110   -0.0000 C   0  0  0  0  0  0  0  0  0  0  0  0
    5.8778    1.6182   -0.0000 N   0  0  0  0  0  0  0  0  0  0  0  0
    6.2181    0.6779   -0.0000 C   0  0  0  0  0  0  0  0  0  0  0  0
    4.9170    1.8956   -0.0000 C   0  0  0  0  0  0  0  0  0  0  0  0
    4.6768    2.8663   -0.0000 O   0  0  0  0  0  0  0  0  0  0  0  0
    4.1964    1.2022   -0.0000 C   0  0  0  0  0  0  0  0  0  0  0  0
    3.2763    1.5938   -0.0000 O   0  0  0  0  0  0  0  0  0  0  0  0
    4.1960    0.1633   -0.0000 C   0  0  0  0  0  0  0  0  0  0  0  0
    4.8380   -0.4826   -0.0000 C   0  0  0  0  0  0  0  0  0  0  0  0
    2.4771    0.9927   -0.0000 C   0  0  0  0  0  0  0  0  0  0  0  0
    3.5963   -0.2877   -0.0000 C   0  0  0  0  0  0  0  0  0  0  0  0
    4.0388   -1.0837   -0.0000 C   0  0  0  0  0  0  0  0  0  0  0  0
    2.5981   -0.0000   -0.0000 C   0  0  0  0  0  0  0  0  0  0  0  0
    1.7321   -0.5000   -0.0000 N   0  0  0  0  0  0  0  0  0  0  0  0
    0.8660   -0.0000   -0.0000 C   0  0  0  0  0  0  0  0  0  0  0  0
    0.8660    1.0000   -0.0000 O   0  0  0  0  0  0  0  0  0  0  0  0
    0.0000   -0.5000   -0.0000 C   0  0  0  0  0  0  0  0  0  0  0  0
   -0.8660    0.0000   -0.0000 C   0  0  0  0  0  0  0  0  0  0  0  0
   -0.0000   -1.5000   -0.0000 C   0  0  0  0  0  0  0  0  0  0  0  0
   -1.7321   -0.5000   -0.0000 O   0  0  0  0  0  0  0  0  0  0  0  0
   -0.8660   -2.0000   -0.0000 C   0  0  0  0  0  0  0  0  0  0  0  0
   -1.7321   -1.5000   -0.0000 C   0  0  0  0  0  0  0  0  0  0  0  0
   -0.8660   -3.0000   -0.0000 C   0  0  0  0  0  0  0  0  0  0  0  0
   -2.5981   -2.0000   -0.0000 C   0  0  0  0  0  0  0  0  0  0  0  0
   -1.7321   -3.5000   -0.0000 C   0  0  0  0  0  0  0  0  0  0  0  0
   -2.5981   -3.0000   -0.0000 C   0  0  0  0  0  0  0  0  0  0  0  0
   -1.7321   -4.5000   -0.0000 C   0  0  0  0  0  0  0  0  0  0  0  0
  1  2  1  0  0  0  0
  2  3  2  0  0  0  0
  2  4  1  0  0  0  0
  3  5  1  0  0  0  0
  6  3  1  1  0  0  0
  4  7  2  0  0  0  0
  5  8  2  0  0  0  0
  6  9  1  0  0  0  0
  6 10  1  0  0  0  0
  9 11  1  0  0  0  0
 10 12  1  0  0  0  0
 11 13  1  0  0  0  0
 13 14  2  0  0  0  0
 15 13  1  1  0  0  0
 15 16  1  0  0  0  0
 15 17  1  0  0  0  0
 15 18  1  0  0  0  0
 16 19  1  0  0  0  0
 17 20  1  0  0  0  0
 18 21  1  0  0  0  0
 22 19  1  0  0  0  0
 22 23  1  1  0  0  0
 23 24  1  0  0  0  0
 24 25  2  0  0  0  0
 26 24  1  6  0  0  0
 26 27  1  0  0  0  0
 26 28  1  0  0  0  0
 27 29  1  0  0  0  0
 28 30  1  0  0  0  0
 29 31  1  0  0  0  0
 30 32  1  0  0  0  0
 31 33  1  0  0  0  0
 32 34  2  0  0  0  0
 33 35  2  0  0  0  0
 34 36  1  0  0  0  0
  7  8  1  0  0  0  0
 11 12  1  0  0  0  0
 20 22  1  0  0  0  0
 21 22  1  0  0  0  0
 30 31  2  0  0  0  0
 34 35  1  0  0  0  0
M  END
>  <Molecule Name>
EN300-71722_EN300-330016

$$$$
EN300-71722_EN300-143564
Actelion Java MolfileCreator 1.0

 33 37  0  0  1  0  0  0  0  0999 V2000
    3.5686   -1.4945   -0.0000 S   0  0  0  0  0  0  0  0  0  0  0  0
    3.4641   -0.5000   -0.0000 C   0  0  0  0  0  0  0  0  0  0  0  0
    4.5468   -1.7024   -0.0000 C   0  0  0  0  0  0  0  0  0  0  0  0
    4.3776   -0.0933   -0.0000 N   0  0  0  0  0  0  0  0  0  0  0  0
    2.5981   -0.0000   -0.0000 C   0  0  0  0  0  0  0  0  0  0  0  0
    5.0468   -0.8364   -0.0000 C   0  0  0  0  0  0  0  0  0  0  0  0
    4.5856    0.8849   -0.0000 C   0  0  0  0  0  0  0  0  0  0  0  0
    1.7321   -0.5000   -0.0000 C   0  0  0  0  0  0  0  0  0  0  0  0
    6.0413   -0.7319   -0.0000 O   0  0  0  0  0  0  0  0  0  0  0  0
    1.7321   -1.5000   -0.0000 O   0  0  0  0  0  0  0  0  0  0  0  0
    0.8660   -0.0000   -0.0000 N   0  0  0  0  0  0  0  0  0  0  0  0
    0.0000   -0.5000   -0.0000 C   0  0  0  0  0  0  0  0  0  0  0  0
   -0.7992    0.1011   -0.0000 C   0  0  0  0  0  0  0  0  0  0  0  0
   -0.2499   -1.5084   -0.0000 C   0  0  0  0  0  0  0  0  0  0  0  0
    0.2181   -2.2895   -0.0000 C   0  0  0  0  0  0  0  0  0  0  0  0
   -1.7193   -0.2904   -0.0000 O   0  0  0  0  0  0  0  0  0  0  0  0
   -0.9404   -1.8022   -0.0000 C   0  0  0  0  0  0  0  0  0  0  0  0
   -0.7020   -2.6811   -0.0000 C   0  0  0  0  0  0  0  0  0  0  0  0
   -1.8403   -1.2831   -0.0000 C   0  0  0  0  0  0  0  0  0  0  0  0
   -2.8011   -1.5605   -0.0000 C   0  0  0  0  0  0  0  0  0  0  0  0
   -3.5217   -0.8671   -0.0000 O   0  0  0  0  0  0  0  0  0  0  0  0
   -3.0413   -2.5312   -0.0000 N   0  0  0  0  0  0  0  0  0  0  0  0
   -3.9678   -2.9074   -0.0000 C   0  0  0  0  0  0  0  0  0  0  0  0
   -2.3971   -3.2961   -0.0000 C   0  0  0  0  0  0  0  0  0  0  0  0
   -3.8963   -3.9049   -0.0000 C   0  0  0  0  0  0  0  0  0  0  0  0
   -2.9255   -4.1451   -0.0000 C   0  0  0  0  0  0  0  0  0  0  0  0
   -4.6612   -4.5490   -0.0000 C   0  0  0  0  0  0  0  0  0  0  0  0
   -5.6015   -4.2087   -0.0000 C   0  0  0  0  0  0  0  0  0  0  0  0
   -4.4857   -5.5335   -0.0000 C   0  0  0  0  0  0  0  0  0  0  0  0
   -5.7769   -3.2242   -0.0000 F   0  0  0  0  0  0  0  0  0  0  0  0
   -6.3664   -4.8528   -0.0000 C   0  0  0  0  0  0  0  0  0  0  0  0
   -5.2506   -6.1777   -0.0000 C   0  0  0  0  0  0  0  0  0  0  0  0
   -6.1909   -5.8373   -0.0000 C   0  0  0  0  0  0  0  0  0  0  0  0
  1  2  1  0  0  0  0
  1  3  1  0  0  0  0
  2  4  1  0  0  0  0
  2  5  2  0  0  0  0
  3  6  1  0  0  0  0
  4  7  1  0  0  0  0
  5  8  1  0  0  0  0
  6  9  2  0  0  0  0
  8 10  2  0  0  0  0
  8 11  1  0  0  0  0
 12 11  1  6  0  0  0
 12 13  1  0  0  0  0
 12 14  1  0  0  0  0
 12 15  1  0  0  0  0
 13 16  1  0  0  0  0
 14 17  1  0  0  0  0
 15 18  1  0  0  0  0
 19 16  1  0  0  0  0
 19 20  1  6  0  0  0
 20 21  2  0  0  0  0
 20 22  1  0  0  0  0
 22 23  1  0  0  0  0
 22 24  1  0  0  0  0
 25 23  1  0  0  0  0
 24 26  1  0  0  0  0
 25 27  1  6  0  0  0
 27 28  2  0  0  0  0
 27 29  1  0  0  0  0
 28 30  1  0  0  0  0
 28 31  1  0  0  0  0
 29 32  2  0  0  0  0
 31 33  2  0  0  0  0
  4  6  1  0  0  0  0
 17 19  1  0  0  0  0
 18 19  1  0  0  0  0
 25 26  1  0  0  0  0
 32 33  1  0  0  0  0
M  END
>  <Molecule Name>
EN300-71722_EN300-143564

$$$$
EN300-71722_EN300-147291
Actelion Java MolfileCreator 1.0

 34 38  0  0  1  0  0  0  0  0999 V2000
    5.1962    1.5000   -0.0000 Cl  0  0  0  0  0  0  0  0  0  0  0  0
    4.3301    1.0000   -0.0000 C   0  0  0  0  0  0  0  0  0  0  0  0
    3.4641    1.5000   -0.0000 N   0  0  0  0  0  0  0  0  0  0  0  0
    4.3301    0.0000   -0.0000 C   0  0  0  0  0  0  0  0  0  0  0  0
    2.5981    1.0000   -0.0000 C   0  0  0  0  0  0  0  0  0  0  0  0
    5.1962   -0.5000   -0.0000 Cl  0  0  0  0  0  0  0  0  0  0  0  0
    3.4641   -0.5000   -0.0000 C   0  0  0  0  0  0  0  0  0  0  0  0
    2.5981   -0.0000   -0.0000 C   0  0  0  0  0  0  0  0  0  0  0  0
    1.7321    1.5000   -0.0000 C   0  0  0  0  0  0  0  0  0  0  0  0
    1.7321   -0.5000   -0.0000 C   0  0  0  0  0  0  0  0  0  0  0  0
    1.7321   -1.5000   -0.0000 O   0  0  0  0  0  0  0  0  0  0  0  0
    0.8660   -0.0000   -0.0000 N   0  0  0  0  0  0  0  0  0  0  0  0
    0.0000   -0.5000   -0.0000 C   0  0  0  0  0  0  0  0  0  0  0  0
   -0.7992    0.1011   -0.0000 C   0  0  0  0  0  0  0  0  0  0  0  0
   -0.2499   -1.5084   -0.0000 C   0  0  0  0  0  0  0  0  0  0  0  0
    0.2181   -2.2895   -0.0000 C   0  0  0  0  0  0  0  0  0  0  0  0
   -1.7193   -0.2904   -0.0000 O   0  0  0  0  0  0  0  0  0  0  0  0
   -0.9404   -1.8022   -0.0000 C   0  0  0  0  0  0  0  0  0  0  0  0
   -0.7020   -2.6811   -0.0000 C   0  0  0  0  0  0  0  0  0  0  0  0
   -1.8403   -1.2831   -0.0000 C   0  0  0  0  0  0  0  0  0  0  0  0
   -2.8011   -1.5605   -0.0000 C   0  0  0  0  0  0  0  0  0  0  0  0
   -3.5217   -0.8671   -0.0000 O   0  0  0  0  0  0  0  0  0  0  0  0
   -3.0413   -2.5312   -0.0000 N   0  0  0  0  0  0  0  0  0  0  0  0
   -3.9678   -2.9074   -0.0000 C   0  0  0  0  0  0  0  0  0  0  0  0
   -2.3971   -3.2961   -0.0000 C   0  0  0  0  0  0  0  0  0  0  0  0
   -3.8963   -3.9049   -0.0000 C   0  0  0  0  0  0  0  0  0  0  0  0
   -2.9255   -4.1451   -0.0000 C   0  0  0  0  0  0  0  0  0  0  0  0
   -4.6612   -4.5490   -0.0000 C   0  0  0  0  0  0  0  0  0  0  0  0
   -5.6015   -4.2087   -0.0000 C   0  0  0  0  0  0  0  0  0  0  0  0
   -4.4857   -5.5335   -0.0000 C   0  0  0  0  0  0  0  0  0  0  0  0
   -5.7769   -3.2242   -0.0000 F   0  0  0  0  0  0  0  0  0  0  0  0
   -6.3664   -4.8528   -0.0000 C   0  0  0  0  0  0  0  0  0  0  0  0
   -5.2506   -6.1777   -0.0000 C   0  0  0  0  0  0  0  0  0  0  0  0
   -6.1909   -5.8373   -0.0000 C   0  0  0  0  0  0  0  0  0  0  0  0
  1  2  1  0  0  0  0
  2  3  2  0  0  0  0
  2  4  1  0  0  0  0
  3  5  1  0  0  0  0
  4  6  1  0  0  0  0
  4  7  2  0  0  0  0
  5  8  2  0  0  0  0
  5  9  1  0  0  0  0
  8 10  1  0  0  0  0
 10 11  2  0  0  0  0
 10 12  1  0  0  0  0
 13 12  1  6  0  0  0
 13 14  1  0  0  0  0
 13 15  1  0  0  0  0
 13 16  1  0  0  0  0
 14 17  1  0  0  0  0
 15 18  1  0  0  0  0
 16 19  1  0  0  0  0
 20 17  1  0  0  0  0
 20 21  1  6  0  0  0
 21 22  2  0  0  0  0
 21 23  1  0  0  0  0
 23 24  1  0  0  0  0
 23 25  1  0  0  0  0
 26 24  1  0  0  0  0
 25 27  1  0  0  0  0
 26 28  1  6  0  0  0
 28 29  2  0  0  0  0
 28 30  1  0  0  0  0
 29 31  1  0  0  0  0
 29 32  1  0  0  0  0
 30 33  2  0  0  0  0
 32 34  2  0  0  0  0
  7  8  1  0  0  0  0
 18 20  1  0  0  0  0
 19 20  1  0  0  0  0
 26 27  1  0  0  0  0
 33 34  1  0  0  0  0
M  END
>  <Molecule Name>
EN300-71722_EN300-147291

$$$$
EN300-71722_EN300-12727870
Actelion Java MolfileCreator 1.0

 40 45  0  0  1  0  0  0  0  0999 V2000
    7.8457    3.6408   -0.0000 F   0  0  0  0  0  0  0  0  0  0  0  0
    8.6106    2.9967   -0.0000 C   0  0  0  0  0  0  0  0  0  0  0  0
    8.4352    2.0122   -0.0000 C   0  0  0  0  0  0  0  0  0  0  0  0
    9.5509    3.3370   -0.0000 C   0  0  0  0  0  0  0  0  0  0  0  0
    9.2001    1.3680   -0.0000 C   0  0  0  0  0  0  0  0  0  0  0  0
    7.4949    1.6718   -0.0000 C   0  0  0  0  0  0  0  0  0  0  0  0
   10.3158    2.6929   -0.0000 C   0  0  0  0  0  0  0  0  0  0  0  0
   10.1404    1.7084   -0.0000 C   0  0  0  0  0  0  0  0  0  0  0  0
    6.6669    2.2325   -0.0000 C   0  0  0  0  0  0  0  0  0  0  0  0
    7.2176    0.7110   -0.0000 C   0  0  0  0  0  0  0  0  0  0  0  0
    5.8778    1.6182   -0.0000 N   0  0  0  0  0  0  0  0  0  0  0  0
    6.2181    0.6779   -0.0000 C   0  0  0  0  0  0  0  0  0  0  0  0
    4.9170    1.8956   -0.0000 C   0  0  0  0  0  0  0  0  0  0  0  0
    4.6768    2.8663   -0.0000 O   0  0  0  0  0  0  0  0  0  0  0  0
    4.1964    1.2022   -0.0000 C   0  0  0  0  0  0  0  0  0  0  0  0
    3.2763    1.5938   -0.0000 O   0  0  0  0  0  0  0  0  0  0  0  0
    4.1960    0.1633   -0.0000 C   0  0  0  0  0  0  0  0  0  0  0  0
    4.8380   -0.4826   -0.0000 C   0  0  0  0  0  0  0  0  0  0  0  0
    2.4771    0.9927   -0.0000 C   0  0  0  0  0  0  0  0  0  0  0  0
    3.5963   -0.2877   -0.0000 C   0  0  0  0  0  0  0  0  0  0  0  0
    4.0388   -1.0837   -0.0000 C   0  0  0  0  0  0  0  0  0  0  0  0
    2.5981   -0.0000   -0.0000 C   0  0  0  0  0  0  0  0  0  0  0  0
    1.7321   -0.5000   -0.0000 N   0  0  0  0  0  0  0  0  0  0  0  0
    0.8660   -0.0000   -0.0000 C   0  0  0  0  0  0  0  0  0  0  0  0
    0.8660    1.0000   -0.0000 O   0  0  0  0  0  0  0  0  0  0  0  0
    0.0000   -0.5000   -0.0000 C   0  0  0  0  0  0  0  0  0  0  0  0
   -0.9135   -0.0933   -0.0000 O   0  0  0  0  0  0  0  0  0  0  0  0
   -0.1045   -1.4945   -0.0000 C   0  0  0  0  0  0  0  0  0  0  0  0
   -1.5827   -0.8364   -0.0000 C   0  0  0  0  0  0  0  0  0  0  0  0
   -1.0827   -1.7024   -0.0000 C   0  0  0  0  0  0  0  0  0  0  0  0
   -2.5608   -1.0443   -0.0000 C   0  0  0  0  0  0  0  0  0  0  0  0
   -1.7518   -2.4456   -0.0000 C   0  0  0  0  0  0  0  0  0  0  0  0
   -2.6654   -2.0388   -0.0000 N   0  0  0  0  0  0  0  0  0  0  0  0
   -3.5314   -2.5388   -0.0000 C   0  0  0  0  0  0  0  0  0  0  0  0
   -3.5314   -3.5388   -0.0000 O   0  0  0  0  0  0  0  0  0  0  0  0
   -4.3974   -2.0388   -0.0000 O   0  0  0  0  0  0  0  0  0  0  0  0
   -5.2634   -2.5388   -0.0000 C   0  0  0  0  0  0  0  0  0  0  0  0
   -4.7634   -3.4049   -0.0000 C   0  0  0  0  0  0  0  0  0  0  0  0
   -6.1295   -3.0388   -0.0000 C   0  0  0  0  0  0  0  0  0  0  0  0
   -5.7634   -1.6728   -0.0000 C   0  0  0  0  0  0  0  0  0  0  0  0
  1  2  1  0  0  0  0
  2  3  2  0  0  0  0
  2  4  1  0  0  0  0
  3  5  1  0  0  0  0
  6  3  1  1  0  0  0
  4  7  2  0  0  0  0
  5  8  2  0  0  0  0
  6  9  1  0  0  0  0
  6 10  1  0  0  0  0
  9 11  1  0  0  0  0
 10 12  1  0  0  0  0
 11 13  1  0  0  0  0
 13 14  2  0  0  0  0
 15 13  1  1  0  0  0
 15 16  1  0  0  0  0
 15 17  1  0  0  0  0
 15 18  1  0  0  0  0
 16 19  1  0  0  0  0
 17 20  1  0  0  0  0
 18 21  1  0  0  0  0
 22 19  1  0  0  0  0
 22 23  1  1  0  0  0
 23 24  1  0  0  0  0
 24 25  2  0  0  0  0
 26 24  1  6  0  0  0
 26 27  1  0  0  0  0
 26 28  1  0  0  0  0
 29 27  1  6  0  0  0
 30 28  1  6  0  0  0
 29 31  1  0  0  0  0
 30 32  1  0  0  0  0
 31 33  1  0  0  0  0
 33 34  1  0  0  0  0
 34 35  2  0  0  0  0
 34 36  1  0  0  0  0
 36 37  1  0  0  0  0
 37 38  1  0  0  0  0
 37 39  1  0  0  0  0
 37 40  1  0  0  0  0
  7  8  1  0  0  0  0
 11 12  1  0  0  0  0
 20 22  1  0  0  0  0
 21 22  1  0  0  0  0
 29 30  1  0  0  0  0
 32 33  1  0  0  0  0
M  END
>  <Molecule Name>
EN300-71722_EN300-12727870

$$$$
EN300-71722_EN300-200358
Actelion Java MolfileCreator 1.0

 35 40  0  0  1  0  0  0  0  0999 V2000
    7.8457    3.6408   -0.0000 F   0  0  0  0  0  0  0  0  0  0  0  0
    8.6106    2.9967   -0.0000 C   0  0  0  0  0  0  0  0  0  0  0  0
    8.4352    2.0122   -0.0000 C   0  0  0  0  0  0  0  0  0  0  0  0
    9.5509    3.3370   -0.0000 C   0  0  0  0  0  0  0  0  0  0  0  0
    9.2001    1.3680   -0.0000 C   0  0  0  0  0  0  0  0  0  0  0  0
    7.4949    1.6718   -0.0000 C   0  0  0  0  0  0  0  0  0  0  0  0
   10.3158    2.6929   -0.0000 C   0  0  0  0  0  0  0  0  0  0  0  0
   10.1404    1.7084   -0.0000 C   0  0  0  0  0  0  0  0  0  0  0  0
    6.6669    2.2325   -0.0000 C   0  0  0  0  0  0  0  0  0  0  0  0
    7.2176    0.7110   -0.0000 C   0  0  0  0  0  0  0  0  0  0  0  0
    5.8778    1.6182   -0.0000 N   0  0  0  0  0  0  0  0  0  0  0  0
    6.2181    0.6779   -0.0000 C   0  0  0  0  0  0  0  0  0  0  0  0
    4.9170    1.8956   -0.0000 C   0  0  0  0  0  0  0  0  0  0  0  0
    4.6768    2.8663   -0.0000 O   0  0  0  0  0  0  0  0  0  0  0  0
    4.1964    1.2022   -0.0000 C   0  0  0  0  0  0  0  0  0  0  0  0
    3.2763    1.5938   -0.0000 O   0  0  0  0  0  0  0  0  0  0  0  0
    4.1960    0.1633   -0.0000 C   0  0  0  0  0  0  0  0  0  0  0  0
    4.8380   -0.4826   -0.0000 C   0  0  0  0  0  0  0  0  0  0  0  0
    2.4771    0.9927   -0.0000 C   0  0  0  0  0  0  0  0  0  0  0  0
    3.5963   -0.2877   -0.0000 C   0  0  0  0  0  0  0  0  0  0  0  0
    4.0388   -1.0837   -0.0000 C   0  0  0  0  0  0  0  0  0  0  0  0
    2.5981   -0.0000   -0.0000 C   0  0  0  0  0  0  0  0  0  0  0  0
    1.7321   -0.5000   -0.0000 N   0  0  0  0  0  0  0  0  0  0  0  0
    0.8660   -0.0000   -0.0000 C   0  0  0  0  0  0  0  0  0  0  0  0
    0.8660    1.0000   -0.0000 O   0  0  0  0  0  0  0  0  0  0  0  0
    0.0000   -0.5000   -0.0000 C   0  0  0  0  0  0  0  0  0  0  0  0
   -0.8660    0.0000   -0.0000 C   0  0  0  0  0  0  0  0  0  0  0  0
   -0.0000   -1.5000   -0.0000 C   0  0  0  0  0  0  0  0  0  0  0  0
   -1.0739    0.9781   -0.0000 N   0  0  0  0  0  0  0  0  0  0  0  0
   -1.7321   -0.5000   -0.0000 C   0  0  0  0  0  0  0  0  0  0  0  0
   -0.8660   -2.0000   -0.0000 C   0  0  0  0  0  0  0  0  0  0  0  0
   -2.0685    1.0827   -0.0000 C   0  0  0  0  0  0  0  0  0  0  0  0
   -2.4752    0.1691   -0.0000 N   0  0  0  0  0  0  0  0  0  0  0  0
   -1.7321   -1.5000   -0.0000 C   0  0  0  0  0  0  0  0  0  0  0  0
   -3.4533   -0.0388   -0.0000 C   0  0  0  0  0  0  0  0  0  0  0  0
  1  2  1  0  0  0  0
  2  3  2  0  0  0  0
  2  4  1  0  0  0  0
  3  5  1  0  0  0  0
  6  3  1  1  0  0  0
  4  7  2  0  0  0  0
  5  8  2  0  0  0  0
  6  9  1  0  0  0  0
  6 10  1  0  0  0  0
  9 11  1  0  0  0  0
 10 12  1  0  0  0  0
 11 13  1  0  0  0  0
 13 14  2  0  0  0  0
 15 13  1  1  0  0  0
 15 16  1  0  0  0  0
 15 17  1  0  0  0  0
 15 18  1  0  0  0  0
 16 19  1  0  0  0  0
 17 20  1  0  0  0  0
 18 21  1  0  0  0  0
 22 19  1  0  0  0  0
 22 23  1  1  0  0  0
 23 24  1  0  0  0  0
 24 25  2  0  0  0  0
 24 26  1  0  0  0  0
 26 27  2  0  0  0  0
 26 28  1  0  0  0  0
 27 29  1  0  0  0  0
 27 30  1  0  0  0  0
 28 31  2  0  0  0  0
 29 32  2  0  0  0  0
 30 33  1  0  0  0  0
 30 34  2  0  0  0  0
 33 35  1  0  0  0  0
  7  8  1  0  0  0  0
 11 12  1  0  0  0  0
 20 22  1  0  0  0  0
 21 22  1  0  0  0  0
 31 34  1  0  0  0  0
 32 33  1  0  0  0  0
M  END
>  <Molecule Name>
EN300-71722_EN300-200358

$$$$
EN300-71722_EN300-6760089
Actelion Java MolfileCreator 1.0

 33 37  0  0  1  0  0  0  0  0999 V2000
    7.8457    3.6408   -0.0000 F   0  0  0  0  0  0  0  0  0  0  0  0
    8.6106    2.9967   -0.0000 C   0  0  0  0  0  0  0  0  0  0  0  0
    8.4352    2.0122   -0.0000 C   0  0  0  0  0  0  0  0  0  0  0  0
    9.5509    3.3370   -0.0000 C   0  0  0  0  0  0  0  0  0  0  0  0
    9.2001    1.3680   -0.0000 C   0  0  0  0  0  0  0  0  0  0  0  0
    7.4949    1.6718   -0.0000 C   0  0  0  0  0  0  0  0  0  0  0  0
   10.3158    2.6929   -0.0000 C   0  0  0  0  0  0  0  0  0  0  0  0
   10.1404    1.7084   -0.0000 C   0  0  0  0  0  0  0  0  0  0  0  0
    6.6669    2.2325   -0.0000 C   0  0  0  0  0  0  0  0  0  0  0  0
    7.2176    0.7110   -0.0000 C   0  0  0  0  0  0  0  0  0  0  0  0
    5.8778    1.6182   -0.0000 N   0  0  0  0  0  0  0  0  0  0  0  0
    6.2181    0.6779   -0.0000 C   0  0  0  0  0  0  0  0  0  0  0  0
    4.9170    1.8956   -0.0000 C   0  0  0  0  0  0  0  0  0  0  0  0
    4.6768    2.8663   -0.0000 O   0  0  0  0  0  0  0  0  0  0  0  0
    4.1964    1.2022   -0.0000 C   0  0  0  0  0  0  0  0  0  0  0  0
    3.2763    1.5938   -0.0000 O   0  0  0  0  0  0  0  0  0  0  0  0
    4.1960    0.1633   -0.0000 C   0  0  0  0  0  0  0  0  0  0  0  0
    4.8380   -0.4826   -0.0000 C   0  0  0  0  0  0  0  0  0  0  0  0
    2.4771    0.9927   -0.0000 C   0  0  0  0  0  0  0  0  0  0  0  0
    3.5963   -0.2877   -0.0000 C   0  0  0  0  0  0  0  0  0  0  0  0
    4.0388   -1.0837   -0.0000 C   0  0  0  0  0  0  0  0  0  0  0  0
    2.5981   -0.0000   -0.0000 C   0  0  0  0  0  0  0  0  0  0  0  0
    1.7321   -0.5000   -0.0000 N   0  0  0  0  0  0  0  0  0  0  0  0
    0.8660   -0.0000   -0.0000 C   0  0  0  0  0  0  0  0  0  0  0  0
    0.8660    1.0000   -0.0000 O   0  0  0  0  0  0  0  0  0  0  0  0
    0.0000   -0.5000   -0.0000 C   0  0  0  0  0  0  0  0  0  0  0  0
   -1.0000   -0.5000   -0.0000 C   0  0  0  0  0  0  0  0  0  0  0  0
   -0.5000   -1.3660   -0.0000 C   0  0  0  0  0  0  0  0  0  0  0  0
   -1.8660    0.0000   -0.0000 C   0  0  0  0  0  0  0  0  0  0  0  0
   -1.7071   -1.2071   -0.0000 C   0  0  0  0  0  0  0  0  0  0  0  0
   -2.3660   -0.8660   -0.0000 F   0  0  0  0  0  0  0  0  0  0  0  0
   -2.7321    0.5000   -0.0000 F   0  0  0  0  0  0  0  0  0  0  0  0
   -1.3660    0.8660   -0.0000 F   0  0  0  0  0  0  0  0  0  0  0  0
  1  2  1  0  0  0  0
  2  3  2  0  0  0  0
  2  4  1  0  0  0  0
  3  5  1  0  0  0  0
  6  3  1  1  0  0  0
  4  7  2  0  0  0  0
  5  8  2  0  0  0  0
  6  9  1  0  0  0  0
  6 10  1  0  0  0  0
  9 11  1  0  0  0  0
 10 12  1  0  0  0  0
 11 13  1  0  0  0  0
 13 14  2  0  0  0  0
 15 13  1  1  0  0  0
 15 16  1  0  0  0  0
 15 17  1  0  0  0  0
 15 18  1  0  0  0  0
 16 19  1  0  0  0  0
 17 20  1  0  0  0  0
 18 21  1  0  0  0  0
 22 19  1  0  0  0  0
 22 23  1  1  0  0  0
 23 24  1  0  0  0  0
 24 25  2  0  0  0  0
 26 24  1  1  0  0  0
 27 26  1  0  0  0  0
 26 28  1  0  0  0  0
 27 29  1  0  0  0  0
 27 30  1  1  0  0  0
 29 31  1  0  0  0  0
 29 32  1  0  0  0  0
 29 33  1  0  0  0  0
  7  8  1  0  0  0  0
 11 12  1  0  0  0  0
 20 22  1  0  0  0  0
 21 22  1  0  0  0  0
 27 28  1  0  0  0  0
M  END
>  <Molecule Name>
EN300-71722_EN300-6760089

$$$$
EN300-71722_EN300-37327875
Actelion Java MolfileCreator 1.0

 32 36  0  0  1  0  0  0  0  0999 V2000
    7.8457    3.6408   -0.0000 F   0  0  0  0  0  0  0  0  0  0  0  0
    8.6106    2.9967   -0.0000 C   0  0  0  0  0  0  0  0  0  0  0  0
    8.4352    2.0122   -0.0000 C   0  0  0  0  0  0  0  0  0  0  0  0
    9.5509    3.3370   -0.0000 C   0  0  0  0  0  0  0  0  0  0  0  0
    9.2001    1.3680   -0.0000 C   0  0  0  0  0  0  0  0  0  0  0  0
    7.4949    1.6718   -0.0000 C   0  0  0  0  0  0  0  0  0  0  0  0
   10.3158    2.6929   -0.0000 C   0  0  0  0  0  0  0  0  0  0  0  0
   10.1404    1.7084   -0.0000 C   0  0  0  0  0  0  0  0  0  0  0  0
    6.6669    2.2325   -0.0000 C   0  0  0  0  0  0  0  0  0  0  0  0
    7.2176    0.7110   -0.0000 C   0  0  0  0  0  0  0  0  0  0  0  0
    5.8778    1.6182   -0.0000 N   0  0  0  0  0  0  0  0  0  0  0  0
    6.2181    0.6779   -0.0000 C   0  0  0  0  0  0  0  0  0  0  0  0
    4.9170    1.8956   -0.0000 C   0  0  0  0  0  0  0  0  0  0  0  0
    4.6768    2.8663   -0.0000 O   0  0  0  0  0  0  0  0  0  0  0  0
    4.1964    1.2022   -0.0000 C   0  0  0  0  0  0  0  0  0  0  0  0
    3.2763    1.5938   -0.0000 O   0  0  0  0  0  0  0  0  0  0  0  0
    4.1960    0.1633   -0.0000 C   0  0  0  0  0  0  0  0  0  0  0  0
    4.8380   -0.4826   -0.0000 C   0  0  0  0  0  0  0  0  0  0  0  0
    2.4771    0.9927   -0.0000 C   0  0  0  0  0  0  0  0  0  0  0  0
    3.5963   -0.2877   -0.0000 C   0  0  0  0  0  0  0  0  0  0  0  0
    4.0388   -1.0837   -0.0000 C   0  0  0  0  0  0  0  0  0  0  0  0
    2.5981   -0.0000   -0.0000 C   0  0  0  0  0  0  0  0  0  0  0  0
    1.7321   -0.5000   -0.0000 N   0  0  0  0  0  0  0  0  0  0  0  0
    0.8660   -0.0000   -0.0000 C   0  0  0  0  0  0  0  0  0  0  0  0
    0.8660    1.0000   -0.0000 O   0  0  0  0  0  0  0  0  0  0  0  0
    0.0000   -0.5000   -0.0000 C   0  0  0  0  0  0  0  0  0  0  0  0
   -0.9135   -0.0933   -0.0000 N   0  0  0  0  0  0  0  0  0  0  0  0
   -0.1045   -1.4945   -0.0000 C   0  0  0  0  0  0  0  0  0  0  0  0
   -1.5827   -0.8364   -0.0000 C   0  0  0  0  0  0  0  0  0  0  0  0
   -1.0827   -1.7024   -0.0000 N   0  0  0  0  0  0  0  0  0  0  0  0
    0.6386   -2.1637   -0.0000 C   0  0  0  0  0  0  0  0  0  0  0  0
   -1.4894   -2.6160   -0.0000 C   0  0  0  0  0  0  0  0  0  0  0  0
  1  2  1  0  0  0  0
  2  3  2  0  0  0  0
  2  4  1  0  0  0  0
  3  5  1  0  0  0  0
  6  3  1  1  0  0  0
  4  7  2  0  0  0  0
  5  8  2  0  0  0  0
  6  9  1  0  0  0  0
  6 10  1  0  0  0  0
  9 11  1  0  0  0  0
 10 12  1  0  0  0  0
 11 13  1  0  0  0  0
 13 14  2  0  0  0  0
 15 13  1  1  0  0  0
 15 16  1  0  0  0  0
 15 17  1  0  0  0  0
 15 18  1  0  0  0  0
 16 19  1  0  0  0  0
 17 20  1  0  0  0  0
 18 21  1  0  0  0  0
 22 19  1  0  0  0  0
 22 23  1  1  0  0  0
 23 24  1  0  0  0  0
 24 25  2  0  0  0  0
 24 26  1  0  0  0  0
 26 27  1  0  0  0  0
 26 28  2  0  0  0  0
 27 29  2  0  0  0  0
 28 30  1  0  0  0  0
 28 31  1  0  0  0  0
 30 32  1  0  0  0  0
  7  8  1  0  0  0  0
 11 12  1  0  0  0  0
 20 22  1  0  0  0  0
 21 22  1  0  0  0  0
 29 30  1  0  0  0  0
M  END
>  <Molecule Name>
EN300-71722_EN300-37327875

$$$$
EN300-71722_EN300-74676
Actelion Java MolfileCreator 1.0

 35 40  0  0  1  0  0  0  0  0999 V2000
    1.6734    3.4319   -0.0000 I   0  0  0  0  0  0  0  0  0  0  0  0
    2.3425    2.6887   -0.0000 C   0  0  0  0  0  0  0  0  0  0  0  0
    2.0335    1.7377   -0.0000 C   0  0  0  0  0  0  0  0  0  0  0  0
    3.3206    2.8966   -0.0000 C   0  0  0  0  0  0  0  0  0  0  0  0
    2.7026    0.9945   -0.0000 C   0  0  0  0  0  0  0  0  0  0  0  0
    3.9898    2.1535   -0.0000 C   0  0  0  0  0  0  0  0  0  0  0  0
    2.5981   -0.0000   -0.0000 C   0  0  0  0  0  0  0  0  0  0  0  0
    3.6808    1.2024   -0.0000 C   0  0  0  0  0  0  0  0  0  0  0  0
    3.5116   -0.4067   -0.0000 N   0  0  0  0  0  0  0  0  0  0  0  0
    1.7321   -0.5000   -0.0000 C   0  0  0  0  0  0  0  0  0  0  0  0
    4.1808    0.3364   -0.0000 N   0  0  0  0  0  0  0  0  0  0  0  0
    1.7321   -1.5000   -0.0000 O   0  0  0  0  0  0  0  0  0  0  0  0
    0.8660   -0.0000   -0.0000 N   0  0  0  0  0  0  0  0  0  0  0  0
    0.0000   -0.5000   -0.0000 C   0  0  0  0  0  0  0  0  0  0  0  0
   -0.7992    0.1011   -0.0000 C   0  0  0  0  0  0  0  0  0  0  0  0
   -0.2499   -1.5084   -0.0000 C   0  0  0  0  0  0  0  0  0  0  0  0
    0.2181   -2.2895   -0.0000 C   0  0  0  0  0  0  0  0  0  0  0  0
   -1.7193   -0.2904   -0.0000 O   0  0  0  0  0  0  0  0  0  0  0  0
   -0.9404   -1.8022   -0.0000 C   0  0  0  0  0  0  0  0  0  0  0  0
   -0.7020   -2.6811   -0.0000 C   0  0  0  0  0  0  0  0  0  0  0  0
   -1.8403   -1.2831   -0.0000 C   0  0  0  0  0  0  0  0  0  0  0  0
   -2.8011   -1.5605   -0.0000 C   0  0  0  0  0  0  0  0  0  0  0  0
   -3.5217   -0.8671   -0.0000 O   0  0  0  0  0  0  0  0  0  0  0  0
   -3.0413   -2.5312   -0.0000 N   0  0  0  0  0  0  0  0  0  0  0  0
   -3.9678   -2.9074   -0.0000 C   0  0  0  0  0  0  0  0  0  0  0  0
   -2.3971   -3.2961   -0.0000 C   0  0  0  0  0  0  0  0  0  0  0  0
   -3.8963   -3.9049   -0.0000 C   0  0  0  0  0  0  0  0  0  0  0  0
   -2.9255   -4.1451   -0.0000 C   0  0  0  0  0  0  0  0  0  0  0  0
   -4.6612   -4.5490   -0.0000 C   0  0  0  0  0  0  0  0  0  0  0  0
   -5.6015   -4.2087   -0.0000 C   0  0  0  0  0  0  0  0  0  0  0  0
   -4.4857   -5.5335   -0.0000 C   0  0  0  0  0  0  0  0  0  0  0  0
   -5.7769   -3.2242   -0.0000 F   0  0  0  0  0  0  0  0  0  0  0  0
   -6.3664   -4.8528   -0.0000 C   0  0  0  0  0  0  0  0  0  0  0  0
   -5.2506   -6.1777   -0.0000 C   0  0  0  0  0  0  0  0  0  0  0  0
   -6.1909   -5.8373   -0.0000 C   0  0  0  0  0  0  0  0  0  0  0  0
  1  2  1  0  0  0  0
  2  3  2  0  0  0  0
  2  4  1  0  0  0  0
  3  5  1  0  0  0  0
  4  6  2  0  0  0  0
  5  7  1  0  0  0  0
  5  8  2  0  0  0  0
  7  9  2  0  0  0  0
  7 10  1  0  0  0  0
  8 11  1  0  0  0  0
 10 12  2  0  0  0  0
 10 13  1  0  0  0  0
 14 13  1  6  0  0  0
 14 15  1  0  0  0  0
 14 16  1  0  0  0  0
 14 17  1  0  0  0  0
 15 18  1  0  0  0  0
 16 19  1  0  0  0  0
 17 20  1  0  0  0  0
 21 18  1  0  0  0  0
 21 22  1  6  0  0  0
 22 23  2  0  0  0  0
 22 24  1  0  0  0  0
 24 25  1  0  0  0  0
 24 26  1  0  0  0  0
 27 25  1  0  0  0  0
 26 28  1  0  0  0  0
 27 29  1  6  0  0  0
 29 30  2  0  0  0  0
 29 31  1  0  0  0  0
 30 32  1  0  0  0  0
 30 33  1  0  0  0  0
 31 34  2  0  0  0  0
 33 35  2  0  0  0  0
  6  8  1  0  0  0  0
  9 11  1  0  0  0  0
 19 21  1  0  0  0  0
 20 21  1  0  0  0  0
 27 28  1  0  0  0  0
 34 35  1  0  0  0  0
M  END
>  <Molecule Name>
EN300-71722_EN300-74676

$$$$
EN300-71722_EN300-111481
Actelion Java MolfileCreator 1.0

 33 37  0  0  1  0  0  0  0  0999 V2000
    3.4641    2.5000   -0.0000 Br  0  0  0  0  0  0  0  0  0  0  0  0
    3.4641    1.5000   -0.0000 C   0  0  0  0  0  0  0  0  0  0  0  0
    2.5981    1.0000   -0.0000 N   0  0  0  0  0  0  0  0  0  0  0  0
    4.3301    1.0000   -0.0000 C   0  0  0  0  0  0  0  0  0  0  0  0
    2.5981   -0.0000   -0.0000 C   0  0  0  0  0  0  0  0  0  0  0  0
    4.3301   -0.0000   -0.0000 C   0  0  0  0  0  0  0  0  0  0  0  0
    3.4641   -0.5000   -0.0000 C   0  0  0  0  0  0  0  0  0  0  0  0
    1.7321   -0.5000   -0.0000 C   0  0  0  0  0  0  0  0  0  0  0  0
    3.4641   -1.5000   -0.0000 Cl  0  0  0  0  0  0  0  0  0  0  0  0
    1.7321   -1.5000   -0.0000 O   0  0  0  0  0  0  0  0  0  0  0  0
    0.8660   -0.0000   -0.0000 N   0  0  0  0  0  0  0  0  0  0  0  0
    0.0000   -0.5000   -0.0000 C   0  0  0  0  0  0  0  0  0  0  0  0
   -0.7992    0.1011   -0.0000 C   0  0  0  0  0  0  0  0  0  0  0  0
   -0.2499   -1.5084   -0.0000 C   0  0  0  0  0  0  0  0  0  0  0  0
    0.2181   -2.2895   -0.0000 C   0  0  0  0  0  0  0  0  0  0  0  0
   -1.7193   -0.2904   -0.0000 O   0  0  0  0  0  0  0  0  0  0  0  0
   -0.9404   -1.8022   -0.0000 C   0  0  0  0  0  0  0  0  0  0  0  0
   -0.7020   -2.6811   -0.0000 C   0  0  0  0  0  0  0  0  0  0  0  0
   -1.8403   -1.2831   -0.0000 C   0  0  0  0  0  0  0  0  0  0  0  0
   -2.8011   -1.5605   -0.0000 C   0  0  0  0  0  0  0  0  0  0  0  0
   -3.5217   -0.8671   -0.0000 O   0  0  0  0  0  0  0  0  0  0  0  0
   -3.0413   -2.5312   -0.0000 N   0  0  0  0  0  0  0  0  0  0  0  0
   -3.9678   -2.9074   -0.0000 C   0  0  0  0  0  0  0  0  0  0  0  0
   -2.3971   -3.2961   -0.0000 C   0  0  0  0  0  0  0  0  0  0  0  0
   -3.8963   -3.9049   -0.0000 C   0  0  0  0  0  0  0  0  0  0  0  0
   -2.9255   -4.1451   -0.0000 C   0  0  0  0  0  0  0  0  0  0  0  0
   -4.6612   -4.5490   -0.0000 C   0  0  0  0  0  0  0  0  0  0  0  0
   -5.6015   -4.2087   -0.0000 C   0  0  0  0  0  0  0  0  0  0  0  0
   -4.4857   -5.5335   -0.0000 C   0  0  0  0  0  0  0  0  0  0  0  0
   -5.7769   -3.2242   -0.0000 F   0  0  0  0  0  0  0  0  0  0  0  0
   -6.3664   -4.8528   -0.0000 C   0  0  0  0  0  0  0  0  0  0  0  0
   -5.2506   -6.1777   -0.0000 C   0  0  0  0  0  0  0  0  0  0  0  0
   -6.1909   -5.8373   -0.0000 C   0  0  0  0  0  0  0  0  0  0  0  0
  1  2  1  0  0  0  0
  2  3  2  0  0  0  0
  2  4  1  0  0  0  0
  3  5  1  0  0  0  0
  4  6  2  0  0  0  0
  5  7  2  0  0  0  0
  5  8  1  0  0  0  0
  7  9  1  0  0  0  0
  8 10  2  0  0  0  0
  8 11  1  0  0  0  0
 12 11  1  6  0  0  0
 12 13  1  0  0  0  0
 12 14  1  0  0  0  0
 12 15  1  0  0  0  0
 13 16  1  0  0  0  0
 14 17  1  0  0  0  0
 15 18  1  0  0  0  0
 19 16  1  0  0  0  0
 19 20  1  6  0  0  0
 20 21  2  0  0  0  0
 20 22  1  0  0  0  0
 22 23  1  0  0  0  0
 22 24  1  0  0  0  0
 25 23  1  0  0  0  0
 24 26  1  0  0  0  0
 25 27  1  6  0  0  0
 27 28  2  0  0  0  0
 27 29  1  0  0  0  0
 28 30  1  0  0  0  0
 28 31  1  0  0  0  0
 29 32  2  0  0  0  0
 31 33  2  0  0  0  0
  6  7  1  0  0  0  0
 17 19  1  0  0  0  0
 18 19  1  0  0  0  0
 25 26  1  0  0  0  0
 32 33  1  0  0  0  0
M  END
>  <Molecule Name>
EN300-71722_EN300-111481

$$$$
EN300-71722_EN300-210429
Actelion Java MolfileCreator 1.0

 38 42  0  0  1  0  0  0  0  0999 V2000
    7.8457    3.6408   -0.0000 F   0  0  0  0  0  0  0  0  0  0  0  0
    8.6106    2.9967   -0.0000 C   0  0  0  0  0  0  0  0  0  0  0  0
    8.4352    2.0122   -0.0000 C   0  0  0  0  0  0  0  0  0  0  0  0
    9.5509    3.3370   -0.0000 C   0  0  0  0  0  0  0  0  0  0  0  0
    9.2001    1.3680   -0.0000 C   0  0  0  0  0  0  0  0  0  0  0  0
    7.4949    1.6718   -0.0000 C   0  0  0  0  0  0  0  0  0  0  0  0
   10.3158    2.6929   -0.0000 C   0  0  0  0  0  0  0  0  0  0  0  0
   10.1404    1.7084   -0.0000 C   0  0  0  0  0  0  0  0  0  0  0  0
    6.6669    2.2325   -0.0000 C   0  0  0  0  0  0  0  0  0  0  0  0
    7.2176    0.7110   -0.0000 C   0  0  0  0  0  0  0  0  0  0  0  0
    5.8778    1.6182   -0.0000 N   0  0  0  0  0  0  0  0  0  0  0  0
    6.2181    0.6779   -0.0000 C   0  0  0  0  0  0  0  0  0  0  0  0
    4.9170    1.8956   -0.0000 C   0  0  0  0  0  0  0  0  0  0  0  0
    4.6768    2.8663   -0.0000 O   0  0  0  0  0  0  0  0  0  0  0  0
    4.1964    1.2022   -0.0000 C   0  0  0  0  0  0  0  0  0  0  0  0
    3.2763    1.5938   -0.0000 O   0  0  0  0  0  0  0  0  0  0  0  0
    4.1960    0.1633   -0.0000 C   0  0  0  0  0  0  0  0  0  0  0  0
    4.8380   -0.4826   -0.0000 C   0  0  0  0  0  0  0  0  0  0  0  0
    2.4771    0.9927   -0.0000 C   0  0  0  0  0  0  0  0  0  0  0  0
    3.5963   -0.2877   -0.0000 C   0  0  0  0  0  0  0  0  0  0  0  0
    4.0388   -1.0837   -0.0000 C   0  0  0  0  0  0  0  0  0  0  0  0
    2.5981   -0.0000   -0.0000 C   0  0  0  0  0  0  0  0  0  0  0  0
    1.7321   -0.5000   -0.0000 N   0  0  0  0  0  0  0  0  0  0  0  0
    0.8660   -0.0000   -0.0000 C   0  0  0  0  0  0  0  0  0  0  0  0
    0.8660    1.0000   -0.0000 O   0  0  0  0  0  0  0  0  0  0  0  0
    0.0000   -0.5000   -0.0000 C   0  0  0  0  0  0  0  0  0  0  0  0
   -0.9135   -0.0933   -0.0000 N   0  0  0  0  0  0  0  0  0  0  0  0
   -0.1045   -1.4945   -0.0000 C   0  0  0  0  0  0  0  0  0  0  0  0
   -1.1215    0.8849   -0.0000 C   0  0  0  0  0  0  0  0  0  0  0  0
   -1.5827   -0.8364   -0.0000 C   0  0  0  0  0  0  0  0  0  0  0  0
   -1.0827   -1.7024   -0.0000 C   0  0  0  0  0  0  0  0  0  0  0  0
   -2.0725    1.1939   -0.0000 O   0  0  0  0  0  0  0  0  0  0  0  0
   -0.3783    1.5540   -0.0000 O   0  0  0  0  0  0  0  0  0  0  0  0
   -1.4894   -2.6160   -0.0000 F   0  0  0  0  0  0  0  0  0  0  0  0
   -0.5862    2.5322   -0.0000 C   0  0  0  0  0  0  0  0  0  0  0  0
   -1.5644    2.3243   -0.0000 C   0  0  0  0  0  0  0  0  0  0  0  0
   -0.7941    3.5103   -0.0000 C   0  0  0  0  0  0  0  0  0  0  0  0
    0.3919    2.7401   -0.0000 C   0  0  0  0  0  0  0  0  0  0  0  0
  1  2  1  0  0  0  0
  2  3  2  0  0  0  0
  2  4  1  0  0  0  0
  3  5  1  0  0  0  0
  6  3  1  1  0  0  0
  4  7  2  0  0  0  0
  5  8  2  0  0  0  0
  6  9  1  0  0  0  0
  6 10  1  0  0  0  0
  9 11  1  0  0  0  0
 10 12  1  0  0  0  0
 11 13  1  0  0  0  0
 13 14  2  0  0  0  0
 15 13  1  1  0  0  0
 15 16  1  0  0  0  0
 15 17  1  0  0  0  0
 15 18  1  0  0  0  0
 16 19  1  0  0  0  0
 17 20  1  0  0  0  0
 18 21  1  0  0  0  0
 22 19  1  0  0  0  0
 22 23  1  1  0  0  0
 23 24  1  0  0  0  0
 24 25  2  0  0  0  0
 26 24  1  6  0  0  0
 26 27  1  0  0  0  0
 26 28  1  0  0  0  0
 27 29  1  0  0  0  0
 27 30  1  0  0  0  0
 31 28  1  0  0  0  0
 29 32  2  0  0  0  0
 29 33  1  0  0  0  0
 31 34  1  1  0  0  0
 33 35  1  0  0  0  0
 35 36  1  0  0  0  0
 35 37  1  0  0  0  0
 35 38  1  0  0  0  0
  7  8  1  0  0  0  0
 11 12  1  0  0  0  0
 20 22  1  0  0  0  0
 21 22  1  0  0  0  0
 30 31  1  0  0  0  0
M  END
>  <Molecule Name>
EN300-71722_EN300-210429

$$$$
EN300-71722_EN300-39762
Actelion Java MolfileCreator 1.0

 38 43  0  0  1  0  0  0  0  0999 V2000
    7.8457    3.6408   -0.0000 F   0  0  0  0  0  0  0  0  0  0  0  0
    8.6106    2.9967   -0.0000 C   0  0  0  0  0  0  0  0  0  0  0  0
    8.4352    2.0122   -0.0000 C   0  0  0  0  0  0  0  0  0  0  0  0
    9.5509    3.3370   -0.0000 C   0  0  0  0  0  0  0  0  0  0  0  0
    9.2001    1.3680   -0.0000 C   0  0  0  0  0  0  0  0  0  0  0  0
    7.4949    1.6718   -0.0000 C   0  0  0  0  0  0  0  0  0  0  0  0
   10.3158    2.6929   -0.0000 C   0  0  0  0  0  0  0  0  0  0  0  0
   10.1404    1.7084   -0.0000 C   0  0  0  0  0  0  0  0  0  0  0  0
    6.6669    2.2325   -0.0000 C   0  0  0  0  0  0  0  0  0  0  0  0
    7.2176    0.7110   -0.0000 C   0  0  0  0  0  0  0  0  0  0  0  0
    5.8778    1.6182   -0.0000 N   0  0  0  0  0  0  0  0  0  0  0  0
    6.2181    0.6779   -0.0000 C   0  0  0  0  0  0  0  0  0  0  0  0
    4.9170    1.8956   -0.0000 C   0  0  0  0  0  0  0  0  0  0  0  0
    4.6768    2.8663   -0.0000 O   0  0  0  0  0  0  0  0  0  0  0  0
    4.1964    1.2022   -0.0000 C   0  0  0  0  0  0  0  0  0  0  0  0
    3.2763    1.5938   -0.0000 O   0  0  0  0  0  0  0  0  0  0  0  0
    4.1960    0.1633   -0.0000 C   0  0  0  0  0  0  0  0  0  0  0  0
    4.8380   -0.4826   -0.0000 C   0  0  0  0  0  0  0  0  0  0  0  0
    2.4771    0.9927   -0.0000 C   0  0  0  0  0  0  0  0  0  0  0  0
    3.5963   -0.2877   -0.0000 C   0  0  0  0  0  0  0  0  0  0  0  0
    4.0388   -1.0837   -0.0000 C   0  0  0  0  0  0  0  0  0  0  0  0
    2.5981   -0.0000   -0.0000 C   0  0  0  0  0  0  0  0  0  0  0  0
    1.7321   -0.5000   -0.0000 N   0  0  0  0  0  0  0  0  0  0  0  0
    0.8660   -0.0000   -0.0000 C   0  0  0  0  0  0  0  0  0  0  0  0
    0.8660    1.0000   -0.0000 O   0  0  0  0  0  0  0  0  0  0  0  0
    0.0000   -0.5000   -0.0000 C   0  0  0  0  0  0  0  0  0  0  0  0
   -0.8660    0.0000   -0.0000 C   0  0  0  0  0  0  0  0  0  0  0  0
   -0.0000   -1.5000   -0.0000 C   0  0  0  0  0  0  0  0  0  0  0  0
   -1.7321   -0.5000   -0.0000 C   0  0  0  0  0  0  0  0  0  0  0  0
   -0.8660   -2.0000   -0.0000 C   0  0  0  0  0  0  0  0  0  0  0  0
   -1.7321   -1.5000   -0.0000 N   0  0  0  0  0  0  0  0  0  0  0  0
   -2.5981   -2.0000   -0.0000 C   0  0  0  0  0  0  0  0  0  0  0  0
   -3.4641   -1.5000   -0.0000 O   0  0  0  0  0  0  0  0  0  0  0  0
   -2.5981   -3.0000   -0.0000 N   0  0  0  0  0  0  0  0  0  0  0  0
   -3.4071   -3.5878   -0.0000 C   0  0  0  0  0  0  0  0  0  0  0  0
   -1.7891   -3.5878   -0.0000 C   0  0  0  0  0  0  0  0  0  0  0  0
   -3.0981   -4.5388   -0.0000 C   0  0  0  0  0  0  0  0  0  0  0  0
   -2.0981   -4.5388   -0.0000 C   0  0  0  0  0  0  0  0  0  0  0  0
  1  2  1  0  0  0  0
  2  3  2  0  0  0  0
  2  4  1  0  0  0  0
  3  5  1  0  0  0  0
  6  3  1  1  0  0  0
  4  7  2  0  0  0  0
  5  8  2  0  0  0  0
  6  9  1  0  0  0  0
  6 10  1  0  0  0  0
  9 11  1  0  0  0  0
 10 12  1  0  0  0  0
 11 13  1  0  0  0  0
 13 14  2  0  0  0  0
 15 13  1  1  0  0  0
 15 16  1  0  0  0  0
 15 17  1  0  0  0  0
 15 18  1  0  0  0  0
 16 19  1  0  0  0  0
 17 20  1  0  0  0  0
 18 21  1  0  0  0  0
 22 19  1  0  0  0  0
 22 23  1  1  0  0  0
 23 24  1  0  0  0  0
 24 25  2  0  0  0  0
 24 26  1  0  0  0  0
 26 27  1  0  0  0  0
 26 28  1  0  0  0  0
 27 29  1  0  0  0  0
 28 30  1  0  0  0  0
 29 31  1  0  0  0  0
 31 32  1  0  0  0  0
 32 33  2  0  0  0  0
 32 34  1  0  0  0  0
 34 35  1  0  0  0  0
 34 36  1  0  0  0  0
 35 37  1  0  0  0  0
 36 38  1  0  0  0  0
  7  8  1  0  0  0  0
 11 12  1  0  0  0  0
 20 22  1  0  0  0  0
 21 22  1  0  0  0  0
 30 31  1  0  0  0  0
 37 38  1  0  0  0  0
M  END
>  <Molecule Name>
EN300-71722_EN300-39762

$$$$
EN300-71722_EN300-6763828
Actelion Java MolfileCreator 1.0

 33 38  0  0  1  0  0  0  0  0999 V2000
    7.8457    3.6408   -0.0000 F   0  0  0  0  0  0  0  0  0  0  0  0
    8.6106    2.9967   -0.0000 C   0  0  0  0  0  0  0  0  0  0  0  0
    8.4352    2.0122   -0.0000 C   0  0  0  0  0  0  0  0  0  0  0  0
    9.5509    3.3370   -0.0000 C   0  0  0  0  0  0  0  0  0  0  0  0
    9.2001    1.3680   -0.0000 C   0  0  0  0  0  0  0  0  0  0  0  0
    7.4949    1.6718   -0.0000 C   0  0  0  0  0  0  0  0  0  0  0  0
   10.3158    2.6929   -0.0000 C   0  0  0  0  0  0  0  0  0  0  0  0
   10.1404    1.7084   -0.0000 C   0  0  0  0  0  0  0  0  0  0  0  0
    6.6669    2.2325   -0.0000 C   0  0  0  0  0  0  0  0  0  0  0  0
    7.2176    0.7110   -0.0000 C   0  0  0  0  0  0  0  0  0  0  0  0
    5.8778    1.6182   -0.0000 N   0  0  0  0  0  0  0  0  0  0  0  0
    6.2181    0.6779   -0.0000 C   0  0  0  0  0  0  0  0  0  0  0  0
    4.9170    1.8956   -0.0000 C   0  0  0  0  0  0  0  0  0  0  0  0
    4.6768    2.8663   -0.0000 O   0  0  0  0  0  0  0  0  0  0  0  0
    4.1964    1.2022   -0.0000 C   0  0  0  0  0  0  0  0  0  0  0  0
    3.2763    1.5938   -0.0000 O   0  0  0  0  0  0  0  0  0  0  0  0
    4.1960    0.1633   -0.0000 C   0  0  0  0  0  0  0  0  0  0  0  0
    4.8380   -0.4826   -0.0000 C   0  0  0  0  0  0  0  0  0  0  0  0
    2.4771    0.9927   -0.0000 C   0  0  0  0  0  0  0  0  0  0  0  0
    3.5963   -0.2877   -0.0000 C   0  0  0  0  0  0  0  0  0  0  0  0
    4.0388   -1.0837   -0.0000 C   0  0  0  0  0  0  0  0  0  0  0  0
    2.5981   -0.0000   -0.0000 C   0  0  0  0  0  0  0  0  0  0  0  0
    1.7321   -0.5000   -0.0000 N   0  0  0  0  0  0  0  0  0  0  0  0
    0.8660   -0.0000   -0.0000 C   0  0  0  0  0  0  0  0  0  0  0  0
    0.8660    1.0000   -0.0000 O   0  0  0  0  0  0  0  0  0  0  0  0
    0.0000   -0.5000   -0.0000 C   0  0  0  0  0  0  0  0  0  0  0  0
   -1.0000   -0.5000   -0.0000 C   0  0  0  0  0  0  0  0  0  0  0  0
   -0.5000   -1.3660   -0.0000 C   0  0  0  0  0  0  0  0  0  0  0  0
   -1.9781   -0.7079   -0.0000 C   0  0  0  0  0  0  0  0  0  0  0  0
   -1.1691   -2.1092   -0.0000 C   0  0  0  0  0  0  0  0  0  0  0  0
   -2.0827   -1.7024   -0.0000 C   0  0  0  0  0  0  0  0  0  0  0  0
   -3.0827   -1.7024   -0.0000 F   0  0  0  0  0  0  0  0  0  0  0  0
   -2.5827   -2.5684   -0.0000 F   0  0  0  0  0  0  0  0  0  0  0  0
  1  2  1  0  0  0  0
  2  3  2  0  0  0  0
  2  4  1  0  0  0  0
  3  5  1  0  0  0  0
  6  3  1  1  0  0  0
  4  7  2  0  0  0  0
  5  8  2  0  0  0  0
  6  9  1  0  0  0  0
  6 10  1  0  0  0  0
  9 11  1  0  0  0  0
 10 12  1  0  0  0  0
 11 13  1  0  0  0  0
 13 14  2  0  0  0  0
 15 13  1  1  0  0  0
 15 16  1  0  0  0  0
 15 17  1  0  0  0  0
 15 18  1  0  0  0  0
 16 19  1  0  0  0  0
 17 20  1  0  0  0  0
 18 21  1  0  0  0  0
 22 19  1  0  0  0  0
 22 23  1  1  0  0  0
 23 24  1  0  0  0  0
 24 25  2  0  0  0  0
 26 24  1  1  0  0  0
 27 26  1  0  0  0  0
 28 26  1  0  0  0  0
 27 29  1  6  0  0  0
 28 30  1  6  0  0  0
 29 31  1  0  0  0  0
 31 32  1  0  0  0  0
 31 33  1  0  0  0  0
  7  8  1  0  0  0  0
 11 12  1  0  0  0  0
 20 22  1  0  0  0  0
 21 22  1  0  0  0  0
 27 28  1  0  0  0  0
 30 31  1  0  0  0  0
M  END
>  <Molecule Name>
EN300-71722_EN300-6763828

$$$$
EN300-71722_EN300-7543244
Actelion Java MolfileCreator 1.0

 36 41  0  0  1  0  0  0  0  0999 V2000
    7.8457    3.6408   -0.0000 F   0  0  0  0  0  0  0  0  0  0  0  0
    8.6106    2.9967   -0.0000 C   0  0  0  0  0  0  0  0  0  0  0  0
    8.4352    2.0122   -0.0000 C   0  0  0  0  0  0  0  0  0  0  0  0
    9.5509    3.3370   -0.0000 C   0  0  0  0  0  0  0  0  0  0  0  0
    9.2001    1.3680   -0.0000 C   0  0  0  0  0  0  0  0  0  0  0  0
    7.4949    1.6718   -0.0000 C   0  0  0  0  0  0  0  0  0  0  0  0
   10.3158    2.6929   -0.0000 C   0  0  0  0  0  0  0  0  0  0  0  0
   10.1404    1.7084   -0.0000 C   0  0  0  0  0  0  0  0  0  0  0  0
    6.6669    2.2325   -0.0000 C   0  0  0  0  0  0  0  0  0  0  0  0
    7.2176    0.7110   -0.0000 C   0  0  0  0  0  0  0  0  0  0  0  0
    5.8778    1.6182   -0.0000 N   0  0  0  0  0  0  0  0  0  0  0  0
    6.2181    0.6779   -0.0000 C   0  0  0  0  0  0  0  0  0  0  0  0
    4.9170    1.8956   -0.0000 C   0  0  0  0  0  0  0  0  0  0  0  0
    4.6768    2.8663   -0.0000 O   0  0  0  0  0  0  0  0  0  0  0  0
    4.1964    1.2022   -0.0000 C   0  0  0  0  0  0  0  0  0  0  0  0
    3.2763    1.5938   -0.0000 O   0  0  0  0  0  0  0  0  0  0  0  0
    4.1960    0.1633   -0.0000 C   0  0  0  0  0  0  0  0  0  0  0  0
    4.8380   -0.4826   -0.0000 C   0  0  0  0  0  0  0  0  0  0  0  0
    2.4771    0.9927   -0.0000 C   0  0  0  0  0  0  0  0  0  0  0  0
    3.5963   -0.2877   -0.0000 C   0  0  0  0  0  0  0  0  0  0  0  0
    4.0388   -1.0837   -0.0000 C   0  0  0  0  0  0  0  0  0  0  0  0
    2.5981   -0.0000   -0.0000 C   0  0  0  0  0  0  0  0  0  0  0  0
    1.7321   -0.5000   -0.0000 N   0  0  0  0  0  0  0  0  0  0  0  0
    0.8660   -0.0000   -0.0000 C   0  0  0  0  0  0  0  0  0  0  0  0
    0.8660    1.0000   -0.0000 O   0  0  0  0  0  0  0  0  0  0  0  0
    0.0000   -0.5000   -0.0000 C   0  0  0  0  0  0  0  0  0  0  0  0
   -0.8660    0.0000   -0.0000 N   0  0  0  0  0  0  0  0  0  0  0  0
   -0.0000   -1.5000   -0.0000 C   0  0  0  0  0  0  0  0  0  0  0  0
   -1.7321   -0.5000   -0.0000 C   0  0  0  0  0  0  0  0  0  0  0  0
   -0.8660   -2.0000   -0.0000 C   0  0  0  0  0  0  0  0  0  0  0  0
   -1.7321   -1.5000   -0.0000 C   0  0  0  0  0  0  0  0  0  0  0  0
   -0.8660   -3.0000   -0.0000 C   0  0  0  0  0  0  0  0  0  0  0  0
   -2.5981   -2.0000   -0.0000 C   0  0  0  0  0  0  0  0  0  0  0  0
   -1.7321   -3.5000   -0.0000 C   0  0  0  0  0  0  0  0  0  0  0  0
   -2.5981   -3.0000   -0.0000 C   0  0  0  0  0  0  0  0  0  0  0  0
   -3.4641   -3.5000   -0.0000 F   0  0  0  0  0  0  0  0  0  0  0  0
  1  2  1  0  0  0  0
  2  3  2  0  0  0  0
  2  4  1  0  0  0  0
  3  5  1  0  0  0  0
  6  3  1  1  0  0  0
  4  7  2  0  0  0  0
  5  8  2  0  0  0  0
  6  9  1  0  0  0  0
  6 10  1  0  0  0  0
  9 11  1  0  0  0  0
 10 12  1  0  0  0  0
 11 13  1  0  0  0  0
 13 14  2  0  0  0  0
 15 13  1  1  0  0  0
 15 16  1  0  0  0  0
 15 17  1  0  0  0  0
 15 18  1  0  0  0  0
 16 19  1  0  0  0  0
 17 20  1  0  0  0  0
 18 21  1  0  0  0  0
 22 19  1  0  0  0  0
 22 23  1  1  0  0  0
 23 24  1  0  0  0  0
 24 25  2  0  0  0  0
 24 26  1  0  0  0  0
 26 27  1  0  0  0  0
 26 28  2  0  0  0  0
 27 29  2  0  0  0  0
 28 30  1  0  0  0  0
 29 31  1  0  0  0  0
 30 32  2  0  0  0  0
 31 33  2  0  0  0  0
 32 34  1  0  0  0  0
 33 35  1  0  0  0  0
 35 36  1  0  0  0  0
  7  8  1  0  0  0  0
 11 12  1  0  0  0  0
 20 22  1  0  0  0  0
 21 22  1  0  0  0  0
 30 31  1  0  0  0  0
 34 35  2  0  0  0  0
M  END
>  <Molecule Name>
EN300-71722_EN300-7543244

$$$$
EN300-71722_EN300-59285
Actelion Java MolfileCreator 1.0

 29 32  0  0  1  0  0  0  0  0999 V2000
    7.8457    3.6408   -0.0000 F   0  0  0  0  0  0  0  0  0  0  0  0
    8.6106    2.9967   -0.0000 C   0  0  0  0  0  0  0  0  0  0  0  0
    8.4352    2.0122   -0.0000 C   0  0  0  0  0  0  0  0  0  0  0  0
    9.5509    3.3370   -0.0000 C   0  0  0  0  0  0  0  0  0  0  0  0
    9.2001    1.3680   -0.0000 C   0  0  0  0  0  0  0  0  0  0  0  0
    7.4949    1.6718   -0.0000 C   0  0  0  0  0  0  0  0  0  0  0  0
   10.3158    2.6929   -0.0000 C   0  0  0  0  0  0  0  0  0  0  0  0
   10.1404    1.7084   -0.0000 C   0  0  0  0  0  0  0  0  0  0  0  0
    6.6669    2.2325   -0.0000 C   0  0  0  0  0  0  0  0  0  0  0  0
    7.2176    0.7110   -0.0000 C   0  0  0  0  0  0  0  0  0  0  0  0
    5.8778    1.6182   -0.0000 N   0  0  0  0  0  0  0  0  0  0  0  0
    6.2181    0.6779   -0.0000 C   0  0  0  0  0  0  0  0  0  0  0  0
    4.9170    1.8956   -0.0000 C   0  0  0  0  0  0  0  0  0  0  0  0
    4.6768    2.8663   -0.0000 O   0  0  0  0  0  0  0  0  0  0  0  0
    4.1964    1.2022   -0.0000 C   0  0  0  0  0  0  0  0  0  0  0  0
    3.2763    1.5938   -0.0000 O   0  0  0  0  0  0  0  0  0  0  0  0
    4.1960    0.1633   -0.0000 C   0  0  0  0  0  0  0  0  0  0  0  0
    4.8380   -0.4826   -0.0000 C   0  0  0  0  0  0  0  0  0  0  0  0
    2.4771    0.9927   -0.0000 C   0  0  0  0  0  0  0  0  0  0  0  0
    3.5963   -0.2877   -0.0000 C   0  0  0  0  0  0  0  0  0  0  0  0
    4.0388   -1.0837   -0.0000 C   0  0  0  0  0  0  0  0  0  0  0  0
    2.5981   -0.0000   -0.0000 C   0  0  0  0  0  0  0  0  0  0  0  0
    1.7321   -0.5000   -0.0000 N   0  0  0  0  0  0  0  0  0  0  0  0
    0.8660   -0.0000   -0.0000 C   0  0  0  0  0  0  0  0  0  0  0  0
    0.8660    1.0000   -0.0000 O   0  0  0  0  0  0  0  0  0  0  0  0
    0.0000   -0.5000   -0.0000 C   0  0  0  0  0  0  0  0  0  0  0  0
    0.5000   -1.3660   -0.0000 O   0  0  0  0  0  0  0  0  0  0  0  0
   -0.8660   -1.0000   -0.0000 C   0  0  0  0  0  0  0  0  0  0  0  0
   -0.5000    0.3660   -0.0000 C   0  0  0  0  0  0  0  0  0  0  0  0
  1  2  1  0  0  0  0
  2  3  2  0  0  0  0
  2  4  1  0  0  0  0
  3  5  1  0  0  0  0
  6  3  1  1  0  0  0
  4  7  2  0  0  0  0
  5  8  2  0  0  0  0
  6  9  1  0  0  0  0
  6 10  1  0  0  0  0
  9 11  1  0  0  0  0
 10 12  1  0  0  0  0
 11 13  1  0  0  0  0
 13 14  2  0  0  0  0
 15 13  1  1  0  0  0
 15 16  1  0  0  0  0
 15 17  1  0  0  0  0
 15 18  1  0  0  0  0
 16 19  1  0  0  0  0
 17 20  1  0  0  0  0
 18 21  1  0  0  0  0
 22 19  1  0  0  0  0
 22 23  1  1  0  0  0
 23 24  1  0  0  0  0
 24 25  2  0  0  0  0
 24 26  1  0  0  0  0
 26 27  1  0  0  0  0
 26 28  1  0  0  0  0
 26 29  1  0  0  0  0
  7  8  1  0  0  0  0
 11 12  1  0  0  0  0
 20 22  1  0  0  0  0
 21 22  1  0  0  0  0
M  END
>  <Molecule Name>
EN300-71722_EN300-59285

$$$$
EN300-71722_EN300-7327426
Actelion Java MolfileCreator 1.0

 32 36  0  0  1  0  0  0  0  0999 V2000
    7.8457    3.6408   -0.0000 F   0  0  0  0  0  0  0  0  0  0  0  0
    8.6106    2.9967   -0.0000 C   0  0  0  0  0  0  0  0  0  0  0  0
    8.4352    2.0122   -0.0000 C   0  0  0  0  0  0  0  0  0  0  0  0
    9.5509    3.3370   -0.0000 C   0  0  0  0  0  0  0  0  0  0  0  0
    9.2001    1.3680   -0.0000 C   0  0  0  0  0  0  0  0  0  0  0  0
    7.4949    1.6718   -0.0000 C   0  0  0  0  0  0  0  0  0  0  0  0
   10.3158    2.6929   -0.0000 C   0  0  0  0  0  0  0  0  0  0  0  0
   10.1404    1.7084   -0.0000 C   0  0  0  0  0  0  0  0  0  0  0  0
    6.6669    2.2325   -0.0000 C   0  0  0  0  0  0  0  0  0  0  0  0
    7.2176    0.7110   -0.0000 C   0  0  0  0  0  0  0  0  0  0  0  0
    5.8778    1.6182   -0.0000 N   0  0  0  0  0  0  0  0  0  0  0  0
    6.2181    0.6779   -0.0000 C   0  0  0  0  0  0  0  0  0  0  0  0
    4.9170    1.8956   -0.0000 C   0  0  0  0  0  0  0  0  0  0  0  0
    4.6768    2.8663   -0.0000 O   0  0  0  0  0  0  0  0  0  0  0  0
    4.1964    1.2022   -0.0000 C   0  0  0  0  0  0  0  0  0  0  0  0
    3.2763    1.5938   -0.0000 O   0  0  0  0  0  0  0  0  0  0  0  0
    4.1960    0.1633   -0.0000 C   0  0  0  0  0  0  0  0  0  0  0  0
    4.8380   -0.4826   -0.0000 C   0  0  0  0  0  0  0  0  0  0  0  0
    2.4771    0.9927   -0.0000 C   0  0  0  0  0  0  0  0  0  0  0  0
    3.5963   -0.2877   -0.0000 C   0  0  0  0  0  0  0  0  0  0  0  0
    4.0388   -1.0837   -0.0000 C   0  0  0  0  0  0  0  0  0  0  0  0
    2.5981   -0.0000   -0.0000 C   0  0  0  0  0  0  0  0  0  0  0  0
    1.7321   -0.5000   -0.0000 N   0  0  0  0  0  0  0  0  0  0  0  0
    0.8660   -0.0000   -0.0000 C   0  0  0  0  0  0  0  0  0  0  0  0
    0.8660    1.0000   -0.0000 O   0  0  0  0  0  0  0  0  0  0  0  0
    0.0000   -0.5000   -0.0000 C   0  0  0  0  0  0  0  0  0  0  0  0
   -0.8660    0.0000   -0.0000 C   0  0  0  0  0  0  0  0  0  0  0  0
   -0.0000   -1.5000   -0.0000 C   0  0  0  0  0  0  0  0  0  0  0  0
   -0.8660    1.0000   -0.0000 O   0  0  0  0  0  0  0  0  0  0  0  0
   -1.7321   -0.5000   -0.0000 C   0  0  0  0  0  0  0  0  0  0  0  0
   -0.8660   -2.0000   -0.0000 C   0  0  0  0  0  0  0  0  0  0  0  0
   -1.7321   -1.5000   -0.0000 C   0  0  0  0  0  0  0  0  0  0  0  0
  1  2  1  0  0  0  0
  2  3  2  0  0  0  0
  2  4  1  0  0  0  0
  3  5  1  0  0  0  0
  6  3  1  1  0  0  0
  4  7  2  0  0  0  0
  5  8  2  0  0  0  0
  6  9  1  0  0  0  0
  6 10  1  0  0  0  0
  9 11  1  0  0  0  0
 10 12  1  0  0  0  0
 11 13  1  0  0  0  0
 13 14  2  0  0  0  0
 15 13  1  1  0  0  0
 15 16  1  0  0  0  0
 15 17  1  0  0  0  0
 15 18  1  0  0  0  0
 16 19  1  0  0  0  0
 17 20  1  0  0  0  0
 18 21  1  0  0  0  0
 22 19  1  0  0  0  0
 22 23  1  1  0  0  0
 23 24  1  0  0  0  0
 24 25  2  0  0  0  0
 26 24  1  1  0  0  0
 27 26  1  0  0  0  0
 26 28  1  0  0  0  0
 27 29  1  6  0  0  0
 27 30  1  0  0  0  0
 28 31  1  0  0  0  0
 30 32  1  0  0  0  0
  7  8  1  0  0  0  0
 11 12  1  0  0  0  0
 20 22  1  0  0  0  0
 21 22  1  0  0  0  0
 31 32  1  0  0  0  0
M  END
>  <Molecule Name>
EN300-71722_EN300-7327426

$$$$
EN300-71722_EN300-265043
Actelion Java MolfileCreator 1.0

 42 47  0  0  1  0  0  0  0  0999 V2000
    7.8457    3.6408   -0.0000 F   0  0  0  0  0  0  0  0  0  0  0  0
    8.6106    2.9967   -0.0000 C   0  0  0  0  0  0  0  0  0  0  0  0
    8.4352    2.0122   -0.0000 C   0  0  0  0  0  0  0  0  0  0  0  0
    9.5509    3.3370   -0.0000 C   0  0  0  0  0  0  0  0  0  0  0  0
    9.2001    1.3680   -0.0000 C   0  0  0  0  0  0  0  0  0  0  0  0
    7.4949    1.6718   -0.0000 C   0  0  0  0  0  0  0  0  0  0  0  0
   10.3158    2.6929   -0.0000 C   0  0  0  0  0  0  0  0  0  0  0  0
   10.1404    1.7084   -0.0000 C   0  0  0  0  0  0  0  0  0  0  0  0
    6.6669    2.2325   -0.0000 C   0  0  0  0  0  0  0  0  0  0  0  0
    7.2176    0.7110   -0.0000 C   0  0  0  0  0  0  0  0  0  0  0  0
    5.8778    1.6182   -0.0000 N   0  0  0  0  0  0  0  0  0  0  0  0
    6.2181    0.6779   -0.0000 C   0  0  0  0  0  0  0  0  0  0  0  0
    4.9170    1.8956   -0.0000 C   0  0  0  0  0  0  0  0  0  0  0  0
    4.6768    2.8663   -0.0000 O   0  0  0  0  0  0  0  0  0  0  0  0
    4.1964    1.2022   -0.0000 C   0  0  0  0  0  0  0  0  0  0  0  0
    3.2763    1.5938   -0.0000 O   0  0  0  0  0  0  0  0  0  0  0  0
    4.1960    0.1633   -0.0000 C   0  0  0  0  0  0  0  0  0  0  0  0
    4.8380   -0.4826   -0.0000 C   0  0  0  0  0  0  0  0  0  0  0  0
    2.4771    0.9927   -0.0000 C   0  0  0  0  0  0  0  0  0  0  0  0
    3.5963   -0.2877   -0.0000 C   0  0  0  0  0  0  0  0  0  0  0  0
    4.0388   -1.0837   -0.0000 C   0  0  0  0  0  0  0  0  0  0  0  0
    2.5981   -0.0000   -0.0000 C   0  0  0  0  0  0  0  0  0  0  0  0
    1.7321   -0.5000   -0.0000 N   0  0  0  0  0  0  0  0  0  0  0  0
    0.8660   -0.0000   -0.0000 C   0  0  0  0  0  0  0  0  0  0  0  0
    0.8660    1.0000   -0.0000 O   0  0  0  0  0  0  0  0  0  0  0  0
    0.0000   -0.5000   -0.0000 C   0  0  0  0  0  0  0  0  0  0  0  0
   -0.9135   -0.0933   -0.0000 C   0  0  0  0  0  0  0  0  0  0  0  0
   -0.1045   -1.4945   -0.0000 C   0  0  0  0  0  0  0  0  0  0  0  0
   -0.1704    0.5759   -0.0000 C   0  0  0  0  0  0  0  0  0  0  0  0
   -1.8646    0.2158   -0.0000 C   0  0  0  0  0  0  0  0  0  0  0  0
   -1.5827   -0.8364   -0.0000 C   0  0  0  0  0  0  0  0  0  0  0  0
   -1.0827   -1.7024   -0.0000 N   0  0  0  0  0  0  0  0  0  0  0  0
   -0.3783    1.5540   -0.0000 C   0  0  0  0  0  0  0  0  0  0  0  0
   -2.0725    1.1939   -0.0000 C   0  0  0  0  0  0  0  0  0  0  0  0
   -1.4894   -2.6160   -0.0000 C   0  0  0  0  0  0  0  0  0  0  0  0
   -1.3294    1.8630   -0.0000 O   0  0  0  0  0  0  0  0  0  0  0  0
   -0.9016   -3.4250   -0.0000 O   0  0  0  0  0  0  0  0  0  0  0  0
   -2.4839   -2.7205   -0.0000 O   0  0  0  0  0  0  0  0  0  0  0  0
   -2.8907   -3.6341   -0.0000 C   0  0  0  0  0  0  0  0  0  0  0  0
   -1.9771   -4.0408   -0.0000 C   0  0  0  0  0  0  0  0  0  0  0  0
   -3.2974   -4.5476   -0.0000 C   0  0  0  0  0  0  0  0  0  0  0  0
   -3.8042   -3.2273   -0.0000 C   0  0  0  0  0  0  0  0  0  0  0  0
  1  2  1  0  0  0  0
  2  3  2  0  0  0  0
  2  4  1  0  0  0  0
  3  5  1  0  0  0  0
  6  3  1  1  0  0  0
  4  7  2  0  0  0  0
  5  8  2  0  0  0  0
  6  9  1  0  0  0  0
  6 10  1  0  0  0  0
  9 11  1  0  0  0  0
 10 12  1  0  0  0  0
 11 13  1  0  0  0  0
 13 14  2  0  0  0  0
 15 13  1  1  0  0  0
 15 16  1  0  0  0  0
 15 17  1  0  0  0  0
 15 18  1  0  0  0  0
 16 19  1  0  0  0  0
 17 20  1  0  0  0  0
 18 21  1  0  0  0  0
 22 19  1  0  0  0  0
 22 23  1  1  0  0  0
 23 24  1  0  0  0  0
 24 25  2  0  0  0  0
 26 24  1  6  0  0  0
 26 27  1  0  0  0  0
 26 28  1  0  0  0  0
 27 29  1  0  0  0  0
 27 30  1  0  0  0  0
 27 31  1  0  0  0  0
 28 32  1  0  0  0  0
 29 33  1  0  0  0  0
 30 34  1  0  0  0  0
 32 35  1  0  0  0  0
 33 36  1  0  0  0  0
 35 37  2  0  0  0  0
 35 38  1  0  0  0  0
 38 39  1  0  0  0  0
 39 40  1  0  0  0  0
 39 41  1  0  0  0  0
 39 42  1  0  0  0  0
  7  8  1  0  0  0  0
 11 12  1  0  0  0  0
 20 22  1  0  0  0  0
 21 22  1  0  0  0  0
 31 32  1  0  0  0  0
 34 36  1  0  0  0  0
M  END
>  <Molecule Name>
EN300-71722_EN300-265043

$$$$
EN300-257995_EN300-85667
Actelion Java MolfileCreator 1.0

 47 54  0  0  1  0  0  0  0  0999 V2000
    7.0132    4.3090   -0.0000 S   0  0  0  0  0  0  0  0  0  0  0  0
    6.0622    4.0000   -0.0000 C   0  0  0  0  0  0  0  0  0  0  0  0
    7.6010    3.5000   -0.0000 C   0  0  0  0  0  0  0  0  0  0  0  0
    6.0622    3.0000   -0.0000 C   0  0  0  0  0  0  0  0  0  0  0  0
    5.1962    4.5000   -0.0000 C   0  0  0  0  0  0  0  0  0  0  0  0
    7.0132    2.6910   -0.0000 C   0  0  0  0  0  0  0  0  0  0  0  0
    5.1962    2.5000   -0.0000 C   0  0  0  0  0  0  0  0  0  0  0  0
    4.3301    4.0000   -0.0000 C   0  0  0  0  0  0  0  0  0  0  0  0
    4.3301    3.0000   -0.0000 N   0  0  0  0  0  0  0  0  0  0  0  0
    3.4641    2.5000   -0.0000 C   0  0  0  0  0  0  0  0  0  0  0  0
    2.5981    3.0000   -0.0000 O   0  0  0  0  0  0  0  0  0  0  0  0
    3.4641    1.5000   -0.0000 N   0  0  0  0  0  0  0  0  0  0  0  0
    2.5981    1.0000   -0.0000 C   0  0  0  0  0  0  0  0  0  0  0  0
    4.3301    1.0000   -0.0000 C   0  0  0  0  0  0  0  0  0  0  0  0
    2.5981   -0.0000   -0.0000 C   0  0  0  0  0  0  0  0  0  0  0  0
    4.3301   -0.0000   -0.0000 C   0  0  0  0  0  0  0  0  0  0  0  0
    1.7321   -0.5000   -0.0000 C   0  0  0  0  0  0  0  0  0  0  0  0
    3.4641   -0.5000   -0.0000 C   0  0  0  0  0  0  0  0  0  0  0  0
    1.7321   -1.5000   -0.0000 O   0  0  0  0  0  0  0  0  0  0  0  0
    0.8660   -0.0000   -0.0000 N   0  0  0  0  0  0  0  0  0  0  0  0
    0.0000   -0.5000   -0.0000 C   0  0  0  0  0  0  0  0  0  0  0  0
   -0.7992    0.1011   -0.0000 C   0  0  0  0  0  0  0  0  0  0  0  0
   -0.2499   -1.5084   -0.0000 C   0  0  0  0  0  0  0  0  0  0  0  0
    0.2181   -2.2895   -0.0000 C   0  0  0  0  0  0  0  0  0  0  0  0
   -1.7193   -0.2904   -0.0000 O   0  0  0  0  0  0  0  0  0  0  0  0
   -0.9404   -1.8022   -0.0000 C   0  0  0  0  0  0  0  0  0  0  0  0
   -0.7020   -2.6811   -0.0000 C   0  0  0  0  0  0  0  0  0  0  0  0
   -1.8403   -1.2831   -0.0000 C   0  0  0  0  0  0  0  0  0  0  0  0
   -2.8011   -1.5605   -0.0000 C   0  0  0  0  0  0  0  0  0  0  0  0
   -3.5217   -0.8671   -0.0000 O   0  0  0  0  0  0  0  0  0  0  0  0
   -3.0413   -2.5312   -0.0000 N   0  0  0  0  0  0  0  0  0  0  0  0
   -3.9678   -2.9074   -0.0000 C   0  0  0  0  0  0  0  0  0  0  0  0
   -2.3971   -3.2961   -0.0000 C   0  0  0  0  0  0  0  0  0  0  0  0
   -3.8963   -3.9049   -0.0000 C   0  0  0  0  0  0  0  0  0  0  0  0
   -4.9385   -2.6672   -0.0000 C   0  0  0  0  0  0  0  0  0  0  0  0
   -2.9255   -4.1451   -0.0000 C   0  0  0  0  0  0  0  0  0  0  0  0
   -4.8228   -4.2811   -0.0000 C   0  0  0  0  0  0  0  0  0  0  0  0
   -5.4669   -3.5162   -0.0000 N   0  0  0  0  0  0  0  0  0  0  0  0
   -6.4644   -3.5878   -0.0000 C   0  0  0  0  0  0  0  0  0  0  0  0
   -7.0250   -2.7597   -0.0000 O   0  0  0  0  0  0  0  0  0  0  0  0
   -6.9011   -4.4873   -0.0000 C   0  0  0  0  0  0  0  0  0  0  0  0
   -7.8986   -4.5589   -0.0000 C   0  0  0  0  0  0  0  0  0  0  0  0
   -6.3405   -5.3154   -0.0000 C   0  0  0  0  0  0  0  0  0  0  0  0
   -8.3353   -5.4585   -0.0000 C   0  0  0  0  0  0  0  0  0  0  0  0
   -6.7772   -6.2150   -0.0000 C   0  0  0  0  0  0  0  0  0  0  0  0
   -7.7747   -6.2865   -0.0000 C   0  0  0  0  0  0  0  0  0  0  0  0
   -8.2114   -7.1861   -0.0000 F   0  0  0  0  0  0  0  0  0  0  0  0
  1  2  1  0  0  0  0
  1  3  1  0  0  0  0
  2  4  2  0  0  0  0
  2  5  1  0  0  0  0
  3  6  2  0  0  0  0
  4  7  1  0  0  0  0
  5  8  1  0  0  0  0
  7  9  1  0  0  0  0
  9 10  1  0  0  0  0
 10 11  2  0  0  0  0
 10 12  1  0  0  0  0
 12 13  1  0  0  0  0
 12 14  1  0  0  0  0
 15 13  1  0  0  0  0
 14 16  1  0  0  0  0
 15 17  1  6  0  0  0
 15 18  1  0  0  0  0
 17 19  2  0  0  0  0
 17 20  1  0  0  0  0
 21 20  1  6  0  0  0
 21 22  1  0  0  0  0
 21 23  1  0  0  0  0
 21 24  1  0  0  0  0
 22 25  1  0  0  0  0
 23 26  1  0  0  0  0
 24 27  1  0  0  0  0
 28 25  1  0  0  0  0
 28 29  1  6  0  0  0
 29 30  2  0  0  0  0
 29 31  1  0  0  0  0
 32 31  1  1  0  0  0
 31 33  1  0  0  0  0
 34 32  1  0  0  0  0
 32 35  1  0  0  0  0
 33 36  1  0  0  0  0
 34 37  1  1  0  0  0
 35 38  1  0  0  0  0
 38 39  1  0  0  0  0
 39 40  2  0  0  0  0
 39 41  1  0  0  0  0
 41 42  2  0  0  0  0
 41 43  1  0  0  0  0
 42 44  1  0  0  0  0
 43 45  2  0  0  0  0
 44 46  2  0  0  0  0
 46 47  1  0  0  0  0
  4  6  1  0  0  0  0
  8  9  1  0  0  0  0
 16 18  1  0  0  0  0
 26 28  1  0  0  0  0
 27 28  1  0  0  0  0
 34 36  1  0  0  0  0
 37 38  1  0  0  0  0
 45 46  1  0  0  0  0
M  END
>  <Molecule Name>
EN300-257995_EN300-85667

$$$$
EN300-257995_EN300-1709760
Actelion Java MolfileCreator 1.0

 47 53  0  0  1  0  0  0  0  0999 V2000
    1.6516    1.9408   -0.0000 S   0  0  0  0  0  0  0  0  0  0  0  0
    1.3426    2.8919   -0.0000 O   0  0  0  0  0  0  0  0  0  0  0  0
    0.6735    2.1487   -0.0000 O   0  0  0  0  0  0  0  0  0  0  0  0
    1.7040    0.9422   -0.0000 C   0  0  0  0  0  0  0  0  0  0  0  0
    2.6503    1.9932   -0.0000 C   0  0  0  0  0  0  0  0  0  0  0  0
    2.7026    0.9945   -0.0000 C   0  0  0  0  0  0  0  0  0  0  0  0
    2.5981   -0.0000   -0.0000 C   0  0  0  0  0  0  0  0  0  0  0  0
    3.6808    1.2024   -0.0000 C   0  0  0  0  0  0  0  0  0  0  0  0
    1.7321   -0.5000   -0.0000 C   0  0  0  0  0  0  0  0  0  0  0  0
    3.5116   -0.4067   -0.0000 C   0  0  0  0  0  0  0  0  0  0  0  0
    4.1808    0.3364   -0.0000 N   0  0  0  0  0  0  0  0  0  0  0  0
    1.7321   -1.5000   -0.0000 O   0  0  0  0  0  0  0  0  0  0  0  0
    0.8660   -0.0000   -0.0000 N   0  0  0  0  0  0  0  0  0  0  0  0
    5.1753    0.2319   -0.0000 C   0  0  0  0  0  0  0  0  0  0  0  0
    0.0000   -0.5000   -0.0000 C   0  0  0  0  0  0  0  0  0  0  0  0
    5.7631    1.0409   -0.0000 O   0  0  0  0  0  0  0  0  0  0  0  0
    5.5820   -0.6817   -0.0000 O   0  0  0  0  0  0  0  0  0  0  0  0
   -0.7992    0.1011   -0.0000 C   0  0  0  0  0  0  0  0  0  0  0  0
   -0.2499   -1.5084   -0.0000 C   0  0  0  0  0  0  0  0  0  0  0  0
    0.2181   -2.2895   -0.0000 C   0  0  0  0  0  0  0  0  0  0  0  0
    6.5765   -0.7862   -0.0000 C   0  0  0  0  0  0  0  0  0  0  0  0
   -1.7193   -0.2904   -0.0000 O   0  0  0  0  0  0  0  0  0  0  0  0
   -0.9404   -1.8022   -0.0000 C   0  0  0  0  0  0  0  0  0  0  0  0
   -0.7020   -2.6811   -0.0000 C   0  0  0  0  0  0  0  0  0  0  0  0
    6.6811    0.2083   -0.0000 C   0  0  0  0  0  0  0  0  0  0  0  0
    7.5711   -0.8907   -0.0000 C   0  0  0  0  0  0  0  0  0  0  0  0
    6.4720   -1.7807   -0.0000 C   0  0  0  0  0  0  0  0  0  0  0  0
   -1.8403   -1.2831   -0.0000 C   0  0  0  0  0  0  0  0  0  0  0  0
   -2.8011   -1.5605   -0.0000 C   0  0  0  0  0  0  0  0  0  0  0  0
   -3.5217   -0.8671   -0.0000 O   0  0  0  0  0  0  0  0  0  0  0  0
   -3.0413   -2.5312   -0.0000 N   0  0  0  0  0  0  0  0  0  0  0  0
   -3.9678   -2.9074   -0.0000 C   0  0  0  0  0  0  0  0  0  0  0  0
   -2.3971   -3.2961   -0.0000 C   0  0  0  0  0  0  0  0  0  0  0  0
   -3.8963   -3.9049   -0.0000 C   0  0  0  0  0  0  0  0  0  0  0  0
   -4.9385   -2.6672   -0.0000 C   0  0  0  0  0  0  0  0  0  0  0  0
   -2.9255   -4.1451   -0.0000 C   0  0  0  0  0  0  0  0  0  0  0  0
   -4.8228   -4.2811   -0.0000 C   0  0  0  0  0  0  0  0  0  0  0  0
   -5.4669   -3.5162   -0.0000 N   0  0  0  0  0  0  0  0  0  0  0  0
   -6.4644   -3.5878   -0.0000 C   0  0  0  0  0  0  0  0  0  0  0  0
   -7.0250   -2.7597   -0.0000 O   0  0  0  0  0  0  0  0  0  0  0  0
   -6.9011   -4.4873   -0.0000 C   0  0  0  0  0  0  0  0  0  0  0  0
   -7.8986   -4.5589   -0.0000 C   0  0  0  0  0  0  0  0  0  0  0  0
   -6.3405   -5.3154   -0.0000 C   0  0  0  0  0  0  0  0  0  0  0  0
   -8.3353   -5.4585   -0.0000 C   0  0  0  0  0  0  0  0  0  0  0  0
   -6.7772   -6.2150   -0.0000 C   0  0  0  0  0  0  0  0  0  0  0  0
   -7.7747   -6.2865   -0.0000 C   0  0  0  0  0  0  0  0  0  0  0  0
   -8.2114   -7.1861   -0.0000 F   0  0  0  0  0  0  0  0  0  0  0  0
  1  2  2  0  0  0  0
  1  3  2  0  0  0  0
  1  4  1  0  0  0  0
  1  5  1  0  0  0  0
  4  6  1  0  0  0  0
  7  6  1  0  0  0  0
  6  8  1  0  0  0  0
  7  9  1  1  0  0  0
  7 10  1  0  0  0  0
  8 11  1  0  0  0  0
  9 12  2  0  0  0  0
  9 13  1  0  0  0  0
 11 14  1  0  0  0  0
 15 13  1  6  0  0  0
 14 16  2  0  0  0  0
 14 17  1  0  0  0  0
 15 18  1  0  0  0  0
 15 19  1  0  0  0  0
 15 20  1  0  0  0  0
 17 21  1  0  0  0  0
 18 22  1  0  0  0  0
 19 23  1  0  0  0  0
 20 24  1  0  0  0  0
 21 25  1  0  0  0  0
 21 26  1  0  0  0  0
 21 27  1  0  0  0  0
 28 22  1  0  0  0  0
 28 29  1  6  0  0  0
 29 30  2  0  0  0  0
 29 31  1  0  0  0  0
 32 31  1  1  0  0  0
 31 33  1  0  0  0  0
 34 32  1  0  0  0  0
 32 35  1  0  0  0  0
 33 36  1  0  0  0  0
 34 37  1  1  0  0  0
 35 38  1  0  0  0  0
 38 39  1  0  0  0  0
 39 40  2  0  0  0  0
 39 41  1  0  0  0  0
 41 42  2  0  0  0  0
 41 43  1  0  0  0  0
 42 44  1  0  0  0  0
 43 45  2  0  0  0  0
 44 46  2  0  0  0  0
 46 47  1  0  0  0  0
  5  6  1  0  0  0  0
 10 11  1  0  0  0  0
 23 28  1  0  0  0  0
 24 28  1  0  0  0  0
 34 36  1  0  0  0  0
 37 38  1  0  0  0  0
 45 46  1  0  0  0  0
M  END
>  <Molecule Name>
EN300-257995_EN300-1709760

$$$$
EN300-257995_EN300-761037
Actelion Java MolfileCreator 1.0

 38 44  0  0  1  0  0  0  0  0999 V2000
   12.4941    3.7683   -0.0000 F   0  0  0  0  0  0  0  0  0  0  0  0
   11.4967    3.8398   -0.0000 C   0  0  0  0  0  0  0  0  0  0  0  0
   11.0599    4.7394   -0.0000 C   0  0  0  0  0  0  0  0  0  0  0  0
   10.9360    3.0118   -0.0000 C   0  0  0  0  0  0  0  0  0  0  0  0
   10.0625    4.8109   -0.0000 C   0  0  0  0  0  0  0  0  0  0  0  0
    9.9385    3.0833   -0.0000 C   0  0  0  0  0  0  0  0  0  0  0  0
    9.5018    3.9829   -0.0000 C   0  0  0  0  0  0  0  0  0  0  0  0
    8.5043    4.0544   -0.0000 C   0  0  0  0  0  0  0  0  0  0  0  0
    8.0676    4.9540   -0.0000 O   0  0  0  0  0  0  0  0  0  0  0  0
    7.9437    3.2264   -0.0000 N   0  0  0  0  0  0  0  0  0  0  0  0
    6.9442    3.1933   -0.0000 C   0  0  0  0  0  0  0  0  0  0  0  0
    8.2840    2.2861   -0.0000 C   0  0  0  0  0  0  0  0  0  0  0  0
    6.6669    2.2325   -0.0000 C   0  0  0  0  0  0  0  0  0  0  0  0
    7.4949    1.6718   -0.0000 C   0  0  0  0  0  0  0  0  0  0  0  0
    5.8778    1.6182   -0.0000 N   0  0  0  0  0  0  0  0  0  0  0  0
    7.2176    0.7110   -0.0000 C   0  0  0  0  0  0  0  0  0  0  0  0
    4.9170    1.8956   -0.0000 C   0  0  0  0  0  0  0  0  0  0  0  0
    6.2181    0.6779   -0.0000 C   0  0  0  0  0  0  0  0  0  0  0  0
    4.6768    2.8663   -0.0000 O   0  0  0  0  0  0  0  0  0  0  0  0
    4.1964    1.2022   -0.0000 C   0  0  0  0  0  0  0  0  0  0  0  0
    3.2763    1.5938   -0.0000 O   0  0  0  0  0  0  0  0  0  0  0  0
    4.1960    0.1633   -0.0000 C   0  0  0  0  0  0  0  0  0  0  0  0
    4.8380   -0.4826   -0.0000 C   0  0  0  0  0  0  0  0  0  0  0  0
    2.4771    0.9927   -0.0000 C   0  0  0  0  0  0  0  0  0  0  0  0
    3.5963   -0.2877   -0.0000 C   0  0  0  0  0  0  0  0  0  0  0  0
    4.0388   -1.0837   -0.0000 C   0  0  0  0  0  0  0  0  0  0  0  0
    2.5981   -0.0000   -0.0000 C   0  0  0  0  0  0  0  0  0  0  0  0
    1.7321   -0.5000   -0.0000 N   0  0  0  0  0  0  0  0  0  0  0  0
    0.8660   -0.0000   -0.0000 C   0  0  0  0  0  0  0  0  0  0  0  0
    0.8660    1.0000   -0.0000 O   0  0  0  0  0  0  0  0  0  0  0  0
    0.0000   -0.5000   -0.0000 C   0  0  0  0  0  0  0  0  0  0  0  0
   -0.9659   -0.2412   -0.0000 C   0  0  0  0  0  0  0  0  0  0  0  0
   -0.2588   -1.4659   -0.0000 C   0  0  0  0  0  0  0  0  0  0  0  0
   -1.2247   -1.2071   -0.0000 C   0  0  0  0  0  0  0  0  0  0  0  0
   -1.6730    0.4659   -0.0000 C   0  0  0  0  0  0  0  0  0  0  0  0
   -2.1907   -1.4659   -0.0000 C   0  0  0  0  0  0  0  0  0  0  0  0
   -2.6390    0.2071   -0.0000 C   0  0  0  0  0  0  0  0  0  0  0  0
   -2.8978   -0.7588   -0.0000 C   0  0  0  0  0  0  0  0  0  0  0  0
  1  2  1  0  0  0  0
  2  3  2  0  0  0  0
  2  4  1  0  0  0  0
  3  5  1  0  0  0  0
  4  6  2  0  0  0  0
  5  7  2  0  0  0  0
  7  8  1  0  0  0  0
  8  9  2  0  0  0  0
  8 10  1  0  0  0  0
 10 11  1  0  0  0  0
 10 12  1  0  0  0  0
 13 11  1  0  0  0  0
 14 12  1  6  0  0  0
 13 15  1  6  0  0  0
 14 16  1  0  0  0  0
 15 17  1  0  0  0  0
 15 18  1  0  0  0  0
 17 19  2  0  0  0  0
 20 17  1  1  0  0  0
 20 21  1  0  0  0  0
 20 22  1  0  0  0  0
 20 23  1  0  0  0  0
 21 24  1  0  0  0  0
 22 25  1  0  0  0  0
 23 26  1  0  0  0  0
 27 24  1  0  0  0  0
 27 28  1  1  0  0  0
 28 29  1  0  0  0  0
 29 30  2  0  0  0  0
 31 29  1  6  0  0  0
 32 31  1  0  0  0  0
 31 33  1  0  0  0  0
 34 32  1  0  0  0  0
 32 35  1  6  0  0  0
 34 36  1  6  0  0  0
 35 37  1  0  0  0  0
 36 38  1  0  0  0  0
  6  7  1  0  0  0  0
 13 14  1  0  0  0  0
 16 18  1  0  0  0  0
 25 27  1  0  0  0  0
 26 27  1  0  0  0  0
 33 34  1  0  0  0  0
 37 38  1  0  0  0  0
M  END
>  <Molecule Name>
EN300-257995_EN300-761037

$$$$
EN300-257995_EN300-134989
Actelion Java MolfileCreator 1.0

 38 43  0  0  1  0  0  0  0  0999 V2000
   12.4941    3.7683   -0.0000 F   0  0  0  0  0  0  0  0  0  0  0  0
   11.4967    3.8398   -0.0000 C   0  0  0  0  0  0  0  0  0  0  0  0
   11.0599    4.7394   -0.0000 C   0  0  0  0  0  0  0  0  0  0  0  0
   10.9360    3.0118   -0.0000 C   0  0  0  0  0  0  0  0  0  0  0  0
   10.0625    4.8109   -0.0000 C   0  0  0  0  0  0  0  0  0  0  0  0
    9.9385    3.0833   -0.0000 C   0  0  0  0  0  0  0  0  0  0  0  0
    9.5018    3.9829   -0.0000 C   0  0  0  0  0  0  0  0  0  0  0  0
    8.5043    4.0544   -0.0000 C   0  0  0  0  0  0  0  0  0  0  0  0
    8.0676    4.9540   -0.0000 O   0  0  0  0  0  0  0  0  0  0  0  0
    7.9437    3.2264   -0.0000 N   0  0  0  0  0  0  0  0  0  0  0  0
    6.9442    3.1933   -0.0000 C   0  0  0  0  0  0  0  0  0  0  0  0
    8.2840    2.2861   -0.0000 C   0  0  0  0  0  0  0  0  0  0  0  0
    6.6669    2.2325   -0.0000 C   0  0  0  0  0  0  0  0  0  0  0  0
    7.4949    1.6718   -0.0000 C   0  0  0  0  0  0  0  0  0  0  0  0
    5.8778    1.6182   -0.0000 N   0  0  0  0  0  0  0  0  0  0  0  0
    7.2176    0.7110   -0.0000 C   0  0  0  0  0  0  0  0  0  0  0  0
    4.9170    1.8956   -0.0000 C   0  0  0  0  0  0  0  0  0  0  0  0
    6.2181    0.6779   -0.0000 C   0  0  0  0  0  0  0  0  0  0  0  0
    4.6768    2.8663   -0.0000 O   0  0  0  0  0  0  0  0  0  0  0  0
    4.1964    1.2022   -0.0000 C   0  0  0  0  0  0  0  0  0  0  0  0
    3.2763    1.5938   -0.0000 O   0  0  0  0  0  0  0  0  0  0  0  0
    4.1960    0.1633   -0.0000 C   0  0  0  0  0  0  0  0  0  0  0  0
    4.8380   -0.4826   -0.0000 C   0  0  0  0  0  0  0  0  0  0  0  0
    2.4771    0.9927   -0.0000 C   0  0  0  0  0  0  0  0  0  0  0  0
    3.5963   -0.2877   -0.0000 C   0  0  0  0  0  0  0  0  0  0  0  0
    4.0388   -1.0837   -0.0000 C   0  0  0  0  0  0  0  0  0  0  0  0
    2.5981   -0.0000   -0.0000 C   0  0  0  0  0  0  0  0  0  0  0  0
    1.7321   -0.5000   -0.0000 N   0  0  0  0  0  0  0  0  0  0  0  0
    0.8660   -0.0000   -0.0000 C   0  0  0  0  0  0  0  0  0  0  0  0
    0.8660    1.0000   -0.0000 O   0  0  0  0  0  0  0  0  0  0  0  0
    0.0000   -0.5000   -0.0000 C   0  0  0  0  0  0  0  0  0  0  0  0
   -0.8660    0.0000   -0.0000 C   0  0  0  0  0  0  0  0  0  0  0  0
   -0.0000   -1.5000   -0.0000 C   0  0  0  0  0  0  0  0  0  0  0  0
   -1.7321   -0.5000   -0.0000 N   0  0  0  0  0  0  0  0  0  0  0  0
   -0.8660   -2.0000   -0.0000 C   0  0  0  0  0  0  0  0  0  0  0  0
   -2.5981    0.0000   -0.0000 O   0  0  0  0  0  0  0  0  0  0  0  0
   -1.7321   -1.5000   -0.0000 C   0  0  0  0  0  0  0  0  0  0  0  0
   -2.5981   -2.0000   -0.0000 O   0  0  0  0  0  0  0  0  0  0  0  0
  1  2  1  0  0  0  0
  2  3  2  0  0  0  0
  2  4  1  0  0  0  0
  3  5  1  0  0  0  0
  4  6  2  0  0  0  0
  5  7  2  0  0  0  0
  7  8  1  0  0  0  0
  8  9  2  0  0  0  0
  8 10  1  0  0  0  0
 10 11  1  0  0  0  0
 10 12  1  0  0  0  0
 13 11  1  0  0  0  0
 14 12  1  6  0  0  0
 13 15  1  6  0  0  0
 14 16  1  0  0  0  0
 15 17  1  0  0  0  0
 15 18  1  0  0  0  0
 17 19  2  0  0  0  0
 20 17  1  1  0  0  0
 20 21  1  0  0  0  0
 20 22  1  0  0  0  0
 20 23  1  0  0  0  0
 21 24  1  0  0  0  0
 22 25  1  0  0  0  0
 23 26  1  0  0  0  0
 27 24  1  0  0  0  0
 27 28  1  1  0  0  0
 28 29  1  0  0  0  0
 29 30  2  0  0  0  0
 29 31  1  0  0  0  0
 31 32  2  0  0  0  0
 31 33  1  0  0  0  0
 32 34  1  0  0  0  0
 33 35  2  0  0  0  0
 34 36  1  0  0  0  0
 34 37  1  0  0  0  0
 37 38  2  0  0  0  0
  6  7  1  0  0  0  0
 13 14  1  0  0  0  0
 16 18  1  0  0  0  0
 25 27  1  0  0  0  0
 26 27  1  0  0  0  0
 35 37  1  0  0  0  0
M  END
>  <Molecule Name>
EN300-257995_EN300-134989

$$$$
EN300-257995_EN300-267969
Actelion Java MolfileCreator 1.0

 37 42  0  0  1  0  0  0  0  0999 V2000
   11.6755   -7.1861   -0.0000 F   0  0  0  0  0  0  0  0  0  0  0  0
   11.2388   -6.2865   -0.0000 C   0  0  0  0  0  0  0  0  0  0  0  0
   11.7994   -5.4585   -0.0000 C   0  0  0  0  0  0  0  0  0  0  0  0
[truncated: 17,313,873 more chars]
