# Supplementary material for: 2-Oxabicyclo[2.2.2]octane as a new bioisostere of the phenyl ring
Source: Nat Commun. 2023 Oct 2;14:5608. doi: 10.1038/s41467-023-41298-3 (PMC10545790; doi:10.1038/s41467-023-41298-3)
Supplement: Supplementary file 12 — Source Data [file 41467_2023_41298_MOESM12_ESM.xlsx]

## Sheet: Imatinib_Staurosporine
User: USER
Path: C:\Program Files (x86)\BMG\PHERAstar\User\Data\
Test ID: 15796
Test Name: ADP-Glo 3
Date: 11.08.2022
Time: 15:50:35
ID1: ABL1_Stauro_Ima_1
Luminescence
Raw Data (LUM plus)
	2000 [nM]		1000 [nM]		500 [nM]		250 [nM]		125 [nM]		62.5 [nM]		31.25 [nM]		15.63 [nM]		7.81 [nM]		3.91 [nM]		1.95 [nM]		0.98 [nM]		◀ Compound concentration [nM]
	1	2	3	4	5	6	7	8	9	10	11	12	13	14	15	16	17	18	19	20	21	22	23	24
A	1387	1192	2005	2128	3098	2861	4413	4305	5417	4980	6735	7054	7610	7294	8478	7165	6084	7276	6644	6403	6654	6041	5467	5477	◀ Staurosporine titration 2x from 2uM
B	1437	1341	2145	2311	2683	2909	4015	4040	5445	5534	7113	6568	7538	8087	6236	8505	6790	6852	5919	6438	5872	5525	6615	5346
C	3288	3316	4696	4311	5431	5318	6270	6112	6255	6555	6245	6095	6399	5750	6149	6828	7381	7373	7104	7898	7530	7360	8462	8483	◀ Imatinib titration 2x from 2uM
D	4131	4233	5585	6234	7385	7642	8322	7798	8294	7832	8410	8276	8358	8556	8640	8116	7364	8148	7815	7593	8148	7734	7764	7586
E	6862	7515	6539	6310	605	557	642	667
F	7554	7954	7322	7278	521	598	508	589
G	Positive controls ▲				Negative controls ▲
H
I
J
K
L
M
N
O
P

## Sheet: Imatinib_85_86_1st_run
User: USER
Path: C:\Program Files (x86)\BMG\PHERAstar\User\Data\
Test ID: 287
Test Name: ADP-Glo 3
Date: 12.08.2022
Time: 16:36:07
ID1: ABL1_CpdsTitr_Read1
Luminescence
Raw Data (LUM)
	3000 [nM]		1500 [nM]		7500 [nM]		3750 [nM]		1875 [nM]		938 [nM]		469 [nM]		234 [nM]		117 [nM]		59 [nM]		29 [nM]		15 [nM]		◀ Compound concentration [nM]
	1	2	3	4	5	6	7	8	9	10	11	12	13	14	15	16	17	18	19	20	21	22	23	24
A
B
C	214	156	279	190	357	318	489	488	664	713	709	753	952	928	657	645	1115	1187	1489	1453	1463	1347	1129	1241	◀ Imatinib titration 2x from 3uM
D	154	187	239	215	349	475	348	318	467	519	564	421	701	599	713	621	1154	1424	1550	1668	1548	1294	1092	1187
E	1161	1181	943	1684	1112	1807	999	1192	1194	2044	1500	1684	1340	2005	1671	1942	904	1017	1097	1087	1609	1803	1723	1885
F	1174	1245	981	1352	1238	1673	1755	1091	1248	1222	1347	1294	1247	1531	1059	1099	2291	2227	2134	2384	2495	2464	2281	2169	◀ Compound_86 1st titration 2x from 3uM
G	1327	1543	1805	977	1269	1270	1381	1311	1302	1156	1188	1448	1542	1412	1243	1296	2012	2091	1819	1993	1154	1300	1058	1113	◀ Compound_85 1st titration 2x from 3uM
H	1534	1388	1232	1070	1321	1071	1134	1381	1256	1289	1337	1335	1342	1622	1230	1333	2063	1940	1840	1873	1938	1968	1791	1922
I	1009	1060	1033	1022	117	117	65	111	0	14	12	0	11	9	14	1	1040	935	918	914	1037	1172	890	865
J	558	507	839	559	134	70	92	112	0	0	0	3	10	0	15	0	63	92	85	63	74	70	50	65
K	Positive controls ▲				Negative controls ▲
L
M
N
O
P

## Sheet: Imatinib_85_86_2d_run
User: USER
Path: C:\Program Files (x86)\BMG\PHERAstar\User\Data\
Test ID: 291
Test Name: ADP-Glo 3
Date: 15.08.2022
Time: 17:50:58
ID1: ABL1_CpdsTitr2_Read1
Luminescence
Raw Data (LUM)
	3000 [nM]		1500 [nM]		7500 [nM]		3750 [nM]		1875 [nM]		938 [nM]		469 [nM]		234 [nM]		117 [nM]		59 [nM]		29 [nM]		15 [nM]		◀ Compound concentration [nM]
	1	2	3	4	5	6	7	8	9	10	11	12	13	14	15	16	17	18	19	20	21	22	23	24
A
B
C	650	835	1225	1116	1769	1764	1881	2206	2752	2682	2653	2789	3236	3363	3318	3267	3490	4170	4987	5056	4151	4359	3669	4032	◀ Imatinib titration 2x from 3uM
D	625	801	1189	1220	1888	1873	2143	2038	2890	2775	3161	2998	3834	3487	3407	3320	3907	4018	5137	4834	4508	4267	3888	4131
E	4358	4452	5936	5810	5593	5845	5848	6030	6064	6498	6593	6264	5734	5920	5660	5387	6960	7005	6124	5895	6146	4539	4011	3702	◀ Compound_86 2nd titration 2x from 3uM
F	3565	4254	4992	5316	6001	5417	5487	5693	5788	6232	5955	5731	6125	5475	5152	5142	6427	6079	5335	5300	4365	3018	3072	2792
G	4805	5280	5294	5538	6480	6469	6509	5880	6876	6881	6138	6238	6324	5692	5219	5282	6190	6555	6364	6701	7090	6257	6198	6465	◀ Compound_85 2nd titration 2x from 3uM
H	4474	4682	5113	5062	6139	5760	6068	5810	6488	6366	6011	5496	5791	5812	5107	4913	5494	6585	5655	6486	6692	6143	5917	6372
I	2394	2915	3321	3167	4922	4633	4346	4172	497	452	515	418	403	509	378	467	79	90	62	76	60	50	84	48
J	1820	1737	1597	1986	3563	3891	3487	3274	350	345	300	377	322	315	308	368	4	15	35	29	35	28	0	0
K	Positive controls ▲								Negative controls ▲
L
M
N
O
P

## Sheet: Vorinostat_88_89_plate_map_Fig9
	1	2	3	4	5	6	7	8	9	10	11	12	13	14	15	16	17	18	19	20	21	22	23	24
A
B
C							Vorinostat			88
D
E
F							89
G
H
I						Control
J
K
L
M
N
O
P
							50 uM	5 uM	1 uM	50 uM	5 uM	1 uM

## Sheet: Vorinostat_88_89_raw_data_Fig9
Row	Column	WELL LABEL	Nuclei Nuclei Count wv1	Nuclei Area wv1	Nuclei Intensity wv1	All Targets.PI positive (%)	All Targets.PI negative.casp positive (%)
C	7	C - 7	2914	121.222	2196.3	75.6692	13.7268
C	8	C - 8	3740	133.281	4822.36	11.7647	8.34225
C	9	C - 9	4919	137.55	4275.36	2.23623	1.46371
C	10	C - 10	3167	133.198	4506.24	18.5033	12.9144
C	11	C - 11	7767	117.864	3882.1	0.720999	0.437749
C	12	C - 12	8188	116.039	3784.44	0.696141	0.354177
D	7	D - 7	2677	124.941	1947.17	79.9029	10.5715
D	8	D - 8	3675	135.125	4725.81	11.8095	8.10884
D	9	D - 9	5137	132.596	3323.23	1.46	1.09013
D	10	D - 10	3340	130.383	4177.18	19.3713	11.5569
D	11	D - 11	7482	119.866	3478.61	0.882117	0.547982
D	12	D - 12	8241	117.054	2311.93	1.03143	0.279092
E	7	E - 7	2719	120.16	1713	77.0504	12.2839
E	8	E - 8	4187	131.698	3784.72	7.61882	5.08717
E	9	E - 9	4806	129.806	3018.81	2.37203	1.68539
E	10	E - 10	3381	125.337	3221.5	17.5096	11.4167
E	11	E - 11	8187	117.043	2783.26	0.830585	0.403078
E	12	E - 12	8051	118.289	2195.12	0.956403	0.397466
F	7	F - 7	2521	113.454	1984.47	65.2916	10.5117
F	8	F - 8	7559	120.224	4041.68	0.992195	0.476253
F	9	F - 9	8143	115.697	2210.3	0.552622	0.417537
G	7	G - 7	2571	115.571	1672.21	67.7168	9.10152
G	8	G - 8	7403	120.771	3853.68	0.999595	0.567338
G	9	G - 9	8429	116.603	3357	0.545735	0.379642
H	7	H - 7	2418	116.43	2607.1	68.1969	8.933
H	8	H - 8	7277	121.802	4517.41	0.632129	0.645871
H	9	H - 9	8399	118.647	4555.23	0.714371	0.535778
I	6	I - 6	8200	121.366	4979.04	0.609756	0.341463
J	6	J - 6	7840	121.911	5361.33	0.905612	0.395408
K	6	K - 6	7640	120.788	4690.77	0.641361	0.65445

## Sheet: Vorinostat_88_89_stats_Fig9
		% of PI positive (necrotic) cells			% of PI negative, caspase positive (early apoptotic) cells								Nuclei intensity, RFU			Nuclei area
Compound	Concen-tration	% of necrotic and late apoptotic cells (PI positive)	p value (compari-son with control)		% of early apoptotic cells (PI negative, caspase positive)	p value (compari-son with control)					Compound	Concen-tration	Mean nuclei intensity	p value (compari-son with control)		Mean nuclei area	p value (compari-son with control)
Non-treated	0	0.71891			0.463774						Non-treated	0	5010			121.4
Vorinostat	1 uM	2.02275	0.033952	*	1.41308	0.015834	*				Vorinostat	1 uM	3539	0.040996	*	133.3	0.03183	*
	5 uM	10.3977	0.019606	*	7.17942	0.022731	*					5 uM	4444	0.230315		133.4	0.00356	**
	50 uM	77.5408	0.000245	***	12.1941	0.005562	**					50 uM	1952	0.000377	***	122.1	0.658546
88	1 uM	0.894657	0.273009		0.343578	0.340753					88	1 uM	2764	0.035088	*	117.1	0.010743	*
	5 uM	0.811234	0.445274		0.462936	0.994228						5 uM	3381	0.01859	*	118.3	0.05151
	50 uM	18.4614	0.000672	***	11.9627	0.001193	**					50 uM	3968	0.095899		129.6	0.066448
89	1 uM	0.604243	0.36415		0.444319	0.868224					89	1 uM	3374	0.127902		117	0.026165	*
	5 uM	0.874639	0.370548		0.563154	0.427277						5 uM	4138	0.034498	*	120.9	0.500344
	50 uM	67.0684	0.000158	***	9.51541	0.002274	**					50 uM	2088	0.001536	**	115.2	0.011859	*
p < 0.05	*
p < 0.01	**
p < 0.001	***
